# Supplementary material for: Integrated network pharmacology and bioinformatics analysis reveals multi-target mechanisms of HeJie Shengfa Decoction against alopecia areata
Source: PeerJ. 2026 Jul 14;14:e21006. doi: 10.7717/peerj.21006 (PMC13378497; doi:10.7717/peerj.21006)
Supplement: Supplemental Information 2 — (1)ROC curve of the LASSO logistic regression model; (2) ROC curve of the Random Forest model; (3) ROC curve of the support vector machine (SVM) model. [file peerj-14-21006-s002.zip]

Archive with 1 entries (1 files):
- 机器学习ROC.rar
