# Supplementary material for: Integrated network pharmacology and bioinformatics analysis reveals multi-target mechanisms of HeJie Shengfa Decoction against alopecia areata
Source: PeerJ. 2026 Jul 14;14:e21006. doi: 10.7717/peerj.21006 (PMC13378497; doi:10.7717/peerj.21006)
Supplement: Supplemental Information 4 — Input data required for the second molecular dynamics simulation: index.ndx: A file containing the index set of the simulation system, usually used to define the selection of atoms. md.gro: A GROMACS coordinate file containing the positions of all atoms in the system at a specific time, which is essential for the simulation. step3_input.pdb: A PDB file used as the input structure for the second simulation step, containing the 3D coordinates of the molecules involved in the simulation. [file peerj-14-21006-s004.zip]

Archive with 4 entries (3 files):
- Second molecular dynamics simulation/
- Second molecular dynamics simulation/index.ndx
- Second molecular dynamics simulation/md.gro
- Second molecular dynamics simulation/step3_input.pdb
