# Supplementary material for: Integrated network pharmacology and bioinformatics analysis reveals multi-target mechanisms of HeJie Shengfa Decoction against alopecia areata
Source: PeerJ. 2026 Jul 14;14:e21006. doi: 10.7717/peerj.21006 (PMC13378497; doi:10.7717/peerj.21006)
Supplement: Supplemental Information 4 — Input data required for the second molecular dynamics simulation: index.ndx: A file containing the index set of the simulation system, usually used to define the selection of atoms. md.gro: A GROMACS coordinate file containing the positions of all atoms in the system at a specific time, which is essential for the simulation. step3_input.pdb: A PDB file used as the input structure for the second simulation step, containing the 3D coordinates of the molecules involved in the simulation. [file peerj-14-21006-s004.zip › Second molecular dynamics simulation/md.gro]

Title
51812
  566PRO      N    1   3.930   3.003   6.117 -0.4987 -0.1125  0.5472
  566PRO    HN1    2   4.022   2.980   6.152  0.4686  1.2093 -0.9621
  566PRO    HN2    3   3.924   2.953   6.030 -0.5212 -0.6861  0.8771
  566PRO     CD    4   3.911   3.154   6.118 -0.5268 -0.1976  0.6899
  566PRO    HD1    5   3.901   3.205   6.020  1.5132 -0.3138  0.3884
  566PRO    HD2    6   4.009   3.193   6.154 -1.1495  0.9218  1.2221
  566PRO     CA    7   3.826   2.944   6.209 -0.2883 -0.4471  0.0002
  566PRO     HA    8   3.886   2.869   6.258 -1.2229 -0.0629  1.7846
  566PRO     CB    9   3.780   3.064   6.300 -0.1324 -0.4521 -0.0522
  566PRO    HB1   10   3.854   3.060   6.382  1.0811 -1.3389 -1.1448
  566PRO    HB2   11   3.675   3.055   6.335 -0.0510  0.6739  0.4997
  566PRO     CG   12   3.795   3.188   6.212  0.9405 -0.3163 -0.3750
  566PRO    HG1   13   3.699   3.212   6.162  0.8419 -0.7127 -0.3758
  566PRO    HG2   14   3.814   3.273   6.281  1.0630  0.0348 -0.8351
  566PRO      C   15   3.725   2.864   6.129  0.7978  0.7300  0.5915
  566PRO      O   16   3.707   2.883   6.004  0.4390 -0.3338 -0.6953
  567THR      N   17   3.655   2.776   6.193 -0.1939  0.2236 -0.7099
  567THR     HN   18   3.654   2.772   6.293  1.5773 -0.0506 -0.6788
  567THR     CA   19   3.562   2.685   6.126 -0.3987  0.4619  0.0192
  567THR     HA   20   3.618   2.644   6.043  1.0825  2.1440  0.1114
  567THR     CB   21   3.508   2.574   6.216  0.7771 -0.0093 -0.1446
  567THR     HB   22   3.598   2.540   6.272 -0.0421  0.0891  1.2823
  567THR    OG1   23   3.444   2.468   6.140  0.0016  0.0489 -0.3403
  567THR    HG1   24   3.507   2.418   6.088 -0.3071 -3.2807  2.1187
  567THR    CG2   25   3.412   2.630   6.319 -0.0603  0.3457 -0.3589
  567THR   HG21   26   3.383   2.556   6.397 -0.5070  2.9381  2.1136
  567THR   HG22   27   3.317   2.656   6.270 -0.1282  0.5965 -0.0948
  567THR   HG23   28   3.448   2.718   6.377  0.8835 -0.5719  0.5190
  567THR      C   29   3.445   2.752   6.058 -0.0162  0.6416 -0.0535
  567THR      O   30   3.420   2.871   6.072  0.1977 -0.0480 -0.6835
  568GLN      N   31   3.364   2.676   5.973 -0.1563  0.8587 -0.6806
  568GLN     HN   32   3.369   2.577   5.977 -0.7954  0.8232 -0.5909
  568GLN     CA   33   3.258   2.736   5.892 -0.3205 -0.3572 -0.3934
  568GLN     HA   34   3.280   2.841   5.876 -3.1657  0.8380  2.4421
  568GLN     CB   35   3.224   2.654   5.765  0.8319  0.1963  0.2887
  568GLN    HB1   36   3.164   2.721   5.700  0.0471 -0.3073  0.4822
  568GLN    HB2   37   3.168   2.562   5.791  1.7913 -0.2568  0.7951
  568GLN     CG   38   3.348   2.608   5.679  0.3519 -0.7718  0.8244
  568GLN    HG1   39   3.424   2.554   5.738  1.5029 -0.9658 -0.7775
  568GLN    HG2   40   3.383   2.699   5.625 -1.5571 -0.5724 -0.1647
  568GLN     CD   41   3.297   2.514   5.572  0.0495 -0.2359  0.3377
  568GLN    OE1   42   3.198   2.446   5.593 -0.0679 -0.2741  0.2293
  568GLN    NE2   43   3.354   2.517   5.455 -0.2206 -0.5470  0.3999
  568GLN   HE21   44   3.329   2.457   5.380 -0.5464  0.1210 -0.0283
  568GLN   HE22   45   3.413   2.596   5.436 -1.7698 -0.0401 -2.9900
  568GLN      C   46   3.134   2.743   5.984 -0.5185  0.4516 -0.1831
  568GLN      O   47   3.105   2.650   6.066 -0.0175 -0.6357 -0.0413
  569LEU      N   48   3.047   2.842   5.960 -0.0155 -0.2274  0.3108
  569LEU     HN   49   3.061   2.906   5.884 -0.8038 -2.4169 -1.8251
  569LEU     CA   50   2.917   2.853   6.029 -0.0522  0.4830  1.0082
  569LEU     HA   51   2.932   2.828   6.133 -0.0466 -1.5008  0.5771
  569LEU     CB   52   2.861   2.999   6.019  0.3435 -0.0035 -0.3323
  569LEU    HB1   53   2.755   3.003   6.051  0.3915  0.7212 -0.2431
  569LEU    HB2   54   2.863   3.037   5.915 -1.0848  1.0116 -0.0142
  569LEU     CG   55   2.916   3.110   6.104  0.1334 -0.0359 -0.0581
  569LEU     HG   56   3.026   3.098   6.096 -0.1480 -2.0958 -1.3798
  569LEU    CD1   57   2.880   3.245   6.049  0.2092 -0.7248 -0.4639
  569LEU   HD11   58   2.771   3.266   6.044  0.7868  3.9666  1.4279
  569LEU   HD12   59   2.929   3.261   5.951  2.0064  1.6943  0.7485
  569LEU   HD13   60   2.937   3.318   6.109 -1.2606  0.9288 -0.9864
  569LEU    CD2   61   2.873   3.096   6.248 -0.0869  0.4058 -0.4070
  569LEU   HD21   62   2.909   3.178   6.315 -1.4274 -0.5372  1.5211
  569LEU   HD22   63   2.922   3.005   6.288  1.5445 -0.3097 -3.7027
  569LEU   HD23   64   2.763   3.100   6.253 -0.2360 -0.6540 -2.1713
  569LEU      C   65   2.814   2.741   5.972 -1.5222  0.2216 -0.1011
  569LEU      O   66   2.849   2.677   5.873  0.2404 -0.6546 -0.2443
  570PRO      N   67   2.698   2.704   6.029 -0.4010 -0.6857  0.3519
  570PRO     CD   68   2.671   2.744   6.168 -0.1478 -0.4465 -0.4795
  570PRO    HD1   69   2.633   2.848   6.174  0.2110 -0.3302 -0.1637
  570PRO    HD2   70   2.758   2.738   6.237 -1.6964  0.8976  1.6977
  570PRO     CA   71   2.599   2.613   5.975 -0.4708  0.3082  0.4562
  570PRO     HA   72   2.653   2.520   5.962  0.5831  0.9740 -0.0797
  570PRO     CB   73   2.492   2.624   6.079  0.5820 -0.0411 -0.4191
  570PRO    HB1   74   2.426   2.535   6.090 -2.6734  2.2281 -0.2821
  570PRO    HB2   75   2.418   2.706   6.068 -0.1633 -0.0595  3.2076
  570PRO     CG   76   2.562   2.651   6.213  0.1125 -0.2904 -0.6010
  570PRO    HG1   77   2.497   2.691   6.294  2.2409  0.8239  0.6181
  570PRO    HG2   78   2.606   2.557   6.251  2.8226  1.9568  2.3202
  570PRO      C   79   2.558   2.631   5.827  0.2447  0.3168 -0.2335
  570PRO      O   80   2.564   2.741   5.771  0.1864  0.3365 -0.1570
  571TYR      N   81   2.507   2.521   5.773 -0.0412 -0.2830  0.2779
  571TYR     HN   82   2.488   2.433   5.816  0.7126 -0.0764  1.0504
  571TYR     CA   83   2.444   2.528   5.645  0.0167 -0.3590 -0.6075
  571TYR     HA   84   2.432   2.631   5.615 -0.0018 -0.3045 -0.4110
  571TYR     CB   85   2.528   2.460   5.535  0.2029  0.2236 -0.2043
  571TYR    HB1   86   2.525   2.350   5.546  1.6840  0.0295 -1.4369
  571TYR    HB2   87   2.637   2.482   5.541  1.2011 -2.7195 -3.5444
  571TYR     CG   88   2.479   2.494   5.399  0.5480  0.4225  0.0274
  571TYR    CD1   89   2.515   2.617   5.345 -0.2013  0.4866  0.2009
  571TYR    HD1   90   2.568   2.688   5.407 -0.6709 -0.8824  2.2708
  571TYR    CE1   91   2.477   2.664   5.219  0.0786  0.0201 -0.1956
  571TYR    HE1   92   2.516   2.749   5.166 -2.1814  0.3549 -1.4581
  571TYR     CZ   93   2.410   2.576   5.138 -0.0468  0.7210 -0.5887
  571TYR     OH   94   2.370   2.621   5.011  0.1698  0.2899 -0.4484
  571TYR     HH   95   2.306   2.559   4.974  0.5706 -1.1518  1.1690
  571TYR    CD2   96   2.397   2.407   5.320  0.3833  0.1711 -0.3642
  571TYR    HD2   97   2.372   2.317   5.375  1.7812 -1.1457 -1.7536
  571TYR    CE2   98   2.366   2.450   5.194 -0.2146  0.5433  0.1519
  571TYR    HE2   99   2.315   2.376   5.134 -1.7142  1.5805  0.0982
  571TYR      C  100   2.303   2.486   5.666 -0.0137  0.6354 -0.2548
  571TYR      O  101   2.274   2.393   5.742  0.0100  0.1358  0.1778
  572ASN      N  102   2.207   2.543   5.591 -0.5471  0.1596 -0.4971
  572ASN     HN  103   2.238   2.615   5.528  2.3972 -1.2181 -0.7993
  572ASN     CA  104   2.070   2.525   5.594 -0.2949  0.2397  0.5231
  572ASN     HA  105   2.048   2.436   5.650  0.9874 -0.3644  0.1189
  572ASN     CB  106   2.003   2.649   5.655 -0.7213  0.1778 -0.2377
  572ASN    HB1  107   1.898   2.652   5.620 -0.7223 -1.5981 -0.4937
  572ASN    HB2  108   2.054   2.732   5.602  1.3889 -1.6402 -1.2174
  572ASN     CG  109   2.011   2.658   5.804 -0.1485  0.5679 -0.0681
  572ASN    OD1  110   2.073   2.747   5.863  0.6822  0.3959  0.0215
  572ASN    ND2  111   1.949   2.566   5.873  0.4882  0.2556  0.2193
  572ASN   HD21  112   1.931   2.571   5.972 -0.9670 -2.7565  0.2192
  572ASN   HD22  113   1.907   2.485   5.834 -0.3390  0.5542  0.4773
  572ASN      C  114   2.036   2.519   5.450 -0.2220  0.8081 -0.0013
  572ASN      O  115   2.073   2.604   5.371  0.0433 -1.0855 -0.4274
  573GLU      N  116   1.954   2.412   5.415 -0.1618  0.0228 -0.5942
  573GLU     HN  117   1.937   2.351   5.492  0.8486  1.2488  0.6665
  573GLU     CA  118   1.889   2.400   5.288 -1.5417  0.2707  0.0612
  573GLU     HA  119   1.971   2.394   5.219  0.4466  1.8024  2.1810
  573GLU     CB  120   1.795   2.274   5.293  0.5166  0.0187 -0.6142
  573GLU    HB1  121   1.721   2.282   5.211 -0.0467  0.1095 -0.1050
  573GLU    HB2  122   1.735   2.283   5.386 -1.6009  1.5676 -2.0163
  573GLU     CG  123   1.872   2.143   5.263  0.0176 -0.2362 -0.5084
  573GLU    HG1  124   1.967   2.137   5.319  0.3281  0.2363 -0.9764
  573GLU    HG2  125   1.911   2.141   5.159  1.9918 -0.6076  0.1897
  573GLU     CD  126   1.796   2.019   5.295 -1.0554 -0.2011 -0.0059
  573GLU    OE1  127   1.793   1.923   5.205 -0.6065  0.0136 -0.7234
  573GLU    OE2  128   1.741   2.014   5.406 -0.3186 -0.2055 -0.4104
  573GLU      C  129   1.801   2.526   5.256  0.0264  0.4969  0.7753
  573GLU      O  130   1.791   2.567   5.144 -0.2876  0.0618 -0.4431
  574LYS      N  131   1.729   2.578   5.358 -0.1634 -0.3728  0.1874
  574LYS     HN  132   1.735   2.542   5.451  0.3178 -0.9909 -0.0744
  574LYS     CA  133   1.628   2.678   5.337  0.3224  0.2205  0.2479
  574LYS     HA  134   1.576   2.651   5.246 -0.2307 -1.7634  1.0904
  574LYS     CB  135   1.518   2.684   5.450  0.8066  0.1049 -0.2276
  574LYS    HB1  136   1.449   2.763   5.416  1.2898  0.5843 -0.1088
  574LYS    HB2  137   1.568   2.703   5.547  0.1501 -2.6112  0.7449
  574LYS     CG  138   1.421   2.564   5.468  0.1063  0.5149  0.6419
  574LYS    HG1  139   1.336   2.597   5.532 -1.5406 -0.1544 -1.0891
  574LYS    HG2  140   1.473   2.478   5.515  2.9417  2.0710  0.5364
  574LYS     CD  141   1.352   2.522   5.326 -0.7569  0.2132 -0.1405
  574LYS    HD1  142   1.437   2.500   5.258 -1.2556 -0.0970 -0.6699
  574LYS    HD2  143   1.310   2.617   5.286  2.1408  2.0402  0.8139
  574LYS     CE  144   1.244   2.412   5.322  0.3002  0.4189 -0.1948
  574LYS    HE1  145   1.222   2.375   5.219  1.6798  1.9846 -1.1239
  574LYS    HE2  146   1.153   2.453   5.370  0.0447 -0.6867  0.2867
  574LYS     NZ  147   1.277   2.287   5.399 -0.2873  0.1771  0.3959
  574LYS    HZ1  148   1.199   2.222   5.375  0.1453  0.7645 -3.2029
  574LYS    HZ2  149   1.268   2.309   5.500 -0.0485  0.4511  0.3608
  574LYS    HZ3  150   1.368   2.245   5.372 -0.3431  1.4041 -1.9164
  574LYS      C  151   1.693   2.820   5.316  0.5449  0.1017 -0.1985
  574LYS      O  152   1.629   2.910   5.261 -0.4878  0.4234 -0.6210
  575TRP      N  153   1.823   2.839   5.353 -0.1495  0.4642  0.4534
  575TRP     HN  154   1.875   2.770   5.403  1.8529  1.0890 -0.6741
  575TRP     CA  155   1.900   2.960   5.320 -0.8069  0.5352 -0.3357
  575TRP     HA  156   1.843   3.041   5.362 -0.4157 -0.6923  2.8439
  575TRP     CB  157   2.020   2.961   5.411  0.0844 -0.5650  0.4139
  575TRP    HB1  158   2.078   2.867   5.395 -0.6233 -0.9642  0.1819
  575TRP    HB2  159   1.983   2.950   5.515 -0.7815  0.1416  0.1893
  575TRP     CG  160   2.117   3.077   5.387 -0.3936  0.0020  0.0750
  575TRP    CD1  161   2.108   3.197   5.451 -0.5436  0.3727 -0.4881
  575TRP    HD1  162   2.033   3.217   5.526 -2.2995 -1.8005 -1.5512
  575TRP    NE1  163   2.199   3.287   5.398  0.4875  0.2347 -0.4534
  575TRP    HE1  164   2.212   3.379   5.427 -0.3874  0.0864  0.4651
  575TRP    CE2  165   2.273   3.221   5.305 -0.7199 -0.2215  0.0728
  575TRP    CD2  166   2.227   3.089   5.298  0.4083  0.2192  0.6337
  575TRP    CE3  167   2.285   3.004   5.199 -0.6545 -0.0188  0.2341
  575TRP    HE3  168   2.250   2.903   5.189 -2.5368  0.3741  2.1244
  575TRP    CZ3  169   2.388   3.051   5.120 -0.0116  0.2832 -0.8624
  575TRP    HZ3  170   2.433   2.978   5.054  0.9599  0.0315  0.0501
  575TRP    CZ2  171   2.385   3.264   5.234  0.4271  0.4044  0.3056
  575TRP    HZ2  172   2.425   3.363   5.250 -0.0023  0.6084  0.1276
  575TRP    CH2  173   2.440   3.176   5.138 -0.6777  0.2490 -1.0390
  575TRP    HH2  174   2.529   3.194   5.079  0.0445 -1.1610 -0.4223
  575TRP      C  175   1.931   2.987   5.176  1.1828 -0.3017 -0.1766
  575TRP      O  176   1.941   3.104   5.139  0.0946  0.0779 -0.0389
  576GLU      N  177   1.932   2.884   5.089 -0.0215 -0.3362 -0.2053
  576GLU     HN  178   1.928   2.788   5.117  1.5685  0.1417  1.8991
  576GLU     CA  179   1.930   2.887   4.948  0.3261  0.3527  0.0197
  576GLU     HA  180   2.026   2.934   4.932 -0.0329  1.0457 -0.1536
  576GLU     CB  181   1.926   2.742   4.889  0.2546  0.1145  0.0401
  576GLU    HB1  182   1.913   2.751   4.779  0.8744  0.2429 -0.0293
  576GLU    HB2  183   1.840   2.683   4.927  1.9162 -3.1362 -0.8399
  576GLU     CG  184   2.054   2.660   4.932  0.1406 -0.6703 -0.0146
  576GLU    HG1  185   2.042   2.649   5.042  0.1710  0.1221  0.0749
  576GLU    HG2  186   2.146   2.713   4.900 -0.2663 -0.7139 -1.2879
  576GLU     CD  187   2.063   2.532   4.865 -0.2219 -0.4340  0.2785
  576GLU    OE1  188   2.183   2.486   4.855 -0.0924 -0.4468 -0.4336
  576GLU    OE2  189   1.969   2.468   4.814 -0.1554 -0.0992 -0.4386
  576GLU      C  190   1.822   2.977   4.891 -0.3183 -0.0538  0.4956
  576GLU      O  191   1.698   2.958   4.904  0.1071  0.2754  0.0609
  577PHE      N  192   1.866   3.074   4.812  0.2094 -0.4158  0.0366
  577PHE     HN  193   1.962   3.069   4.783 -0.0065  1.0843 -1.1030
  577PHE     CA  194   1.779   3.163   4.737 -0.0718 -0.7298  0.4928
  577PHE     HA  195   1.713   3.213   4.807 -2.2243 -0.5775 -1.4902
  577PHE     CB  196   1.876   3.276   4.676 -0.0595  0.3283 -0.0176
  577PHE    HB1  197   1.942   3.228   4.601 -1.6728 -2.3645  0.1729
  577PHE    HB2  198   1.952   3.311   4.749  0.7502 -0.2960 -0.5456
  577PHE     CG  199   1.796   3.397   4.610  0.0864 -0.1009 -0.3378
  577PHE    CD1  200   1.717   3.497   4.682  0.8288 -0.0454  0.0323
  577PHE    HD1  201   1.730   3.501   4.789  0.9768  0.3443  0.0025
  577PHE    CE1  202   1.633   3.588   4.612 -0.3466  0.0675 -0.7811
  577PHE    HE1  203   1.561   3.656   4.653 -1.6755 -1.7588  0.0571
  577PHE     CZ  204   1.618   3.579   4.478  0.9381 -0.3427  0.3535
  577PHE     HZ  205   1.545   3.640   4.427  0.9791 -0.5835  0.0086
  577PHE    CD2  206   1.776   3.390   4.470  0.1980 -0.4691  0.7026
  577PHE    HD2  207   1.836   3.337   4.397 -0.7442  2.0924 -2.0984
  577PHE    CE2  208   1.695   3.488   4.407 -0.3895 -0.0766  0.0379
  577PHE    HE2  209   1.684   3.469   4.301  2.3455  1.2712 -0.5658
  577PHE      C  210   1.698   3.093   4.634 -0.0400 -0.1529  0.3500
  577PHE      O  211   1.763   3.023   4.562 -0.1461 -0.0208 -0.3473
  578PRO      N  212   1.568   3.112   4.621  0.5602  0.3043  0.5745
  578PRO     CD  213   1.490   3.215   4.693 -0.3461 -0.6975 -0.0438
  578PRO    HD1  214   1.548   3.304   4.726  1.1746 -1.3417 -0.8643
  578PRO    HD2  215   1.448   3.168   4.784  1.4294 -0.7568  0.7757
  578PRO     CA  216   1.495   3.060   4.499 -0.2624 -0.8657 -0.5868
  578PRO     HA  217   1.488   2.955   4.521  1.8025 -0.5834  1.9394
  578PRO     CB  218   1.353   3.123   4.509 -0.6700  0.5871 -0.3268
  578PRO    HB1  219   1.290   3.056   4.571 -0.8835  1.3527  0.3085
  578PRO    HB2  220   1.308   3.141   4.409  3.1554  1.5713 -2.0894
  578PRO     CG  221   1.375   3.252   4.592  0.1170 -0.1634 -0.8552
  578PRO    HG1  222   1.405   3.338   4.529 -0.9016  1.6521  1.0462
  578PRO    HG2  223   1.282   3.283   4.644  0.8178  0.3844  0.1086
  578PRO      C  224   1.554   3.076   4.358  0.8752 -0.1528 -0.1674
  578PRO      O  225   1.568   3.189   4.310 -0.8237 -0.3320 -0.2886
  579ARG      N  226   1.573   2.959   4.287 -0.2228  0.1195  0.0436
  579ARG     HN  227   1.558   2.867   4.321 -0.0224  0.8039  2.1319
  579ARG     CA  228   1.590   2.959   4.142 -1.1551  0.4421  0.2028
  579ARG     HA  229   1.686   3.003   4.122 -0.0548 -2.0663 -0.4424
  579ARG     CB  230   1.592   2.815   4.089 -0.0277 -0.5472  0.3669
  579ARG    HB1  231   1.595   2.818   3.978 -0.5374  2.2084  0.3489
  579ARG    HB2  232   1.497   2.774   4.129  0.1424  1.0529  2.6088
  579ARG     CG  233   1.718   2.731   4.139  0.3854  0.0875  0.1965
  579ARG    HG1  234   1.704   2.720   4.249 -2.6675  1.0165 -0.0086
  579ARG    HG2  235   1.811   2.791   4.124  0.3792  0.2769  0.8930
  579ARG     CD  236   1.751   2.593   4.077  0.0355 -0.4191  0.5673
  579ARG    HD1  237   1.769   2.598   3.967 -1.4335 -0.2778  0.3145
  579ARG    HD2  238   1.654   2.541   4.092 -0.4636  0.8919  2.1241
  579ARG     NE  239   1.871   2.542   4.144  0.3954 -0.9657  0.1957
  579ARG     HE  240   1.857   2.515   4.239  0.9583  1.2229  0.9683
  579ARG     CZ  241   1.993   2.565   4.109 -1.2075 -0.9311 -0.2548
  579ARG    NH1  242   2.028   2.604   3.988 -0.7036 -0.9027 -0.1774
  579ARG   HH11  243   1.955   2.596   3.920 -0.5442  0.5346 -0.5485
  579ARG   HH12  244   2.124   2.596   3.961 -0.9900 -0.8633 -1.2347
  579ARG    NH2  245   2.095   2.530   4.187 -0.3929  0.0601 -0.0708
  579ARG   HH21  246   2.061   2.487   4.271 -0.7784  0.1300 -0.1893
  579ARG   HH22  247   2.180   2.502   4.143  0.4237  0.7135  1.0283
  579ARG      C  248   1.483   3.027   4.062 -0.1582 -0.2070  0.3067
  579ARG      O  249   1.506   3.084   3.954  0.0889  0.6111 -0.4146
  580ASN      N  250   1.360   3.023   4.106 -0.4623  0.1234  0.2347
  580ASN     HN  251   1.342   2.968   4.188 -1.2468 -0.6500 -0.4317
  580ASN     CA  252   1.243   3.061   4.028 -0.0452 -0.1067  0.0710
  580ASN     HA  253   1.258   3.036   3.924  1.0930 -1.5073  0.5446
  580ASN     CB  254   1.114   2.999   4.087  0.2832  0.2845  0.0666
  580ASN    HB1  255   1.077   3.037   4.185 -0.6023 -0.3358 -0.0097
  580ASN    HB2  256   1.140   2.892   4.105  0.7544 -0.0592 -2.3089
  580ASN     CG  257   0.992   2.995   3.989 -0.4748 -0.4393 -0.5958
  580ASN    OD1  258   0.888   3.048   4.033 -0.0275 -0.2718 -0.0375
  580ASN    ND2  259   1.008   2.935   3.869 -0.7054 -0.1555 -0.2592
  580ASN   HD21  260   0.930   2.938   3.806 -0.1859 -0.9663 -0.9636
  580ASN   HD22  261   1.094   2.907   3.826 -0.4794 -1.5980  1.0235
  580ASN      C  262   1.232   3.214   4.029 -0.2811 -0.1108 -0.5001
  580ASN      O  263   1.173   3.276   3.944 -0.4504  0.0444 -0.0161
  581ASN      N  264   1.297   3.278   4.124 -0.0190 -0.0891  0.3822
  581ASN     HN  265   1.344   3.232   4.199  0.1910  0.0212  0.3193
  581ASN     CA  266   1.315   3.417   4.133  0.1493  0.2972  0.3715
  581ASN     HA  267   1.231   3.467   4.088 -0.7319 -0.5692  0.9992
  581ASN     CB  268   1.322   3.459   4.277 -0.4771  0.0447 -0.2211
  581ASN    HB1  269   1.376   3.555   4.296 -1.8300  0.6996  0.4386
  581ASN    HB2  270   1.388   3.381   4.321  1.6900  1.1707 -1.3055
  581ASN     CG  271   1.182   3.452   4.346  0.3891 -0.0084 -0.0516
  581ASN    OD1  272   1.088   3.393   4.299 -0.0782  0.0318  0.0248
  581ASN    ND2  273   1.172   3.525   4.455  0.7690 -0.1683 -0.7278
  581ASN   HD21  274   1.096   3.503   4.518  0.5113  0.5700 -0.7733
  581ASN   HD22  275   1.253   3.570   4.492 -0.0847 -0.3923  1.5908
  581ASN      C  276   1.454   3.458   4.067  0.2222 -0.5730 -0.1127
  581ASN      O  277   1.509   3.561   4.109  0.6287  0.0298  0.1713
  582LEU      N  278   1.498   3.388   3.961 -0.3682 -0.4566  0.0374
  582LEU     HN  279   1.441   3.315   3.924  0.2837 -0.3249 -1.3141
  582LEU     CA  280   1.601   3.443   3.871 -1.2839  0.1938 -0.2470
  582LEU     HA  281   1.608   3.546   3.904 -0.8876 -0.0585  0.4931
  582LEU     CB  282   1.739   3.361   3.883  0.0803 -0.7204  0.4893
  582LEU    HB1  283   1.808   3.385   3.799 -1.4734 -0.5073 -0.7564
  582LEU    HB2  284   1.704   3.258   3.865 -1.4408  0.2791 -3.2563
  582LEU     CG  285   1.817   3.372   4.010 -0.0828 -0.0628 -0.1626
  582LEU     HG  286   1.736   3.389   4.085  0.1973 -0.9402  0.3520
  582LEU    CD1  287   1.891   3.252   4.036  0.2719 -0.0597 -0.3008
  582LEU   HD11  288   1.978   3.245   3.968  0.1322  0.4787 -0.5382
  582LEU   HD12  289   1.834   3.158   4.020 -0.7408  0.3223  0.8757
  582LEU   HD13  290   1.932   3.252   4.139 -0.1515  0.6827 -0.1218
  582LEU    CD2  291   1.901   3.501   4.006 -0.4749 -0.7380 -0.2148
  582LEU   HD21  292   1.828   3.573   3.962 -2.1808 -2.3883 -0.2446
  582LEU   HD22  293   1.972   3.489   3.922  0.9875 -1.3747  1.0660
  582LEU   HD23  294   1.951   3.525   4.102 -1.8569  1.8357 -0.0374
  582LEU      C  295   1.546   3.439   3.731 -0.1992  0.0523  0.6312
  582LEU      O  296   1.477   3.349   3.692  0.4812 -0.6162 -0.2201
  583GLN      N  297   1.560   3.545   3.658  0.2975  0.3338  0.1675
  583GLN     HN  298   1.598   3.631   3.691  2.3241  0.1748 -1.5582
  583GLN     CA  299   1.528   3.544   3.516  0.5381 -0.4448  0.4169
  583GLN     HA  300   1.499   3.449   3.475 -2.1121  0.1806  0.6748
  583GLN     CB  301   1.421   3.641   3.480 -0.0892  0.4117  0.5029
  583GLN    HB1  302   1.399   3.654   3.372  0.4160 -1.2804  0.1640
  583GLN    HB2  303   1.447   3.744   3.511 -0.3000 -0.0582  2.3652
  583GLN     CG  304   1.283   3.609   3.548  0.3845  1.2054  0.6052
  583GLN    HG1  305   1.221   3.698   3.524 -2.2601 -1.1131 -2.0740
  583GLN    HG2  306   1.290   3.592   3.657 -0.3169 -1.8161  0.2950
  583GLN     CD  307   1.206   3.493   3.490  0.5377 -0.1467  0.3394
  583GLN    OE1  308   1.099   3.502   3.428 -0.0021 -0.2103  0.6023
  583GLN    NE2  309   1.264   3.375   3.516  0.6427  0.1864 -0.0330
  583GLN   HE21  310   1.345   3.377   3.575  1.1195  0.9975 -0.6901
  583GLN   HE22  311   1.211   3.298   3.483 -1.3061  0.6908  1.7172
  583GLN      C  312   1.654   3.586   3.446  0.2106  0.6655 -0.5394
  583GLN      O  313   1.715   3.684   3.490 -0.6097  0.4216 -0.2324
  584PHE      N  314   1.699   3.515   3.343 -0.9734  1.1108 -0.4703
  584PHE     HN  315   1.641   3.445   3.302  0.2471 -1.0415  1.2755
  584PHE     CA  316   1.837   3.496   3.298 -0.1753  0.7111  1.0096
  584PHE     HA  317   1.910   3.535   3.368  1.5502  0.3958 -0.5385
  584PHE     CB  318   1.876   3.348   3.276 -0.2405 -0.2552  0.2240
  584PHE    HB1  319   1.977   3.343   3.230  0.0410 -1.1705  0.9039
  584PHE    HB2  320   1.803   3.300   3.208 -0.6828 -0.1801  0.6372
  584PHE     CG  321   1.885   3.276   3.411 -0.0241  0.1563 -0.1767
  584PHE    CD1  322   1.783   3.183   3.462 -0.4288 -0.0519  0.0399
  584PHE    HD1  323   1.691   3.171   3.406  0.5453  0.6623 -1.7802
  584PHE    CE1  324   1.798   3.133   3.590 -0.6720 -0.5691  0.2403
  584PHE    HE1  325   1.723   3.072   3.637 -2.3085  0.9323 -0.3289
  584PHE     CZ  326   1.919   3.152   3.661 -0.0041  0.4715  0.0626
  584PHE     HZ  327   1.922   3.119   3.764 -0.5333 -1.0063 -0.3626
  584PHE    CD2  328   2.008   3.289   3.485  0.1717 -0.6136  0.1481
  584PHE    HD2  329   2.089   3.353   3.452 -0.1491 -0.9931 -1.4201
  584PHE    CE2  330   2.023   3.226   3.613 -0.0710  0.0461  0.6189
  584PHE    HE2  331   2.111   3.238   3.673 -0.3886 -1.7781  1.5279
  584PHE      C  332   1.875   3.572   3.171  0.7720 -0.3025 -0.1935
  584PHE      O  333   1.806   3.553   3.071 -0.1445  0.1649  0.3629
  585GLY      N  334   1.976   3.655   3.175  0.0627  0.0922 -0.3119
  585GLY     HN  335   2.020   3.647   3.264 -0.3412  0.0520 -0.1103
  585GLY     CA  336   2.026   3.743   3.070 -0.7803 -0.2165  0.1040
  585GLY    HA1  337   2.064   3.837   3.108 -1.0989 -0.0537  0.0244
  585GLY    HA2  338   1.950   3.756   2.995  0.5494 -2.3772 -1.7636
  585GLY      C  339   2.138   3.678   2.992  0.3206 -0.4267  0.1682
  585GLY      O  340   2.140   3.552   2.979  0.5645 -0.4890 -0.2551
  586LYS      N  341   2.225   3.752   2.926  0.0830 -0.1573 -0.6238
  586LYS     HN  342   2.229   3.852   2.937 -0.5345 -0.0888 -1.0165
  586LYS     CA  343   2.327   3.688   2.845  0.1370 -0.1178 -0.7160
  586LYS     HA  344   2.276   3.608   2.793  0.1221  0.4237 -1.5589
  586LYS     CB  345   2.379   3.780   2.736  0.3689 -0.1070  0.4120
  586LYS    HB1  346   2.297   3.793   2.662  0.9889 -2.6504 -0.8380
  586LYS    HB2  347   2.467   3.746   2.676 -0.6638  2.1298 -2.6615
  586LYS     CG  348   2.411   3.920   2.795 -0.5565  0.0563  0.3698
  586LYS    HG1  349   2.334   3.965   2.861  0.8412  1.4587  1.1093
  586LYS    HG2  350   2.413   3.990   2.709 -0.1565 -1.6771 -1.0999
  586LYS     CD  351   2.543   3.935   2.865  0.0411 -0.3750 -0.2850
  586LYS    HD1  352   2.608   3.853   2.828 -0.7160 -0.1105 -2.3068
  586LYS    HD2  353   2.518   3.937   2.973  0.4215  1.7112 -0.1970
  586LYS     CE  354   2.622   4.051   2.826 -0.4935 -0.1783 -0.0240
  586LYS    HE1  355   2.637   4.058   2.716  3.4272 -0.2170  0.3661
  586LYS    HE2  356   2.724   4.060   2.869 -1.7103 -0.0831  3.0925
  586LYS     NZ  357   2.555   4.168   2.871  0.1771  0.3663  0.4624
  586LYS    HZ1  358   2.568   4.177   2.974 -1.2894  1.2451  0.6011
  586LYS    HZ2  359   2.453   4.162   2.850 -0.3385  0.2395  2.7364
  586LYS    HZ3  360   2.589   4.256   2.827  0.2612  0.4018  0.5982
  586LYS      C  361   2.443   3.625   2.934  0.5137  1.0338  0.4415
  586LYS      O  362   2.483   3.672   3.038  0.3699  1.0071  0.0928
  587THR      N  363   2.490   3.509   2.888  0.1084  0.2480 -0.0951
  587THR     HN  364   2.452   3.475   2.802  0.2779  1.3624 -0.6199
  587THR     CA  365   2.616   3.454   2.935 -0.4560 -0.1482  0.6209
  587THR     HA  366   2.595   3.448   3.040 -1.0421  1.1280  0.6004
  587THR     CB  367   2.643   3.304   2.904 -0.0639  0.2227  0.0210
  587THR     HB  368   2.741   3.274   2.949 -0.2241 -0.1507  0.1213
  587THR    OG1  369   2.659   3.296   2.759  0.2942 -0.6945 -0.1348
  587THR    HG1  370   2.589   3.355   2.728  1.3419  0.5079 -0.2712
  587THR    CG2  371   2.518   3.220   2.952 -0.7889 -0.4367  0.9262
  587THR   HG21  372   2.432   3.251   2.888  0.0519 -0.2180 -0.1370
  587THR   HG22  373   2.486   3.241   3.056 -0.5915  1.0512  0.7145
  587THR   HG23  374   2.545   3.113   2.940  0.8645  0.0538 -0.0336
  587THR      C  375   2.742   3.538   2.911  0.3237  0.1527  0.2145
  587THR      O  376   2.760   3.599   2.802 -0.1574 -0.3140  0.3214
  588LEU      N  377   2.818   3.561   3.020 -0.3477 -0.0891  0.2814
  588LEU     HN  378   2.809   3.513   3.107  1.0981  0.1707  0.5979
  588LEU     CA  379   2.927   3.654   3.031 -0.3927 -0.4721 -0.1416
  588LEU     HA  380   2.907   3.729   2.957 -1.6095 -1.7058 -1.1224
  588LEU     CB  381   2.952   3.717   3.169 -0.8041 -0.6759  0.1644
  588LEU    HB1  382   3.056   3.754   3.167 -0.3041 -2.0487 -0.7893
  588LEU    HB2  383   2.949   3.640   3.249  0.8925 -1.4605 -0.4754
  588LEU     CG  384   2.837   3.815   3.207  0.4024  0.4348 -0.0204
  588LEU     HG  385   2.741   3.778   3.164  0.5408 -1.1455  0.9288
  588LEU    CD1  386   2.809   3.810   3.361 -0.3605  0.1857  0.5398
  588LEU   HD11  387   2.905   3.833   3.412 -0.4400  0.0346  0.7564
  588LEU   HD12  388   2.781   3.707   3.389 -2.3281  0.6034  0.2538
  588LEU   HD13  389   2.729   3.882   3.388 -0.5315  0.1703  0.0921
  588LEU    CD2  390   2.864   3.959   3.155  0.2314  0.2206 -0.2987
  588LEU   HD21  391   2.952   4.007   3.203  1.2683 -0.6143 -1.3071
  588LEU   HD22  392   2.777   4.024   3.177 -0.4074  0.8617 -4.0745
  588LEU   HD23  393   2.865   3.960   3.044  1.9428  0.6961 -0.3065
  588LEU      C  394   3.059   3.578   2.996 -0.4824  0.3180  0.1660
  588LEU      O  395   3.164   3.640   2.981  0.1033 -0.0499 -0.0633
  589GLY      N  396   3.037   3.447   2.971 -0.3294 -0.2022 -0.1850
  589GLY     HN  397   2.948   3.410   2.996 -0.7773  0.0437 -1.3301
  589GLY     CA  398   3.131   3.354   2.913  0.0492  0.2146  0.1206
  589GLY    HA1  399   3.232   3.391   2.921 -0.7798  2.6365  0.4155
  589GLY    HA2  400   3.103   3.336   2.810 -0.8029 -1.5139  0.6079
  589GLY      C  401   3.103   3.220   2.976  0.4114 -0.2315 -0.0832
  589GLY      O  402   3.014   3.209   3.061 -0.0996 -0.5114  0.0019
  590ALA      N  403   3.179   3.121   2.945 -0.3429 -0.1842  0.1848
  590ALA     HN  404   3.258   3.146   2.890 -0.8948 -0.7570 -0.8878
  590ALA     CA  405   3.157   2.993   2.991 -0.2676  0.8718 -0.0535
  590ALA     HA  406   3.115   2.996   3.091 -0.3351 -0.5520 -0.0205
  590ALA     CB  407   3.067   2.907   2.899  0.2136 -0.4438 -0.2844
  590ALA    HB1  408   2.958   2.928   2.908  0.2780  1.6963 -3.1119
  590ALA    HB2  409   3.085   2.799   2.916 -0.6890 -0.6810 -0.7868
  590ALA    HB3  410   3.088   2.936   2.794  0.7962 -0.3340 -0.1445
  590ALA      C  411   3.297   2.921   3.010  0.1472 -0.4643  0.3023
  590ALA      O  412   3.381   2.942   2.925 -0.5736 -0.3944  0.7382
  591GLY      N  413   3.321   2.836   3.116  0.1803 -0.0923  0.3375
  591GLY     HN  414   3.246   2.815   3.178 -0.3563 -3.3178 -1.1967
  591GLY     CA  415   3.435   2.750   3.134  0.6682  0.0325 -0.5083
  591GLY    HA1  416   3.469   2.739   3.236  4.2406  0.0126 -1.5554
  591GLY    HA2  417   3.510   2.793   3.070  0.0130  2.0096 -0.0556
  591GLY      C  418   3.395   2.607   3.072 -0.5042 -0.1767 -0.4772
  591GLY      O  419   3.307   2.593   2.990  0.0370  0.5531  0.7259
  592ALA      N  420   3.463   2.504   3.121  0.1112 -0.6977 -0.6564
  592ALA     HN  421   3.526   2.531   3.193 -2.3974 -1.5944  2.0591
  592ALA     CA  422   3.451   2.360   3.088 -0.0620 -0.4096 -0.0712
  592ALA     HA  423   3.445   2.361   2.980  2.1385  2.9048 -0.3007
  592ALA     CB  424   3.580   2.295   3.139  0.6250  0.1690  0.4464
  592ALA    HB1  425   3.666   2.355   3.101  0.9922 -0.7049 -0.1482
  592ALA    HB2  426   3.590   2.189   3.105 -0.2801  0.5504 -1.1327
  592ALA    HB3  427   3.589   2.305   3.249  1.0381 -1.0072  0.5410
  592ALA      C  428   3.328   2.292   3.155 -0.4263  0.1423  0.5277
  592ALA      O  429   3.273   2.192   3.106  0.3825 -0.6041  0.5063
  593PHE      N  430   3.274   2.354   3.266 -0.3052  0.1235  0.3344
  593PHE     HN  431   3.333   2.426   3.301  1.6413 -0.8686 -0.7224
  593PHE     CA  432   3.167   2.306   3.344 -0.3017  0.1018 -0.3993
  593PHE     HA  433   3.097   2.254   3.280  0.5195 -1.4202 -0.1007
  593PHE     CB  434   3.217   2.205   3.450  0.4015  1.4158 -0.3754
  593PHE    HB1  435   3.141   2.173   3.524 -0.4850 -0.0281 -1.8213
  593PHE    HB2  436   3.300   2.256   3.504 -1.2315  1.9390  1.7562
  593PHE     CG  437   3.286   2.077   3.409  0.0092  0.0493  0.5607
  593PHE    CD1  438   3.217   1.987   3.320 -0.4793 -0.4434  1.0317
  593PHE    HD1  439   3.113   2.006   3.296 -0.8018 -1.2069  1.7467
  593PHE    CE1  440   3.290   1.874   3.268  0.7072  0.7815 -0.4510
  593PHE    HE1  441   3.253   1.808   3.191  0.8876 -0.2703  0.3399
  593PHE     CZ  442   3.422   1.852   3.305 -0.1574  0.6742 -0.7107
  593PHE     HZ  443   3.483   1.776   3.259 -1.7971 -2.1052  1.3509
  593PHE    CD2  444   3.421   2.046   3.448  0.0717  0.1812  0.4211
  593PHE    HD2  445   3.474   2.114   3.512 -0.3566  0.6456  0.2899
  593PHE    CE2  446   3.482   1.935   3.392 -0.2889 -0.1583 -0.3883
  593PHE    HE2  447   3.589   1.931   3.409 -0.3371  1.3967  0.4101
  593PHE      C  448   3.092   2.413   3.421 -0.0318  0.3734  0.3418
  593PHE      O  449   2.988   2.385   3.487 -0.2770 -0.1782  0.7225
  594GLY      N  450   3.143   2.537   3.414  0.5759 -0.0321  0.5156
  594GLY     HN  451   3.216   2.560   3.350 -0.8842  0.3376 -1.0970
  594GLY     CA  452   3.075   2.654   3.476  0.1463  0.8315  0.0195
  594GLY    HA1  453   3.143   2.698   3.548 -0.2231 -3.6268  3.5230
  594GLY    HA2  454   2.991   2.619   3.534  1.1062 -0.7442  0.5151
  594GLY      C  455   3.040   2.763   3.378 -0.3786 -0.2834 -0.4740
  594GLY      O  456   3.081   2.756   3.260  0.0139 -0.3957 -0.1493
  595LYS      N  457   2.965   2.866   3.417 -0.2133  0.2271 -0.0659
  595LYS     HN  458   2.925   2.871   3.508 -0.4293 -0.4335 -0.1207
  595LYS     CA  459   2.945   2.990   3.346  0.1219  0.2882  0.2082
  595LYS     HA  460   3.034   3.002   3.286  0.4786 -1.2071  0.4038
  595LYS     CB  461   2.827   2.966   3.239 -0.0463  0.3148 -0.2373
  595LYS    HB1  462   2.857   2.871   3.190 -1.6565  0.0367 -0.7458
  595LYS    HB2  463   2.828   3.050   3.166  0.1473 -0.3416 -1.0064
  595LYS     CG  464   2.688   2.932   3.296 -0.2561 -0.6226 -0.0268
  595LYS    HG1  465   2.649   3.027   3.339  0.2930 -0.9647  1.3064
  595LYS    HG2  466   2.701   2.846   3.365 -0.1969 -2.4506 -2.2222
  595LYS     CD  467   2.586   2.869   3.191 -0.5675 -0.8153 -0.3675
  595LYS    HD1  468   2.633   2.769   3.175 -2.9081 -2.0583  0.0927
  595LYS    HD2  469   2.589   2.933   3.101  0.9984 -0.7881 -0.3314
  595LYS     CE  470   2.445   2.845   3.248 -0.0075  0.0879 -0.0066
  595LYS    HE1  471   2.398   2.937   3.288  0.5937 -1.5508  5.1765
  595LYS    HE2  472   2.447   2.777   3.335  1.2346 -1.0181 -0.8560
  595LYS     NZ  473   2.361   2.782   3.140 -0.0502  0.1014  0.4075
  595LYS    HZ1  474   2.399   2.824   3.053  1.0189 -0.3429  0.6502
  595LYS    HZ2  475   2.258   2.793   3.146 -0.3110 -2.1447  1.0818
  595LYS    HZ3  476   2.393   2.684   3.125  1.7485  0.7267 -0.1251
  595LYS      C  477   2.918   3.096   3.439  0.7315 -0.2029 -0.3852
  595LYS      O  478   2.886   3.062   3.552  0.2327 -0.1994  0.5272
  596VAL      N  479   2.932   3.218   3.390 -0.1767  0.1977 -0.7037
  596VAL     HN  480   2.968   3.216   3.297  0.2428 -3.5300 -0.5905
  596VAL     CA  481   2.897   3.343   3.463  0.0947 -0.6566 -0.3978
  596VAL     HA  482   2.853   3.331   3.560  1.6184 -2.0366  0.1775
  596VAL     CB  483   3.009   3.439   3.495 -0.7260 -0.7885 -0.3589
  596VAL     HB  484   3.062   3.467   3.401  2.5285 -3.5050  0.4320
  596VAL    CG1  485   2.952   3.552   3.583  0.1898  0.0904 -0.1079
  596VAL   HG11  486   3.037   3.607   3.629  0.4052  0.0592 -0.4712
  596VAL   HG12  487   2.879   3.518   3.659  0.0736  1.7875  0.5859
  596VAL   HG13  488   2.910   3.636   3.523 -0.2067  0.3807  0.5636
  596VAL    CG2  489   3.101   3.356   3.583 -0.4305  0.1019 -0.5869
  596VAL   HG21  490   3.165   3.296   3.516  0.2707 -1.2633  1.2199
  596VAL   HG22  491   3.048   3.283   3.647  2.2593 -0.6946  0.8979
  596VAL   HG23  492   3.168   3.414   3.651  1.7104 -2.5815 -0.2302
  596VAL      C  493   2.783   3.407   3.379 -0.2469  0.3685 -0.7568
  596VAL      O  494   2.791   3.421   3.256 -0.4836 -0.9648 -0.7228
  597VAL      N  495   2.670   3.442   3.435 -0.4582 -0.4328  0.0797
  597VAL     HN  496   2.650   3.433   3.533 -2.3269  1.0450 -0.1042
  597VAL     CA  497   2.554   3.483   3.360 -0.0904  0.2089 -0.3478
  597VAL     HA  498   2.585   3.523   3.264  1.2547  0.5008  0.1863
  597VAL     CB  499   2.463   3.358   3.345  1.0545  0.0860  0.5807
  597VAL     HB  500   2.522   3.279   3.292  0.1193 -1.9728  2.4380
  597VAL    CG1  501   2.411   3.293   3.474 -0.2361 -0.2130  0.0360
  597VAL   HG11  502   2.499   3.268   3.538 -0.1020  2.3504  0.9745
  597VAL   HG12  503   2.348   3.204   3.455  1.0028 -1.1035 -0.0523
  597VAL   HG13  504   2.341   3.366   3.521 -1.8795  0.3250 -3.0183
  597VAL    CG2  505   2.350   3.398   3.250  0.1000  0.1311 -0.5429
  597VAL   HG21  506   2.388   3.454   3.161 -2.0205  3.4295  0.4470
  597VAL   HG22  507   2.274   3.461   3.300  0.2923  0.1366 -0.2552
  597VAL   HG23  508   2.296   3.307   3.217  0.4657 -0.1842 -0.2787
  597VAL      C  509   2.498   3.602   3.428  0.6344 -1.0324 -0.4910
  597VAL      O  510   2.484   3.614   3.550  0.4243  0.2962  0.0449
  598GLU      N  511   2.460   3.707   3.347  0.0715  0.4458  0.0093
  598GLU     HN  512   2.476   3.692   3.250  0.4405 -1.6568  0.3647
  598GLU     CA  513   2.381   3.823   3.390  0.0163 -0.4156 -0.2282
  598GLU     HA  514   2.425   3.872   3.476  2.7836 -3.1373  0.1016
  598GLU     CB  515   2.354   3.927   3.272  0.1471  0.8918  0.1854
  598GLU    HB1  516   2.278   4.005   3.295 -0.2726  0.0026  1.9502
  598GLU    HB2  517   2.328   3.876   3.177 -2.2266  2.1630  0.0761
  598GLU     CG  518   2.485   3.996   3.241  0.6457 -0.0732  0.0279
  598GLU    HG1  519   2.558   3.929   3.190 -1.1921 -0.7234 -1.8919
  598GLU    HG2  520   2.524   4.022   3.341  2.3141  1.5229 -0.9639
  598GLU     CD  521   2.471   4.125   3.162  0.2071  0.9265  0.8345
  598GLU    OE1  522   2.578   4.182   3.133  0.1152 -0.0309 -0.0110
  598GLU    OE2  523   2.359   4.168   3.124  0.0523  0.1254  0.1719
  598GLU      C  524   2.237   3.772   3.425  0.4617 -0.5904 -0.8400
  598GLU      O  525   2.181   3.688   3.357 -0.1280 -0.3053  0.1197
  599ALA      N  526   2.173   3.825   3.532 -0.3902 -0.3184 -0.2523
  599ALA     HN  527   2.213   3.901   3.583 -0.2608 -1.0527  0.7678
  599ALA     CA  528   2.039   3.779   3.568 -0.2276 -0.6794  0.9804
  599ALA     HA  529   1.978   3.774   3.479  0.4411  4.5211 -0.1076
  599ALA     CB  530   2.049   3.652   3.654 -0.1111  0.1805 -0.5410
  599ALA    HB1  531   2.120   3.666   3.738 -1.2343  0.3867  0.4047
  599ALA    HB2  532   2.085   3.570   3.588 -1.2178  0.1523 -1.1436
  599ALA    HB3  533   1.954   3.613   3.696  0.4018  0.7004  1.1942
  599ALA      C  534   1.966   3.883   3.648  0.2897  0.0252  0.7482
  599ALA      O  535   2.028   3.976   3.698  0.1761  0.5094 -0.3021
  600THR      N  536   1.834   3.870   3.651 -0.2424 -0.1671 -0.2716
  600THR     HN  537   1.791   3.796   3.600 -0.5965 -0.6164  0.6559
  600THR     CA  538   1.746   3.956   3.738 -0.2665  0.3348  0.7162
  600THR     HA  539   1.801   4.037   3.784 -0.9745  1.2082  0.0635
  600THR     CB  540   1.632   4.032   3.664 -0.7600 -0.0121  0.7928
  600THR     HB  541   1.563   3.957   3.620  0.5245  0.2676 -1.8885
  600THR    OG1  542   1.698   4.111   3.564 -0.1102 -0.4518  0.6296
  600THR    HG1  543   1.721   4.049   3.494 -0.5043  0.3162 -0.1908
  600THR    CG2  544   1.555   4.121   3.751 -0.3099  0.2530 -0.1819
  600THR   HG21  545   1.470   4.175   3.702 -1.7334  1.0814  2.9105
  600THR   HG22  546   1.623   4.202   3.783  0.5760 -0.6539  0.2511
  600THR   HG23  547   1.510   4.072   3.839  0.3931 -1.5649 -0.7926
  600THR      C  548   1.691   3.866   3.847 -0.2731 -0.4291 -0.3344
  600THR      O  549   1.625   3.766   3.819  0.5600 -0.2746  0.9962
  601ALA      N  550   1.725   3.896   3.973 -0.0824 -0.0076  0.3596
  601ALA     HN  551   1.781   3.976   3.995  2.4688 -2.1821  2.4811
  601ALA     CA  552   1.668   3.827   4.085  0.7039  0.5388  0.0965
  601ALA     HA  553   1.637   3.725   4.065 -0.4420  0.7108  0.9071
  601ALA     CB  554   1.766   3.838   4.196 -1.2364 -0.1793  0.1226
  601ALA    HB1  555   1.793   3.945   4.210 -1.0540 -0.0500 -1.0880
  601ALA    HB2  556   1.860   3.791   4.160 -1.0674  2.3495 -3.2336
  601ALA    HB3  557   1.732   3.778   4.283 -1.1003  0.3325  0.5395
  601ALA      C  558   1.544   3.901   4.134 -1.0133 -0.3522  0.0999
  601ALA      O  559   1.539   4.024   4.110  0.3950  0.1063  0.0179
  602PHE      N  560   1.447   3.839   4.195 -0.6251 -0.5740  0.0224
  602PHE     HN  561   1.464   3.743   4.215  1.0869  0.0589  1.9685
  602PHE     CA  562   1.316   3.896   4.232 -1.0051 -0.2729 -1.0736
  602PHE     HA  563   1.309   4.003   4.215  1.9224  0.8036  3.0087
  602PHE     CB  564   1.201   3.828   4.158  0.2303 -0.5202 -0.2088
  602PHE    HB1  565   1.100   3.847   4.201  0.6910 -0.9177  1.0912
  602PHE    HB2  566   1.207   3.717   4.164  0.9225 -0.3992  2.7948
  602PHE     CG  567   1.204   3.858   4.009  0.5125  0.3061  0.6633
  602PHE    CD1  568   1.306   3.805   3.916 -0.5879 -0.2315  0.0998
  602PHE    HD1  569   1.358   3.715   3.946 -2.3724 -1.2143  0.3606
  602PHE    CE1  570   1.314   3.841   3.781  0.0793 -0.3996  0.0502
  602PHE    HE1  571   1.393   3.801   3.719 -0.5439 -2.0383  0.2596
  602PHE     CZ  572   1.232   3.949   3.739 -0.6392  0.1568 -0.3766
  602PHE     HZ  573   1.253   3.987   3.640 -0.5467  0.2417 -0.3242
  602PHE    CD2  574   1.123   3.958   3.959  0.5717 -0.0391  0.0091
  602PHE    HD2  575   1.042   3.996   4.019  0.6649 -2.4877  1.8308
  602PHE    CE2  576   1.136   4.003   3.824 -0.3792  0.4156 -0.1616
  602PHE    HE2  577   1.073   4.082   3.784 -2.3992 -0.9446  0.1911
  602PHE      C  578   1.295   3.882   4.382  0.1132 -0.7750 -0.9002
  602PHE      O  579   1.294   3.775   4.438  0.4104  0.0748 -0.1874
  603GLY      N  580   1.284   3.998   4.459 -0.0037 -0.0535 -0.3045
  603GLY     HN  581   1.282   4.082   4.405  2.1491 -1.1237 -2.1939
  603GLY     CA  582   1.270   4.001   4.601  0.0826  0.3354  0.0048
  603GLY    HA1  583   1.188   3.935   4.623  0.4050 -0.0049  0.1890
  603GLY    HA2  584   1.248   4.104   4.627 -1.5275  0.1507 -0.5077
  603GLY      C  585   1.402   3.959   4.666 -0.0010 -0.3009 -0.1951
  603GLY      O  586   1.401   3.899   4.772 -0.5499 -0.4102  0.5724
  604LEU      N  587   1.521   3.986   4.611  0.1217 -0.0759  0.2381
  604LEU     HN  588   1.522   4.029   4.521  1.2929  0.1641  0.3508
  604LEU     CA  589   1.646   3.948   4.673 -0.6654  0.3371  0.0680
  604LEU     HA  590   1.630   3.849   4.715 -2.7959  1.0501  1.0468
  604LEU     CB  591   1.767   3.963   4.568 -0.4911  0.1945  0.1126
  604LEU    HB1  592   1.777   4.072   4.554  0.7301 -0.0486 -1.1028
  604LEU    HB2  593   1.738   3.914   4.473  1.3000  0.5929 -0.6816
  604LEU     CG  594   1.907   3.920   4.605  0.6791 -1.4578  0.6009
  604LEU     HG  595   1.941   3.974   4.696 -1.0743  0.9199 -0.0212
  604LEU    CD1  596   1.915   3.767   4.632 -0.2044 -0.3791  0.3077
  604LEU   HD11  597   2.018   3.732   4.653  0.3897 -1.4331 -3.5839
  604LEU   HD12  598   1.885   3.707   4.544  0.0738  0.3578 -0.2930
  604LEU   HD13  599   1.851   3.753   4.722 -0.4761  1.4235  0.4303
  604LEU    CD2  600   2.009   3.953   4.496 -0.0940  0.3885 -0.1766
  604LEU   HD21  601   1.984   3.902   4.401 -1.3355  2.0818 -0.8171
  604LEU   HD22  602   2.109   3.915   4.523  0.2301  0.5057 -1.1830
  604LEU   HD23  603   2.009   4.062   4.473  2.0086  0.6174  0.7015
  604LEU      C  604   1.688   4.032   4.796  0.0798  0.1927 -0.7169
  604LEU      O  605   1.671   4.153   4.793  0.3633  0.9244 -0.0476
  605GLY      N  606   1.737   3.960   4.905 -0.2249 -0.0828 -0.1007
  605GLY     HN  607   1.726   3.861   4.897 -1.3661  0.0800 -0.8935
  605GLY     CA  608   1.805   4.015   5.018  0.1671 -0.2350 -0.2455
  605GLY    HA1  609   1.868   4.096   4.986 -0.3375  1.6724  3.1280
  605GLY    HA2  610   1.861   3.931   5.057 -0.8620 -2.0368 -2.4032
  605GLY      C  611   1.705   4.070   5.130 -0.1984  0.7200  0.0696
  605GLY      O  612   1.583   4.064   5.119  0.2096 -0.2350 -0.0100
  606LYS      N  613   1.767   4.116   5.237 -0.6627  0.2813 -0.1369
  606LYS     HN  614   1.863   4.100   5.258 -1.2722  0.2724  3.1076
  606LYS     CA  615   1.703   4.197   5.337  0.0543  1.1543 -0.6960
  606LYS     HA  616   1.630   4.130   5.381  0.7542 -0.2196 -1.5659
  606LYS     CB  617   1.804   4.247   5.435  0.2954 -0.2524  0.2485
  606LYS    HB1  618   1.772   4.345   5.475  1.8861  1.4549 -2.3017
  606LYS    HB2  619   1.896   4.269   5.376 -0.1689 -0.1580 -0.4494
  606LYS     CG  620   1.846   4.150   5.547  0.5009 -0.2100  0.0681
  606LYS    HG1  621   1.898   4.064   5.499  0.7032 -1.8839  3.0856
  606LYS    HG2  622   1.751   4.103   5.582  0.1766 -0.9074 -1.6247
  606LYS     CD  623   1.928   4.212   5.658 -0.6348 -0.1475  0.4920
  606LYS    HD1  624   1.869   4.291   5.707 -0.0578  0.6138 -0.0187
  606LYS    HD2  625   2.015   4.259   5.606 -0.8922  1.2013  1.2580
  606LYS     CE  626   1.976   4.112   5.761 -0.0205 -0.5876  0.3775
  606LYS    HE1  627   2.058   4.058   5.708  0.3132  0.0052  0.2826
  606LYS    HE2  628   1.885   4.053   5.784 -1.5437  1.5052 -0.0321
  606LYS     NZ  629   2.030   4.179   5.875  0.0883 -0.0319 -0.2233
  606LYS    HZ1  630   2.119   4.225   5.846 -0.3260  0.0430 -1.4539
  606LYS    HZ2  631   2.063   4.116   5.950 -1.5281  0.5453  1.0178
  606LYS    HZ3  632   1.962   4.251   5.907  0.8078  0.5065  0.1440
  606LYS      C  633   1.619   4.318   5.280 -0.8196  0.2316 -0.1610
  606LYS      O  634   1.501   4.338   5.312  0.0335  0.2516  0.7101
  607GLU      N  635   1.678   4.381   5.173 -0.1327 -0.0608  0.5547
  607GLU     HN  636   1.769   4.352   5.144 -0.8185  0.0441 -1.9703
  607GLU     CA  637   1.623   4.485   5.086 -0.2951 -0.0373  0.2940
  607GLU     HA  638   1.617   4.578   5.141  1.7978 -0.8226  1.9944
  607GLU     CB  639   1.710   4.504   4.961 -0.4686 -0.0429 -0.1377
  607GLU    HB1  640   1.662   4.565   4.882 -1.2020  1.0191  1.0901
  607GLU    HB2  641   1.720   4.409   4.905 -3.9479 -0.5114 -0.1349
  607GLU     CG  642   1.857   4.560   4.977 -0.1718  0.6771 -0.1062
  607GLU    HG1  643   1.867   4.668   4.999  3.2333  0.1955  1.2056
  607GLU    HG2  644   1.898   4.548   4.874 -0.2217 -3.3658  0.2056
  607GLU     CD  645   1.945   4.472   5.065 -0.1079 -0.0928 -0.3567
  607GLU    OE1  646   2.025   4.528   5.145 -0.3158 -0.0971  0.1606
  607GLU    OE2  647   1.948   4.348   5.049  0.1834  0.1453 -0.3137
  607GLU      C  648   1.482   4.453   5.031 -0.2023  0.0686 -0.0685
  607GLU      O  649   1.396   4.535   5.018  0.0971  0.6533  0.3637
  608ASP      N  650   1.462   4.322   4.992  0.4273  0.8430 -0.2215
  608ASP     HN  651   1.529   4.258   5.028 -1.2325 -0.5957  0.4918
  608ASP     CA  652   1.341   4.273   4.932  0.4000 -0.3137 -0.4936
  608ASP     HA  653   1.360   4.168   4.920 -0.2497 -0.4305 -0.5263
  608ASP     CB  654   1.206   4.295   5.008  0.3237  0.2661 -0.5474
  608ASP    HB1  655   1.185   4.401   5.032  0.9447  0.0455  1.0702
  608ASP    HB2  656   1.201   4.251   5.110 -0.9624  0.0494 -0.6877
  608ASP     CG  657   1.081   4.235   4.945 -0.2110  0.5228  0.3029
  608ASP    OD1  658   0.973   4.284   4.969  0.4464 -0.0315  0.2971
  608ASP    OD2  659   1.097   4.130   4.876  0.2049 -0.8984 -0.1647
  608ASP      C  660   1.331   4.321   4.786  0.1776 -0.0905  0.7834
  608ASP      O  661   1.230   4.369   4.734  0.0082  0.2403  0.0114
  609ALA      N  662   1.438   4.329   4.706 -0.3437 -0.0386  0.3711
  609ALA     HN  663   1.522   4.291   4.744  0.4024  1.2888  0.0673
  609ALA     CA  664   1.436   4.403   4.583  0.1626 -0.2893 -0.9743
  609ALA     HA  665   1.346   4.461   4.570  0.3896 -0.0187 -1.3450
  609ALA     CB  666   1.561   4.489   4.581 -0.0697 -0.6091 -0.4302
  609ALA    HB1  667   1.657   4.432   4.585  0.3682  0.1704  0.6409
  609ALA    HB2  668   1.576   4.543   4.677  2.4619  3.0986 -2.6548
  609ALA    HB3  669   1.564   4.578   4.516  1.8472  0.8530  1.5253
  609ALA      C  670   1.442   4.318   4.457 -0.1507  1.4970  0.2701
  609ALA      O  671   1.513   4.218   4.455 -0.3390  0.0890  0.3196
  610VAL      N  672   1.371   4.356   4.355  0.6801 -0.2780  0.0303
  610VAL     HN  673   1.306   4.431   4.356  1.0500  0.1111 -1.8285
  610VAL     CA  674   1.404   4.317   4.212  0.8015  0.1651 -0.3237
  610VAL     HA  675   1.425   4.211   4.211 -2.5330 -0.6100  0.4104
  610VAL     CB  676   1.281   4.337   4.115 -1.1971 -0.1827  0.8166
  610VAL     HB  677   1.264   4.446   4.125  0.1732  0.1405 -0.1032
  610VAL    CG1  678   1.322   4.303   3.971  0.5078 -0.6067 -0.0214
  610VAL   HG11  679   1.254   4.342   3.892  2.3439 -0.7618 -1.7581
  610VAL   HG12  680   1.343   4.194   3.967  0.5426 -0.6012  0.0190
  610VAL   HG13  681   1.405   4.368   3.935 -0.7627  0.8697 -0.4003
  610VAL    CG2  682   1.156   4.256   4.153  0.6954  0.1757  0.5796
  610VAL   HG21  683   1.075   4.264   4.078 -0.5409 -0.4171  1.8157
  610VAL   HG22  684   1.122   4.295   4.251  0.6078  2.2062 -0.2188
  610VAL   HG23  685   1.168   4.147   4.172  1.1667 -0.1938 -1.6171
  610VAL      C  686   1.531   4.391   4.168  0.2682 -0.6592 -0.5936
  610VAL      O  687   1.545   4.510   4.172 -0.5782  0.0709 -0.2588
  611LEU      N  688   1.630   4.316   4.130 -0.3745 -0.1139  0.5960
  611LEU     HN  689   1.626   4.218   4.145  1.3467  0.0403  2.5865
  611LEU     CA  690   1.764   4.367   4.109  0.1786  0.4420 -0.3045
  611LEU     HA  691   1.761   4.472   4.086  1.4010  1.1618  2.3852
  611LEU     CB  692   1.834   4.371   4.246 -0.1713  0.6909  0.0962
  611LEU    HB1  693   1.853   4.270   4.287 -1.5582 -1.1762 -3.5017
  611LEU    HB2  694   1.775   4.428   4.322 -0.7160  1.3743 -0.8163
  611LEU     CG  695   1.979   4.427   4.242  0.7243  0.1938 -0.0101
  611LEU     HG  696   2.034   4.365   4.168 -0.3332  1.9570 -2.3699
  611LEU    CD1  697   1.980   4.577   4.206 -0.0457 -0.4254 -0.0454
  611LEU   HD11  698   2.080   4.623   4.219 -0.8152  1.2051  0.3463
  611LEU   HD12  699   1.925   4.620   4.292  1.7769  1.2155  0.3583
  611LEU   HD13  700   1.937   4.596   4.106 -3.5708 -1.2114  1.1737
  611LEU    CD2  701   2.036   4.418   4.381  0.4169  0.2487 -0.1661
  611LEU   HD21  702   2.137   4.463   4.374  0.7625 -0.4616  0.1679
  611LEU   HD22  703   2.044   4.317   4.426  0.2090  0.2038 -0.2259
  611LEU   HD23  704   1.983   4.481   4.456  1.3035  0.5540  0.2216
  611LEU      C  705   1.839   4.280   4.010 -0.7002 -0.1433  0.6457
  611LEU      O  706   1.823   4.155   3.996  0.1677 -0.7706 -0.5228
  612LYS      N  707   1.937   4.345   3.935 -0.0989  0.5442 -0.4058
  612LYS     HN  708   1.938   4.445   3.940 -1.7552  0.5964 -0.3533
  612LYS     CA  709   2.024   4.287   3.831 -0.3074  0.3466 -0.1673
  612LYS     HA  710   1.979   4.194   3.798  1.3670  0.3143 -2.6965
  612LYS     CB  711   2.045   4.375   3.702 -0.2217 -0.2356  0.2641
  612LYS    HB1  712   2.091   4.471   3.731 -0.6252  0.0491 -0.0297
  612LYS    HB2  713   1.940   4.396   3.671 -0.9820 -1.5097  1.7594
  612LYS     CG  714   2.139   4.318   3.595  0.6607  0.0449  0.6221
  612LYS    HG1  715   2.101   4.214   3.585  1.8232 -0.4046  0.7042
  612LYS    HG2  716   2.238   4.303   3.643  0.4556 -2.2643  0.4593
  612LYS     CD  717   2.143   4.382   3.460  1.1877 -0.1798  0.0633
  612LYS    HD1  718   2.205   4.474   3.467 -0.4067  0.9819 -0.4970
  612LYS    HD2  719   2.038   4.407   3.438 -0.2898 -3.7904  2.1236
  612LYS     CE  720   2.198   4.297   3.342  0.3675 -0.4432 -0.7427
  612LYS    HE1  721   2.150   4.197   3.343  1.8195 -1.1712  0.2656
  612LYS    HE2  722   2.308   4.282   3.354  0.2760 -0.5682  0.0076
  612LYS     NZ  723   2.176   4.355   3.212 -0.6788  0.3929 -0.1296
  612LYS    HZ1  724   2.242   4.308   3.147 -1.3510 -0.6274 -0.1004
  612LYS    HZ2  725   2.184   4.459   3.214 -2.0890  0.5250 -0.1820
  612LYS    HZ3  726   2.081   4.326   3.181 -1.4314 -2.1503  3.8044
  612LYS      C  727   2.156   4.245   3.893 -0.1489  0.1463 -0.4405
  612LYS      O  728   2.219   4.330   3.951 -0.2777  0.0695  0.0024
  613VAL      N  729   2.195   4.116   3.872 -0.4350  0.2071 -0.4696
  613VAL     HN  730   2.146   4.054   3.812 -2.6864  0.3943  1.0526
  613VAL     CA  731   2.302   4.052   3.950  0.0417 -0.1443 -0.0391
  613VAL     HA  732   2.363   4.126   3.999  1.0792  0.5181 -2.2057
  613VAL     CB  733   2.243   3.944   4.045  0.2618 -0.9476 -0.1022
  613VAL     HB  734   2.320   3.882   4.096 -1.6820 -4.4368 -1.0454
  613VAL    CG1  735   2.172   4.032   4.153  0.7711 -0.0027  0.3177
  613VAL   HG11  736   2.242   4.106   4.197 -0.6378  0.7825  1.3054
  613VAL   HG12  737   2.142   3.967   4.238  3.0452 -2.0138 -0.2873
  613VAL   HG13  738   2.085   4.089   4.114  0.1887 -1.6351 -0.8971
  613VAL    CG2  739   2.138   3.859   3.975  0.5921 -0.1711 -1.0460
  613VAL   HG21  740   2.136   3.763   4.031  1.0280  0.8895  0.8745
  613VAL   HG22  741   2.163   3.833   3.870 -0.7563  0.5225 -1.5647
  613VAL   HG23  742   2.039   3.909   3.979  0.9997  0.5952  0.2886
  613VAL      C  743   2.384   3.980   3.848  0.2084  0.1268 -0.2177
  613VAL      O  744   2.352   3.952   3.730  0.0164 -0.0303 -0.2019
  614ALA      N  745   2.508   3.939   3.890 -0.5332  0.2241  0.4133
  614ALA     HN  746   2.554   3.953   3.978  2.3549  1.8487 -1.1856
  614ALA     CA  747   2.593   3.849   3.811 -0.1628  0.2101  0.0073
  614ALA     HA  748   2.552   3.817   3.717  2.0259  2.4410 -1.8447
  614ALA     CB  749   2.742   3.903   3.794  0.5018 -0.3779 -0.4190
  614ALA    HB1  750   2.728   4.001   3.744 -0.1162 -0.5809 -0.6440
  614ALA    HB2  751   2.819   3.839   3.746  0.1281 -1.5426  0.4828
  614ALA    HB3  752   2.776   3.933   3.896  0.4118  0.7333 -0.7058
  614ALA      C  753   2.593   3.721   3.898  1.0012  1.0220  0.2517
  614ALA      O  754   2.629   3.714   4.011  0.2273  0.6067 -0.8388
  615VAL      N  755   2.560   3.606   3.833  0.3717  0.1162  0.9839
  615VAL     HN  756   2.538   3.609   3.736  1.1795  2.6632  0.8275
  615VAL     CA  757   2.548   3.478   3.892  0.9742  0.4745 -0.4822
  615VAL     HA  758   2.551   3.489   4.000 -2.5103  2.8254 -0.4592
  615VAL     CB  759   2.414   3.417   3.868  0.8464  0.0651 -0.0945
  615VAL     HB  760   2.388   3.424   3.760 -2.6239  1.5081  0.7202
  615VAL    CG1  761   2.387   3.267   3.912 -0.1651  0.1378  1.1956
  615VAL   HG11  762   2.284   3.243   3.877  0.4325  1.0810 -1.4396
  615VAL   HG12  763   2.391   3.240   4.019 -0.5965 -0.1584  1.1402
  615VAL   HG13  764   2.453   3.203   3.849 -0.3762  0.4575  0.6379
  615VAL    CG2  765   2.309   3.511   3.932  0.0632 -0.5530 -0.3460
  615VAL   HG21  766   2.337   3.541   4.035  0.3906  1.5768 -0.9983
  615VAL   HG22  767   2.203   3.479   3.927  0.4123 -2.0675  1.1867
  615VAL   HG23  768   2.316   3.607   3.876 -0.9290  0.6822  1.5325
  615VAL      C  769   2.650   3.381   3.834 -0.0750 -0.6585  0.0743
  615VAL      O  770   2.660   3.355   3.711 -0.3291  0.7504  0.3371
  616LYS      N  771   2.734   3.318   3.916  0.5587 -0.3068 -0.2613
  616LYS     HN  772   2.718   3.328   4.014 -0.0398 -3.2348  0.0199
  616LYS     CA  773   2.841   3.223   3.877 -0.1522  0.0716  0.8696
  616LYS     HA  774   2.843   3.217   3.770 -0.3901 -0.1095  0.8758
  616LYS     CB  775   2.996   3.251   3.910 -0.6073  0.6599 -0.1640
  616LYS    HB1  776   3.025   3.354   3.881 -0.1633  0.8768  1.0215
  616LYS    HB2  777   3.059   3.175   3.859 -0.0695 -1.4089  3.2464
  616LYS     CG  778   3.034   3.239   4.053 -0.8574 -0.1055 -0.1304
  616LYS    HG1  779   3.004   3.138   4.089 -1.3906  0.0117 -0.2419
  616LYS    HG2  780   2.979   3.315   4.112 -0.2096  0.9886 -0.8981
  616LYS     CD  781   3.194   3.248   4.069  0.0942  0.0123  0.1020
  616LYS    HD1  782   3.214   3.349   4.027 -0.4990  0.1978  0.2496
  616LYS    HD2  783   3.254   3.178   4.008 -1.6492  0.1809 -1.9019
  616LYS     CE  784   3.246   3.231   4.214 -0.6868  0.2699 -0.7491
  616LYS    HE1  785   3.217   3.131   4.255 -2.1678  0.6154 -0.8971
  616LYS    HE2  786   3.197   3.313   4.270 -1.9911 -0.4976 -0.7316
  616LYS     NZ  787   3.395   3.243   4.219 -0.1989 -0.7347  0.2064
  616LYS    HZ1  788   3.423   3.331   4.170 -0.6156  0.8288  2.6134
  616LYS    HZ2  789   3.446   3.163   4.176  1.6835  0.5863 -0.1347
  616LYS    HZ3  790   3.430   3.244   4.317 -2.3064  1.4876  1.0535
  616LYS      C  791   2.798   3.085   3.910  0.5348  0.0647 -0.1063
  616LYS      O  792   2.746   3.060   4.018  0.0565 -0.3434 -0.2854
  617MET      N  793   2.811   2.986   3.817  0.3178 -0.0350 -0.2050
  617MET     HN  794   2.871   3.001   3.739  1.0229 -0.1619  0.2959
  617MET     CA  795   2.745   2.862   3.837  0.2906 -0.4505  0.0739
  617MET     HA  796   2.736   2.848   3.944 -0.7214  0.0913  0.0749
  617MET     CB  797   2.600   2.865   3.798  0.2051 -0.0475  0.4102
  617MET    HB1  798   2.551   2.949   3.853 -0.1029  0.7980 -1.0968
  617MET    HB2  799   2.543   2.777   3.834  0.4621 -0.0943  0.7099
  617MET     CG  800   2.582   2.889   3.653 -0.3824 -0.2088  0.3140
  617MET    HG1  801   2.578   2.789   3.605  0.0479 -0.1502  0.1512
  617MET    HG2  802   2.673   2.933   3.608  0.9931 -3.3481 -0.1650
  617MET     SD  803   2.425   2.984   3.618  0.4836 -0.2157  0.0276
  617MET     CE  804   2.303   2.861   3.677  0.2848 -0.7852 -0.9564
  617MET    HE1  805   2.341   2.813   3.769  1.0784 -0.0671 -0.9037
  617MET    HE2  806   2.290   2.785   3.597  0.2738 -1.1909 -0.5709
  617MET    HE3  807   2.201   2.902   3.690 -0.2831 -2.0549 -1.2123
  617MET      C  808   2.814   2.750   3.776  0.1447  0.5274 -0.0873
  617MET      O  809   2.888   2.768   3.679  0.0002 -0.0514 -0.1992
  618LEU      N  810   2.811   2.633   3.839  0.3161  0.0274  0.4729
  618LEU     HN  811   2.756   2.633   3.922 -0.9526  2.0823 -0.2734
  618LEU     CA  812   2.880   2.510   3.817 -0.4841 -0.1253 -0.0139
  618LEU     HA  813   2.929   2.514   3.721 -0.2792 -1.7137 -0.0165
  618LEU     CB  814   2.999   2.497   3.920 -0.9271 -0.0112  0.0543
  618LEU    HB1  815   2.953   2.505   4.021 -1.8082  4.5442 -0.5030
  618LEU    HB2  816   3.079   2.573   3.912  0.4971 -1.4691 -0.2687
  618LEU     CG  817   3.091   2.377   3.909  0.2495 -0.2939 -0.1215
  618LEU     HG  818   3.029   2.289   3.881  0.6245 -0.0797 -1.7464
  618LEU    CD1  819   3.188   2.398   3.797  0.8545 -0.3739  0.0591
  618LEU   HD11  820   3.128   2.424   3.707  1.6498 -0.5017 -0.5268
  618LEU   HD12  821   3.235   2.298   3.784 -1.7277 -1.6528 -0.0358
  618LEU   HD13  822   3.255   2.485   3.815  2.0089 -0.5445 -2.8262
  618LEU    CD2  823   3.172   2.360   4.036  0.2535 -0.0578 -0.5408
  618LEU   HD21  824   3.221   2.260   4.031 -1.4859 -1.0265  0.3693
  618LEU   HD22  825   3.098   2.364   4.120 -0.0977 -1.3320 -0.7619
  618LEU   HD23  826   3.250   2.434   4.060 -0.0404 -0.3767  1.6173
  618LEU      C  827   2.790   2.387   3.817  0.8033  0.6890 -0.8481
  618LEU      O  828   2.711   2.367   3.911 -0.1193  0.4506  0.0946
  619LYS      N  829   2.786   2.306   3.704 -0.4349  0.1461  0.1474
  619LYS     HN  830   2.844   2.335   3.628 -0.5718  2.1804  0.7590
  619LYS     CA  831   2.715   2.176   3.689 -0.2708  0.0580 -0.2426
  619LYS     HA  832   2.612   2.205   3.684 -0.4543 -0.0136  1.8598
  619LYS     CB  833   2.764   2.101   3.558  0.1739 -0.9598 -0.8184
  619LYS    HB1  834   2.698   2.011   3.551  0.6957 -1.4546  0.3695
  619LYS    HB2  835   2.867   2.063   3.569  0.5459 -0.1378 -1.3395
  619LYS     CG  836   2.742   2.174   3.427  0.0493  0.6048  0.2863
  619LYS    HG1  837   2.802   2.267   3.422 -2.6542  2.4112 -2.4310
  619LYS    HG2  838   2.633   2.197   3.434  0.3353  1.4175  3.2976
  619LYS     CD  839   2.772   2.081   3.309  0.0776  0.4753 -0.9525
  619LYS    HD1  840   2.734   1.980   3.335  0.7686  0.9136  2.2169
  619LYS    HD2  841   2.881   2.080   3.287  0.4531  0.3481  0.7174
  619LYS     CE  842   2.701   2.128   3.185  0.3155 -0.6522 -1.1445
  619LYS    HE1  843   2.740   2.229   3.160 -2.1375  0.2326 -1.6523
  619LYS    HE2  844   2.590   2.133   3.190  0.3877  0.1463  3.5506
  619LYS     NZ  845   2.743   2.036   3.081 -0.3786  0.5049  0.4996
  619LYS    HZ1  846   2.839   1.998   3.082 -1.0825 -1.7276  4.3851
  619LYS    HZ2  847   2.707   2.076   2.992 -0.5769  0.8345  0.7262
  619LYS    HZ3  848   2.684   1.951   3.094  1.9374 -1.0574  1.2516
  619LYS      C  849   2.713   2.086   3.806 -0.6551 -0.3486  0.3345
  619LYS      O  850   2.812   2.057   3.874  0.4513  0.5023  1.0714
  620SER      N  851   2.601   2.018   3.825  0.0746 -0.4508 -0.3272
  620SER     HN  852   2.525   2.038   3.763 -0.1030 -1.4596 -0.4536
  620SER     CA  853   2.574   1.919   3.931 -0.5646 -0.1829  0.3007
  620SER     HA  854   2.617   1.957   4.023 -1.3539  2.8883 -0.4759
  620SER     CB  855   2.421   1.888   3.939  0.1448 -0.2919 -0.8654
  620SER    HB1  856   2.372   1.987   3.949 -0.0446 -0.2150 -2.2928
  620SER    HB2  857   2.395   1.823   4.025 -0.4611  2.2807  1.0318
  620SER     OG  858   2.363   1.837   3.819 -0.0955  0.5486  0.0205
  620SER    HG1  859   2.374   1.742   3.816  0.6930  0.5793  1.1505
  620SER      C  860   2.647   1.787   3.902 -0.1265 -0.1499  0.2266
  620SER      O  861   2.690   1.709   3.988  0.0572  0.5822 -0.1086
  621THR      N  862   2.681   1.768   3.769  0.5840  0.1455 -0.2191
  621THR     HN  863   2.645   1.831   3.700 -1.3983 -2.5121 -1.8424
  621THR     CA  864   2.749   1.649   3.716 -0.3308 -0.5836 -0.1304
  621THR     HA  865   2.712   1.560   3.766 -0.1345 -1.6218 -1.7655
  621THR     CB  866   2.735   1.631   3.558  0.4656  0.7833 -0.0664
  621THR     HB  867   2.806   1.553   3.524  2.9184  2.3378  1.1722
  621THR    OG1  868   2.755   1.756   3.487  0.1340 -0.0585 -0.2093
  621THR    HG1  869   2.846   1.765   3.459  0.5721 -0.2280  1.1062
  621THR    CG2  870   2.587   1.582   3.527 -0.3461 -0.4065 -1.0293
  621THR   HG21  871   2.512   1.644   3.580  0.3561 -0.3758 -0.0504
  621THR   HG22  872   2.573   1.476   3.558  0.0587 -1.0458 -2.8819
  621THR   HG23  873   2.576   1.601   3.418  0.2720  0.4446 -0.9546
  621THR      C  874   2.897   1.659   3.747 -0.1960 -0.5741  0.2690
  621THR      O  875   2.960   1.558   3.760 -0.2095  0.0210 -0.1578
  622ALA      N  876   2.965   1.780   3.765  0.2425 -0.3670 -0.5681
  622ALA     HN  877   2.911   1.862   3.750  1.3328  0.9485  1.9935
  622ALA     CA  878   3.111   1.812   3.803  0.4167  0.1621  0.2887
  622ALA     HA  879   3.161   1.784   3.712 -3.9813 -2.0337 -1.7470
  622ALA     CB  880   3.126   1.959   3.833  0.3270  0.6118  0.2194
  622ALA    HB1  881   3.230   1.998   3.833 -0.1523  2.2426 -2.8343
  622ALA    HB2  882   3.076   1.992   3.926 -0.4435  0.7345 -0.2307
  622ALA    HB3  883   3.075   2.007   3.747 -0.2810 -2.6838 -1.4272
  622ALA      C  884   3.175   1.720   3.915 -0.2527  0.9335  0.1206
  622ALA      O  885   3.119   1.689   4.013 -0.3018 -0.0754  0.0314
  623HSD      N  886   3.304   1.683   3.912  0.2114  0.6712  0.7457
  623HSD     HN  887   3.358   1.714   3.834 -0.8349  1.3310  0.2661
  623HSD     CA  888   3.371   1.595   4.009 -0.2274  0.4030  0.4983
  623HSD     HA  889   3.316   1.503   4.020  0.7393 -0.0760  1.5953
  623HSD     CB  890   3.520   1.563   3.968  0.6295  0.4602  0.3731
  623HSD    HB1  891   3.583   1.545   4.058  0.5534 -1.6057  0.0732
  623HSD    HB2  892   3.563   1.655   3.924  3.7164  0.1213  2.3229
  623HSD    ND1  893   3.455   1.337   3.896  0.0661 -0.3278 -0.1075
  623HSD    HD1  894   3.382   1.325   3.963 -1.2621 -1.0308 -1.6041
  623HSD     CG  895   3.524   1.455   3.873  0.3053 -0.2526 -1.0128
  623HSD    CE1  896   3.475   1.256   3.795  0.2366  1.1147  0.1140
  623HSD    HE1  897   3.422   1.162   3.783 -1.5632  1.9874  0.8446
  623HSD    NE2  898   3.561   1.307   3.710  0.1464 -0.2042 -0.1469
  623HSD    CD2  899   3.592   1.438   3.756 -0.3579  0.5802 -0.1229
  623HSD    HD2  900   3.653   1.501   3.692 -0.1625 -0.5740 -1.1083
  623HSD      C  901   3.368   1.659   4.153  0.5709 -0.2228  0.1738
  623HSD      O  902   3.411   1.776   4.175  0.1311  0.3878  0.1759
  624ALA      N  903   3.326   1.576   4.258 -0.0705  0.0175 -0.3585
  624ALA     HN  904   3.322   1.479   4.236  0.8448  0.4494 -2.8029
  624ALA     CA  905   3.287   1.622   4.390 -0.3995  0.4312  0.2946
  624ALA     HA  906   3.205   1.692   4.382  0.4190  1.1843 -2.8714
  624ALA     CB  907   3.246   1.503   4.475 -0.2110 -0.5414  0.4331
  624ALA    HB1  908   3.204   1.549   4.567  0.7648  1.4945 -0.0810
  624ALA    HB2  909   3.332   1.444   4.515  0.4816  0.0347 -0.1806
  624ALA    HB3  910   3.178   1.425   4.433 -0.4735 -0.1704  0.1694
  624ALA      C  911   3.392   1.701   4.467  0.2850 -0.1064 -0.3878
  624ALA      O  912   3.359   1.778   4.556 -0.1138 -0.2387  0.1906
  625ASP      N  913   3.521   1.679   4.446  0.0431  0.1630  0.4650
  625ASP     HN  914   3.559   1.612   4.383  0.9842  1.7155 -0.6994
  625ASP     CA  915   3.627   1.755   4.505 -0.0141 -0.4859  0.3364
  625ASP     HA  916   3.597   1.766   4.608  1.1619  0.5414  0.5907
  625ASP     CB  917   3.771   1.693   4.486 -0.4604 -0.4133  0.3584
  625ASP    HB1  918   3.850   1.753   4.536 -0.6785 -1.0215  1.4578
  625ASP    HB2  919   3.795   1.675   4.379 -0.3929  2.2838 -0.1582
  625ASP     CG  920   3.771   1.556   4.545 -0.4504  0.0405 -0.7307
  625ASP    OD1  921   3.720   1.530   4.658 -0.3252 -0.2895  0.0505
  625ASP    OD2  922   3.833   1.463   4.488 -0.7238 -0.2886 -0.0524
  625ASP      C  923   3.624   1.901   4.453  0.2342  0.1655 -0.3171
  625ASP      O  924   3.638   1.997   4.529  0.7970 -0.8338  0.3411
  626GLU      N  925   3.597   1.931   4.327  0.1251  0.4006 -0.8520
  626GLU     HN  926   3.576   1.853   4.267 -1.9326  0.5525 -0.3831
  626GLU     CA  927   3.583   2.060   4.270 -0.2146 -0.3105 -0.0949
  626GLU     HA  928   3.659   2.130   4.300 -0.1017  0.3551 -1.8110
  626GLU     CB  929   3.580   2.049   4.121 -0.0100  0.2732  0.0459
  626GLU    HB1  930   3.548   2.141   4.068  0.8302  1.3219  1.2919
  626GLU    HB2  931   3.500   1.983   4.083  0.0514 -0.1326  0.6163
  626GLU     CG  932   3.719   2.017   4.066  0.2524  0.0519  0.0611
  626GLU    HG1  933   3.724   2.011   3.955  0.2542 -0.5078  0.0896
  626GLU    HG2  934   3.769   1.931   4.115 -1.5481 -0.9713  0.1862
  626GLU     CD  935   3.816   2.137   4.101 -0.0512 -0.4657  0.9690
  626GLU    OE1  936   3.927   2.104   4.153  0.6689  0.1898  0.0274
  626GLU    OE2  937   3.787   2.258   4.076 -0.0081 -0.6458  0.0338
  626GLU      C  938   3.442   2.117   4.302 -0.2109  0.3118  0.2032
  626GLU      O  939   3.427   2.238   4.318  0.3878  0.0955 -0.4372
  627LYS      N  940   3.342   2.033   4.325  0.6295  0.1146  0.2925
  627LYS     HN  941   3.343   1.938   4.297 -0.7863  0.4505 -1.0109
  627LYS     CA  942   3.220   2.083   4.389  0.3099  0.5872  0.1873
  627LYS     HA  943   3.186   2.166   4.329  1.3106  1.0466  0.2423
  627LYS     CB  944   3.094   1.988   4.373  0.0575  0.4334 -0.3397
  627LYS    HB1  945   2.998   2.036   4.401 -0.5353 -0.2043 -1.2128
  627LYS    HB2  946   3.104   1.894   4.432  1.2199  2.2781  2.5847
  627LYS     CG  947   3.056   1.941   4.229  0.1089  0.7303 -0.3659
  627LYS    HG1  948   3.133   1.871   4.191 -1.6387 -1.9157  0.6915
  627LYS    HG2  949   3.050   2.028   4.160 -1.8117  0.8905 -0.0407
  627LYS     CD  950   2.920   1.862   4.217  0.9421 -0.0596  0.0135
  627LYS    HD1  951   2.910   1.834   4.110 -1.7620  0.8256 -0.0316
  627LYS    HD2  952   2.831   1.924   4.243 -0.4162 -2.1002  0.4790
  627LYS     CE  953   2.916   1.749   4.320 -0.1922  0.2499 -0.1121
  627LYS    HE1  954   2.882   1.788   4.418 -0.2020 -0.9201  0.3640
  627LYS    HE2  955   3.016   1.704   4.337  1.0820  2.1629 -1.9716
  627LYS     NZ  956   2.814   1.654   4.271  0.0685  0.2395  0.2600
  627LYS    HZ1  957   2.840   1.600   4.186  0.5945  0.7746  0.0770
  627LYS    HZ2  958   2.721   1.700   4.257  0.7389  1.5493 -0.0447
  627LYS    HZ3  959   2.800   1.590   4.351 -1.0457  1.2218  0.8817
  627LYS      C  960   3.230   2.136   4.534  0.4429  0.7010 -0.3850
  627LYS      O  961   3.166   2.234   4.574  0.4476  0.6092 -0.3681
  628GLU      N  962   3.305   2.063   4.625 -0.3779  0.5293  0.5831
  628GLU     HN  963   3.349   1.981   4.590  1.1534  0.7945  1.7980
  628GLU     CA  964   3.337   2.090   4.757 -0.1632 -0.3323 -0.0637
  628GLU     HA  965   3.244   2.113   4.807 -0.1284  1.4259 -0.7557
  628GLU     CB  966   3.405   1.966   4.818 -0.2086  0.0175  0.6738
  628GLU    HB1  967   3.498   1.942   4.762 -0.2387  0.4328  0.4362
  628GLU    HB2  968   3.339   1.877   4.811 -1.3739  0.6680  2.6226
  628GLU     CG  969   3.440   1.978   4.974  0.3805  0.2798 -0.0653
  628GLU    HG1  970   3.349   2.016   5.025 -0.7903 -1.8266 -0.4566
  628GLU    HG2  971   3.529   2.043   4.987  2.4762 -2.6892  1.6944
  628GLU     CD  972   3.483   1.844   5.028 -0.2169  0.9745 -0.6179
  628GLU    OE1  973   3.426   1.793   5.129  0.5503 -0.3120  0.0964
  628GLU    OE2  974   3.591   1.793   4.982  0.1773 -0.1225  0.2478
  628GLU      C  975   3.437   2.211   4.770 -0.1116  0.5602 -0.8174
  628GLU      O  976   3.434   2.287   4.868  0.1114 -0.1744  0.8173
  629ALA      N  977   3.527   2.230   4.674  0.2760 -0.0387 -0.9959
  629ALA     HN  978   3.534   2.162   4.601 -1.5348 -1.8903  0.4291
  629ALA     CA  979   3.609   2.341   4.659  0.2073 -0.0739  0.7916
  629ALA     HA  980   3.671   2.353   4.746 -0.3309 -2.4590  1.5799
  629ALA     CB  981   3.699   2.321   4.535  0.3927  0.0614  0.3152
  629ALA    HB1  982   3.647   2.306   4.438 -1.0025  0.7877  0.9238
  629ALA    HB2  983   3.769   2.236   4.552 -1.4628 -1.1372  2.5810
  629ALA    HB3  984   3.757   2.415   4.525  0.0150  0.1040 -1.9010
  629ALA      C  985   3.526   2.461   4.631  0.6234 -0.6866 -0.4244
  629ALA      O  986   3.561   2.565   4.682 -0.2583  0.1083  0.1309
  630LEU      N  987   3.413   2.455   4.558  0.2042  0.5451 -0.4739
  630LEU     HN  988   3.403   2.383   4.489  1.0258  1.3084 -1.4272
  630LEU     CA  989   3.325   2.567   4.550 -0.0044 -0.0868 -0.4387
  630LEU     HA  990   3.387   2.652   4.528 -0.1535  0.2971  0.5976
  630LEU     CB  991   3.231   2.549   4.426  0.3524  0.0816  0.0892
  630LEU    HB1  992   3.160   2.466   4.443 -1.7773  1.9573  0.8325
  630LEU    HB2  993   3.313   2.528   4.354 -0.1637  1.8734 -1.1115
  630LEU     CG  994   3.145   2.673   4.387 -0.7123  0.2564 -1.0433
  630LEU     HG  995   3.075   2.701   4.468  0.4273  0.2090 -0.0115
  630LEU    CD1  996   3.217   2.807   4.356  0.5134 -0.2800 -0.1338
  630LEU   HD11  997   3.146   2.887   4.328 -0.9108 -1.2767  0.5536
  630LEU   HD12  998   3.286   2.775   4.274 -0.7342 -0.1144 -1.2832
  630LEU   HD13  999   3.282   2.824   4.445  0.3523 -0.6779  0.0623
  630LEU    CD2 1000   3.055   2.629   4.264  0.9951  0.1435  0.6726
  630LEU   HD21 1001   2.961   2.687   4.258 -1.4298 -3.5588 -0.9151
  630LEU   HD22 1002   3.013   2.528   4.284  2.6707 -0.7710 -0.1666
  630LEU   HD23 1003   3.098   2.631   4.162 -3.4729  1.1928 -1.3866
  630LEU      C 1004   3.253   2.593   4.682 -0.4261  0.7477  0.3166
  630LEU      O 1005   3.238   2.711   4.723 -0.1259 -0.1565  0.4610
  631MET      N 1006   3.216   2.490   4.751  0.0557 -0.0839 -0.3150
  631MET     HN 1007   3.216   2.396   4.718 -0.3743 -0.2039  0.0265
  631MET     CA 1008   3.161   2.504   4.887  0.0689 -0.0436 -0.1872
  631MET     HA 1009   3.074   2.567   4.875 -0.0748 -0.4740 -1.5359
  631MET     CB 1010   3.101   2.377   4.945 -0.8064  0.6303 -0.1636
  631MET    HB1 1011   3.077   2.379   5.053 -0.0070  1.8700  0.0092
  631MET    HB2 1012   3.180   2.300   4.932 -0.3665  1.1032 -0.3262
  631MET     CG 1013   2.976   2.337   4.870 -0.3927 -0.1133 -0.8013
  631MET    HG1 1014   2.957   2.229   4.891 -1.1128  0.3229  1.0731
  631MET    HG2 1015   2.991   2.337   4.760 -1.1462 -1.2915 -0.9233
  631MET     SD 1016   2.832   2.446   4.909  0.3695 -0.2891 -0.1778
  631MET     CE 1017   2.809   2.447   5.087  0.1510 -0.3002 -0.5259
  631MET    HE1 1018   2.737   2.525   5.122  0.9244 -0.3858  1.3890
  631MET    HE2 1019   2.901   2.458   5.148  0.1608  2.6153 -0.8844
  631MET    HE3 1020   2.780   2.342   5.109  5.0494 -1.6170  0.7387
  631MET      C 1021   3.246   2.578   4.982  0.1716  0.3383 -0.2544
  631MET      O 1022   3.194   2.632   5.079  0.0759  0.2856 -0.1744
  632SER      N 1023   3.380   2.583   4.960 -0.1242 -0.8893 -0.4861
  632SER     HN 1024   3.414   2.523   4.888  0.6486  1.1100 -1.8672
  632SER     CA 1025   3.472   2.656   5.055  0.2522  0.1286 -0.4158
  632SER     HA 1026   3.443   2.633   5.156  1.1904  0.6509 -0.0170
  632SER     CB 1027   3.621   2.618   5.050  0.3607  0.2173  0.5845
  632SER    HB1 1028   3.673   2.672   5.132  0.9991  1.0354 -0.3392
  632SER    HB2 1029   3.651   2.641   4.945 -3.2534  1.7926 -0.2614
  632SER     OG 1030   3.635   2.475   5.067  0.0589 -0.2720  0.2561
  632SER    HG1 1031   3.554   2.428   5.091 -0.3351  0.2957  0.0572
  632SER      C 1032   3.466   2.806   5.036 -0.9248  0.4420 -0.2947
  632SER      O 1033   3.473   2.876   5.134  0.4176 -0.5989 -0.6572
  633GLU      N 1034   3.456   2.847   4.907 -0.1988 -0.3063  0.2344
  633GLU     HN 1035   3.457   2.786   4.828 -2.0943 -0.2877  0.1479
  633GLU     CA 1036   3.419   2.990   4.882 -0.1187  1.1311 -0.1374
  633GLU     HA 1037   3.497   3.047   4.931  0.1894  1.4164 -0.9452
  633GLU     CB 1038   3.429   3.005   4.728  0.3024 -0.0642  0.0691
  633GLU    HB1 1039   3.371   2.929   4.672 -0.4072  1.2253 -1.0136
  633GLU    HB2 1040   3.536   2.988   4.706 -0.4287 -0.7681 -3.5322
  633GLU     CG 1041   3.399   3.142   4.670  0.6438  0.2073 -0.1574
  633GLU    HG1 1042   3.437   3.222   4.737 -0.4584  1.5379 -1.0521
  633GLU    HG2 1043   3.290   3.162   4.658  0.3350  0.6952  2.7071
  633GLU     CD 1044   3.472   3.175   4.539  0.3040 -0.5088  0.4948
  633GLU    OE1 1045   3.452   3.292   4.488  0.2345  0.3022 -0.1861
  633GLU    OE2 1046   3.539   3.087   4.480  0.5063 -0.3407  0.4202
  633GLU      C 1047   3.288   3.031   4.934  0.5064 -1.1734 -0.0077
  633GLU      O 1048   3.276   3.125   5.015 -0.2087 -0.3199 -0.1973
  634LEU      N 1049   3.181   2.955   4.901 -0.1307  0.1407 -0.1959
  634LEU     HN 1050   3.191   2.878   4.839 -1.8187 -0.8774  0.7142
  634LEU     CA 1051   3.044   2.974   4.937  0.5094  0.3617  0.3189
  634LEU     HA 1052   3.015   3.069   4.893 -1.9782  0.7541  2.5112
  634LEU     CB 1053   2.968   2.849   4.874 -0.3446  0.1265 -0.7377
  634LEU    HB1 1054   2.992   2.758   4.933 -0.5465  0.8167  0.4473
  634LEU    HB2 1055   3.006   2.831   4.771 -0.6385  0.6424 -0.9404
  634LEU     CG 1056   2.814   2.881   4.856 -0.6293 -0.3545  0.0616
  634LEU     HG 1057   2.803   2.989   4.835 -1.5863 -0.1497  1.4146
  634LEU    CD1 1058   2.747   2.799   4.743  0.3721  0.1908  0.6076
  634LEU   HD11 1059   2.795   2.699   4.735  0.4691  0.3569 -1.4477
  634LEU   HD12 1060   2.768   2.845   4.644 -0.3246 -0.2817  0.2331
  634LEU   HD13 1061   2.636   2.800   4.739  0.3636  1.7334  0.5834
  634LEU    CD2 1062   2.733   2.858   4.983  0.3592  0.3998 -0.2528
  634LEU   HD21 1063   2.764   2.922   5.069  1.3212 -0.6782  0.2284
  634LEU   HD22 1064   2.739   2.750   5.009  0.0706  1.1199  3.4558
  634LEU   HD23 1065   2.625   2.875   4.967 -0.3430 -2.8137  0.4255
  634LEU      C 1066   3.025   2.985   5.089  0.0010  1.1806  0.0543
  634LEU      O 1067   2.965   3.080   5.143  0.0544 -0.0151  0.4404
  635LYS      N 1068   3.077   2.887   5.164  0.2336 -0.2734 -0.3069
  635LYS     HN 1069   3.122   2.808   5.124  0.3441 -1.6103  2.2606
  635LYS     CA 1070   3.071   2.889   5.310 -0.5080  0.1404  0.5405
  635LYS     HA 1071   2.964   2.900   5.325 -0.7710 -0.4425 -0.7727
  635LYS     CB 1072   3.108   2.753   5.373 -0.0347 -0.1820  0.0772
  635LYS    HB1 1073   3.132   2.753   5.482 -0.6793 -0.2530  0.2242
  635LYS    HB2 1074   3.203   2.735   5.320 -0.6632  0.2294 -1.2373
  635LYS     CG 1075   3.014   2.630   5.346 -0.3958  0.2988  0.2493
  635LYS    HG1 1076   3.073   2.537   5.360 -1.1502 -0.0353  1.3887
  635LYS    HG2 1077   2.988   2.643   5.239 -1.6306  1.7288  0.6730
  635LYS     CD 1078   2.884   2.640   5.423  0.3059 -0.8574  0.0588
  635LYS    HD1 1079   2.807   2.569   5.387 -0.5204 -1.0667  2.1121
  635LYS    HD2 1080   2.841   2.740   5.400  0.5375 -1.1154 -1.6694
  635LYS     CE 1081   2.904   2.612   5.571  0.1608  0.1237 -0.3724
  635LYS    HE1 1082   2.813   2.642   5.626  0.6292 -0.0948  0.5364
  635LYS    HE2 1083   2.974   2.680   5.624 -1.3618  2.4139 -1.1359
  635LYS     NZ 1084   2.933   2.467   5.583 -0.0494  0.3794 -0.4505
  635LYS    HZ1 1085   3.037   2.459   5.587  0.0255  0.7988 -1.3223
  635LYS    HZ2 1086   2.881   2.409   5.514 -1.1825  0.5470  0.2462
  635LYS    HZ3 1087   2.902   2.425   5.672  0.9156  1.2885  0.3345
  635LYS      C 1088   3.144   3.003   5.381  0.2783 -0.1482  0.1834
  635LYS      O 1089   3.095   3.056   5.476  0.7388  0.6936  0.3924
  636ILE      N 1090   3.262   3.044   5.336  0.1128  0.1958 -0.1807
  636ILE     HN 1091   3.307   2.988   5.266 -0.8538  1.5692 -1.9908
  636ILE     CA 1092   3.340   3.165   5.382  0.3790  0.2696  0.0502
  636ILE     HA 1093   3.357   3.158   5.489  1.5361  2.0454  0.0325
  636ILE     CB 1094   3.482   3.159   5.316 -0.1766  0.2031 -0.4448
  636ILE     HB 1095   3.464   3.128   5.210  0.4228 -0.3098 -0.3992
  636ILE    CG2 1096   3.564   3.296   5.312  0.5191  0.4918 -0.2100
  636ILE   HG21 1097   3.564   3.341   5.414  1.4492  0.1309 -0.0344
  636ILE   HG22 1098   3.519   3.369   5.242 -0.3133  0.5829  0.3964
  636ILE   HG23 1099   3.667   3.270   5.279  1.1042 -0.0688  1.8681
  636ILE    CG1 1100   3.560   3.042   5.377 -0.1009 -0.0068 -0.4005
  636ILE   HG11 1101   3.647   3.023   5.309  0.0935 -0.5207 -0.0145
  636ILE   HG12 1102   3.515   2.941   5.367  2.1529 -1.2425  0.9606
  636ILE     CD 1103   3.620   3.065   5.524  0.7203  0.3218  0.9577
  636ILE    HD1 1104   3.726   3.094   5.513  1.1748 -1.2498  0.9425
  636ILE    HD2 1105   3.617   2.971   5.583  1.3291  0.6232  1.4664
  636ILE    HD3 1106   3.572   3.152   5.574 -0.0025 -1.1816  3.0304
  636ILE      C 1107   3.263   3.295   5.362 -0.5274 -0.1616 -0.0048
  636ILE      O 1108   3.264   3.392   5.442  0.2662  0.1038  0.0500
  637MET      N 1109   3.205   3.309   5.246  0.3462  0.3732 -0.1444
  637MET     HN 1110   3.216   3.239   5.175  1.8089 -0.0241  0.4221
  637MET     CA 1111   3.144   3.435   5.206  0.1952 -0.6196  0.2646
  637MET     HA 1112   3.199   3.520   5.244  1.3400 -0.7256 -1.0317
  637MET     CB 1113   3.162   3.445   5.053 -0.5387 -0.2743 -0.5226
  637MET    HB1 1114   3.099   3.529   5.016  0.2304  0.5448 -0.0051
  637MET    HB2 1115   3.106   3.356   5.017 -2.2611 -0.0139  1.3521
  637MET     CG 1116   3.310   3.457   5.000  0.1980 -0.0377  0.2186
  637MET    HG1 1117   3.308   3.472   4.890  0.7086 -0.4684  0.1471
  637MET    HG2 1118   3.368   3.363   4.998  0.0679 -0.1317 -2.1160
  637MET     SD 1119   3.398   3.604   5.066 -0.0418 -0.1658 -0.0030
  637MET     CE 1120   3.538   3.567   4.965 -0.1390  0.1196 -0.4438
  637MET    HE1 1121   3.619   3.641   4.981 -0.9684  0.5142  2.6344
  637MET    HE2 1122   3.519   3.558   4.856  0.3074 -0.0319 -0.5096
  637MET    HE3 1123   3.592   3.472   4.987 -1.1129 -0.1021  1.1531
  637MET      C 1124   2.993   3.448   5.241  0.6922  0.1492  0.2171
  637MET      O 1125   2.930   3.551   5.219 -0.1785 -0.2151 -0.1186
  638SER      N 1126   2.940   3.340   5.308 -0.2272  0.6273  0.0711
  638SER     HN 1127   2.997   3.259   5.322 -0.0838  0.4357 -1.5348
  638SER     CA 1128   2.796   3.325   5.337 -1.0500 -0.2435  0.0002
  638SER     HA 1129   2.754   3.336   5.238 -0.0807 -3.9823 -0.9692
  638SER     CB 1130   2.767   3.183   5.391  0.4546 -0.7922  0.4383
  638SER    HB1 1131   2.679   3.185   5.459  1.5290  1.2408  1.8686
  638SER    HB2 1132   2.858   3.152   5.445  0.9354 -0.2012 -0.0242
  638SER     OG 1133   2.743   3.091   5.284 -0.6143 -0.2144  0.0816
  638SER    HG1 1134   2.825   3.102   5.237 -0.4408 -1.0862  0.1589
  638SER      C 1135   2.736   3.420   5.423  0.6604  0.3333 -0.3634
  638SER      O 1136   2.620   3.458   5.413  0.5391  0.4228 -0.0788
  639HSD      N 1137   2.811   3.464   5.528  0.2658 -0.2715  0.1963
  639HSD     HN 1138   2.898   3.418   5.544  0.1744 -0.2697  0.7097
  639HSD     CA 1139   2.760   3.545   5.643 -0.5244 -0.1255  0.0840
  639HSD     HA 1140   2.661   3.581   5.617 -0.6744 -0.8633 -0.3701
  639HSD     CB 1141   2.746   3.464   5.772  0.5465 -0.5357 -0.1863
  639HSD    HB1 1142   2.697   3.530   5.846 -0.0460  0.5783 -1.5251
  639HSD    HB2 1143   2.846   3.436   5.811  1.0350 -1.6822 -2.1328
  639HSD    ND1 1144   2.542   3.331   5.714 -0.2133  0.4972 -0.2922
  639HSD    HD1 1145   2.482   3.411   5.713 -1.2987 -0.2656 -2.1445
  639HSD     CG 1146   2.676   3.340   5.739 -0.1939 -0.1825 -0.1728
  639HSD    CE1 1147   2.513   3.202   5.689 -0.1196 -0.1595 -0.5803
  639HSD    HE1 1148   2.409   3.175   5.671 -0.8054  1.6235  0.3658
  639HSD    NE2 1149   2.616   3.125   5.705 -0.3903 -0.6497 -0.2190
  639HSD    CD2 1150   2.720   3.211   5.729 -0.0220 -0.4082  0.7718
  639HSD    HD2 1151   2.819   3.169   5.745 -0.1465 -1.1860 -0.3733
  639HSD      C 1152   2.839   3.666   5.661 -0.3004  0.1025 -0.2879
  639HSD      O 1153   2.817   3.746   5.754  0.3516  0.5000 -0.1487
  640LEU      N 1154   2.927   3.682   5.560 -0.0962 -0.0396 -0.5865
  640LEU     HN 1155   2.937   3.613   5.489 -1.4038 -0.0985 -0.7269
  640LEU     CA 1156   3.028   3.788   5.564  0.8210 -0.2505  0.0536
  640LEU     HA 1157   3.077   3.786   5.661  0.5902 -3.4840  0.2249
  640LEU     CB 1158   3.123   3.763   5.447 -0.2053  0.0312 -0.1957
  640LEU    HB1 1159   3.068   3.762   5.350  0.5231  1.4265 -0.6541
  640LEU    HB2 1160   3.159   3.658   5.450  1.5089  0.5783 -0.6230
  640LEU     CG 1161   3.256   3.852   5.451  0.0856 -0.4730  0.9183
  640LEU     HG 1162   3.225   3.958   5.435  3.3467  0.6493  1.1959
  640LEU    CD1 1163   3.334   3.840   5.584 -0.6898  0.1284 -0.1078
  640LEU   HD11 1164   3.388   3.744   5.575 -0.0458  0.6192 -1.9818
  640LEU   HD12 1165   3.267   3.848   5.672  0.0448 -2.2689  0.7281
  640LEU   HD13 1166   3.404   3.927   5.587  1.0210 -1.2384  1.4403
  640LEU    CD2 1167   3.350   3.829   5.330 -0.3700  0.5681  0.7934
  640LEU   HD21 1168   3.295   3.852   5.236  1.1048 -1.9136 -0.7898
  640LEU   HD22 1169   3.382   3.724   5.313 -0.1925  0.8769 -1.0416
  640LEU   HD23 1170   3.442   3.890   5.336  0.0263  0.2866 -1.4598
  640LEU      C 1171   2.960   3.927   5.551 -0.3675  0.0556  0.1046
  640LEU      O 1172   2.871   3.945   5.466  0.2725  0.1769 -0.4834
  641GLY      N 1173   2.996   4.032   5.626 -0.4683 -0.3878 -0.1726
  641GLY     HN 1174   3.071   4.022   5.691 -0.5302 -2.6192 -0.3844
  641GLY     CA 1175   2.948   4.165   5.598 -0.1921 -0.7099  0.9101
  641GLY    HA1 1176   2.971   4.233   5.678 -1.0073  1.1667 -0.3885
  641GLY    HA2 1177   2.842   4.146   5.590 -0.1846 -0.5473  0.4116
  641GLY      C 1178   2.989   4.228   5.465 -0.6858  0.3347  0.4755
  641GLY      O 1179   3.095   4.191   5.409  0.1848 -0.1573  0.7817
  642GLN      N 1180   2.908   4.319   5.409  1.0991 -0.5707 -0.3018
  642GLN     HN 1181   2.822   4.341   5.455  0.7329 -1.8194 -0.3463
  642GLN     CA 1182   2.937   4.389   5.278  0.0630 -0.4614 -0.3227
  642GLN     HA 1183   2.969   4.311   5.211  0.9054 -1.0521  0.7453
  642GLN     CB 1184   2.818   4.454   5.209 -0.5172  0.3276  0.1030
  642GLN    HB1 1185   2.854   4.496   5.113  2.4535 -0.3030  0.8539
  642GLN    HB2 1186   2.799   4.542   5.274  2.7300  1.0962  0.1713
  642GLN     CG 1187   2.697   4.360   5.189  0.5530  0.3609  0.2491
  642GLN    HG1 1188   2.642   4.374   5.285 -0.0520 -2.3773  0.3875
  642GLN    HG2 1189   2.717   4.251   5.186 -0.4003  0.1904 -0.2466
  642GLN     CD 1190   2.618   4.396   5.062  0.1973 -0.1566 -0.2453
  642GLN    OE1 1191   2.606   4.507   5.014 -0.5140 -0.1125  0.1439
  642GLN    NE2 1192   2.547   4.294   5.009  0.1715  0.4896  0.4409
  642GLN   HE21 1193   2.500   4.310   4.922  2.0971  1.2290 -0.5465
  642GLN   HE22 1194   2.540   4.205   5.054 -2.2471  0.9105  1.0049
  642GLN      C 1195   3.063   4.479   5.281  0.1297 -0.7544 -0.1366
  642GLN      O 1196   3.096   4.536   5.384 -0.1162 -0.1558  0.1193
  643HSD      N 1197   3.138   4.482   5.171  0.5005 -0.2488  0.1014
  643HSD     HN 1198   3.119   4.420   5.096 -0.5883 -1.2804  1.1682
  643HSD     CA 1199   3.260   4.572   5.170 -0.2488  0.6896  1.4711
  643HSD     HA 1200   3.244   4.652   5.241 -1.5275  1.7154  0.0958
  643HSD     CB 1201   3.387   4.494   5.217 -0.3919  0.5513 -0.2111
  643HSD    HB1 1202   3.394   4.390   5.177 -1.5708  0.5317 -0.3827
  643HSD    HB2 1203   3.388   4.474   5.327 -2.0116  1.6757  0.0340
  643HSD    ND1 1204   3.581   4.632   5.283  0.3645  0.1263  0.1923
  643HSD    HD1 1205   3.557   4.635   5.380 -0.1401  0.5929  0.0622
  643HSD     CG 1206   3.513   4.567   5.186 -0.7376 -0.3089  0.1444
  643HSD    CE1 1207   3.700   4.676   5.226 -0.1713  0.4690 -0.8623
  643HSD    HE1 1208   3.770   4.742   5.278  0.7028 -1.0257 -0.0562
  643HSD    NE2 1209   3.710   4.637   5.101 -0.4299 -0.6455 -0.6235
  643HSD    CD2 1210   3.597   4.561   5.081 -0.3040 -0.0048 -0.1617
  643HSD    HD2 1211   3.587   4.493   4.997  1.4244 -0.0472 -0.3803
  643HSD      C 1212   3.280   4.626   5.032  0.3699  0.2655  0.8175
  643HSD      O 1213   3.244   4.562   4.931 -0.2226 -0.3310  0.4892
  644GLU      N 1214   3.320   4.756   5.017  0.1328  0.0619 -0.2836
  644GLU     HN 1215   3.361   4.806   5.093  2.9413  1.0606 -2.2637
  644GLU     CA 1216   3.313   4.826   4.895  0.5610 -0.0606 -0.8509
  644GLU     HA 1217   3.213   4.818   4.854 -0.8679 -0.7022  2.4819
  644GLU     CB 1218   3.349   4.975   4.930 -0.1761 -0.3852 -0.0337
  644GLU    HB1 1219   3.454   4.979   4.968 -0.4972  0.0278  0.8384
  644GLU    HB2 1220   3.297   4.995   5.026  0.0166 -4.7045  1.2100
  644GLU     CG 1221   3.323   5.073   4.811 -0.3353 -0.2353 -0.5726
  644GLU    HG1 1222   3.236   5.026   4.760 -0.9841 -0.4152  0.6530
  644GLU    HG2 1223   3.410   5.078   4.741  1.9069  1.6754  2.1457
  644GLU     CD 1224   3.288   5.211   4.859 -0.1344  0.3657 -0.0905
  644GLU    OE1 1225   3.173   5.239   4.871 -0.1980 -0.2881 -0.4322
  644GLU    OE2 1226   3.380   5.277   4.908  0.3102  0.1411 -0.5025
  644GLU      C 1227   3.401   4.781   4.781  0.3117  0.0986  0.3000
  644GLU      O 1228   3.359   4.805   4.669 -0.1658  0.2026 -0.4868
  645ASN      N 1229   3.525   4.741   4.807  0.0181  0.6029 -0.3332
  645ASN     HN 1230   3.555   4.763   4.900  0.1288  4.5178 -1.0991
  645ASN     CA 1231   3.633   4.711   4.709  0.1585  0.8230  0.5695
  645ASN     HA 1232   3.620   4.752   4.610  3.7967  0.7771 -0.0729
  645ASN     CB 1233   3.762   4.790   4.751  0.3316  0.0702  0.1602
  645ASN    HB1 1234   3.839   4.787   4.670  1.4401 -0.8051  1.2178
  645ASN    HB2 1235   3.806   4.749   4.844  0.4432  1.5597  0.8002
  645ASN     CG 1236   3.741   4.940   4.779 -0.0138 -0.3616  0.2170
  645ASN    OD1 1237   3.817   4.993   4.861  0.6167 -0.2368 -0.4181
  645ASN    ND2 1238   3.662   5.010   4.695 -0.6813  0.0168  0.4673
  645ASN   HD21 1239   3.647   5.105   4.722  0.2745  0.6680 -1.1230
  645ASN   HD22 1240   3.621   4.972   4.612  1.3464 -0.3840 -0.4148
  645ASN      C 1241   3.660   4.563   4.690 -0.0014 -0.0833 -0.1290
  645ASN      O 1242   3.757   4.513   4.627  0.0462  0.1981 -0.4139
  646ILE      N 1243   3.562   4.484   4.737 -0.4354  0.2355  0.1025
  646ILE     HN 1244   3.480   4.520   4.781 -1.0679 -1.4056  0.3747
  646ILE     CA 1245   3.539   4.344   4.690  0.1347 -0.5348  0.3122
  646ILE     HA 1246   3.615   4.330   4.615 -0.6339  1.0288 -0.8065
  646ILE     CB 1247   3.565   4.240   4.798 -0.8138  0.0675  0.2481
  646ILE     HB 1248   3.582   4.139   4.756  0.6270  0.7053 -0.7772
  646ILE    CG2 1249   3.699   4.261   4.877  0.2783 -0.4789  0.5243
  646ILE   HG21 1250   3.685   4.353   4.938 -2.0794  0.2374 -0.9777
  646ILE   HG22 1251   3.782   4.265   4.803 -1.6613 -1.1271 -1.8221
  646ILE   HG23 1252   3.717   4.172   4.942  0.2386 -0.8754 -0.0055
  646ILE    CG1 1253   3.449   4.233   4.898  0.7197  0.7108 -0.3806
  646ILE   HG11 1254   3.357   4.228   4.835  1.9064 -1.6230 -2.0623
  646ILE   HG12 1255   3.455   4.325   4.961  0.8799  0.2997  0.2100
  646ILE     CD 1256   3.456   4.105   4.990  0.5363 -0.6902 -0.7617
  646ILE    HD1 1257   3.363   4.104   5.052  2.1129  3.6377  2.1004
  646ILE    HD2 1258   3.525   4.100   5.077  2.5167  0.5533 -2.1865
  646ILE    HD3 1259   3.455   4.009   4.933 -0.4206 -2.2669  1.7119
  646ILE      C 1260   3.398   4.332   4.625 -0.0051  0.1920  0.2183
  646ILE      O 1261   3.315   4.417   4.640  0.5283 -0.0474 -0.3820
  647VAL      N 1262   3.385   4.220   4.556  0.4679 -0.1556 -0.3630
  647VAL     HN 1263   3.453   4.148   4.562  1.9535  1.3093  1.7896
  647VAL     CA 1264   3.257   4.183   4.492 -0.1986 -0.4913  0.5995
  647VAL     HA 1265   3.185   4.260   4.466 -2.2615 -2.8018 -1.0608
  647VAL     CB 1266   3.278   4.110   4.350  0.0908 -0.0367 -0.2568
  647VAL     HB 1267   3.349   4.026   4.363  0.0449 -0.2489 -1.2668
  647VAL    CG1 1268   3.143   4.077   4.290 -0.2409  0.5572 -0.6190
  647VAL   HG11 1269   3.072   4.161   4.305 -1.3023 -0.1374 -1.6043
  647VAL   HG12 1270   3.101   3.990   4.344 -1.1791  1.0246 -0.5771
  647VAL   HG13 1271   3.143   4.044   4.184  1.2713  0.3078 -0.5647
  647VAL    CG2 1272   3.344   4.202   4.250  0.0064  0.3423  0.7334
  647VAL   HG21 1273   3.334   4.153   4.150  4.6985 -1.5504  0.8875
  647VAL   HG22 1274   3.455   4.196   4.264  0.0266 -3.4439  0.1565
  647VAL   HG23 1275   3.288   4.297   4.258 -1.8828 -0.4524 -1.7446
  647VAL      C 1276   3.177   4.094   4.582 -0.0328  0.5280  0.2543
  647VAL      O 1277   3.209   3.972   4.594 -0.1651 -0.1743  0.2284
  648ASN      N 1278   3.072   4.141   4.646 -0.4453 -0.1151 -0.3757
  648ASN     HN 1279   3.027   4.223   4.611 -1.4307 -0.6600 -0.3958
  648ASN     CA 1280   3.003   4.073   4.751  0.0792  0.2251  0.8158
  648ASN     HA 1281   3.076   4.039   4.823 -0.3137  1.9192  2.0678
  648ASN     CB 1282   2.932   4.167   4.850 -0.3123  0.0995  0.7321
  648ASN    HB1 1283   2.899   4.103   4.935 -0.2690 -2.8857 -1.3360
  648ASN    HB2 1284   2.836   4.205   4.808  0.1020 -2.4284 -2.9868
  648ASN     CG 1285   3.015   4.289   4.897 -0.0565 -0.4335 -0.4164
  648ASN    OD1 1286   3.100   4.267   4.985  0.1060 -0.0414 -0.5273
  648ASN    ND2 1287   2.994   4.411   4.848 -0.5996  0.5121 -0.0008
  648ASN   HD21 1288   2.930   4.417   4.771  1.3105  0.4928 -1.6594
  648ASN   HD22 1289   3.076   4.469   4.847 -0.8343  0.8467 -0.0525
  648ASN      C 1290   2.911   3.961   4.699  0.0253 -0.0804  0.1805
  648ASN      O 1291   2.860   3.972   4.586  0.7822  0.1721 -0.5133
  649LEU      N 1292   2.910   3.844   4.769  0.2287  0.1586 -0.3782
  649LEU     HN 1293   2.951   3.848   4.860 -0.7996  0.4666  0.0894
  649LEU     CA 1294   2.813   3.735   4.754  0.4001 -0.0342  0.2099
  649LEU     HA 1295   2.807   3.714   4.649  0.9279  0.0494  0.1628
  649LEU     CB 1296   2.861   3.611   4.840  0.1309 -0.0315 -0.1472
  649LEU    HB1 1297   2.897   3.634   4.942 -1.6070  0.4086  0.4049
  649LEU    HB2 1298   2.953   3.571   4.792 -0.1924 -2.1943  0.9084
  649LEU     CG 1299   2.754   3.503   4.861  0.4771  0.2508  0.0911
  649LEU     HG 1300   2.680   3.495   4.779 -0.8944  1.2746  1.1876
  649LEU    CD1 1301   2.826   3.363   4.872  0.4692 -0.3030 -0.1600
  649LEU   HD11 1302   2.892   3.364   4.962 -1.5088  1.5604  1.3681
  649LEU   HD12 1303   2.894   3.364   4.784  1.1510 -0.3240  0.3566
  649LEU   HD13 1304   2.768   3.268   4.868  0.9232 -0.6821  1.3342
  649LEU    CD2 1305   2.665   3.505   4.981 -0.2267  0.0539  0.6553
  649LEU   HD21 1306   2.722   3.518   5.076  0.6959  0.5126  0.0523
  649LEU   HD22 1307   2.604   3.413   4.995 -0.5099  0.1901  0.3193
  649LEU   HD23 1308   2.587   3.584   4.989 -2.0056 -1.7522  2.4886
  649LEU      C 1309   2.676   3.788   4.796 -0.6498  0.0568  0.4119
  649LEU      O 1310   2.666   3.839   4.910 -0.1601  0.2554  0.0493
  650LEU      N 1311   2.577   3.778   4.713  0.3665 -0.5376  0.6894
  650LEU     HN 1312   2.603   3.739   4.625  0.8421  1.1910  0.0070
  650LEU     CA 1313   2.436   3.809   4.730  1.4118  0.7882  0.5814
  650LEU     HA 1314   2.421   3.856   4.826 -1.1095  0.1950  0.5545
  650LEU     CB 1315   2.378   3.900   4.621 -0.5692 -0.6091  0.1236
  650LEU    HB1 1316   2.278   3.921   4.667 -0.2093 -1.6381  1.4443
  650LEU    HB2 1317   2.372   3.852   4.521  3.2310  0.2641 -0.6641
  650LEU     CG 1318   2.447   4.042   4.610 -0.0831 -0.3295 -1.1067
  650LEU     HG 1319   2.554   4.014   4.604 -0.1649 -0.5989 -1.2870
  650LEU    CD1 1320   2.403   4.117   4.480 -0.1893 -0.1793  0.6419
  650LEU   HD11 1321   2.294   4.127   4.495 -0.3627 -0.3395 -0.4903
  650LEU   HD12 1322   2.419   4.047   4.395 -2.6453 -0.6497  0.5192
  650LEU   HD13 1323   2.439   4.222   4.477 -2.3158  0.6005  0.7211
  650LEU    CD2 1324   2.444   4.135   4.741  0.3642 -0.3349  0.7037
  650LEU   HD21 1325   2.488   4.073   4.822 -0.4893 -1.7383  0.1414
  650LEU   HD22 1326   2.339   4.170   4.752  0.4543  0.8000 -1.5736
  650LEU   HD23 1327   2.511   4.221   4.721 -0.1929 -0.1712 -0.5580
  650LEU      C 1328   2.346   3.685   4.746 -0.7234  0.6089 -0.5395
  650LEU      O 1329   2.228   3.688   4.706 -0.4841 -0.5012 -0.0982
  651GLY      N 1330   2.405   3.571   4.795  0.2115  0.2046 -0.0027
  651GLY     HN 1331   2.499   3.564   4.825  0.3570 -0.6383 -0.6011
  651GLY     CA 1332   2.330   3.450   4.809 -0.5848 -0.2851  0.6497
  651GLY    HA1 1333   2.223   3.460   4.806 -0.4847  0.7109  0.1137
  651GLY    HA2 1334   2.355   3.411   4.907 -0.5710  0.6150  1.0204
  651GLY      C 1335   2.379   3.340   4.713 -0.1050 -0.3983  0.4256
  651GLY      O 1336   2.475   3.352   4.641  0.0125 -0.2888 -0.1129
  652ALA      N 1337   2.312   3.225   4.723  0.2897 -0.8505  0.0193
  652ALA     HN 1338   2.234   3.218   4.785 -0.8113  1.7593 -0.9325
  652ALA     CA 1339   2.350   3.107   4.651  0.4545  0.3836 -0.0919
  652ALA     HA 1340   2.371   3.135   4.549 -1.1444  1.0364 -0.2639
  652ALA     CB 1341   2.473   3.041   4.723 -0.3838  0.2642  0.0928
  652ALA    HB1 1342   2.555   3.112   4.744 -0.1090 -1.0527  4.5463
  652ALA    HB2 1343   2.508   2.957   4.659  1.9617  1.3110 -0.0730
  652ALA    HB3 1344   2.443   2.994   4.819  2.7829 -0.5077  0.7980
  652ALA      C 1345   2.234   3.002   4.650 -0.0780 -0.2193  0.2863
  652ALA      O 1346   2.135   3.007   4.730 -0.6920  0.2904  0.2927
  653CYS      N 1347   2.243   2.903   4.559  0.0413 -0.1814  0.1690
  653CYS     HN 1348   2.321   2.901   4.497  1.0676  0.2826  1.3966
  653CYS     CA 1349   2.159   2.786   4.559  0.0966  0.4574 -0.4109
  653CYS     HA 1350   2.128   2.763   4.660  0.4911  0.9221 -0.1775
  653CYS     CB 1351   2.042   2.793   4.455  0.1147  0.3030 -0.3779
  653CYS    HB1 1352   2.073   2.802   4.349 -3.2258 -1.0001 -1.5820
  653CYS    HB2 1353   1.992   2.889   4.479 -1.7294 -0.8101  0.4710
  653CYS     SG 1354   1.915   2.658   4.487 -0.2382  0.0593  0.1600
  653CYS    HG1 1355   1.851   2.728   4.581 -0.0374  0.8525 -0.2854
  653CYS      C 1356   2.249   2.666   4.523 -0.1743 -1.2642 -0.7678
  653CYS      O 1357   2.316   2.671   4.420  0.2272  0.1858 -0.0807
  654THR      N 1358   2.259   2.557   4.601 -0.4522  0.5884  0.7975
  654THR     HN 1359   2.218   2.551   4.692 -0.7033  0.7703  0.6984
  654THR     CA 1360   2.336   2.447   4.552 -0.4412  0.9539  0.0045
  654THR     HA 1361   2.408   2.479   4.479  1.0485 -2.7238 -0.3225
  654THR     CB 1362   2.427   2.386   4.655 -0.1038  0.6162 -0.7812
  654THR     HB 1363   2.501   2.317   4.611  0.0157  0.5554 -0.4875
  654THR    OG1 1364   2.354   2.316   4.752  0.2903  0.5978 -0.7043
  654THR    HG1 1365   2.289   2.371   4.798  0.5008  0.2754 -0.0046
  654THR    CG2 1366   2.523   2.488   4.718 -0.3743 -0.2046  0.0841
  654THR   HG21 1367   2.462   2.547   4.790 -1.1179  2.6954 -2.7127
  654THR   HG22 1368   2.564   2.562   4.647  0.2698  1.2434  1.8855
  654THR   HG23 1369   2.609   2.434   4.764 -1.9976 -1.2568  2.0762
  654THR      C 1370   2.249   2.335   4.488  0.0524  0.0225 -0.4875
  654THR      O 1371   2.280   2.261   4.397 -0.2191 -0.1779 -0.2074
  655HSD      N 1372   2.132   2.322   4.545  0.4577  0.4205  0.1379
  655HSD     HN 1373   2.095   2.387   4.611 -2.2473 -0.3381 -0.5057
  655HSD     CA 1374   2.030   2.220   4.506 -0.1689 -0.1153 -0.1233
  655HSD     HA 1375   2.082   2.126   4.499 -0.3652 -0.2019 -0.4189
  655HSD     CB 1376   1.938   2.180   4.628 -0.4905  0.5308 -0.2615
  655HSD    HB1 1377   1.867   2.101   4.597 -2.2279  2.3428 -1.0848
  655HSD    HB2 1378   1.882   2.263   4.676 -1.2141  0.1817 -0.4934
  655HSD    ND1 1379   2.061   2.205   4.855 -0.0659 -0.5182  0.1942
  655HSD    HD1 1380   2.066   2.305   4.849 -0.5956 -0.3812  1.6213
  655HSD     CG 1381   2.018   2.123   4.748  0.3028  0.3484 -0.6956
  655HSD    CE1 1382   2.114   2.118   4.949  0.2831 -0.0064  0.4074
  655HSD    HE1 1383   2.160   2.155   5.040  1.5169  0.9684 -0.5822
  655HSD    NE2 1384   2.098   1.990   4.910  0.0917 -0.0399  0.0750
  655HSD    CD2 1385   2.044   1.991   4.781 -0.6355  0.1861  0.3235
  655HSD    HD2 1386   2.039   1.897   4.728  1.9737  0.4333 -0.4709
  655HSD      C 1387   1.961   2.250   4.379 -0.1032 -0.6008 -0.3770
  655HSD      O 1388   1.941   2.363   4.345  0.2059 -0.0245  0.0817
  656GLY      N 1389   1.909   2.153   4.309  0.7155  0.1129  0.1553
  656GLY     HN 1390   1.941   2.059   4.321 -2.3311 -0.8677  1.5578
  656GLY     CA 1391   1.825   2.180   4.188  0.9528 -0.3995  0.3320
  656GLY    HA1 1392   1.764   2.265   4.214 -0.5191 -1.6083  0.9485
  656GLY    HA2 1393   1.761   2.098   4.160  0.5483  0.6004 -1.9659
  656GLY      C 1394   1.888   2.208   4.058  0.4088  0.7723 -0.2292
  656GLY      O 1395   1.841   2.300   3.990  0.2284  0.1447 -0.3071
  657GLY      N 1396   1.999   2.130   4.027  0.6466  0.6188 -0.7695
  657GLY     HN 1397   2.035   2.082   4.107 -1.7524  1.1017  0.7031
  657GLY     CA 1398   2.080   2.139   3.913  0.2800  0.2451  0.0172
  657GLY    HA1 1399   2.027   2.188   3.832  0.9694  0.1271 -0.5171
  657GLY    HA2 1400   2.116   2.040   3.888  1.0214  0.7983 -1.2218
  657GLY      C 1401   2.211   2.207   3.944  0.2600 -0.0672 -0.5092
  657GLY      O 1402   2.263   2.204   4.055  0.6361 -0.2722  0.0122
  658PRO      N 1403   2.275   2.270   3.843 -0.0219  0.2469 -0.6719
  658PRO     CD 1404   2.234   2.265   3.703 -0.1462  0.2564 -0.0507
  658PRO    HD1 1405   2.137   2.318   3.696 -1.1420 -1.2384  1.4744
  658PRO    HD2 1406   2.220   2.159   3.673  2.8416 -0.2562  0.0779
  658PRO     CA 1407   2.395   2.354   3.856 -0.0385  0.2019 -0.1857
  658PRO     HA 1408   2.481   2.288   3.862 -0.2733 -0.5732 -3.4615
  658PRO     CB 1409   2.409   2.428   3.724 -0.5101  0.3208 -0.7353
  658PRO    HB1 1410   2.516   2.448   3.700 -0.6480 -0.4966 -2.1462
  658PRO    HB2 1411   2.356   2.525   3.720 -1.7846 -0.1852  1.9470
  658PRO     CG 1412   2.338   2.339   3.622  0.2244  0.4311 -0.2066
  658PRO    HG1 1413   2.300   2.390   3.531  2.4581 -0.3374 -1.6804
  658PRO    HG2 1414   2.408   2.266   3.576  0.6480  0.5098  0.2929
  658PRO      C 1415   2.404   2.441   3.988 -0.2279 -0.9279  0.2206
  658PRO      O 1416   2.317   2.528   4.013 -0.1428  0.4574  0.3111
  659VAL      N 1417   2.503   2.417   4.074  0.5262  0.2671 -0.2674
  659VAL     HN 1418   2.566   2.340   4.064 -1.5571 -1.5930  0.0177
  659VAL     CA 1419   2.528   2.506   4.191 -0.1488  0.1666 -0.5982
  659VAL     HA 1420   2.436   2.510   4.248 -0.6058 -0.6708 -1.2597
  659VAL     CB 1421   2.647   2.434   4.260 -0.3185  0.0819  0.2669
  659VAL     HB 1422   2.729   2.418   4.187 -0.0730 -2.6114  1.0261
  659VAL    CG1 1423   2.694   2.520   4.383  0.2914 -0.1193 -0.5056
  659VAL   HG11 1424   2.743   2.452   4.456  2.2042  0.2142 -1.4148
  659VAL   HG12 1425   2.604   2.556   4.435  1.4857  1.0249  0.8391
  659VAL   HG13 1426   2.750   2.612   4.358  0.5709  0.6006  2.4396
  659VAL    CG2 1427   2.600   2.292   4.305 -0.5360 -0.8515 -0.3237
  659VAL   HG21 1428   2.508   2.305   4.366 -0.4021  0.3898 -0.3783
  659VAL   HG22 1429   2.689   2.268   4.367 -0.4713 -0.9601 -0.4599
  659VAL   HG23 1430   2.585   2.219   4.222 -0.5323 -0.9154 -0.2693
  659VAL      C 1431   2.561   2.645   4.158 -0.2265  0.2142  0.2467
  659VAL      O 1432   2.654   2.667   4.078 -0.4411 -0.2874 -0.4611
  660LEU      N 1433   2.486   2.747   4.207 -0.2259  0.1622  0.4068
  660LEU     HN 1434   2.420   2.739   4.281 -0.9289  2.8729  0.1671
  660LEU     CA 1435   2.518   2.885   4.171  0.4885  0.7465  0.0325
  660LEU     HA 1436   2.608   2.894   4.111 -1.4264  3.7153 -2.7163
  660LEU     CB 1437   2.400   2.944   4.086  0.5369 -0.0191  0.6397
  660LEU    HB1 1438   2.387   2.872   4.002  4.8954 -0.2006 -0.1334
  660LEU    HB2 1439   2.413   3.043   4.038 -1.0310 -0.1219 -0.0406
  660LEU     CG 1440   2.255   2.943   4.151 -0.2477  0.3265  0.3301
  660LEU     HG 1441   2.241   2.844   4.199  3.5942 -0.8877 -0.7263
  660LEU    CD1 1442   2.233   3.043   4.251 -0.2826  0.1110  0.0460
  660LEU   HD11 1443   2.130   3.059   4.288  0.6873 -1.0005  3.6566
  660LEU   HD12 1444   2.256   3.143   4.208  0.7306 -2.0161 -5.0997
  660LEU   HD13 1445   2.292   3.016   4.341  2.1221 -2.3587 -2.1022
  660LEU    CD2 1446   2.154   2.963   4.039  0.5418  0.5265  0.5385
  660LEU   HD21 1447   2.189   2.935   3.937 -1.7754  0.6960 -0.3722
  660LEU   HD22 1448   2.138   3.073   4.037 -1.4186  0.2661  0.1404
  660LEU   HD23 1449   2.051   2.928   4.061  1.4694 -1.9753  1.2751
  660LEU      C 1450   2.542   2.975   4.288  0.1527  0.5985  0.4102
  660LEU      O 1451   2.505   2.954   4.402  0.6475  0.2760 -0.1496
  661VAL      N 1452   2.620   3.081   4.268 -0.4211 -0.1881 -0.6143
  661VAL     HN 1453   2.650   3.102   4.176  0.5701 -0.2119 -0.3114
  661VAL     CA 1454   2.664   3.179   4.364 -0.5594  0.4768 -0.2362
  661VAL     HA 1455   2.613   3.176   4.459  1.8583 -0.7185  1.0920
  661VAL     CB 1456   2.813   3.171   4.386 -0.5373 -0.3602  0.6616
  661VAL     HB 1457   2.868   3.172   4.290 -3.0851  0.1853 -0.9037
  661VAL    CG1 1458   2.856   3.291   4.474 -0.0008 -0.3443  0.4472
  661VAL   HG11 1459   2.796   3.305   4.567 -0.0272 -3.1660  0.9432
  661VAL   HG12 1460   2.864   3.383   4.412 -1.0763 -0.7934 -0.4028
  661VAL   HG13 1461   2.960   3.271   4.507  0.5956  0.3832 -0.9086
  661VAL    CG2 1462   2.842   3.038   4.448  0.0630  0.0945  0.6148
  661VAL   HG21 1463   2.841   2.954   4.376  0.1463  1.4445 -1.0328
  661VAL   HG22 1464   2.777   3.018   4.535 -0.7021 -0.8551 -0.1635
  661VAL   HG23 1465   2.948   3.037   4.483  0.9766  0.2130 -1.9318
  661VAL      C 1466   2.621   3.310   4.294 -0.9847 -1.2140 -0.3234
  661VAL      O 1467   2.662   3.341   4.180  0.0311  0.1741 -0.3626
  662ILE      N 1468   2.543   3.386   4.367 -0.1866  0.1619  0.4430
  662ILE     HN 1469   2.528   3.381   4.465  1.3767  1.4647  0.7924
  662ILE     CA 1470   2.485   3.511   4.324 -0.4021 -0.2405  0.1457
  662ILE     HA 1471   2.468   3.507   4.218 -1.6675 -0.1790  0.3339
  662ILE     CB 1472   2.343   3.537   4.369 -0.8703 -0.0832  0.3113
  662ILE     HB 1473   2.362   3.558   4.476  1.8060  0.2316 -0.1392
  662ILE    CG2 1474   2.285   3.668   4.309 -0.7568  0.4868 -0.0348
  662ILE   HG21 1475   2.201   3.692   4.377  0.5619  1.8564  1.1788
  662ILE   HG22 1476   2.249   3.669   4.204  1.7050 -1.2399 -0.9963
  662ILE   HG23 1477   2.365   3.743   4.325  0.0706 -0.6235  1.3835
  662ILE    CG1 1478   2.256   3.412   4.353 -0.4239  1.0943 -0.5925
  662ILE   HG11 1479   2.312   3.328   4.399 -0.9272  1.6925  1.2025
  662ILE   HG12 1480   2.223   3.392   4.249 -0.5662  0.6953 -0.4720
  662ILE     CD 1481   2.135   3.413   4.439  0.6285  0.4174 -0.0757
  662ILE    HD1 1482   2.084   3.510   4.418 -0.5772 -0.0756  0.5291
  662ILE    HD2 1483   2.159   3.397   4.546 -3.6168  0.1038  1.0164
  662ILE    HD3 1484   2.059   3.340   4.405 -0.0094  1.6860 -1.4993
  662ILE      C 1485   2.585   3.615   4.373  0.1040 -0.4911 -0.2307
  662ILE      O 1486   2.637   3.604   4.482 -0.2812  0.0218 -0.2425
  663THR      N 1487   2.605   3.723   4.297 -0.0569 -0.4142  0.9437
  663THR     HN 1488   2.576   3.720   4.202 -0.0102 -0.0931  0.9201
  663THR     CA 1489   2.713   3.819   4.320  0.1662 -0.6930 -0.5968
  663THR     HA 1490   2.721   3.840   4.426  1.1635 -0.1167 -0.7774
  663THR     CB 1491   2.854   3.779   4.266 -0.3811  0.1756 -0.6203
  663THR     HB 1492   2.906   3.864   4.217 -0.0510  0.7505  0.6723
  663THR    OG1 1493   2.843   3.669   4.175 -0.6965 -0.5123  0.4851
  663THR    HG1 1494   2.770   3.683   4.115  0.5078 -2.7471 -1.6901
  663THR    CG2 1495   2.946   3.735   4.381 -0.1853 -0.4655 -1.1561
  663THR   HG21 1496   3.044   3.704   4.338 -1.0494 -0.2698 -3.3910
  663THR   HG22 1497   2.890   3.659   4.440 -1.9678  0.0902 -2.0672
  663THR   HG23 1498   2.960   3.818   4.454 -0.6198 -1.2978 -0.0976
  663THR      C 1499   2.663   3.954   4.265  0.3431  0.1079 -0.1893
  663THR      O 1500   2.569   3.963   4.189  0.3158  0.1520 -0.0963
  664GLU      N 1501   2.725   4.068   4.316  0.5211  0.1498 -0.1382
  664GLU     HN 1502   2.806   4.069   4.373  1.1810 -3.1080 -0.8200
  664GLU     CA 1503   2.699   4.202   4.260  0.1422  0.1023 -0.2124
  664GLU     HA 1504   2.592   4.215   4.272 -0.1715 -0.8757 -1.6809
  664GLU     CB 1505   2.787   4.301   4.332 -0.3084 -0.2488  0.0974
  664GLU    HB1 1506   2.762   4.397   4.282 -4.3367 -0.4205  1.4158
  664GLU    HB2 1507   2.894   4.281   4.310  0.0026  0.8601  0.5425
  664GLU     CG 1508   2.761   4.317   4.483  0.0130  0.1502  0.1467
  664GLU    HG1 1509   2.783   4.226   4.543 -1.5424 -0.3398 -0.0021
  664GLU    HG2 1510   2.655   4.343   4.500  0.2986  1.7030 -0.2763
  664GLU     CD 1511   2.851   4.417   4.549 -0.3380 -0.2969  0.1405
  664GLU    OE1 1512   2.803   4.528   4.580  0.3653 -0.2530 -0.5159
  664GLU    OE2 1513   2.973   4.389   4.572 -0.1704 -0.3921 -0.0878
  664GLU      C 1514   2.732   4.207   4.110 -0.6874  0.6888 -0.2824
  664GLU      O 1515   2.841   4.180   4.058 -0.3785 -0.7177 -0.3799
  665TYR      N 1516   2.642   4.258   4.027  0.2294  0.4662 -0.4302
  665TYR     HN 1517   2.555   4.286   4.066 -1.7103 -2.7925 -1.9511
  665TYR     CA 1518   2.659   4.300   3.893 -0.4099  0.5837  0.0802
  665TYR     HA 1519   2.713   4.222   3.841 -2.2934  0.7791 -2.3652
  665TYR     CB 1520   2.525   4.334   3.822  0.1934  0.2969 -0.3086
  665TYR    HB1 1521   2.463   4.414   3.866  1.0602  1.7138 -1.5483
  665TYR    HB2 1522   2.467   4.239   3.825 -1.7764  1.4636  0.8772
  665TYR     CG 1523   2.541   4.369   3.672 -0.6341 -0.0052  0.2807
  665TYR    CD1 1524   2.515   4.499   3.617  0.1018  0.2351 -1.2345
  665TYR    HD1 1525   2.479   4.581   3.678 -0.9235 -0.2942 -1.0927
  665TYR    CE1 1526   2.527   4.528   3.479 -0.0263  0.1960  0.2439
  665TYR    HE1 1527   2.496   4.623   3.438  1.1903 -0.6083 -2.8609
  665TYR     CZ 1528   2.567   4.423   3.400  0.2744 -0.1520  0.0991
  665TYR     OH 1529   2.566   4.432   3.263 -0.0107  0.7557  0.1112
  665TYR     HH 1530   2.577   4.341   3.233  2.1161  0.6756  0.9784
  665TYR    CD2 1531   2.595   4.275   3.588 -0.2578  0.8197 -0.3494
  665TYR    HD2 1532   2.618   4.174   3.618  1.3810  0.7758 -1.5878
  665TYR    CE2 1533   2.602   4.296   3.449 -0.1729  0.0556 -0.1716
  665TYR    HE2 1534   2.641   4.224   3.379  0.6532  0.3309 -0.0096
  665TYR      C 1535   2.738   4.426   3.894 -0.6060  0.3746 -0.0261
  665TYR      O 1536   2.697   4.531   3.939 -0.4655  0.4924  0.4309
  666CYS      N 1537   2.864   4.420   3.841 -0.5975  0.0937 -0.4112
  666CYS     HN 1538   2.896   4.332   3.807 -0.5459 -0.2059  0.3838
  666CYS     CA 1539   2.955   4.527   3.822  0.2561  0.4557 -0.5693
  666CYS     HA 1540   2.944   4.603   3.899 -0.4259 -1.7973  1.6835
  666CYS     CB 1541   3.100   4.472   3.829  0.6299 -0.3208  0.0259
  666CYS    HB1 1542   3.166   4.556   3.800  0.8418 -0.2807  0.6193
  666CYS    HB2 1543   3.096   4.396   3.748  1.7826 -0.2993 -0.0626
  666CYS     SG 1544   3.148   4.392   3.986  0.0112 -0.1008 -0.1203
  666CYS    HG1 1545   3.052   4.301   3.998  0.0914 -0.3758 -1.4477
  666CYS      C 1546   2.927   4.590   3.692  0.1396 -0.3142  0.3204
  666CYS      O 1547   2.959   4.541   3.583 -0.8686 -0.0693 -0.0937
  667THR      N 1548   2.876   4.715   3.695  0.6554  0.0871  0.3396
  667THR     HN 1549   2.866   4.770   3.778  2.7796 -0.8742  1.3195
  667THR     CA 1550   2.827   4.793   3.579  0.2033  0.3398  0.2258
  667THR     HA 1551   2.738   4.744   3.543  0.2406 -0.2633  0.9172
  667THR     CB 1552   2.783   4.927   3.613  0.7041 -1.1336 -0.5757
  667THR     HB 1553   2.801   5.002   3.533  2.3132 -0.6366  0.1867
  667THR    OG1 1554   2.854   4.974   3.732 -0.7179  0.4481  0.0850
  667THR    HG1 1555   2.825   5.065   3.742  0.5302  1.0896 -1.5323
  667THR    CG2 1556   2.632   4.931   3.641  0.1788 -0.1651 -0.2942
  667THR   HG21 1557   2.616   4.873   3.734  0.1391  0.9673  0.4320
  667THR   HG22 1558   2.568   4.903   3.554  2.3597  1.3914 -2.5362
  667THR   HG23 1559   2.592   5.032   3.667  0.5169 -0.2774  0.7265
  667THR      C 1560   2.921   4.809   3.467 -0.2582 -0.1505  0.1620
  667THR      O 1561   2.884   4.796   3.346  0.3268  0.2404 -0.7293
  668TYR      N 1562   3.049   4.839   3.498 -0.5053  0.1001  0.0156
  668TYR     HN 1563   3.079   4.846   3.592  0.4164  4.6773 -0.4116
  668TYR     CA 1564   3.145   4.869   3.386 -0.1179 -0.4747 -0.4529
  668TYR     HA 1565   3.097   4.891   3.292  1.3306  1.8435 -0.7242
  668TYR     CB 1566   3.235   4.989   3.429  0.0405 -0.0584 -0.3715
  668TYR    HB1 1567   3.296   5.026   3.344 -0.2434 -1.8494 -1.4009
  668TYR    HB2 1568   3.296   4.952   3.514  0.6149  0.1795 -0.6713
  668TYR     CG 1569   3.160   5.107   3.474 -0.4416 -0.1579 -0.2770
  668TYR    CD1 1570   3.201   5.187   3.580  0.0790  0.2556  0.3331
  668TYR    HD1 1571   3.282   5.143   3.637  3.6193  2.6169 -2.4296
  668TYR    CE1 1572   3.148   5.311   3.610 -0.2688 -0.5688  0.0384
  668TYR    HE1 1573   3.186   5.368   3.694 -2.1316  0.9642 -0.0941
  668TYR     CZ 1574   3.039   5.357   3.534 -0.5635 -0.3050  0.6275
  668TYR     OH 1575   2.981   5.483   3.551  0.3875 -0.4900  0.5644
  668TYR     HH 1576   3.017   5.522   3.631 -0.2400  2.8756 -0.6353
  668TYR    CD2 1577   3.058   5.156   3.393 -0.3907 -0.3443  0.0711
  668TYR    HD2 1578   3.025   5.101   3.306  0.4749  0.4087 -0.7630
  668TYR    CE2 1579   2.995   5.280   3.424 -0.5291 -0.0558 -0.0114
  668TYR    HE2 1580   2.920   5.319   3.356 -0.7846 -1.9385 -0.8750
  668TYR      C 1581   3.232   4.748   3.346 -0.6931  0.3113  0.8701
  668TYR      O 1582   3.320   4.757   3.256  0.7696  0.9201 -0.0538
  669GLY      N 1583   3.214   4.629   3.411 -0.1292 -0.2005 -0.4363
  669GLY     HN 1584   3.147   4.632   3.485  0.0001 -1.0066 -0.2809
  669GLY     CA 1585   3.286   4.506   3.378  0.3019  0.0851 -0.3403
  669GLY    HA1 1586   3.281   4.496   3.271  0.8952 -0.6253 -0.3094
  669GLY    HA2 1587   3.236   4.421   3.421  0.5999  0.0983  0.0454
  669GLY      C 1588   3.427   4.505   3.420 -0.1535  0.4560  0.2516
  669GLY      O 1589   3.470   4.567   3.522  0.2029 -0.0534  0.0946
  670ASP      N 1590   3.510   4.420   3.351  0.1283 -0.3753  0.6748
  670ASP     HN 1591   3.471   4.359   3.282 -0.0002  2.5595 -2.0565
  670ASP     CA 1592   3.648   4.395   3.394 -0.0431 -0.7273 -0.5640
  670ASP     HA 1593   3.648   4.394   3.502 -0.6761 -0.1201 -0.5516
  670ASP     CB 1594   3.713   4.270   3.332 -0.0769 -0.3776  0.1372
  670ASP    HB1 1595   3.656   4.178   3.356 -0.2272 -0.5477 -0.8355
  670ASP    HB2 1596   3.813   4.251   3.377 -1.0468 -2.2167  1.6800
  670ASP     CG 1597   3.741   4.283   3.187  0.3519 -0.7840 -0.0284
  670ASP    OD1 1598   3.861   4.276   3.146  0.2956 -0.0613 -0.2482
  670ASP    OD2 1599   3.644   4.292   3.110  0.1405 -0.2734  0.1596
  670ASP      C 1600   3.738   4.514   3.372 -0.4856 -0.3078 -0.0790
  670ASP      O 1601   3.715   4.599   3.284 -0.2668 -0.2683  0.1711
  671LEU      N 1602   3.851   4.529   3.448 -0.0325 -0.6456  0.2492
  671LEU     HN 1603   3.878   4.472   3.526 -2.0645 -2.1176 -0.0471
  671LEU     CA 1604   3.944   4.636   3.431 -0.4827 -0.4001 -0.0238
  671LEU     HA 1605   3.904   4.731   3.398 -0.2742  0.0651  1.0182
  671LEU     CB 1606   4.019   4.671   3.568 -0.3050  0.0248 -0.0504
  671LEU    HB1 1607   4.058   4.578   3.615  0.0537  1.1409  1.9896
  671LEU    HB2 1608   3.942   4.709   3.638  1.3294  0.7345  1.4562
  671LEU     CG 1609   4.149   4.760   3.560  0.8230 -0.0954  0.4732
  671LEU     HG 1610   4.228   4.723   3.492  0.6431  1.6794 -0.7949
  671LEU    CD1 1611   4.105   4.903   3.500 -0.5703 -0.4255  0.4319
  671LEU   HD11 1612   4.022   4.944   3.562 -1.2614 -1.1155 -0.0243
  671LEU   HD12 1613   4.075   4.893   3.394 -1.1507 -3.5757  0.7986
  671LEU   HD13 1614   4.198   4.962   3.504  1.8548 -3.8815 -0.3520
  671LEU    CD2 1615   4.211   4.778   3.695  0.6396 -0.2218  0.7791
  671LEU   HD21 1616   4.316   4.808   3.677  1.1114 -1.8380  0.6437
  671LEU   HD22 1617   4.211   4.677   3.743  0.4508 -0.6740 -0.1500
  671LEU   HD23 1618   4.156   4.851   3.758 -1.8787  0.5294 -2.0548
  671LEU      C 1619   4.046   4.610   3.321 -1.0290 -0.2452 -0.1385
  671LEU      O 1620   4.086   4.696   3.245 -0.0463 -0.1130  0.2849
  672LEU      N 1621   4.093   4.483   3.310 -0.1583 -1.0825  0.0217
  672LEU     HN 1622   4.065   4.410   3.371  0.6827 -1.7617 -0.3814
  672LEU     CA 1623   4.194   4.447   3.213 -0.5663  0.9438 -0.1817
  672LEU     HA 1624   4.282   4.502   3.240  0.6648  0.0743 -2.1940
  672LEU     CB 1625   4.216   4.294   3.216  0.0139  0.1993  0.8160
  672LEU    HB1 1626   4.133   4.240   3.167 -1.4085  1.1016  2.1520
  672LEU    HB2 1627   4.214   4.262   3.322  1.7492 -1.9861  0.2740
  672LEU     CG 1628   4.356   4.249   3.164 -0.2592 -0.0395 -0.1188
  672LEU     HG 1629   4.358   4.263   3.054  0.3873 -1.8030 -0.3681
  672LEU    CD1 1630   4.472   4.324   3.227  0.0306  0.2523 -0.5525
  672LEU   HD11 1631   4.571   4.296   3.185 -0.1793  1.8183 -2.2273
  672LEU   HD12 1632   4.474   4.306   3.337 -2.3833  2.2133 -0.0876
  672LEU   HD13 1633   4.459   4.433   3.207  1.9349  0.6421  0.1281
  672LEU    CD2 1634   4.358   4.096   3.183  0.1610  0.1080 -0.4132
  672LEU   HD21 1635   4.340   4.074   3.290 -0.6150 -0.1191 -0.5853
  672LEU   HD22 1636   4.458   4.061   3.148  0.5614 -0.6200  1.3729
  672LEU   HD23 1637   4.275   4.043   3.132 -0.5654 -0.9874  1.7699
  672LEU      C 1638   4.164   4.489   3.070 -0.8596 -0.8889 -0.7313
  672LEU      O 1639   4.250   4.551   3.001 -0.0468  0.1778 -0.6991
  673ASN      N 1640   4.046   4.464   3.018 -0.1510 -0.4134  0.0279
  673ASN     HN 1641   3.984   4.404   3.069  1.2809  0.3186  2.8551
  673ASN     CA 1642   3.991   4.511   2.894  0.8523  0.2285  0.1061
  673ASN     HA 1643   4.056   4.478   2.813  0.3946 -0.6714  0.0953
  673ASN     CB 1644   3.837   4.465   2.874  0.1607  0.3454 -0.4630
  673ASN    HB1 1645   3.789   4.502   2.966 -1.1315  0.8076 -1.2984
  673ASN    HB2 1646   3.831   4.354   2.876  1.1534  0.2920  1.2157
  673ASN     CG 1647   3.756   4.519   2.758 -0.7091  0.5890  0.4109
  673ASN    OD1 1648   3.805   4.494   2.643  0.0966 -0.5102 -0.2907
  673ASN    ND2 1649   3.641   4.581   2.781  0.1900  0.2690 -0.1887
  673ASN   HD21 1650   3.583   4.555   2.858 -1.2173  1.3845 -0.8219
  673ASN   HD22 1651   3.590   4.618   2.703  0.6401  0.5528 -0.3578
  673ASN      C 1652   3.994   4.665   2.877  0.0822 -0.3659  0.3897
  673ASN      O 1653   4.028   4.712   2.766  0.1280  0.0027 -0.0679
  674PHE      N 1654   3.963   4.746   2.978  0.0374 -0.2113 -0.0619
  674PHE     HN 1655   3.941   4.702   3.064 -1.1443 -1.6987 -1.0863
  674PHE     CA 1656   3.972   4.889   2.978  0.1939  0.0475 -0.4192
  674PHE     HA 1657   3.918   4.933   2.895  1.4953  0.0483 -1.2925
  674PHE     CB 1658   3.911   4.940   3.115  0.0132 -0.0848 -0.1301
  674PHE    HB1 1659   3.953   4.892   3.205  1.9580  0.7442 -0.5595
  674PHE    HB2 1660   3.802   4.920   3.102 -0.0055  0.4252 -0.8825
  674PHE     CG 1661   3.931   5.090   3.136 -0.5209  1.0804  0.0589
  674PHE    CD1 1662   3.846   5.188   3.095 -0.0375  0.3821  0.5657
  674PHE    HD1 1663   3.766   5.149   3.034  0.8641 -0.2046 -0.2811
  674PHE    CE1 1664   3.866   5.325   3.105  0.2417  0.1411 -0.3725
  674PHE    HE1 1665   3.790   5.388   3.063  0.2135  0.9829  0.8865
  674PHE     CZ 1666   3.977   5.361   3.181  0.2998  0.2354 -0.4601
  674PHE     HZ 1667   3.995   5.462   3.214 -0.0845 -0.5381  2.3310
  674PHE    CD2 1668   4.043   5.134   3.210 -0.0891  0.0710  0.1113
  674PHE    HD2 1669   4.110   5.062   3.255 -0.3574  0.4420  1.1343
  674PHE    CE2 1670   4.069   5.268   3.230 -0.5931  0.2002  0.1729
  674PHE    HE2 1671   4.147   5.295   3.300  0.3259 -0.0843 -0.7204
  674PHE      C 1672   4.116   4.943   2.957 -0.5992  0.0669 -0.1101
  674PHE      O 1673   4.146   5.034   2.873 -1.1196  0.5286  0.0656
  675LEU      N 1674   4.212   4.871   3.030  0.5234 -0.2637  0.3957
  675LEU     HN 1675   4.176   4.796   3.086 -0.1421  0.0172  0.3501
  675LEU     CA 1676   4.358   4.895   3.019  0.5020  0.0974  0.4131
  675LEU     HA 1677   4.385   4.999   3.035  2.3081 -0.1233 -0.9115
  675LEU     CB 1678   4.442   4.813   3.118 -0.6677  0.3826 -0.1977
  675LEU    HB1 1679   4.547   4.846   3.098 -0.7753  0.3687 -0.7985
  675LEU    HB2 1680   4.437   4.703   3.102 -0.3938  0.5861 -1.8169
  675LEU     CG 1681   4.416   4.844   3.269 -1.1066 -0.2663  0.6812
  675LEU     HG 1682   4.311   4.821   3.297 -0.7423 -1.5930  1.0383
  675LEU    CD1 1683   4.510   4.755   3.352 -0.6936  0.3596  0.4923
  675LEU   HD11 1684   4.479   4.649   3.343  0.2924  0.0860  0.1119
  675LEU   HD12 1685   4.509   4.785   3.459 -0.7504  1.1956  0.2657
  675LEU   HD13 1686   4.611   4.746   3.307 -0.2015  0.3132  1.5811
  675LEU    CD2 1687   4.449   4.992   3.298  0.1383 -0.0087 -0.5757
  675LEU   HD21 1688   4.376   5.045   3.233 -0.0822  1.5785  0.8837
  675LEU   HD22 1689   4.555   5.023   3.287  0.6864 -1.2817  0.8311
  675LEU   HD23 1690   4.426   5.011   3.405 -1.0485 -1.1071 -0.6153
  675LEU      C 1691   4.392   4.858   2.877 -0.4303 -0.2430  0.2585
  675LEU      O 1692   4.448   4.935   2.806  0.4669 -0.0223  0.5008
  676ARG      N 1693   4.339   4.743   2.822 -0.0545  0.0520  0.6791
  676ARG     HN 1694   4.295   4.683   2.887 -0.1463  1.1210  1.6399
  676ARG     CA 1695   4.373   4.709   2.682  0.5621 -0.1697  0.0582
  676ARG     HA 1696   4.481   4.706   2.685  0.6396  1.8759  0.9074
  676ARG     CB 1697   4.328   4.567   2.630 -0.3464 -0.0682 -0.0576
  676ARG    HB1 1698   4.341   4.569   2.520 -1.9396  2.5055 -0.2793
  676ARG    HB2 1699   4.219   4.548   2.636  0.2322 -4.1530  0.3997
  676ARG     CG 1700   4.402   4.448   2.702  0.1122  0.2968  0.2484
  676ARG    HG1 1701   4.380   4.355   2.646  2.6268 -0.5527  0.5433
  676ARG    HG2 1702   4.351   4.432   2.800 -0.7290  0.3379 -0.1710
  676ARG     CD 1703   4.554   4.464   2.722  0.0480 -0.3103  0.3182
  676ARG    HD1 1704   4.603   4.375   2.768  1.1606  0.0420 -0.1746
  676ARG    HD2 1705   4.586   4.554   2.779 -0.4056  0.6228 -0.8752
  676ARG     NE 1706   4.608   4.473   2.583 -0.2531 -0.2143 -0.0924
  676ARG     HE 1707   4.581   4.396   2.525  2.6921 -0.0553 -1.9171
  676ARG     CZ 1708   4.676   4.574   2.527 -0.2272 -0.4571  0.2842
  676ARG    NH1 1709   4.746   4.661   2.595  0.8659  0.0751 -0.4577
  676ARG   HH11 1710   4.779   4.649   2.689 -1.3547 -2.0333  0.1348
  676ARG   HH12 1711   4.800   4.719   2.534 -0.7762  1.8601 -0.2952
  676ARG    NH2 1712   4.670   4.585   2.395  0.4383  0.3823 -0.3256
  676ARG   HH21 1713   4.597   4.546   2.339  0.6012 -0.1434 -0.1791
  676ARG   HH22 1714   4.724   4.662   2.359  1.0698 -0.1041 -0.4386
  676ARG      C 1715   4.342   4.814   2.581 -0.3550 -0.0799  0.3716
  676ARG      O 1716   4.423   4.850   2.491 -0.2741 -0.0515 -0.2664
  677ARG      N 1717   4.218   4.862   2.580 -0.1988 -0.4211 -0.0040
  677ARG     HN 1718   4.151   4.816   2.639 -0.4218 -0.7117 -0.4726
  677ARG     CA 1719   4.165   4.972   2.496 -1.1751  0.3842  0.0922
  677ARG     HA 1720   4.165   4.945   2.391 -3.8243  1.3357 -0.2387
  677ARG     CB 1721   4.017   4.989   2.534 -0.1054  0.0868  0.1589
  677ARG    HB1 1722   4.005   5.097   2.555 -0.4304  0.0187  0.3388
  677ARG    HB2 1723   3.978   4.950   2.630 -0.8201 -0.5731 -0.3844
  677ARG     CG 1724   3.906   4.948   2.427  0.0091 -0.3498  0.6035
  677ARG    HG1 1725   3.930   4.999   2.331 -2.9406  3.0449  1.4887
  677ARG    HG2 1726   3.813   4.989   2.471 -0.1839  0.2925 -0.3642
  677ARG     CD 1727   3.888   4.800   2.420  0.3726  0.5897  0.7230
  677ARG    HD1 1728   3.794   4.778   2.364  0.9227  0.9958 -0.3735
  677ARG    HD2 1729   3.889   4.752   2.521  1.8912 -2.6889 -0.6756
  677ARG     NE 1730   3.998   4.748   2.346 -0.3536 -0.0155 -1.0965
  677ARG     HE 1731   4.036   4.794   2.265  1.2880 -0.0005 -0.3565
  677ARG     CZ 1732   4.044   4.620   2.363 -0.1499 -0.2472  0.8242
  677ARG    NH1 1733   3.998   4.549   2.463 -0.2861 -0.0579 -0.2052
  677ARG   HH11 1734   3.907   4.572   2.496  0.4059  1.7647  0.5784
  677ARG   HH12 1735   4.021   4.452   2.471  1.1123  0.3349  0.9368
  677ARG    NH2 1736   4.146   4.572   2.298  0.2204  0.1696 -0.3817
  677ARG   HH21 1737   4.198   4.496   2.338  2.7201  0.4159 -2.8374
  677ARG   HH22 1738   4.204   4.638   2.250  1.6273  1.5652  2.9621
  677ARG      C 1739   4.238   5.104   2.512  0.0018 -0.5227  0.0180
  677ARG      O 1740   4.257   5.177   2.418 -0.5676 -0.0285  0.1519
  678LYS      N 1741   4.275   5.140   2.631  0.1717  0.3643 -0.1000
  678LYS     HN 1742   4.258   5.075   2.705 -2.1950  0.8879 -0.1239
  678LYS     CA 1743   4.351   5.259   2.657  0.5707  0.4101 -0.2770
  678LYS     HA 1744   4.305   5.336   2.599 -2.1374 -0.8661  0.0355
  678LYS     CB 1745   4.357   5.293   2.805  0.5732  0.2762 -0.7808
  678LYS    HB1 1746   4.433   5.371   2.829  1.1294 -1.1751  2.9949
  678LYS    HB2 1747   4.398   5.204   2.858  0.0673  0.1644 -0.5727
  678LYS     CG 1748   4.221   5.342   2.856  0.5284  0.7193 -0.3632
  678LYS    HG1 1749   4.227   5.354   2.966  0.9958  2.7146 -0.5717
  678LYS    HG2 1750   4.148   5.261   2.835  0.3914  0.9340 -0.7211
  678LYS     CD 1751   4.171   5.478   2.799  0.0091  0.5171  0.1612
  678LYS    HD1 1752   4.123   5.454   2.702 -0.7684  0.6083  0.5144
  678LYS    HD2 1753   4.267   5.533   2.790  1.3086 -1.5856  0.6015
  678LYS     CE 1754   4.078   5.546   2.896 -0.1345 -0.6432 -0.5272
  678LYS    HE1 1755   4.119   5.550   2.999 -3.1455  0.8820  0.7505
  678LYS    HE2 1756   3.985   5.485   2.903 -1.6369  1.6765  2.4146
  678LYS     NZ 1757   4.045   5.680   2.856 -0.6993 -0.3704  0.0335
  678LYS    HZ1 1758   3.993   5.726   2.934  0.3949  0.2676  0.4062
  678LYS    HZ2 1759   3.982   5.672   2.774  2.4458  0.1360 -2.5935
  678LYS    HZ3 1760   4.127   5.736   2.829 -0.0003  0.3568  3.2130
  678LYS      C 1761   4.491   5.249   2.603 -0.0913  0.6740  0.0147
  678LYS      O 1762   4.550   5.343   2.553  0.0801 -0.2231 -0.5500
  679ALA      N 1763   4.557   5.130   2.612  0.2557  0.6224  0.4302
  679ALA     HN 1764   4.526   5.050   2.664  2.1743 -0.6672 -0.3255
  679ALA     CA 1765   4.690   5.105   2.563 -0.2234 -0.1672  1.0053
  679ALA     HA 1766   4.754   5.177   2.611  0.3984 -0.3250  0.4323
  679ALA     CB 1767   4.727   4.966   2.583 -0.0731  0.1333 -0.3922
  679ALA    HB1 1768   4.836   4.953   2.562  0.1245 -0.5400  0.9338
  679ALA    HB2 1769   4.673   4.901   2.510  0.4190  0.6834 -1.2533
  679ALA    HB3 1770   4.712   4.924   2.685 -0.8960 -1.3743 -1.1043
  679ALA      C 1771   4.698   5.128   2.414 -0.0592  0.3492 -0.5264
  679ALA      O 1772   4.781   5.201   2.365 -0.1417 -0.0185  0.6427
  680GLU      N 1773   4.598   5.076   2.341 -0.2702  0.0020  0.4510
  680GLU     HN 1774   4.552   4.991   2.364 -0.3232 -0.1492 -0.1925
  680GLU     CA 1775   4.581   5.099   2.202  0.1564  0.2195 -0.0747
  680GLU     HA 1776   4.675   5.078   2.154  0.1912 -0.7625  0.3962
  680GLU     CB 1777   4.472   4.997   2.144 -0.1754  0.0814 -0.4543
  680GLU    HB1 1778   4.461   5.017   2.035 -1.7309  1.7583 -0.0438
  680GLU    HB2 1779   4.372   5.008   2.190  0.2038  0.2579  0.3448
  680GLU     CG 1780   4.524   4.850   2.153  0.1859  0.1011 -0.2178
  680GLU    HG1 1781   4.528   4.810   2.257 -1.5337  0.6821  0.0933
  680GLU    HG2 1782   4.628   4.849   2.114  0.0432  0.0798 -0.5936
  680GLU     CD 1783   4.437   4.752   2.080 -0.1137 -0.5127 -0.0517
  680GLU    OE1 1784   4.334   4.709   2.139 -0.0621  0.3186  0.1487
  680GLU    OE2 1785   4.474   4.725   1.962  0.2199 -0.0090  0.3727
  680GLU      C 1786   4.562   5.244   2.163  1.0758 -0.7082 -0.0191
  680GLU      O 1787   4.618   5.299   2.071  0.2274  0.3508  0.5438
  681ALA      N 1788   4.475   5.324   2.232 -0.0029 -0.4161  0.0695
  681ALA     HN 1789   4.417   5.280   2.301  0.8487 -0.6284  0.6620
  681ALA     CA 1790   4.467   5.472   2.217 -0.0493  0.0164  0.1854
  681ALA     HA 1791   4.428   5.501   2.121  0.9400  2.4697  0.4600
  681ALA     CB 1792   4.344   5.507   2.301  0.0904 -0.1153 -0.0153
  681ALA    HB1 1793   4.293   5.604   2.280  0.1433  0.5233  2.5024
  681ALA    HB2 1794   4.372   5.506   2.408 -0.5263 -0.0650  0.1488
  681ALA    HB3 1795   4.270   5.426   2.283  0.9569 -0.2869 -3.6888
  681ALA      C 1796   4.592   5.551   2.253  0.2870  0.1237  0.1518
  681ALA      O 1797   4.635   5.642   2.181  0.0281  0.0594  0.3563
  682MET      N 1798   4.663   5.516   2.358  0.2906  0.1586 -0.0143
  682MET     HN 1799   4.626   5.448   2.420  0.5042 -0.9563 -1.0743
  682MET     CA 1800   4.796   5.569   2.395 -0.6777 -0.0612 -0.4534
  682MET     HA 1801   4.787   5.675   2.413  0.2835 -0.1453  0.6807
  682MET     CB 1802   4.847   5.499   2.525  0.0114 -0.3369  0.0764
  682MET    HB1 1803   4.953   5.519   2.550  0.2972  0.8209 -1.8543
  682MET    HB2 1804   4.839   5.389   2.513 -0.9698 -0.2104 -0.5716
  682MET     CG 1805   4.764   5.542   2.647 -0.0042  0.3843  0.4843
  682MET    HG1 1806   4.764   5.464   2.726  2.9517  0.1560  0.3951
  682MET    HG2 1807   4.656   5.558   2.630 -0.1517 -1.4263 -0.5327
  682MET     SD 1808   4.834   5.683   2.729  0.2703  0.2643  0.6093
  682MET     CE 1809   4.982   5.594   2.797  0.1761 -0.0672  0.0734
  682MET    HE1 1810   4.963   5.489   2.828  0.6890  0.2240  1.4411
  682MET    HE2 1811   5.022   5.643   2.888 -0.2415 -1.5158  1.0741
  682MET    HE3 1812   5.068   5.592   2.726 -1.4145 -0.3548 -1.9089
  682MET      C 1813   4.911   5.555   2.290 -0.5429  0.3492  0.1580
  682MET      O 1814   4.996   5.642   2.270 -0.4905 -0.0656  0.4825
  683LEU      N 1815   4.915   5.442   2.215  0.3482 -0.5717 -0.2783
  683LEU     HN 1816   4.853   5.369   2.243  0.2334 -0.6472 -0.7176
  683LEU     CA 1817   5.015   5.407   2.113  0.3022 -0.3656  0.3350
  683LEU     HA 1818   5.117   5.442   2.128  0.8936 -1.6906 -0.4037
  683LEU     CB 1819   5.021   5.255   2.132  0.2027 -0.1260  0.8567
  683LEU    HB1 1820   5.060   5.199   2.044 -0.3721 -1.3497  1.3567
  683LEU    HB2 1821   4.917   5.218   2.139  0.1424 -0.3602 -0.8380
  683LEU     CG 1822   5.127   5.208   2.235 -0.2928  0.6035  0.6134
  683LEU     HG 1823   5.226   5.236   2.195 -0.5706  1.9681  0.8198
  683LEU    CD1 1824   5.116   5.271   2.373  0.6177 -0.2633  0.3969
  683LEU   HD11 1825   5.136   5.380   2.370 -0.7017  0.0182  1.0244
  683LEU   HD12 1826   5.180   5.209   2.439 -1.4122 -1.9777  0.8895
  683LEU   HD13 1827   5.013   5.261   2.415 -0.7242  1.8155 -2.1174
  683LEU    CD2 1828   5.123   5.054   2.250 -0.6115 -0.3195 -0.0849
  683LEU   HD21 1829   5.042   5.025   2.321  0.1209 -0.0107  0.9029
  683LEU   HD22 1830   5.215   5.010   2.295  0.4071  2.5224  0.8552
  683LEU   HD23 1831   5.107   5.010   2.149  0.3058  0.6839 -0.6976
  683LEU      C 1832   4.982   5.436   1.967  0.5930  0.0542  0.7995
  683LEU      O 1833   5.065   5.428   1.874 -0.6893 -0.0496  0.1460
  684GLY      N 1834   4.854   5.461   1.947  0.2506  0.0015  0.6315
  684GLY     HN 1835   4.791   5.470   2.024 -0.4688  1.1131 -0.0524
  684GLY     CA 1836   4.786   5.495   1.824 -0.0827 -0.6237 -0.1334
  684GLY    HA1 1837   4.683   5.514   1.851 -1.3565 -4.8827 -1.2550
  684GLY    HA2 1838   4.797   5.409   1.760 -4.5199 -0.2110 -1.8119
  684GLY      C 1839   4.830   5.617   1.754 -0.2445 -0.4017  0.7223
  684GLY      O 1840   4.926   5.685   1.793  0.6488  0.2423  0.1089
  685PRO      N 1841   4.757   5.661   1.650  0.2211  0.2784 -0.1155
  685PRO     CD 1842   4.639   5.594   1.597  0.6460 -0.1343 -0.3311
  685PRO    HD1 1843   4.553   5.607   1.666  1.2775 -0.5496  0.5491
  685PRO    HD2 1844   4.668   5.493   1.563 -0.7440 -0.9251  0.7313
  685PRO     CA 1845   4.753   5.803   1.608  0.3136 -0.1782 -0.6825
  685PRO     HA 1846   4.838   5.823   1.544  0.6525  0.6979  0.0211
  685PRO     CB 1847   4.623   5.819   1.528  0.4431  0.0580 -0.3031
  685PRO    HB1 1848   4.633   5.877   1.434  0.1052  1.0452  0.2538
  685PRO    HB2 1849   4.542   5.859   1.593 -1.9964 -0.5948 -2.7314
  685PRO     CG 1850   4.589   5.677   1.478  0.0738  0.1194 -0.1156
  685PRO    HG1 1851   4.479   5.673   1.461  0.2594  0.7749 -1.6437
  685PRO    HG2 1852   4.650   5.649   1.390 -0.9955  0.2014 -0.9067
  685PRO      C 1853   4.750   5.916   1.715 -0.1380 -0.3132  0.2354
  685PRO      O 1854   4.689   5.914   1.823  0.4266 -0.2173 -0.3081
  686SER      N 1855   4.825   6.029   1.683  0.7603  0.0466 -0.2570
  686SER     HN 1856   4.869   6.050   1.596  1.3795 -0.8726 -0.1796
  686SER     CA 1857   4.835   6.143   1.770  0.3321 -0.4426 -0.2466
  686SER     HA 1858   4.864   6.108   1.868  1.9813  0.2094 -0.4776
  686SER     CB 1859   4.954   6.232   1.735  0.6396 -0.3890 -0.5487
  686SER    HB1 1860   5.043   6.165   1.745  1.6885  0.5559 -2.8508
  686SER    HB2 1861   4.969   6.314   1.808 -0.1671  1.2627 -2.1768
  686SER     OG 1862   4.941   6.286   1.602  0.2511  0.0748  0.2733
  686SER    HG1 1863   4.868   6.348   1.603 -0.2494 -0.4346 -1.1349
  686SER      C 1864   4.712   6.224   1.792 -0.5850 -0.7001 -0.3051
  686SER      O 1865   4.619   6.233   1.713 -0.1449 -0.2213 -0.4182
  687LEU      N 1866   4.712   6.291   1.914  0.1382 -0.5649 -0.3551
  687LEU     HN 1867   4.798   6.280   1.963  0.8425 -3.5321 -2.0053
  687LEU     CA 1868   4.602   6.367   1.977  0.0022 -0.3248  0.7833
  687LEU     HA 1869   4.521   6.364   1.906  1.5816  2.0066 -1.2847
  687LEU     CB 1870   4.573   6.310   2.116  0.0575  0.0623  0.7153
  687LEU    HB1 1871   4.502   6.372   2.175 -0.3558  0.7867 -0.5022
  687LEU    HB2 1872   4.667   6.297   2.174 -0.6310  0.2876  1.9183
  687LEU     CG 1873   4.527   6.158   2.099  0.0886  0.3867  0.0159
  687LEU     HG 1874   4.595   6.105   2.029  0.5205  0.9667 -0.0109
  687LEU    CD1 1875   4.526   6.077   2.232 -0.3794 -0.7056 -0.3919
  687LEU   HD11 1876   4.453   6.113   2.307  2.0999  0.4498  1.6187
  687LEU   HD12 1877   4.628   6.092   2.274  0.8010  1.3927 -3.6182
  687LEU   HD13 1878   4.528   5.967   2.212  0.9617 -0.7220 -0.2621
  687LEU    CD2 1879   4.385   6.142   2.044 -0.9769 -0.4763 -0.3939
  687LEU   HD21 1880   4.381   6.179   1.940  0.9812  1.0220 -0.0078
  687LEU   HD22 1881   4.317   6.202   2.108 -0.5661 -0.7873  0.3579
  687LEU   HD23 1882   4.358   6.034   2.043 -1.4722 -0.3770  0.5622
  687LEU      C 1883   4.639   6.509   1.997 -0.1104 -0.1407 -0.2710
  687LEU      O 1884   4.762   6.540   2.002  0.7044 -0.2881  0.5000
  688SER      N 1885   4.547   6.602   2.023  0.3376  0.0984  0.0452
  688SER     HN 1886   4.451   6.579   2.037  0.8455 -1.8408  0.6884
  688SER     CA 1887   4.583   6.745   2.015  0.3020  0.5007  0.9892
  688SER     HA 1888   4.680   6.755   1.968  0.2664  1.0437  1.0239
  688SER     CB 1889   4.473   6.828   1.947 -0.5630 -0.2553  0.1041
  688SER    HB1 1890   4.500   6.936   1.952  1.6853 -0.6930 -0.9897
  688SER    HB2 1891   4.367   6.813   1.976 -1.4294  0.6089 -2.3670
  688SER     OG 1892   4.458   6.793   1.811 -0.2403 -0.1126  0.2127
  688SER    HG1 1893   4.534   6.832   1.767 -1.5747  1.8004 -0.5209
  688SER      C 1894   4.594   6.801   2.162 -0.6821 -0.1746 -0.0544
  688SER    OT1 1895   4.700   6.853   2.207 -0.3099  0.0454 -0.3182
  688SER    OT2 1896   4.499   6.785   2.236  0.8537  0.3376 -0.6551
  747GLY      N 1897   4.589   6.611   2.457 -0.0770  0.1021 -0.4455
  747GLY    HT1 1898   4.546   6.705   2.471 -0.0465  0.7822 -4.0186
  747GLY    HT2 1899   4.514   6.565   2.402 -0.7880 -0.5744  1.0602
  747GLY    HT3 1900   4.676   6.622   2.400  0.0059  2.7907  0.0587
  747GLY     CA 1901   4.616   6.547   2.589  0.5148 -0.2286  0.1787
  747GLY    HA1 1902   4.521   6.553   2.641  0.9791 -0.0968  1.0324
  747GLY    HA2 1903   4.695   6.601   2.638  0.6552  0.1574 -0.4716
  747GLY      C 1904   4.656   6.402   2.579 -0.0318  0.7598 -0.5753
  747GLY      O 1905   4.678   6.346   2.471 -0.6471 -0.1264  0.4233
  748ARG      N 1906   4.664   6.329   2.692  0.1068 -0.8285 -0.5866
  748ARG     HN 1907   4.646   6.361   2.785 -0.9288  1.1010 -1.3966
  748ARG     CA 1908   4.679   6.183   2.688 -0.4594 -0.2855  0.3374
  748ARG     HA 1909   4.698   6.159   2.585 -1.3795  0.8637 -0.1285
  748ARG     CB 1910   4.778   6.127   2.792 -0.4609 -0.8195 -0.1404
  748ARG    HB1 1911   4.789   6.017   2.780  0.8200 -0.7569  0.2688
  748ARG    HB2 1912   4.744   6.145   2.896 -0.2056  0.2854 -0.2359
  748ARG     CG 1913   4.914   6.200   2.793 -0.7161 -0.5975 -0.1072
  748ARG    HG1 1914   4.974   6.153   2.874 -1.3462 -0.8813  0.1950
  748ARG    HG2 1915   4.900   6.307   2.818 -1.7183 -0.9111  0.7431
  748ARG     CD 1916   4.998   6.191   2.668 -0.2090  0.8366  0.4921
  748ARG    HD1 1917   5.101   6.229   2.685 -0.3617  1.6048 -0.2279
  748ARG    HD2 1918   4.956   6.258   2.590 -2.0572 -0.1315  0.5922
  748ARG     NE 1919   5.004   6.044   2.623 -0.6290 -0.4381  0.2299
  748ARG     HE 1920   5.051   5.976   2.681 -1.1536 -0.9461  0.0760
  748ARG     CZ 1921   4.941   6.004   2.508  0.6999 -0.5852 -0.2152
  748ARG    NH1 1922   4.878   6.082   2.420  0.6734  0.3937 -0.4788
  748ARG   HH11 1923   4.894   6.180   2.429 -1.6318  0.6929  1.1458
  748ARG   HH12 1924   4.844   6.034   2.340 -2.8409 -1.7918  2.0136
  748ARG    NH2 1925   4.949   5.877   2.486 -0.0019  0.6346 -0.5842
  748ARG   HH21 1926   4.909   5.844   2.400  0.8135  0.2708 -0.8321
  748ARG   HH22 1927   5.021   5.827   2.534  0.2570 -0.0297 -1.6305
  748ARG      C 1928   4.545   6.131   2.720  0.8424 -0.2748 -0.1313
  748ARG      O 1929   4.470   6.197   2.791  0.2827  0.4409  0.0745
  749PRO      N 1930   4.509   6.016   2.676  0.4568 -0.3561 -0.7354
  749PRO     CD 1931   4.565   5.939   2.562  0.5237 -0.1666 -0.4433
  749PRO    HD1 1932   4.668   5.909   2.592  0.4859 -2.2822 -2.2110
  749PRO    HD2 1933   4.580   5.997   2.469 -3.5097  0.3345 -0.9328
  749PRO     CA 1934   4.380   5.961   2.703  0.5851  0.5316  0.1974
  749PRO     HA 1935   4.305   6.037   2.714  0.2606  0.0957  1.0942
  749PRO     CB 1936   4.346   5.859   2.583  0.1540 -0.2621 -0.2039
  749PRO    HB1 1937   4.304   5.916   2.497  3.7463  0.4420 -1.7118
  749PRO    HB2 1938   4.273   5.779   2.607 -1.9032  0.9031 -2.2457
  749PRO     CG 1939   4.484   5.810   2.551 -0.3802 -0.6528  0.1628
  749PRO    HG1 1940   4.519   5.731   2.620 -0.2139 -0.4669  0.2905
  749PRO    HG2 1941   4.514   5.762   2.456  1.1669 -1.8261  1.2027
  749PRO      C 1942   4.375   5.875   2.829  0.1259  0.1872  0.1976
  749PRO      O 1943   4.269   5.812   2.841  0.2316 -0.5138  0.1274
  750LEU      N 1944   4.476   5.872   2.916 -0.5236 -0.0677 -0.2435
  750LEU     HN 1945   4.561   5.925   2.918 -0.6471  0.2076 -1.6813
  750LEU     CA 1946   4.477   5.788   3.031  0.5825  0.7329  0.2085
  750LEU     HA 1947   4.378   5.779   3.073  0.3546  2.0387 -0.0008
  750LEU     CB 1948   4.541   5.652   2.988 -0.3705  0.3840 -0.0592
  750LEU    HB1 1949   4.635   5.682   2.937 -0.2254  2.4381  1.2904
  750LEU    HB2 1950   4.474   5.603   2.914  0.4666 -0.8599 -0.0294
  750LEU     CG 1951   4.579   5.554   3.102  0.3563 -0.1729  0.1613
  750LEU     HG 1952   4.643   5.613   3.171  2.5798 -0.0996 -1.8156
  750LEU    CD1 1953   4.459   5.512   3.184 -0.1857  0.9332  0.5792
  750LEU   HD11 1954   4.494   5.451   3.270 -0.3953  0.0367  0.0436
  750LEU   HD12 1955   4.394   5.449   3.119  0.3991 -0.4880  1.3195
  750LEU   HD13 1956   4.408   5.591   3.243 -0.7607  0.2195  1.0624
  750LEU    CD2 1957   4.661   5.429   3.055  0.0047 -0.5299  0.1212
  750LEU   HD21 1958   4.597   5.356   2.999  0.2146 -0.1413 -0.6486
  750LEU   HD22 1959   4.704   5.387   3.148  1.2279 -0.6342 -0.4755
  750LEU   HD23 1960   4.732   5.457   2.974 -1.7866 -0.6447 -1.5738
  750LEU      C 1961   4.550   5.869   3.138 -0.0391 -0.4196  0.2765
  750LEU      O 1962   4.644   5.942   3.112  0.2587 -0.2768  0.0467
  751GLU      N 1963   4.509   5.859   3.264  0.0598  0.9551  0.3417
  751GLU     HN 1964   4.433   5.797   3.285  0.7271  0.2860  0.8437
  751GLU     CA 1965   4.570   5.926   3.381 -0.0140 -0.1504  0.4145
  751GLU     HA 1966   4.647   5.993   3.347 -1.3228  0.3281 -1.8104
  751GLU     CB 1967   4.475   6.014   3.466  0.2302  0.2274  0.0187
  751GLU    HB1 1968   4.406   5.949   3.526  2.4521 -1.0105  1.3690
  751GLU    HB2 1969   4.410   6.070   3.396  0.6316 -0.1868 -0.6942
  751GLU     CG 1970   4.548   6.116   3.549 -0.3261 -0.0665  0.0146
  751GLU    HG1 1971   4.626   6.164   3.487  3.0489 -3.6369  1.1095
  751GLU    HG2 1972   4.610   6.078   3.633  0.7850 -0.4770 -0.9705
  751GLU     CD 1973   4.457   6.223   3.614 -0.0726  0.2561 -0.2276
  751GLU    OE1 1974   4.491   6.344   3.592  0.1232  0.0259  0.2913
  751GLU    OE2 1975   4.362   6.186   3.693 -0.1031 -0.1107  0.1109
  751GLU      C 1976   4.641   5.820   3.470  0.3649 -0.1136  0.3069
  751GLU      O 1977   4.585   5.715   3.505  0.0839 -0.5723 -0.3793
  752LEU      N 1978   4.766   5.847   3.511 -0.1502 -0.5294  0.6074
  752LEU     HN 1979   4.813   5.930   3.481 -0.3203 -0.1619  1.3272
  752LEU     CA 1980   4.847   5.777   3.603  0.2684  0.6292  0.3435
  752LEU     HA 1981   4.861   5.675   3.570  0.9089  0.8373 -0.0382
  752LEU     CB 1982   4.989   5.841   3.606 -0.6813 -0.3071  0.0165
  752LEU    HB1 1983   4.968   5.945   3.640 -1.9314  0.1455 -1.9605
  752LEU    HB2 1984   5.040   5.828   3.508  0.1955  2.9566 -0.0897
  752LEU     CG 1985   5.084   5.788   3.721  0.0385 -0.2716  0.4793
  752LEU     HG 1986   5.029   5.767   3.816  0.2730  2.2634  1.2507
  752LEU    CD1 1987   5.169   5.665   3.677 -0.4352  0.2976 -0.2018
  752LEU   HD11 1988   5.234   5.643   3.765 -0.9984  1.6716  0.6003
  752LEU   HD12 1989   5.228   5.692   3.587  1.5726  0.0479  0.9756
  752LEU   HD13 1990   5.114   5.573   3.646  0.3295 -0.1931 -0.1253
  752LEU    CD2 1991   5.187   5.899   3.769  0.8143 -0.1890  0.5695
  752LEU   HD21 1992   5.137   5.989   3.810  0.8405  0.2192 -0.2839
  752LEU   HD22 1993   5.248   5.941   3.687 -1.8351  0.6481 -1.0672
  752LEU   HD23 1994   5.253   5.855   3.847 -0.6385 -0.6520  1.5836
  752LEU      C 1995   4.780   5.771   3.740 -0.6318  0.2752  0.4610
  752LEU      O 1996   4.793   5.683   3.818 -0.4606 -0.1206 -0.4594
  753ARG      N 1997   4.709   5.881   3.780 -0.2635 -0.4450 -0.5253
  753ARG     HN 1998   4.713   5.958   3.716  0.3488 -1.6876 -2.0297
  753ARG     CA 1999   4.634   5.897   3.902  0.7392 -0.1621 -0.7960
  753ARG     HA 2000   4.693   5.861   3.985 -0.4741  0.2461  0.2760
  753ARG     CB 2001   4.617   6.047   3.935 -0.1556 -0.1706 -0.2149
  753ARG    HB1 2002   4.597   6.103   3.841  0.7454 -1.7017 -1.3800
  753ARG    HB2 2003   4.713   6.084   3.977 -0.1343  0.6519 -0.9585
  753ARG     CG 2004   4.504   6.070   4.045 -0.6464 -0.5763  0.3636
  753ARG    HG1 2005   4.523   6.006   4.134 -0.0190 -0.8410  0.0435
  753ARG    HG2 2006   4.403   6.039   4.010 -0.3064  0.2348 -1.4932
  753ARG     CD 2007   4.481   6.214   4.084  0.4301 -0.1727  0.0029
  753ARG    HD1 2008   4.583   6.256   4.094 -0.1782  1.0681  1.4392
  753ARG    HD2 2009   4.419   6.223   4.176  0.1736 -2.2683  0.0935
  753ARG     NE 2010   4.415   6.279   3.967  0.3680 -0.1092  0.0054
  753ARG     HE 2011   4.402   6.227   3.882 -0.3208  0.2671 -0.1224
  753ARG     CZ 2012   4.372   6.405   3.957 -0.2027 -0.0394 -0.2453
  753ARG    NH1 2013   4.382   6.491   4.055 -0.0134  0.1859 -0.0270
  753ARG   HH11 2014   4.431   6.468   4.140 -0.6938 -0.0740  0.3024
  753ARG   HH12 2015   4.370   6.589   4.035  1.0888  0.4535  0.5078
  753ARG    NH2 2016   4.329   6.435   3.840 -0.5855 -0.4516  0.8035
  753ARG   HH21 2017   4.336   6.366   3.768 -1.8874  1.7397 -1.5784
  753ARG   HH22 2018   4.317   6.533   3.826  0.7458  0.3339  4.1783
  753ARG      C 2019   4.511   5.811   3.915  0.7476 -0.2942  0.7446
  753ARG      O 2020   4.487   5.757   4.023 -0.1381 -0.0116 -0.2479
  754ASP      N 2021   4.440   5.782   3.801 -0.8282  0.1297 -0.5819
  754ASP     HN 2022   4.470   5.810   3.710  0.5742  0.1128 -0.1461
  754ASP     CA 2023   4.329   5.685   3.804 -0.4788  0.2316 -0.6926
  754ASP     HA 2024   4.274   5.715   3.893  2.8400  0.5696  1.4385
  754ASP     CB 2025   4.244   5.685   3.673  0.9159 -0.2802  0.2131
  754ASP    HB1 2026   4.174   5.600   3.657 -0.4795  1.3079 -3.0635
  754ASP    HB2 2027   4.299   5.675   3.577  1.0131  1.0335  0.1123
  754ASP     CG 2028   4.153   5.803   3.674  0.2544 -1.2304  0.3773
  754ASP    OD1 2029   4.125   5.857   3.559  0.3397 -0.2457  0.2420
  754ASP    OD2 2030   4.096   5.833   3.784 -0.0445 -0.2015 -0.9933
  754ASP      C 2031   4.382   5.540   3.829 -0.5264  0.5426 -0.2477
  754ASP      O 2032   4.329   5.464   3.914 -0.2290 -0.2440  0.1346
  755LEU      N 2033   4.494   5.499   3.756 -0.2126  0.3162 -0.1429
  755LEU     HN 2034   4.530   5.553   3.681  1.4290 -1.1169 -0.4652
  755LEU     CA 2035   4.554   5.373   3.777  0.7107  0.0840  0.1414
  755LEU     HA 2036   4.475   5.301   3.762  0.9283  0.0988 -1.1141
  755LEU     CB 2037   4.668   5.351   3.672 -0.4351 -0.3046  0.1719
  755LEU    HB1 2038   4.729   5.260   3.691 -0.5224 -0.7764 -1.6333
  755LEU    HB2 2039   4.741   5.435   3.680 -0.4740 -0.0908 -1.4197
  755LEU     CG 2040   4.632   5.347   3.524  0.6739  0.1033  0.0548
  755LEU     HG 2041   4.604   5.447   3.485 -0.1807 -0.4977 -0.9146
  755LEU    CD1 2042   4.747   5.281   3.448  0.2134  0.0810  0.1181
  755LEU   HD11 2043   4.735   5.305   3.340  0.8432  0.5905  0.1581
  755LEU   HD12 2044   4.755   5.170   3.457  0.9719  0.0203 -1.0652
  755LEU   HD13 2045   4.845   5.324   3.476  1.2692  0.6910 -3.8471
  755LEU    CD2 2046   4.491   5.269   3.502 -0.8076 -0.2466 -0.5646
  755LEU   HD21 2047   4.472   5.259   3.393  1.1046 -1.7266 -0.8375
  755LEU   HD22 2048   4.404   5.315   3.554 -0.3787 -0.1348  0.0703
  755LEU   HD23 2049   4.503   5.164   3.537  1.0227  0.4883  1.2002
  755LEU      C 2050   4.602   5.357   3.921  1.1076 -0.3428  0.0748
  755LEU      O 2051   4.573   5.253   3.980  0.3498 -0.1901  0.5835
  756LEU      N 2052   4.658   5.461   3.983 -0.3899  0.1018  0.7681
  756LEU     HN 2053   4.680   5.548   3.940  0.7742 -0.9394 -0.8304
  756LEU     CA 2054   4.688   5.460   4.123  0.3453  1.1793  0.8536
  756LEU     HA 2055   4.747   5.371   4.138  1.5214  1.4135 -1.8467
  756LEU     CB 2056   4.773   5.580   4.164 -0.4745 -0.5519 -0.0888
  756LEU    HB1 2057   4.781   5.586   4.274 -0.2418 -0.5145 -0.1069
  756LEU    HB2 2058   4.719   5.671   4.128  0.8455  0.8954  1.3973
  756LEU     CG 2059   4.919   5.582   4.102  0.5649  0.0180  0.5009
  756LEU     HG 2060   4.898   5.549   3.998  2.5770  0.1157  0.0246
  756LEU    CD1 2061   4.969   5.722   4.117 -0.6566 -0.1811  0.4114
  756LEU   HD11 2062   4.897   5.801   4.087  1.3071  1.8158  0.6914
  756LEU   HD12 2063   5.057   5.739   4.051 -1.0877  0.5943  0.0216
  756LEU   HD13 2064   4.989   5.732   4.226  0.6772  0.7134  0.1079
  756LEU    CD2 2065   5.013   5.480   4.163  0.5099  0.2523 -0.0802
  756LEU   HD21 2066   4.960   5.384   4.183 -0.4556  1.2401  2.4054
  756LEU   HD22 2067   5.049   5.511   4.263  0.0754 -0.4193  0.2958
  756LEU   HD23 2068   5.100   5.464   4.096 -0.0187  1.8268 -1.1841
  756LEU      C 2069   4.565   5.438   4.216  0.0066 -0.9666 -0.5254
  756LEU      O 2070   4.578   5.352   4.300  0.0497  0.1193 -0.1619
  757HSD      N 2071   4.453   5.514   4.202 -0.1633 -0.0051 -0.4419
  757HSD     HN 2072   4.455   5.570   4.120 -0.8795  1.6525  0.6158
  757HSD     CA 2073   4.330   5.489   4.274 -0.9163  0.1213  0.0429
  757HSD     HA 2074   4.346   5.489   4.381  2.2007 -0.8835 -0.3265
  757HSD     CB 2075   4.216   5.597   4.248 -0.0069  0.1462  0.4607
  757HSD    HB1 2076   4.113   5.563   4.269 -0.2211 -0.6576 -1.5748
  757HSD    HB2 2077   4.212   5.599   4.137 -0.3171  0.9318  0.4808
  757HSD    ND1 2078   4.333   5.824   4.263  0.6274 -0.5835  0.0702
  757HSD    HD1 2079   4.408   5.805   4.200  1.4216  1.9160  0.1482
  757HSD     CG 2080   4.235   5.737   4.304  0.2562  0.4383  0.5939
  757HSD    CE1 2081   4.308   5.943   4.331  0.2998  0.7552  0.1732
  757HSD    HE1 2082   4.365   6.036   4.323 -1.2809  1.9777  2.1328
  757HSD    NE2 2083   4.206   5.936   4.411 -0.0861  0.0447  0.6123
  757HSD    CD2 2084   4.155   5.801   4.396  0.2712 -0.5211 -0.1771
  757HSD    HD2 2085   4.064   5.777   4.450  0.2182 -1.2755 -0.5912
  757HSD      C 2086   4.266   5.345   4.270  0.1647 -0.2902  0.3431
  757HSD      O 2087   4.229   5.288   4.372 -0.0355  0.1231  0.0086
  758PHE      N 2088   4.257   5.284   4.152  0.0019 -0.3006 -0.0306
  758PHE     HN 2089   4.283   5.339   4.073  0.2897  1.1266  1.0403
  758PHE     CA 2090   4.211   5.146   4.128 -0.4221 -0.3649  0.2303
  758PHE     HA 2091   4.111   5.139   4.170 -0.4842 -0.4089  0.0734
  758PHE     CB 2092   4.216   5.112   3.975  0.3762 -0.2327  0.7971
  758PHE    HB1 2093   4.202   5.005   3.950 -1.6509  0.1769  0.0126
  758PHE    HB2 2094   4.316   5.144   3.937 -1.0187  2.5469 -0.8662
  758PHE     CG 2095   4.124   5.193   3.881  0.2788  0.1175  0.1054
  758PHE    CD1 2096   4.010   5.256   3.926  0.1179 -0.1868 -0.2536
  758PHE    HD1 2097   3.979   5.248   4.029  2.3690  3.5413  0.8961
  758PHE    CE1 2098   3.929   5.336   3.837 -0.5689 -0.1503 -0.0252
  758PHE    HE1 2099   3.846   5.394   3.873 -0.1892 -0.5586  1.5654
  758PHE     CZ 2100   3.967   5.349   3.701  0.0847 -0.0245 -0.0381
  758PHE     HZ 2101   3.912   5.404   3.625  0.5165 -1.0844 -1.1509
  758PHE    CD2 2102   4.154   5.204   3.744 -0.3382 -0.3399  1.0681
  758PHE    HD2 2103   4.238   5.153   3.700 -0.7468 -0.7976  0.8154
  758PHE    CE2 2104   4.077   5.285   3.656  0.1854  0.2928  0.0797
  758PHE    HE2 2105   4.112   5.295   3.554  1.1262  1.9657  0.5300
  758PHE      C 2106   4.300   5.050   4.206  0.2855  0.1709  0.7113
  758PHE      O 2107   4.253   4.956   4.270 -0.0651 -0.2290 -0.3734
  759SER      N 2108   4.437   5.072   4.197 -0.0156 -0.2495 -0.1890
  759SER     HN 2109   4.473   5.148   4.143  2.8560 -1.4068 -0.1214
  759SER     CA 2110   4.540   4.986   4.255 -0.1973  0.3049 -0.4400
  759SER     HA 2111   4.525   4.885   4.222 -1.1196  0.6283 -1.0569
  759SER     CB 2112   4.682   5.040   4.220  0.2902  0.2461 -0.7029
  759SER    HB1 2113   4.753   4.977   4.278 -2.5766 -0.9916  1.7105
  759SER    HB2 2114   4.702   5.148   4.240  0.5397  0.2638 -1.0273
  759SER     OG 2115   4.712   5.024   4.087 -0.4161 -0.0057  0.3093
  759SER    HG1 2116   4.668   5.095   4.038  1.5097  0.1326 -1.3581
  759SER      C 2117   4.527   4.998   4.410 -0.5620 -0.6911  0.1365
  759SER      O 2118   4.522   4.902   4.483 -0.9073 -0.1037  0.5911
  760SER      N 2119   4.505   5.124   4.458  0.4692 -0.2064 -0.2724
  760SER     HN 2120   4.503   5.204   4.398  2.2707  0.5640  0.6140
  760SER     CA 2121   4.475   5.157   4.601  0.4129  0.1237  1.0281
  760SER     HA 2122   4.564   5.131   4.656  2.1305  0.5028 -1.4084
  760SER     CB 2123   4.456   5.311   4.615 -0.1889  0.0394 -0.5029
  760SER    HB1 2124   4.359   5.339   4.569 -0.2574  2.7072  1.0485
  760SER    HB2 2125   4.532   5.374   4.563  0.7376 -0.3965  0.3097
  760SER     OG 2126   4.450   5.348   4.749  0.0504 -0.4361 -0.0952
  760SER    HG1 2127   4.366   5.318   4.785 -0.2285  0.2357 -0.1515
  760SER      C 2128   4.358   5.083   4.648  1.3268 -0.8064  0.3639
  760SER      O 2129   4.358   5.018   4.753 -0.3549 -0.0384  0.5727
  761GLN      N 2130   4.245   5.085   4.569  0.1478  0.3641  0.4226
  761GLN     HN 2131   4.239   5.149   4.493  1.1812  1.8792  1.5523
  761GLN     CA 2132   4.119   5.016   4.606 -0.5825 -1.1535 -0.4999
  761GLN     HA 2133   4.083   5.048   4.703  0.8170 -3.8083  1.0274
  761GLN     CB 2134   4.012   5.065   4.511 -0.9873  0.1264  0.4175
  761GLN    HB1 2135   3.926   4.997   4.531 -0.4264 -0.2393  1.7238
  761GLN    HB2 2136   4.044   5.061   4.405 -0.2607  0.2375  0.6266
  761GLN     CG 2137   3.953   5.206   4.533 -0.2752 -0.0136  0.3387
  761GLN    HG1 2138   4.038   5.277   4.538  1.7181 -1.9614 -2.2030
  761GLN    HG2 2139   3.896   5.208   4.628 -2.2077 -0.2931 -0.7547
  761GLN     CD 2140   3.864   5.256   4.415 -0.5910  0.5053 -0.4545
  761GLN    OE1 2141   3.743   5.240   4.401  0.6794  0.5931 -0.0219
  761GLN    NE2 2142   3.936   5.291   4.303 -0.1250 -0.2237  0.0449
  761GLN   HE21 2143   3.889   5.336   4.227 -3.5480 -3.7912 -0.3008
  761GLN   HE22 2144   4.036   5.296   4.309 -0.1505  0.6505 -0.1361
  761GLN      C 2145   4.133   4.864   4.618  0.3733 -0.1494  0.7718
  761GLN      O 2146   4.100   4.804   4.719 -0.1918 -0.1036 -0.5367
  762VAL      N 2147   4.194   4.789   4.517 -0.3847 -0.2528 -0.4055
  762VAL     HN 2148   4.218   4.844   4.437 -4.3069  2.5262  0.0102
  762VAL     CA 2149   4.222   4.639   4.534  0.0523 -0.0825  0.6945
  762VAL     HA 2150   4.121   4.602   4.540 -0.1505 -0.0299 -1.5907
  762VAL     CB 2151   4.286   4.599   4.400 -0.2678  0.2783  0.6406
  762VAL     HB 2152   4.364   4.671   4.369 -2.1209  1.5075 -1.4385
  762VAL    CG1 2153   4.342   4.452   4.399  0.7748  0.0245  0.3782
  762VAL   HG11 2154   4.428   4.455   4.470 -0.2877  2.1173  1.6716
  762VAL   HG12 2155   4.370   4.432   4.294 -1.1762 -2.7493  0.2866
  762VAL   HG13 2156   4.255   4.390   4.430 -1.6304  1.6952 -2.6139
  762VAL    CG2 2157   4.180   4.608   4.292  0.1103 -0.2608  0.5904
  762VAL   HG21 2158   4.126   4.704   4.285  3.2263  1.6595  1.0779
  762VAL   HG22 2159   4.108   4.526   4.315 -1.1346  1.0032  1.3141
  762VAL   HG23 2160   4.222   4.582   4.192 -0.3122 -1.2315  0.6560
  762VAL      C 2161   4.303   4.609   4.655  0.4906  0.6864  0.1980
  762VAL      O 2162   4.268   4.512   4.725 -0.2853  0.1651 -0.2356
  763ALA      N 2163   4.395   4.699   4.698  0.9935 -0.1859 -0.4733
  763ALA     HN 2164   4.402   4.789   4.656 -0.2587  0.0078 -0.3063
  763ALA     CA 2165   4.473   4.675   4.818  0.0165  0.4438 -0.1040
  763ALA     HA 2166   4.503   4.571   4.818 -0.6380  0.1851  2.0802
  763ALA     CB 2167   4.603   4.760   4.824  0.4605 -0.3335  0.6145
  763ALA    HB1 2168   4.580   4.869   4.820  2.9195  0.3315  2.3181
  763ALA    HB2 2169   4.674   4.736   4.742  0.9083 -0.3304  0.9947
  763ALA    HB3 2170   4.661   4.737   4.916 -1.9130  0.0122  2.3046
  763ALA      C 2171   4.400   4.685   4.944 -0.0182  0.1898  0.0675
  763ALA      O 2172   4.432   4.623   5.043  0.2847  0.2657 -0.0461
  764GLN      N 2173   4.300   4.777   4.954  0.3505  0.1453  0.1858
  764GLN     HN 2174   4.299   4.855   4.892 -1.6570 -1.1851 -1.5680
  764GLN     CA 2175   4.191   4.783   5.052 -0.8137 -0.6353 -0.7217
  764GLN     HA 2176   4.230   4.782   5.152  0.5844 -0.1799 -1.2346
  764GLN     CB 2177   4.104   4.907   5.038  0.1694 -0.2082  0.6033
  764GLN    HB1 2178   4.012   4.901   5.100 -1.3407  1.8689 -1.2250
  764GLN    HB2 2179   4.058   4.905   4.937 -1.5924 -2.4325  1.3671
  764GLN     CG 2180   4.176   5.042   5.059  0.1650  0.3651 -0.1599
  764GLN    HG1 2181   4.106   5.127   5.046 -2.0067 -1.2597  0.3412
  764GLN    HG2 2182   4.259   5.054   4.987 -0.0183 -0.6703 -0.5658
  764GLN     CD 2183   4.229   5.063   5.204  0.4290 -0.0942 -0.0287
  764GLN    OE1 2184   4.172   5.133   5.287  0.3173  0.0176 -0.3672
  764GLN    NE2 2185   4.332   4.984   5.242 -0.1524  0.9427 -0.1138
  764GLN   HE21 2186   4.356   4.985   5.339 -3.2544 -1.5676  0.8572
  764GLN   HE22 2187   4.382   4.922   5.182  0.3386  1.1559  0.0701
  764GLN      C 2188   4.104   4.661   5.057  0.8712  0.0866  1.1654
  764GLN      O 2189   4.066   4.624   5.164  0.5845 -0.0021  0.0281
  765GLY      N 2190   4.069   4.597   4.946  0.4322 -0.1336  0.4781
  765GLY     HN 2191   4.111   4.631   4.862 -1.2645 -0.8479 -0.7349
  765GLY     CA 2192   3.986   4.475   4.932  0.2538  0.5165 -0.3921
  765GLY    HA1 2193   3.953   4.462   4.830 -0.2047 -2.0421  0.0307
  765GLY    HA2 2194   3.906   4.481   5.004 -1.0192  1.4131 -1.8214
  765GLY      C 2195   4.060   4.350   4.981 -0.7128 -0.6171  0.0413
  765GLY      O 2196   4.017   4.280   5.068  0.0727  0.1124  0.5743
  766MET      N 2197   4.189   4.350   4.941 -0.7255 -0.0177 -0.1389
  766MET     HN 2198   4.220   4.409   4.867  1.7316  0.9667  1.5552
  766MET     CA 2199   4.290   4.263   4.995  1.1288 -0.1060 -0.2854
  766MET     HA 2200   4.262   4.160   4.975  0.6551  0.2318 -1.4688
  766MET     CB 2201   4.429   4.290   4.934 -0.1623  0.3006 -0.3260
  766MET    HB1 2202   4.521   4.251   4.983  1.3372 -0.5277 -3.5861
  766MET    HB2 2203   4.438   4.401   4.940 -2.3262  0.4804  0.6496
  766MET     CG 2204   4.447   4.233   4.792 -0.2407 -0.2644 -0.4002
  766MET    HG1 2205   4.555   4.237   4.769  0.8999  0.7056  4.2679
  766MET    HG2 2206   4.401   4.304   4.719  1.9540  0.1744 -1.4200
  766MET     SD 2207   4.374   4.070   4.771 -0.2425 -0.0156 -0.1334
  766MET     CE 2208   4.457   3.968   4.889  0.3532 -0.1088  0.5843
  766MET    HE1 2209   4.561   3.940   4.861  0.8398  1.7782  0.3563
  766MET    HE2 2210   4.411   3.867   4.895 -1.8534  0.8755  1.0435
  766MET    HE3 2211   4.447   4.016   4.989  2.8555  1.7129  0.0663
  766MET      C 2212   4.310   4.260   5.140  0.4765 -0.4852 -0.5011
  766MET      O 2213   4.319   4.152   5.196  0.4416  0.5097 -0.6103
  767ALA      N 2214   4.325   4.379   5.201 -0.0739 -0.1956  0.9871
  767ALA     HN 2215   4.331   4.459   5.141 -0.4450  0.0122  1.2271
  767ALA     CA 2216   4.331   4.396   5.346 -0.1191 -0.2202  0.4231
  767ALA     HA 2217   4.413   4.335   5.382 -0.6944 -0.7542  0.8543
  767ALA     CB 2218   4.358   4.554   5.377  0.0204 -0.5115 -0.2071
  767ALA    HB1 2219   4.265   4.613   5.367  1.7368  2.3405 -0.6887
  767ALA    HB2 2220   4.446   4.588   5.317 -0.5300  0.8289 -0.2920
  767ALA    HB3 2221   4.397   4.556   5.481 -0.4433 -5.0484  0.2359
  767ALA      C 2222   4.203   4.340   5.411  0.3533  0.3935  0.6268
  767ALA      O 2223   4.199   4.276   5.516 -0.2868  0.3856  0.3502
  768PHE      N 2224   4.081   4.357   5.347  0.3206 -0.0729  0.7877
  768PHE     HN 2225   4.089   4.408   5.262 -0.9065 -1.5876 -0.2937
  768PHE     CA 2226   3.951   4.300   5.393 -0.0132 -0.0164  0.2313
  768PHE     HA 2227   3.941   4.333   5.496 -1.1435 -3.7365  1.4811
  768PHE     CB 2228   3.834   4.375   5.326  0.4618  0.6981 -0.5342
  768PHE    HB1 2229   3.827   4.352   5.218  2.0399  0.4953 -0.6128
  768PHE    HB2 2230   3.848   4.485   5.320  0.6217  0.6590 -0.8743
  768PHE     CG 2231   3.706   4.335   5.395 -0.1616  1.1287  0.5036
  768PHE    CD1 2232   3.664   4.392   5.519  0.2377  0.1241 -0.3879
  768PHE    HD1 2233   3.726   4.465   5.569  0.7980  0.3152 -1.3238
  768PHE    CE1 2234   3.537   4.372   5.573 -0.4482 -0.6274  0.1552
  768PHE    HE1 2235   3.486   4.426   5.651 -1.7045 -1.2212 -0.2393
  768PHE     CZ 2236   3.457   4.276   5.506  0.0933 -0.4363  0.1741
  768PHE     HZ 2237   3.355   4.259   5.538 -0.4867  1.7733 -0.3322
  768PHE    CD2 2238   3.624   4.236   5.333  0.2112  0.1606 -0.0733
  768PHE    HD2 2239   3.669   4.181   5.252  2.2637 -0.1596  1.2077
  768PHE    CE2 2240   3.500   4.213   5.392 -0.3298  0.3398 -0.2513
  768PHE    HE2 2241   3.437   4.141   5.343  0.3797 -0.7263  0.3624
  768PHE      C 2242   3.952   4.152   5.389 -0.3389 -0.4784 -0.4122
  768PHE      O 2243   3.934   4.086   5.489 -0.4894 -0.3801 -0.4183
  769LEU      N 2244   3.989   4.093   5.280  0.2007 -0.2313 -0.2766
  769LEU     HN 2245   4.001   4.148   5.198 -3.2926  0.1021 -0.7064
  769LEU     CA 2246   4.014   3.950   5.269 -0.3384  0.4757 -1.3480
  769LEU     HA 2247   3.924   3.896   5.291 -0.2086 -0.1135 -2.1936
  769LEU     CB 2248   4.067   3.924   5.127 -0.5578  0.0836 -0.2619
  769LEU    HB1 2249   4.109   3.822   5.118  0.8738  0.5350  1.0066
  769LEU    HB2 2250   4.149   3.995   5.107  0.7751 -1.2672  0.2642
  769LEU     CG 2251   3.954   3.947   5.021  0.4125 -0.3518 -0.4813
  769LEU     HG 2252   3.928   4.055   5.015 -0.5738 -0.5778 -0.3590
  769LEU    CD1 2253   4.029   3.914   4.891  0.7533  0.0317  0.1356
  769LEU   HD11 2254   3.949   3.912   4.814  0.1621  1.3796  0.6793
  769LEU   HD12 2255   4.073   3.812   4.891 -1.4994 -1.0010  0.2112
  769LEU   HD13 2256   4.101   3.990   4.853 -1.0926  0.5111 -2.7257
  769LEU    CD2 2257   3.830   3.858   5.041  0.3241 -0.1971  0.4443
  769LEU   HD21 2258   3.755   3.879   4.962 -0.1859 -0.0682  0.9644
  769LEU   HD22 2259   3.786   3.869   5.142  0.2180 -1.6468  0.5668
  769LEU   HD23 2260   3.856   3.752   5.022 -2.5455 -0.8365 -0.3080
  769LEU      C 2261   4.116   3.893   5.370  0.3399 -0.9479 -0.5452
  769LEU      O 2262   4.094   3.793   5.435 -0.4716  0.3571  0.1885
  770ALA      N 2263   4.229   3.965   5.385  0.5517 -0.0941  0.0420
  770ALA     HN 2264   4.238   4.047   5.330 -1.3905  0.1077 -0.0490
  770ALA     CA 2265   4.340   3.935   5.473  0.3979  0.2611 -0.0484
  770ALA     HA 2266   4.370   3.832   5.462 -0.9317 -0.0154 -1.2711
  770ALA     CB 2267   4.461   4.012   5.444 -0.2479 -0.4842  0.2107
  770ALA    HB1 2268   4.547   3.971   5.500 -0.7759 -1.3899  0.3854
  770ALA    HB2 2269   4.450   4.121   5.461  2.4618  0.0374 -0.9838
  770ALA    HB3 2270   4.493   3.997   5.339 -0.9018  1.4541 -0.3198
  770ALA      C 2271   4.296   3.942   5.617  0.5161  0.2358  0.6171
  770ALA      O 2272   4.316   3.847   5.692  0.1457  0.1828 -0.0719
  771SER      N 2273   4.230   4.051   5.659 -0.3431  0.2706 -0.8278
  771SER     HN 2274   4.211   4.123   5.592 -1.0631  2.5650  1.6467
  771SER     CA 2275   4.177   4.076   5.790 -0.6618  0.1993  0.4415
  771SER     HA 2276   4.257   4.057   5.861  2.4007 -1.5492 -3.1179
  771SER     CB 2277   4.109   4.215   5.803 -0.0802 -0.1893 -0.3189
  771SER    HB1 2278   4.018   4.209   5.740 -0.2816  0.2276 -0.0647
  771SER    HB2 2279   4.188   4.281   5.762  1.9722 -2.0614  0.4153
  771SER     OG 2280   4.079   4.262   5.936  0.1601  1.0793 -0.3653
  771SER    HG1 2281   4.152   4.317   5.963 -0.5815  1.7433  0.3319
  771SER      C 2282   4.071   3.969   5.823  0.3295  0.1619 -0.5414
  771SER      O 2283   4.065   3.910   5.930 -0.5534 -0.0421  0.5911
  772LYS      N 2284   3.987   3.931   5.726  0.4024 -0.0219  0.0450
  772LYS     HN 2285   3.984   3.970   5.634 -1.4044  2.3523  1.0099
  772LYS     CA 2286   3.868   3.855   5.759 -0.2545  0.4271 -0.2478
  772LYS     HA 2287   3.844   3.856   5.864 -1.1042  0.1503 -0.4284
  772LYS     CB 2288   3.760   3.910   5.661  0.0935  0.1109 -0.1026
  772LYS    HB1 2289   3.674   3.841   5.652  0.9104 -0.9170 -0.1663
  772LYS    HB2 2290   3.802   3.919   5.559  0.1758  1.8364  0.0437
  772LYS     CG 2291   3.702   4.047   5.708 -0.3619 -0.2124 -0.3554
  772LYS    HG1 2292   3.640   4.090   5.626  1.5250  0.9849 -1.2056
  772LYS    HG2 2293   3.799   4.101   5.709  0.4042 -1.3466  3.4250
  772LYS     CD 2294   3.626   4.037   5.838  0.1302 -0.0628  0.3008
  772LYS    HD1 2295   3.684   3.987   5.919 -2.5069 -0.0524  2.3194
  772LYS    HD2 2296   3.540   3.971   5.817  0.2722 -0.3972  0.7572
  772LYS     CE 2297   3.565   4.166   5.887  0.5600 -0.1518  0.3636
  772LYS    HE1 2298   3.483   4.148   5.960 -0.7926  1.5837 -0.6207
  772LYS    HE2 2299   3.521   4.229   5.806 -0.1972 -1.0624  0.0399
  772LYS     NZ 2300   3.663   4.251   5.956  0.2783  0.0740 -0.8624
  772LYS    HZ1 2301   3.609   4.316   6.017 -1.8850 -2.3140 -0.0747
  772LYS    HZ2 2302   3.732   4.290   5.889  0.0329 -0.9901 -1.7523
  772LYS    HZ3 2303   3.718   4.182   6.011 -0.0121  0.4610 -0.0651
  772LYS      C 2304   3.879   3.706   5.732  0.1620  0.8704 -0.1071
  772LYS      O 2305   3.784   3.633   5.765 -0.4525  0.0374  0.0990
  773ASN      N 2306   3.994   3.662   5.680  0.2886 -0.1960  0.1100
  773ASN     HN 2307   4.059   3.730   5.646  1.2036 -0.5441  1.0935
  773ASN     CA 2308   4.032   3.524   5.675  0.2387 -0.2141 -0.3484
  773ASN     HA 2309   4.133   3.510   5.639 -0.4106 -0.6540 -2.0999
  773ASN     CB 2310   4.036   3.438   5.804  0.9824 -0.2703  0.0331
  773ASN    HB1 2311   4.097   3.350   5.773  1.4208 -0.0988  0.3948
  773ASN    HB2 2312   3.934   3.403   5.829  1.7954 -1.5042  1.7767
  773ASN     CG 2313   4.091   3.500   5.926 -0.0028 -0.0064 -0.4879
  773ASN    OD1 2314   4.044   3.473   6.038 -0.6332 -0.4818  0.4785
  773ASN    ND2 2315   4.183   3.594   5.905  0.0265 -0.3525 -0.0840
  773ASN   HD21 2316   4.210   3.654   5.980 -0.2771  1.7830 -1.5743
  773ASN   HD22 2317   4.256   3.591   5.836 -0.9349 -0.7772 -1.1140
  773ASN      C 2318   3.950   3.456   5.557  0.1895 -1.0001  0.0122
  773ASN      O 2319   3.915   3.340   5.561 -0.5167 -0.6125 -0.5364
  774CYS      N 2320   3.927   3.544   5.451 -0.3796  0.5491  0.0166
  774CYS     HN 2321   3.952   3.640   5.464  0.7264  0.1067  1.3299
  774CYS     CA 2322   3.843   3.505   5.331  0.1520 -0.2216  0.1833
  774CYS     HA 2323   3.800   3.407   5.349 -0.7427 -0.0146 -0.7427
  774CYS     CB 2324   3.726   3.616   5.315 -0.1693 -0.1539  0.3984
  774CYS    HB1 2325   3.674   3.585   5.222  1.7741  3.6184 -2.1880
  774CYS    HB2 2326   3.772   3.715   5.299  2.1709 -0.5590  3.6176
  774CYS     SG 2327   3.609   3.618   5.456 -0.3665 -0.3945 -0.2826
  774CYS    HG1 2328   3.506   3.547   5.412 -1.5900  1.5993 -0.7752
  774CYS      C 2329   3.939   3.497   5.216 -0.5887 -0.5296 -0.2797
  774CYS      O 2330   3.895   3.504   5.102  0.5038  0.2119 -0.3365
  775ILE      N 2331   4.069   3.502   5.249 -0.1953  0.8255  0.0139
  775ILE     HN 2332   4.094   3.523   5.343  0.2610 -0.1530  0.1346
  775ILE     CA 2333   4.188   3.457   5.170 -0.3802 -0.9509 -0.5048
  775ILE     HA 2334   4.194   3.532   5.092  2.4570 -0.1414  0.3731
  775ILE     CB 2335   4.321   3.455   5.248 -0.4575  0.4948  0.1894
  775ILE     HB 2336   4.389   3.398   5.181  0.2668  0.3687  1.0186
  775ILE    CG2 2337   4.375   3.596   5.266  0.0506  0.2284  0.4826
  775ILE   HG21 2338   4.481   3.589   5.299  0.7212  1.2392 -1.3133
  775ILE   HG22 2339   4.318   3.647   5.347  0.2375  1.3897 -0.0992
  775ILE   HG23 2340   4.377   3.641   5.165 -3.4458 -1.8322 -0.6658
  775ILE    CG1 2341   4.314   3.384   5.385 -0.0567 -0.1636 -0.0432
  775ILE   HG11 2342   4.300   3.274   5.374  0.5013 -0.4157  1.5122
  775ILE   HG12 2343   4.223   3.411   5.442  0.0839  0.2700 -0.0232
  775ILE     CD 2344   4.442   3.405   5.462 -0.2311  0.5220 -0.3231
  775ILE    HD1 2345   4.437   3.502   5.515  0.2019 -0.2094  1.0933
  775ILE    HD2 2346   4.531   3.405   5.396 -0.4949  0.8306 -0.6817
  775ILE    HD3 2347   4.473   3.326   5.534  2.0753  0.7675 -0.9663
  775ILE      C 2348   4.169   3.323   5.096 -0.1519 -0.5887  0.4959
  775ILE      O 2349   4.100   3.243   5.149  0.2796 -0.4045  0.0287
  776HSD      N 2350   4.220   3.317   4.969 -0.3158  0.5043 -0.3688
  776HSD     HN 2351   4.286   3.388   4.945  1.3886  0.0689  2.5443
  776HSD     CA 2352   4.201   3.204   4.881  0.4568 -0.1099 -0.5184
  776HSD     HA 2353   4.204   3.110   4.933  1.5372  0.6532  0.8731
  776HSD     CB 2354   4.064   3.223   4.808 -0.1311  0.4937  1.1771
  776HSD    HB1 2355   3.985   3.212   4.884 -0.5939 -0.5810  0.5600
  776HSD    HB2 2356   4.055   3.145   4.729  1.7379  0.7527  0.6482
  776HSD    ND1 2357   4.024   3.368   4.603 -0.0545  0.1283  0.0068
  776HSD    HD1 2358   4.039   3.298   4.532  0.1247  0.4834 -0.3060
  776HSD     CG 2359   4.050   3.355   4.737  0.4490  0.2381 -0.3717
  776HSD    CE1 2360   3.996   3.500   4.580 -0.7175 -0.0935 -0.0452
  776HSD    HE1 2361   3.997   3.540   4.479  1.9477 -0.0152 -0.0562
  776HSD    NE2 2362   4.010   3.576   4.691 -0.2813  0.6522  0.2948
  776HSD    CD2 2363   4.044   3.482   4.785  0.0124 -0.2388  0.3530
  776HSD    HD2 2364   4.050   3.509   4.890  0.2071 -1.6642  0.7276
  776HSD      C 2365   4.314   3.203   4.778 -0.5633  0.3825  0.0736
  776HSD      O 2366   4.300   3.131   4.678  0.3057  0.0786 -0.1567
  777ARG      N 2367   4.420   3.277   4.792  0.6817  0.0268  0.2631
  777ARG     HN 2368   4.421   3.336   4.873  0.3024  1.0819 -0.4874
  777ARG     CA 2369   4.539   3.285   4.706  0.2670  0.3198  1.4283
  777ARG     HA 2370   4.582   3.383   4.719  0.5553  0.1211  1.9914
  777ARG     CB 2371   4.649   3.189   4.742  0.3057 -0.0707  0.2000
  777ARG    HB1 2372   4.669   3.213   4.848 -1.3908  0.6636  0.3794
  777ARG    HB2 2373   4.738   3.206   4.678 -0.2542 -1.1221 -0.9229
  777ARG     CG 2374   4.625   3.030   4.740  0.1185 -0.4299 -0.1781
  777ARG    HG1 2375   4.717   2.983   4.699 -0.2386 -1.6735  0.4246
  777ARG    HG2 2376   4.548   3.016   4.662 -1.1779 -0.1410  1.0156
  777ARG     CD 2377   4.573   2.983   4.876 -0.0546 -0.1942 -0.1395
  777ARG    HD1 2378   4.476   3.019   4.915 -1.6629 -2.7506 -1.4837
  777ARG    HD2 2379   4.642   3.022   4.955 -1.1825  1.0550  0.2570
  777ARG     NE 2380   4.561   2.831   4.878 -0.4408 -0.2280 -0.4171
  777ARG     HE 2381   4.568   2.784   4.790 -0.6140 -0.3228 -0.3810
  777ARG     CZ 2382   4.613   2.760   4.980 -0.1188  0.1868  0.4265
  777ARG    NH1 2383   4.634   2.805   5.097 -0.3292  0.0445  0.1120
  777ARG   HH11 2384   4.584   2.889   5.119  0.5708  0.2085  1.6246
  777ARG   HH12 2385   4.651   2.730   5.161  2.6201  1.4218  1.1177
  777ARG    NH2 2386   4.654   2.639   4.962 -0.3722 -0.1248  0.4294
  777ARG   HH21 2387   4.632   2.586   4.880 -1.6360  0.2613  0.5007
  777ARG   HH22 2388   4.701   2.594   5.037  0.3722  0.3589  0.2671
  777ARG      C 2389   4.518   3.286   4.550  0.9485  0.0897 -0.3461
  777ARG      O 2390   4.579   3.204   4.478  0.4257 -0.4550  0.2040
  778ASP      N 2391   4.441   3.388   4.510 -0.0461 -0.6107 -0.1127
  778ASP     HN 2392   4.408   3.462   4.567 -0.6447 -0.6130 -0.4507
  778ASP     CA 2393   4.411   3.422   4.372 -0.1631  0.1074 -0.1319
  778ASP     HA 2394   4.485   3.392   4.299  0.9400  0.6503  0.7483
  778ASP     CB 2395   4.275   3.360   4.344  0.9012  0.3995  0.4197
  778ASP    HB1 2396   4.184   3.397   4.396 -0.1929 -0.2187 -0.9776
  778ASP    HB2 2397   4.280   3.258   4.388  2.0934  0.5617  0.7079
  778ASP     CG 2398   4.234   3.354   4.198 -0.2511  0.0731 -0.3019
  778ASP    OD1 2399   4.124   3.293   4.166 -0.0741 -0.0520 -0.4995
  778ASP    OD2 2400   4.312   3.398   4.111 -0.1286  0.3296  0.6413
  778ASP      C 2401   4.408   3.573   4.366 -0.9070  0.1054  0.1234
  778ASP      O 2402   4.303   3.641   4.379 -0.1056  0.2029 -0.6505
  779VAL      N 2403   4.529   3.636   4.342 -0.1175 -0.7261 -0.0275
  779VAL     HN 2404   4.617   3.590   4.353  0.7101  0.7221 -0.3178
  779VAL     CA 2405   4.538   3.776   4.302  0.1534 -0.2814  0.6550
  779VAL     HA 2406   4.438   3.815   4.284  0.0842 -0.9374 -0.4547
  779VAL     CB 2407   4.607   3.865   4.396  0.7059  0.0531 -0.7931
  779VAL     HB 2408   4.717   3.852   4.381  0.9270  0.0907  0.6157
  779VAL    CG1 2409   4.580   4.015   4.366 -0.1802 -0.2940 -0.5035
  779VAL   HG11 2410   4.611   4.077   4.453 -1.5762 -0.5213  0.1898
  779VAL   HG12 2411   4.472   4.037   4.347 -0.4038 -1.3478 -0.5453
  779VAL   HG13 2412   4.640   4.053   4.281  0.4779 -1.0627 -0.3985
  779VAL    CG2 2413   4.571   3.837   4.541 -0.4456  1.0624 -0.1676
  779VAL   HG21 2414   4.460   3.835   4.538 -0.4334 -0.3125 -1.8588
  779VAL   HG22 2415   4.603   3.909   4.619 -0.9693 -0.9732  2.0343
  779VAL   HG23 2416   4.613   3.738   4.568  1.2168  1.4362 -1.2336
  779VAL      C 2417   4.604   3.782   4.162  0.2867 -0.6265 -0.1307
  779VAL      O 2418   4.709   3.734   4.132 -0.5494  0.9566 -0.0873
  780ALA      N 2419   4.531   3.848   4.068  0.3700  0.1123 -0.2064
  780ALA     HN 2420   4.442   3.889   4.086  1.0218  1.1999  0.7306
  780ALA     CA 2421   4.563   3.865   3.929  0.5936 -0.2972  0.0097
  780ALA     HA 2422   4.665   3.899   3.916  0.5757 -0.7480 -1.5601
  780ALA     CB 2423   4.546   3.740   3.844 -0.2778  0.3785 -0.1323
  780ALA    HB1 2424   4.446   3.694   3.830  0.6847 -2.0065  0.2350
  780ALA    HB2 2425   4.614   3.666   3.891 -0.6701  0.4344  0.5346
  780ALA    HB3 2426   4.593   3.767   3.747 -0.6452  0.8733 -0.1780
  780ALA      C 2427   4.475   3.975   3.871 -0.3808  0.7536 -0.2944
  780ALA      O 2428   4.364   4.004   3.924 -0.2502 -0.6342  0.5458
  781ALA      N 2429   4.525   4.047   3.768  0.1901 -0.4668  0.0539
  781ALA     HN 2430   4.615   4.023   3.732  1.6720  2.1938  1.6399
  781ALA     CA 2431   4.470   4.170   3.714  0.6383 -0.2040  0.1016
  781ALA     HA 2432   4.445   4.239   3.793 -2.1603  0.0976 -0.9238
  781ALA     CB 2433   4.560   4.247   3.609  0.2379  1.1489  0.1834
  781ALA    HB1 2434   4.520   4.347   3.581  0.6022  0.7057 -2.1342
  781ALA    HB2 2435   4.592   4.188   3.521  1.1454  3.4382 -1.0993
  781ALA    HB3 2436   4.658   4.268   3.657  1.2438  1.1522 -1.7732
  781ALA      C 2437   4.340   4.131   3.646 -0.9514 -0.4888  1.1243
  781ALA      O 2438   4.244   4.208   3.640 -0.1933  0.6280 -0.3186
  782ARG      N 2439   4.321   4.009   3.596 -0.7509 -0.6071 -0.1171
  782ARG     HN 2440   4.408   3.964   3.577 -0.2185  0.6688 -0.8336
  782ARG     CA 2441   4.201   3.949   3.538 -0.2768  0.5319  0.1003
  782ARG     HA 2442   4.173   4.014   3.456  2.1710  0.3048 -0.9954
  782ARG     CB 2443   4.223   3.812   3.473 -0.5383  0.6017 -0.0123
  782ARG    HB1 2444   4.287   3.832   3.384 -1.0486 -0.0612 -0.5345
  782ARG    HB2 2445   4.126   3.769   3.444  0.2120  0.0358 -1.8088
  782ARG     CG 2446   4.311   3.717   3.562 -0.0463  0.1339  0.1635
  782ARG    HG1 2447   4.241   3.697   3.646  0.2992  0.2089  0.4693
  782ARG    HG2 2448   4.401   3.768   3.602 -0.8890  3.7744 -2.1298
  782ARG     CD 2449   4.343   3.578   3.509 -0.7461  0.0862 -0.1696
  782ARG    HD1 2450   4.397   3.571   3.412  2.2373 -0.7254  1.4408
  782ARG    HD2 2451   4.252   3.517   3.491  0.3326 -1.7003  0.2184
  782ARG     NE 2452   4.429   3.509   3.614 -0.0163 -0.0475  0.2179
  782ARG     HE 2453   4.388   3.494   3.704  1.9210  0.8457  1.3013
  782ARG     CZ 2454   4.558   3.480   3.603  0.2203 -0.2438 -0.7196
  782ARG    NH1 2455   4.640   3.514   3.508 -0.3200  0.3030  0.1844
  782ARG   HH11 2456   4.609   3.562   3.425 -0.7341 -1.8731 -0.9918
  782ARG   HH12 2457   4.738   3.524   3.524 -0.2229 -0.8464  0.3983
  782ARG    NH2 2458   4.612   3.422   3.712  0.0885 -0.1303  0.3809
  782ARG   HH21 2459   4.707   3.389   3.708  0.6308  1.4295 -3.1366
  782ARG   HH22 2460   4.544   3.397   3.780 -1.4653  0.0866 -1.0389
  782ARG      C 2461   4.086   3.939   3.632 -0.7532 -0.3120  1.0893
  782ARG      O 2462   3.974   3.911   3.589 -1.0511  0.3515  0.3432
  783ASN      N 2463   4.108   3.952   3.765 -0.2214  0.4519  0.1370
  783ASN     HN 2464   4.201   3.967   3.797 -2.0212  2.4040  5.6614
  783ASN     CA 2465   4.005   3.935   3.855  0.3783  0.3272 -0.6770
  783ASN     HA 2466   3.923   3.885   3.807  1.9478 -0.5194 -2.6394
  783ASN     CB 2467   4.039   3.850   3.976 -0.1920 -0.5903 -0.1512
  783ASN    HB1 2468   3.960   3.865   4.052 -0.2153 -0.3598 -0.2221
  783ASN    HB2 2469   4.132   3.887   4.024  0.3522 -0.5930 -1.1655
  783ASN     CG 2470   4.044   3.702   3.940 -0.0893 -0.3877  0.2557
  783ASN    OD1 2471   4.036   3.677   3.822  0.2149 -0.5185  0.5492
  783ASN    ND2 2472   4.038   3.620   4.047  0.2108 -0.1176  0.0339
  783ASN   HD21 2473   4.000   3.529   4.035 -0.4721  0.3727 -1.9541
  783ASN   HD22 2474   4.046   3.652   4.142  3.2480 -0.9187  0.1453
  783ASN      C 2475   3.943   4.069   3.896 -0.2694  0.0999  0.0987
  783ASN      O 2476   3.845   4.074   3.972  0.1727 -0.1510  0.6162
  784VAL      N 2477   4.008   4.179   3.862  0.8817 -1.1452 -0.5665
  784VAL     HN 2478   4.087   4.179   3.801 -0.0132 -0.1322 -1.7954
  784VAL     CA 2479   3.965   4.318   3.900  0.1088 -0.6836 -0.2122
  784VAL     HA 2480   3.922   4.310   3.999 -0.7893 -0.4719 -0.5693
  784VAL     CB 2481   4.070   4.422   3.897  0.2396 -0.2449  0.0277
  784VAL     HB 2482   4.117   4.434   3.797 -0.6149  0.3671 -0.3158
  784VAL    CG1 2483   4.015   4.559   3.945  0.4543  0.0519  0.2740
  784VAL   HG11 2484   4.096   4.629   3.977 -0.9631  1.7513  0.3257
  784VAL   HG12 2485   3.951   4.540   4.034 -1.4744  4.1175  0.0247
  784VAL   HG13 2486   3.954   4.608   3.867  0.0891  0.6462  0.9159
  784VAL    CG2 2487   4.182   4.386   3.991  0.0145  0.0594  1.1187
  784VAL   HG21 2488   4.226   4.290   3.956 -1.7969 -0.0032 -1.2213
  784VAL   HG22 2489   4.160   4.387   4.100 -0.4793 -3.7020  1.1893
  784VAL   HG23 2490   4.257   4.467   3.976 -3.9089  3.6261 -1.6211
  784VAL      C 2491   3.849   4.368   3.809  0.5402  0.0025 -0.2273
  784VAL      O 2492   3.866   4.368   3.688  0.8077  0.3108 -0.0628
  785LEU      N 2493   3.726   4.398   3.869 -0.4618 -0.0396 -0.5030
  785LEU     HN 2494   3.719   4.397   3.969  1.3913  1.0500 -0.3020
  785LEU     CA 2495   3.619   4.464   3.805 -0.1422  0.2574  0.3745
  785LEU     HA 2496   3.634   4.453   3.698 -1.0436 -1.5361  0.3890
  785LEU     CB 2497   3.483   4.388   3.835 -0.2258  0.0348 -0.2055
  785LEU    HB1 2498   3.398   4.437   3.782 -1.2081  0.1132  1.3821
  785LEU    HB2 2499   3.447   4.386   3.940 -0.1133 -1.0406 -0.1693
  785LEU     CG 2500   3.498   4.239   3.790 -0.0308  0.1638  0.3238
  785LEU     HG 2501   3.580   4.224   3.716 -0.7838  0.0571 -0.5148
  785LEU    CD1 2502   3.524   4.150   3.906 -0.0139  0.0225 -0.1715
  785LEU   HD11 2503   3.498   4.044   3.883 -1.2780  0.1967  0.3891
  785LEU   HD12 2504   3.460   4.176   3.993  0.9344 -1.6752  1.1003
  785LEU   HD13 2505   3.627   4.169   3.944 -0.2445 -0.5840  0.7789
  785LEU    CD2 2506   3.373   4.205   3.710  0.3114  0.2376  0.0505
  785LEU   HD21 2507   3.366   4.257   3.612 -0.3749 -0.9422 -0.5493
  785LEU   HD22 2508   3.281   4.201   3.772  1.5827 -3.1438  1.9975
  785LEU   HD23 2509   3.376   4.095   3.698  0.2634  0.3609 -1.2172
  785LEU      C 2510   3.610   4.608   3.844 -0.5703 -0.3444 -0.0802
  785LEU      O 2511   3.662   4.661   3.945  0.3217  0.3221  0.4287
  786LEU      N 2512   3.534   4.685   3.760 -0.3522 -0.2435  0.4897
  786LEU     HN 2513   3.492   4.647   3.679 -1.9502  1.6879  0.3153
  786LEU     CA 2514   3.501   4.830   3.787 -0.1673 -0.3365 -0.6965
  786LEU     HA 2515   3.540   4.868   3.880 -0.9108  0.0640 -0.5436
  786LEU     CB 2516   3.546   4.917   3.665  0.7494  0.3609 -0.0843
  786LEU    HB1 2517   3.501   5.018   3.663  2.0743  1.0022  1.0254
  786LEU    HB2 2518   3.522   4.860   3.573  0.7351  0.8815 -0.4074
  786LEU     CG 2519   3.697   4.946   3.658  0.2237  0.6108 -0.7918
  786LEU     HG 2520   3.747   4.847   3.654  0.9362  0.7657  2.0528
  786LEU    CD1 2521   3.730   5.020   3.526  0.4488 -0.1996 -0.0014
  786LEU   HD11 2522   3.835   5.056   3.532  0.5796 -0.4326 -0.7803
  786LEU   HD12 2523   3.666   5.110   3.515 -0.9642 -1.0459  0.9064
  786LEU   HD13 2524   3.726   4.953   3.438 -0.3457  1.2701 -1.1208
  786LEU    CD2 2525   3.743   5.021   3.780 -0.8776  0.0555 -0.0501
  786LEU   HD21 2526   3.850   5.049   3.767 -0.7893 -0.0931  0.3254
  786LEU   HD22 2527   3.741   4.967   3.877  1.1835 -0.4797 -0.2507
  786LEU   HD23 2528   3.693   5.120   3.789  1.5034  1.4100 -0.8256
  786LEU      C 2529   3.348   4.836   3.794 -0.5763 -1.3511  0.4368
  786LEU      O 2530   3.275   4.784   3.710 -0.3509  0.0313 -0.5203
  787THR      N 2531   3.302   4.913   3.895  0.6024 -0.6265  0.2462
  787THR     HN 2532   3.371   4.954   3.953  1.7739  0.7019 -1.9284
  787THR     CA 2533   3.156   4.938   3.916  0.1149 -0.7735  0.1390
  787THR     HA 2534   3.097   4.918   3.828 -1.4589 -1.0222  1.2082
  787THR     CB 2535   3.097   4.839   4.018  0.4904 -0.9988  0.1362
  787THR     HB 2536   3.137   4.740   3.989  0.6425 -1.3890  1.5613
  787THR    OG1 2537   2.954   4.840   4.009  0.2623 -0.0124  0.2549
  787THR    HG1 2538   2.930   4.797   4.091 -0.2631  0.6391  0.4480
  787THR    CG2 2539   3.142   4.890   4.158  0.7263  0.0634 -0.1190
  787THR   HG21 2540   3.252   4.901   4.157  0.5892  1.8664 -2.2914
  787THR   HG22 2541   3.104   4.819   4.235  1.5824  2.2171  2.4633
  787THR   HG23 2542   3.094   4.986   4.185 -0.8951 -0.0566 -2.2993
  787THR      C 2543   3.131   5.088   3.942  0.6567 -0.0734 -0.6753
  787THR      O 2544   3.220   5.165   3.955 -0.7328 -0.0091  0.0676
  788ASN      N 2545   2.998   5.122   3.963  0.4834  0.1287 -0.2521
  788ASN     HN 2546   2.932   5.048   3.956 -0.5539  1.0094 -0.0997
  788ASN     CA 2547   2.941   5.253   3.978  0.0210 -0.8149 -0.4835
  788ASN     HA 2548   2.949   5.286   3.876  0.4468  0.2385 -0.1330
  788ASN     CB 2549   2.796   5.246   4.027  0.5621 -0.6137  0.5763
  788ASN    HB1 2550   2.758   5.348   4.051  3.4606  0.8718 -0.7466
  788ASN    HB2 2551   2.778   5.186   4.119 -1.3174 -3.2302 -1.3690
  788ASN     CG 2552   2.707   5.179   3.918  0.0796  0.6969 -0.6792
  788ASN    OD1 2553   2.726   5.207   3.796 -1.1899 -0.5821 -0.0286
  788ASN    ND2 2554   2.619   5.083   3.950 -0.4001 -0.3993  0.5486
  788ASN   HD21 2555   2.580   5.030   3.874 -0.6655 -2.1175  1.8310
  788ASN   HD22 2556   2.609   5.059   4.046  0.2909  0.9846  0.9793
  788ASN      C 2557   3.021   5.358   4.059 -0.5348 -0.1314  0.3756
  788ASN      O 2558   3.053   5.338   4.177 -0.2981  0.0291 -0.2900
  789GLY      N 2559   3.054   5.476   4.001  0.1912 -0.1688 -0.2075
  789GLY     HN 2560   3.013   5.499   3.913  0.2914 -1.7081 -0.6787
  789GLY     CA 2561   3.139   5.575   4.063  0.0534 -0.3074  0.5151
  789GLY    HA1 2562   3.133   5.578   4.170  2.6292 -1.1275  0.7602
  789GLY    HA2 2563   3.117   5.673   4.022  0.4854 -0.8551 -1.1075
  789GLY      C 2564   3.289   5.545   4.046 -0.0895 -0.2147 -0.2951
  789GLY      O 2565   3.375   5.601   4.116  0.7302 -0.0999 -1.0143
  790HSD      N 2566   3.329   5.466   3.949  0.5806 -0.0242  0.5830
  790HSD     HN 2567   3.263   5.437   3.880 -1.1074  3.8244  0.2898
  790HSD     CA 2568   3.462   5.433   3.917  0.3752  0.0154 -0.0989
  790HSD     HA 2569   3.446   5.359   3.840 -0.6908 -0.5134  0.6026
  790HSD     CB 2570   3.556   5.543   3.874 -0.2714 -0.0503 -0.8715
  790HSD    HB1 2571   3.655   5.511   3.834 -0.3277 -1.0354 -0.2709
  790HSD    HB2 2572   3.565   5.624   3.949 -2.5962  1.2738 -1.9295
  790HSD    ND1 2573   3.478   5.549   3.646  0.0474  0.2617 -0.2059
  790HSD    HD1 2574   3.480   5.452   3.620  2.1345  0.8306 -2.6184
  790HSD     CG 2575   3.501   5.616   3.760 -0.2077  0.2574 -0.2804
  790HSD    CE1 2576   3.415   5.631   3.569  0.2717  0.3995  0.3347
  790HSD    HE1 2577   3.394   5.611   3.464  2.5139  1.2995 -0.3542
  790HSD    NE2 2578   3.406   5.756   3.616  0.1205 -0.0487 -0.0367
  790HSD    CD2 2579   3.457   5.738   3.742 -0.7322  0.1182  0.6347
  790HSD    HD2 2580   3.466   5.823   3.809  0.6883  0.4851  0.0070
  790HSD      C 2581   3.535   5.354   4.026 -0.0746  0.0315  0.0057
  790HSD      O 2582   3.650   5.365   4.058  0.3368 -0.6393  0.5767
  791VAL      N 2583   3.454   5.273   4.102  0.2020 -0.2474 -0.0498
  791VAL     HN 2584   3.357   5.265   4.083  0.4189 -1.0063 -0.9489
  791VAL     CA 2585   3.499   5.194   4.213  0.3071  0.1953  0.0443
  791VAL     HA 2586   3.563   5.261   4.268  1.3227  0.1044 -0.9892
  791VAL     CB 2587   3.378   5.160   4.299 -0.5118  0.2881 -0.7359
  791VAL     HB 2588   3.300   5.107   4.240 -1.2914 -0.0031  0.5083
  791VAL    CG1 2589   3.427   5.072   4.421 -0.1576  0.0545 -0.3883
  791VAL   HG11 2590   3.469   4.970   4.404 -0.2005 -0.1683  0.7949
  791VAL   HG12 2591   3.341   5.059   4.489  0.5197  1.7252  0.8404
  791VAL   HG13 2592   3.502   5.123   4.484  0.5414 -0.2519 -0.9507
  791VAL    CG2 2593   3.317   5.299   4.346 -0.0165  0.4283 -0.6890
  791VAL   HG21 2594   3.373   5.334   4.436 -2.9243 -0.6320  1.7181
  791VAL   HG22 2595   3.213   5.290   4.385  0.7483  1.0574  1.6465
  791VAL   HG23 2596   3.321   5.378   4.268  0.7439  0.0145 -1.0777
  791VAL      C 2597   3.570   5.061   4.168  0.5823 -0.2289 -0.7826
  791VAL      O 2598   3.506   4.978   4.094  0.3802 -0.3536  0.4489
  792ALA      N 2599   3.685   5.035   4.218  0.3602 -0.5181  0.7553
  792ALA     HN 2600   3.723   5.097   4.286  0.3887 -1.1873  1.3679
  792ALA     CA 2601   3.743   4.908   4.182  0.1224  1.2501 -0.2999
  792ALA     HA 2602   3.723   4.876   4.081  2.7519 -1.1968 -0.1716
  792ALA     CB 2603   3.904   4.925   4.176 -0.3808  0.3744 -0.3460
  792ALA    HB1 2604   3.951   4.829   4.146 -0.5527  0.7805 -2.0485
  792ALA    HB2 2605   3.941   4.965   4.272  0.1155  2.2939 -1.2904
  792ALA    HB3 2606   3.921   5.001   4.096 -0.6571 -0.0275 -0.7973
  792ALA      C 2607   3.719   4.796   4.286 -0.4752 -0.6810  0.1410
  792ALA      O 2608   3.736   4.813   4.407 -0.0823  0.2954 -0.3027
  793LYS      N 2609   3.679   4.679   4.230  0.3648  0.2255  0.4777
  793LYS     HN 2610   3.661   4.661   4.134 -0.1656  0.4231  0.5329
  793LYS     CA 2611   3.650   4.563   4.317 -0.7118  0.0904 -0.0714
  793LYS     HA 2612   3.699   4.578   4.412  1.3855 -1.8365 -0.7834
  793LYS     CB 2613   3.504   4.525   4.323 -0.2576 -0.0595 -0.2900
  793LYS    HB1 2614   3.495   4.432   4.384  0.9325  0.4415  0.7116
  793LYS    HB2 2615   3.458   4.509   4.224 -0.2385 -1.0715 -0.1459
  793LYS     CG 2616   3.418   4.634   4.394  0.0117 -0.5105  0.0218
  793LYS    HG1 2617   3.432   4.740   4.362 -1.8143 -0.2879 -0.1358
  793LYS    HG2 2618   3.430   4.634   4.504  0.5385 -0.7432 -0.0311
  793LYS     CD 2619   3.264   4.606   4.367 -0.4390  0.0556  0.2193
  793LYS    HD1 2620   3.248   4.497   4.385 -1.1592 -0.5603 -3.3247
  793LYS    HD2 2621   3.245   4.612   4.257 -0.4144 -0.0146  0.2106
  793LYS     CE 2622   3.165   4.684   4.451 -0.7576  0.2232  0.6833
  793LYS    HE1 2623   3.077   4.707   4.387 -2.0667  0.9053  2.6427
  793LYS    HE2 2624   3.219   4.775   4.485 -2.4570  2.5202 -2.1885
  793LYS     NZ 2625   3.129   4.608   4.573 -0.1981  0.5333 -0.1586
  793LYS    HZ1 2626   3.216   4.565   4.610  1.0921  3.2393  0.2285
  793LYS    HZ2 2627   3.066   4.526   4.563 -0.1684  0.0681  2.6100
  793LYS    HZ3 2628   3.082   4.664   4.647  0.7775  1.3492 -0.1463
  793LYS      C 2629   3.725   4.440   4.265  0.6236  0.7373  1.2338
  793LYS      O 2630   3.749   4.425   4.145  0.0049  0.2436 -0.2971
  794ILE      N 2631   3.763   4.341   4.355  0.3843 -0.6012  0.5205
  794ILE     HN 2632   3.743   4.354   4.451  0.2355  1.5846  0.2549
  794ILE     CA 2633   3.832   4.226   4.306 -0.3812  0.4863  0.5905
  794ILE     HA 2634   3.841   4.222   4.198  2.4145 -1.6614  0.8001
  794ILE     CB 2635   3.974   4.218   4.359  0.9078  0.1272 -0.0994
  794ILE     HB 2636   4.028   4.308   4.323  1.3384 -0.2344 -0.3752
  794ILE    CG2 2637   3.988   4.224   4.511  0.3723  0.0309  0.0274
  794ILE   HG21 2638   3.949   4.323   4.541  0.7271 -0.2457  1.5258
  794ILE   HG22 2639   4.093   4.212   4.546  0.3786 -0.8784 -0.2575
  794ILE   HG23 2640   3.931   4.148   4.570 -4.2568  1.8643 -1.6338
  794ILE    CG1 2641   4.045   4.102   4.300  0.7802 -0.1317 -0.1002
  794ILE   HG11 2642   4.016   4.084   4.194  1.0417  0.1497 -0.2236
  794ILE   HG12 2643   4.021   4.012   4.359 -1.4351 -0.3869 -1.2915
  794ILE     CD 2644   4.197   4.121   4.294 -1.0326 -0.1316  0.0861
  794ILE    HD1 2645   4.242   4.034   4.240  1.0986  0.9736 -0.0090
  794ILE    HD2 2646   4.257   4.117   4.387  1.2303  1.2184 -1.2275
  794ILE    HD3 2647   4.212   4.220   4.246 -3.5554 -0.2096 -1.0182
  794ILE      C 2648   3.749   4.103   4.344  0.5071  0.2344 -0.3497
  794ILE      O 2649   3.683   4.101   4.450  0.1391 -0.2383  0.0926
  795GLY      N 2650   3.730   4.005   4.253  0.3462  0.1933 -0.0884
  795GLY     HN 2651   3.781   4.014   4.167  0.0339  0.6815 -0.2262
  795GLY     CA 2652   3.639   3.889   4.272 -0.2151  0.1315 -0.3024
  795GLY    HA1 2653   3.537   3.922   4.257 -0.5345 -1.2205 -1.3842
  795GLY    HA2 2654   3.657   3.841   4.367  1.1573 -0.7132 -0.9543
  795GLY      C 2655   3.663   3.782   4.169  0.2793 -0.3233 -1.0741
  795GLY      O 2656   3.691   3.809   4.055 -0.3057 -0.2861 -0.4986
  796ASP      N 2657   3.654   3.653   4.210  0.8991  0.2548  0.0840
  796ASP     HN 2658   3.623   3.621   4.300 -2.0139  3.1356  0.3042
  796ASP     CA 2659   3.691   3.546   4.117  0.3416 -0.2286 -0.8470
  796ASP     HA 2660   3.777   3.569   4.056  0.7135  0.2947 -0.1496
  796ASP     CB 2661   3.728   3.422   4.210 -0.2926  0.2164 -0.0560
  796ASP    HB1 2662   3.644   3.390   4.276  0.0556 -0.5598  0.0157
  796ASP    HB2 2663   3.815   3.455   4.270 -0.7433  0.1753  0.6340
  796ASP     CG 2664   3.762   3.295   4.132 -0.6585 -0.4542 -0.7772
  796ASP    OD1 2665   3.754   3.296   4.006 -0.6077  0.4006  0.5077
  796ASP    OD2 2666   3.800   3.195   4.195  0.0120 -0.3195  0.1932
  796ASP      C 2667   3.569   3.512   4.032  0.1868  1.1597 -0.3969
  796ASP      O 2668   3.464   3.475   4.085  0.4494  0.3943  0.2765
  797PHE      N 2669   3.586   3.510   3.898 -0.0649 -0.1703 -0.1710
  797PHE     HN 2670   3.670   3.538   3.852  1.3711 -1.3768  1.5912
  797PHE     CA 2671   3.483   3.462   3.806 -0.1677  0.0386 -1.0801
  797PHE     HA 2672   3.417   3.404   3.869  0.1663  1.2857  0.4787
  797PHE     CB 2673   3.401   3.582   3.751  0.4398  0.4157  0.2681
  797PHE    HB1 2674   3.354   3.646   3.829 -0.0764  2.9329 -1.9738
  797PHE    HB2 2675   3.317   3.548   3.687 -0.4155  0.8271  1.1425
  797PHE     CG 2676   3.491   3.671   3.672  0.0827 -0.3514 -0.1565
  797PHE    CD1 2677   3.554   3.777   3.749 -0.6230 -0.0965 -0.2248
  797PHE    HD1 2678   3.545   3.783   3.856 -1.1220  1.7193 -0.3257
  797PHE    CE1 2679   3.630   3.871   3.681 -0.2269 -0.3334  0.2701
  797PHE    HE1 2680   3.681   3.944   3.742 -0.4963 -0.8706  1.1594
  797PHE     CZ 2681   3.656   3.858   3.543  0.3685  0.1529  0.5317
  797PHE     HZ 2682   3.710   3.933   3.487 -2.3171  0.5421 -1.7609
  797PHE    CD2 2683   3.505   3.673   3.529  0.2325 -0.3647 -0.7969
  797PHE    HD2 2684   3.450   3.599   3.475 -1.5741 -1.4615  2.2926
  797PHE    CE2 2685   3.588   3.767   3.461  0.5061 -0.1894  0.1811
  797PHE    HE2 2686   3.597   3.763   3.353 -0.3163 -0.1178  0.1098
  797PHE      C 2687   3.539   3.370   3.700 -0.0850 -0.7269  0.7725
  797PHE      O 2688   3.471   3.360   3.595 -0.5091  0.7909 -0.1198
  798GLY      N 2689   3.649   3.294   3.726  0.0779 -0.1776 -0.4594
  798GLY     HN 2690   3.674   3.304   3.822 -0.4735  0.8823 -0.4096
  798GLY     CA 2691   3.700   3.189   3.638 -0.5262  0.7880 -0.0806
  798GLY    HA1 2692   3.779   3.140   3.693 -0.4837  0.3847 -0.4924
  798GLY    HA2 2693   3.736   3.231   3.544 -0.1655 -1.9563 -1.2488
  798GLY      C 2694   3.603   3.085   3.581 -0.2735 -0.0190 -0.1804
  798GLY      O 2695   3.628   3.026   3.477 -0.5764 -0.1554  0.3146
  799LEU      N 2696   3.486   3.072   3.643  0.5176  0.5337  0.2827
  799LEU     HN 2697   3.463   3.136   3.716  0.7452 -0.0272  0.8593
  799LEU     CA 2698   3.382   3.001   3.582  0.1886 -0.1876  0.4780
  799LEU     HA 2699   3.422   2.906   3.551  1.3125 -0.0747  1.5052
  799LEU     CB 2700   3.266   2.972   3.679 -0.2343 -0.0572  0.5758
  799LEU    HB1 2701   3.176   2.924   3.636  1.9181 -3.1837 -0.8562
  799LEU    HB2 2702   3.231   3.069   3.718  0.6759 -1.1218  4.4790
  799LEU     CG 2703   3.304   2.896   3.807 -0.0560  0.8509 -0.5765
  799LEU     HG 2704   3.400   2.931   3.851  0.7821  0.1065 -1.7577
  799LEU    CD1 2705   3.195   2.900   3.915  0.9833 -0.1930 -0.1297
  799LEU   HD11 2706   3.095   2.876   3.874  1.3921 -1.1066 -0.6267
  799LEU   HD12 2707   3.187   3.002   3.958  0.2026  0.4294 -1.6914
  799LEU   HD13 2708   3.219   2.836   4.003  1.1037  0.7564  0.5492
  799LEU    CD2 2709   3.326   2.753   3.778 -0.6979 -0.3350 -1.0689
  799LEU   HD21 2710   3.241   2.697   3.734  0.4511 -3.2390  0.1326
  799LEU   HD22 2711   3.371   2.694   3.861  0.1895  1.5310 -0.1762
  799LEU   HD23 2712   3.404   2.749   3.700 -0.6883 -0.1133 -1.0699
  799LEU      C 2713   3.323   3.062   3.447  0.6335 -0.3811 -0.2807
  799LEU      O 2714   3.235   3.003   3.388  0.7342  0.6863  0.5287
  800ALA      N 2715   3.368   3.179   3.403 -0.3392 -0.7792  0.0254
  800ALA     HN 2716   3.409   3.244   3.465 -0.6731  0.6298 -1.1857
  800ALA     CA 2717   3.351   3.219   3.267 -0.0274  0.2792  0.1098
  800ALA     HA 2718   3.256   3.187   3.227 -1.3497  3.1052  0.7083
  800ALA     CB 2719   3.336   3.372   3.270  0.5452 -0.3262 -0.3448
  800ALA    HB1 2720   3.247   3.407   3.326  0.4258 -0.1388 -0.6450
  800ALA    HB2 2721   3.338   3.418   3.169  0.7114  1.2951  0.3609
  800ALA    HB3 2722   3.422   3.418   3.324 -0.2968 -0.3702  1.0686
  800ALA      C 2723   3.466   3.190   3.166 -0.5798 -0.0219 -0.4112
  800ALA      O 2724   3.445   3.224   3.047  0.2871 -0.0060  0.5784
  801ARG      N 2725   3.573   3.126   3.215 -0.6053  0.2179 -0.2401
  801ARG     HN 2726   3.577   3.094   3.309  1.1835  0.4497 -0.2020
  801ARG     CA 2727   3.691   3.104   3.123  0.0988 -0.3926  0.3165
  801ARG     HA 2728   3.646   3.082   3.027 -0.4685  1.0601  0.2276
  801ARG     CB 2729   3.786   3.224   3.117 -0.9154  0.2805  0.3282
  801ARG    HB1 2730   3.720   3.307   3.082 -0.0098  0.3991 -1.1701
  801ARG    HB2 2731   3.858   3.200   3.035 -0.0098  0.4475  1.0574
  801ARG     CG 2732   3.855   3.270   3.247 -0.0654  0.5411 -0.2866
  801ARG    HG1 2733   3.956   3.223   3.246  1.9648  4.4668 -0.6317
  801ARG    HG2 2734   3.787   3.239   3.330 -0.6383  1.0626 -0.5473
  801ARG     CD 2735   3.886   3.417   3.268  0.2195 -0.0675  0.1695
  801ARG    HD1 2736   3.793   3.477   3.281 -0.8544 -1.3401 -1.2354
  801ARG    HD2 2737   3.953   3.450   3.186  0.4285 -0.6954  0.0812
  801ARG     NE 2738   3.975   3.424   3.390 -0.4918 -0.3048  0.5414
  801ARG     HE 2739   4.041   3.349   3.401 -1.1413 -1.0106 -0.2555
  801ARG     CZ 2740   3.963   3.508   3.491  0.2570  0.4248 -0.4890
  801ARG    NH1 2741   3.898   3.624   3.477  0.0950  0.0752  0.1273
  801ARG   HH11 2742   3.870   3.656   3.386 -0.8720  0.7622  0.6440
  801ARG   HH12 2743   3.907   3.695   3.547 -0.0589 -0.0953  0.3182
  801ARG    NH2 2744   4.034   3.491   3.598 -0.1791 -0.4650  0.0121
  801ARG   HH21 2745   4.073   3.402   3.621  0.4864 -0.2906 -0.4266
  801ARG   HH22 2746   4.021   3.556   3.674 -0.1170 -0.8748  0.3772
  801ARG      C 2747   3.766   2.970   3.155 -0.0402 -0.3493  0.0246
  801ARG      O 2748   3.745   2.902   3.255 -0.4187  0.3494  0.4887
  802ASP      N 2749   3.860   2.937   3.066  0.0309 -0.6351 -0.2320
  802ASP     HN 2750   3.886   2.990   2.985  2.9457 -0.4774  0.6797
  802ASP     CA 2751   3.956   2.827   3.079  0.2630 -0.1223 -0.6918
  802ASP     HA 2752   3.898   2.736   3.079  0.1699 -0.1429 -3.2350
  802ASP     CB 2753   4.049   2.833   2.958 -0.5121 -0.4318  0.4946
  802ASP    HB1 2754   4.132   2.759   2.964 -0.9193 -1.1038 -1.4294
  802ASP    HB2 2755   4.086   2.938   2.956 -0.7640 -0.3534 -0.5828
  802ASP     CG 2756   3.981   2.814   2.822  0.4146  1.2698  0.5295
  802ASP    OD1 2757   3.879   2.746   2.824  0.1095 -0.6043 -0.3413
  802ASP    OD2 2758   4.049   2.846   2.719 -0.0716 -0.7313  0.0536
  802ASP      C 2759   4.044   2.835   3.210 -0.5088  0.8875  0.6598
  802ASP      O 2760   4.076   2.942   3.254  0.0979  0.1737 -0.0355
  803ILE      N 2761   4.094   2.716   3.265  0.4421 -0.2957 -0.0890
  803ILE     HN 2762   4.063   2.627   3.231  0.1008  1.0104 -3.7058
  803ILE     CA 2763   4.199   2.710   3.370  1.0512 -0.4346  0.6592
  803ILE     HA 2764   4.265   2.795   3.363  1.5851 -0.9931 -3.3597
  803ILE     CB 2765   4.143   2.697   3.509 -0.3447 -0.3736  0.1861
  803ILE     HB 2766   4.121   2.592   3.538 -2.5456  0.1623  0.6652
  803ILE    CG2 2767   4.265   2.740   3.606 -0.0117  0.1583  0.3348
  803ILE   HG21 2768   4.309   2.842   3.594 -0.1107  0.0521 -1.1090
  803ILE   HG22 2769   4.337   2.662   3.576 -1.0106  0.0221 -1.9125
  803ILE   HG23 2770   4.240   2.721   3.713 -0.0230  1.0009  0.4889
  803ILE    CG1 2771   4.027   2.794   3.538 -0.7316  0.0354 -0.2653
  803ILE   HG11 2772   3.943   2.773   3.468  0.2208 -0.5105 -1.2711
  803ILE   HG12 2773   4.061   2.898   3.518 -1.3125  0.4393  0.7407
  803ILE     CD 2774   3.965   2.794   3.682  0.6063 -0.4254  0.2724
  803ILE    HD1 2775   4.029   2.825   3.767 -0.9988  1.7484  0.7698
  803ILE    HD2 2776   3.924   2.694   3.708  0.6184 -0.3306  0.6617
  803ILE    HD3 2777   3.886   2.872   3.684  1.2334  0.2097  1.9214
  803ILE      C 2778   4.287   2.587   3.341 -0.7934 -0.2104  0.5695
  803ILE      O 2779   4.411   2.601   3.344 -0.0192 -0.6738  0.6216
  804MET      N 2780   4.230   2.467   3.326 -0.2480  0.3176  0.1983
  804MET     HN 2781   4.132   2.463   3.305  0.2382 -0.9018 -2.2193
  804MET     CA 2782   4.308   2.345   3.312 -0.6786 -0.1424  0.3749
  804MET     HA 2783   4.383   2.363   3.387 -2.2426  0.0890  1.9590
  804MET     CB 2784   4.221   2.224   3.355 -0.3924 -0.1028  0.3790
  804MET    HB1 2785   4.283   2.133   3.343  3.0965  2.0256  0.9737
  804MET    HB2 2786   4.143   2.210   3.277  0.0840  3.5554 -0.9947
  804MET     CG 2787   4.158   2.221   3.492  0.1008  0.1762 -0.2547
  804MET    HG1 2788   4.107   2.124   3.513  1.8307 -0.9877 -1.1554
  804MET    HG2 2789   4.074   2.294   3.499 -0.4691 -0.5126  0.2910
  804MET     SD 2790   4.282   2.252   3.626  0.0546 -0.4440 -0.1178
  804MET     CE 2791   4.323   2.088   3.677  0.2564  0.3363  0.1014
  804MET    HE1 2792   4.345   2.021   3.591 -0.6035  2.4151 -1.8237
  804MET    HE2 2793   4.231   2.057   3.729 -0.3453  2.5995  0.5058
  804MET    HE3 2794   4.408   2.077   3.747  2.1467 -0.3544 -2.1562
  804MET      C 2795   4.374   2.324   3.175  0.4830  0.1342 -0.5382
  804MET      O 2796   4.463   2.251   3.154  0.0891  0.0068  0.0623
  805ASN      N 2797   4.313   2.394   3.079 -0.8447 -0.6894 -0.2196
  805ASN     HN 2798   4.229   2.441   3.107  0.0773 -0.1764  1.8939
  805ASN     CA 2799   4.380   2.411   2.953 -0.0786 -0.3743 -0.5362
  805ASN     HA 2800   4.481   2.372   2.951  0.3964  0.6954  0.7086
  805ASN     CB 2801   4.288   2.359   2.840  0.2697  0.2000 -0.9285
  805ASN    HB1 2802   4.347   2.361   2.746  2.3245  1.3698  0.3053
  805ASN    HB2 2803   4.199   2.425   2.830 -0.2808  0.3703  3.3503
  805ASN     CG 2804   4.246   2.218   2.863  0.2914  0.0320  0.2992
  805ASN    OD1 2805   4.134   2.193   2.905  0.4642 -0.7682 -0.2760
  805ASN    ND2 2806   4.334   2.127   2.818 -0.3656  0.4614  0.3320
  805ASN   HD21 2807   4.418   2.169   2.783  0.5176 -1.0581  0.5402
  805ASN   HD22 2808   4.315   2.029   2.817  0.9569  0.1737 -0.4770
  805ASN      C 2809   4.398   2.559   2.929  0.2806  0.1508  0.5240
  805ASN      O 2810   4.400   2.605   2.816  0.3533  0.4544  0.0476
  806ASP      N 2811   4.418   2.639   3.034  0.4432  0.1837  0.1059
  806ASP     HN 2812   4.414   2.596   3.124  0.5170 -1.0416 -0.4580
  806ASP     CA 2813   4.459   2.775   3.012 -0.0028  0.2783 -0.6874
  806ASP     HA 2814   4.437   2.810   2.912  0.0912  0.2645 -0.7132
  806ASP     CB 2815   4.401   2.879   3.113  0.4953  0.1207  0.0047
  806ASP    HB1 2816   4.445   2.867   3.214 -0.2977  0.2415  0.3697
  806ASP    HB2 2817   4.293   2.859   3.127  0.8918 -1.4821  1.0315
  806ASP     CG 2818   4.420   3.020   3.064 -0.9248  0.2711 -0.8079
  806ASP    OD1 2819   4.365   3.056   2.957 -0.2623 -0.2572  0.0495
  806ASP    OD2 2820   4.491   3.106   3.128  0.2774  0.1676 -0.2568
  806ASP      C 2821   4.615   2.791   3.017  0.6385 -0.4669  0.2423
  806ASP      O 2822   4.692   2.704   3.065  0.3620  0.2065 -0.0517
  807SER      N 2823   4.661   2.894   2.945 -1.0225  0.2987 -0.3116
  807SER     HN 2824   4.594   2.948   2.895 -2.0689 -0.1994  0.5089
  807SER     CA 2825   4.797   2.921   2.927  0.2639  0.0575 -0.5903
  807SER     HA 2826   4.856   2.831   2.915  1.8529  0.9188  0.5042
  807SER     CB 2827   4.815   3.020   2.812  0.3109  0.1767  0.4297
  807SER    HB1 2828   4.914   3.068   2.802  0.3068  0.2267  0.6159
  807SER    HB2 2829   4.740   3.101   2.827 -0.8598 -1.1617  2.2328
  807SER     OG 2830   4.794   2.956   2.686 -0.0864 -0.0167 -0.5135
  807SER    HG1 2831   4.724   2.893   2.705 -0.3803  0.0812 -1.2741
  807SER      C 2832   4.856   2.986   3.052 -0.7864 -0.3894  0.2592
  807SER      O 2833   4.976   2.970   3.082  0.1044  0.2726  0.4536
  808ASN      N 2834   4.781   3.054   3.140  0.3186  0.3947  0.9863
  808ASN     HN 2835   4.684   3.070   3.123  0.5284  0.8671  0.1713
  808ASN     CA 2836   4.836   3.125   3.248 -0.2624 -0.4314 -0.1400
  808ASN     HA 2837   4.935   3.163   3.231  0.4242 -1.8117  0.5669
  808ASN     CB 2838   4.750   3.257   3.268 -0.0800  0.1794  0.3775
  808ASN    HB1 2839   4.782   3.321   3.353 -1.1606  0.2280  0.7641
  808ASN    HB2 2840   4.652   3.209   3.294 -0.3435  0.3165 -0.3557
  808ASN     CG 2841   4.751   3.334   3.142  0.3204  0.1538  0.0724
  808ASN    OD1 2842   4.855   3.398   3.110 -0.2529 -0.1168  0.3311
  808ASN    ND2 2843   4.639   3.327   3.064 -0.0787  0.5550  0.2185
  808ASN   HD21 2844   4.578   3.249   3.077  1.7542 -1.1127 -0.7300
  808ASN   HD22 2845   4.620   3.391   2.989 -0.2944  0.2878  0.0425
  808ASN      C 2846   4.836   3.038   3.377 -0.1312  0.3267 -0.1184
  808ASN      O 2847   4.876   3.081   3.484 -0.1718 -0.3179  0.0510
  809TYR      N 2848   4.803   2.912   3.361  0.0381  0.1764  0.6989
  809TYR     HN 2849   4.793   2.892   3.264 -2.2805  0.0859  0.8889
  809TYR     CA 2850   4.794   2.815   3.464 -0.0262 -0.1805  0.6589
  809TYR     HA 2851   4.841   2.846   3.556  0.7601  0.3251  0.0958
  809TYR     CB 2852   4.644   2.778   3.487  0.5742 -0.4710  0.1627
  809TYR    HB1 2853   4.629   2.681   3.538  1.8572 -0.7638  0.0161
  809TYR    HB2 2854   4.599   2.769   3.386  1.0937 -0.8696 -0.0424
  809TYR     CG 2855   4.586   2.894   3.558 -1.2584 -0.1096 -0.3727
  809TYR    CD1 2856   4.531   3.004   3.484  0.0720  0.8307  0.4825
  809TYR    HD1 2857   4.529   2.996   3.376 -0.1006  1.6975  0.4185
  809TYR    CE1 2858   4.475   3.112   3.549  0.6338 -0.0947 -0.2288
  809TYR    HE1 2859   4.437   3.193   3.488  1.8190  0.9251  0.3423
  809TYR     CZ 2860   4.457   3.114   3.688 -0.0065 -0.4244 -0.3117
  809TYR     OH 2861   4.384   3.221   3.750  0.2221 -0.2448  0.5664
  809TYR     HH 2862   4.389   3.204   3.845  0.7412 -2.7621  0.1649
  809TYR    CD2 2863   4.565   2.896   3.697  0.0647 -0.0579 -0.6563
  809TYR    HD2 2864   4.608   2.817   3.756  1.2186  0.0209 -1.3649
  809TYR    CE2 2865   4.505   3.007   3.762  0.2280  0.8904  0.9131
  809TYR    HE2 2866   4.491   3.012   3.868 -0.1408  0.4112  0.8886
  809TYR      C 2867   4.868   2.690   3.428 -0.0146 -0.3777  0.0914
  809TYR      O 2868   4.878   2.650   3.314  0.2926  0.5679 -0.2360
  810ILE      N 2869   4.925   2.628   3.536  0.4224 -0.0485 -0.0977
  810ILE     HN 2870   4.924   2.670   3.626  1.5077 -0.2901  0.0462
  810ILE     CA 2871   5.011   2.509   3.533  0.9330 -0.1942  0.4446
  810ILE     HA 2872   5.016   2.465   3.435  0.5179 -1.1778  0.8557
  810ILE     CB 2873   5.153   2.527   3.592 -0.1278 -0.2717  0.5041
  810ILE     HB 2874   5.139   2.559   3.698  1.2555 -0.4959  0.7750
  810ILE    CG2 2875   5.226   2.398   3.579 -0.0364 -0.4609  1.3852
  810ILE   HG21 2876   5.247   2.355   3.478  2.5785 -1.2329  2.1672
  810ILE   HG22 2877   5.193   2.311   3.640  0.3905 -0.5694  1.4682
  810ILE   HG23 2878   5.331   2.426   3.604  0.7243  0.1899 -2.0326
  810ILE    CG1 2879   5.235   2.644   3.531  0.1767  0.3441  0.0305
  810ILE   HG11 2880   5.337   2.641   3.575 -0.2371 -0.4150  0.9770
  810ILE   HG12 2881   5.182   2.735   3.567  1.0889  1.6226 -1.7687
  810ILE     CD 2882   5.240   2.645   3.377  0.7010 -0.0527 -0.3743
  810ILE    HD1 2883   5.293   2.554   3.340 -0.4119  0.0875 -2.4652
  810ILE    HD2 2884   5.296   2.734   3.343 -0.8768  0.7853 -0.8773
  810ILE    HD3 2885   5.136   2.640   3.337 -0.0196 -1.0457  1.5216
  810ILE      C 2886   4.939   2.399   3.616 -0.2396 -0.4761  0.3613
  810ILE      O 2887   4.907   2.417   3.732  0.0703 -0.4433  0.3274
  811VAL      N 2888   4.921   2.281   3.555 -0.1850  0.2978  0.3404
  811VAL     HN 2889   4.931   2.267   3.457  2.3793  0.8701  0.4559
  811VAL     CA 2890   4.855   2.166   3.614 -0.1290 -0.2963 -0.2474
  811VAL     HA 2891   4.799   2.200   3.701 -1.0980  0.3174 -1.0924
  811VAL     CB 2892   4.754   2.112   3.518  0.5102 -0.0610 -0.5120
  811VAL     HB 2893   4.806   2.071   3.428  1.7591 -1.2024  0.6815
  811VAL    CG1 2894   4.673   2.003   3.589  0.5972  0.5692  0.3683
  811VAL   HG11 2895   4.639   2.025   3.692 -0.4305 -1.3356  0.4845
  811VAL   HG12 2896   4.739   1.914   3.596  1.9448  1.4926 -0.0678
  811VAL   HG13 2897   4.585   1.977   3.525 -0.3976  0.7524  1.6220
  811VAL    CG2 2898   4.654   2.224   3.466  0.0715 -0.1324 -0.4809
  811VAL   HG21 2899   4.695   2.266   3.372  0.2477 -1.6120 -1.0945
  811VAL   HG22 2900   4.629   2.298   3.545  0.8236 -0.4461  0.0640
  811VAL   HG23 2901   4.564   2.167   3.436  0.2173 -1.5407  1.5212
  811VAL      C 2902   4.945   2.060   3.665  0.0862  0.7970  0.0785
  811VAL      O 2903   5.032   2.013   3.596 -0.3772  0.2676 -0.0456
  812LYS      N 2904   4.936   2.031   3.798 -0.1510  0.1565  0.2448
  812LYS     HN 2905   4.871   2.089   3.846 -2.7424 -0.7150 -1.9625
  812LYS     CA 2906   5.008   1.932   3.869  0.5325  0.2171 -0.2295
  812LYS     HA 2907   5.058   1.865   3.801 -1.6141 -1.2120 -0.4968
  812LYS     CB 2908   5.110   1.991   3.973 -0.6972  0.3126 -0.2029
  812LYS    HB1 2909   5.156   1.917   4.042  2.8410  1.4428 -1.1826
  812LYS    HB2 2910   5.055   2.054   4.047 -1.9958 -0.8814 -0.1074
  812LYS     CG 2911   5.222   2.078   3.901  0.4614 -1.2275 -0.7735
  812LYS    HG1 2912   5.267   2.139   3.981 -0.4931 -0.9473 -0.4377
  812LYS    HG2 2913   5.173   2.147   3.829  0.7248 -0.6697 -0.4189
  812LYS     CD 2914   5.320   1.996   3.813  0.6261  0.1852 -0.0365
  812LYS    HD1 2915   5.253   1.943   3.742  2.4503  0.0693 -1.7489
  812LYS    HD2 2916   5.373   1.925   3.880 -1.5145  0.0487  1.6313
  812LYS     CE 2917   5.409   2.080   3.728  0.0821 -0.0981  0.4501
  812LYS    HE1 2918   5.354   2.159   3.673 -0.1643 -1.6367 -1.6444
  812LYS    HE2 2919   5.460   2.019   3.651  0.2992 -0.3596  0.7989
  812LYS     NZ 2920   5.514   2.139   3.812  0.3177  0.0360  0.4692
  812LYS    HZ1 2921   5.529   2.070   3.889 -0.6898 -0.3119  0.3766
  812LYS    HZ2 2922   5.480   2.222   3.865  0.2875  0.2559  0.1046
  812LYS    HZ3 2923   5.603   2.161   3.764  2.4317  0.2522  4.1424
  812LYS      C 2924   4.906   1.851   3.949  0.3089  0.1951 -0.1533
  812LYS      O 2925   4.827   1.902   4.029  0.1956 -0.4062 -0.2995
  813GLY      N 2926   4.901   1.723   3.924  0.1896 -0.3358 -0.1628
  813GLY     HN 2927   4.961   1.685   3.854  0.4677  1.4158 -0.9381
  813GLY     CA 2928   4.789   1.643   3.975 -1.3516 -0.2451  0.1604
  813GLY    HA1 2929   4.772   1.643   4.082  0.8334 -0.5395  0.5608
  813GLY    HA2 2930   4.803   1.542   3.941 -0.0292 -0.4091  1.1027
  813GLY      C 2931   4.664   1.694   3.918  0.1155 -0.5600 -0.1889
  813GLY      O 2932   4.648   1.724   3.799  0.1087  0.1839  0.1098
  814ASN      N 2933   4.573   1.713   4.015  0.2350 -0.0723 -0.3369
  814ASN     HN 2934   4.587   1.681   4.108  2.7132  0.3748 -0.4704
  814ASN     CA 2935   4.446   1.777   3.989 -0.1621  0.2191  0.0615
  814ASN     HA 2936   4.426   1.785   3.883 -1.8191  2.6963  0.4742
  814ASN     CB 2937   4.337   1.697   4.063  0.3726  0.2632 -0.5249
  814ASN    HB1 2938   4.247   1.756   4.091 -0.5695 -1.6649  0.6509
  814ASN    HB2 2939   4.366   1.676   4.168 -0.8269  0.4281 -0.1494
  814ASN     CG 2940   4.297   1.568   4.001 -0.2438  0.2688 -0.2075
  814ASN    OD1 2941   4.308   1.457   4.051  0.6609 -0.4187  0.1778
  814ASN    ND2 2942   4.254   1.588   3.875 -0.2906 -0.4740  0.2104
  814ASN   HD21 2943   4.239   1.500   3.829  0.5972  0.2880 -1.6319
  814ASN   HD22 2944   4.208   1.676   3.865  0.0118 -0.0513  2.1497
  814ASN      C 2945   4.441   1.929   4.033  0.2610  0.2281  0.7972
  814ASN      O 2946   4.338   1.993   4.042 -0.9451  0.3891  0.1478
  815ALA      N 2947   4.558   1.986   4.050  0.0174  0.2211  0.3728
  815ALA     HN 2948   4.638   1.928   4.042 -1.1585 -1.5031  0.5091
  815ALA     CA 2949   4.571   2.112   4.114  0.1495 -0.2384 -0.2489
  815ALA     HA 2950   4.476   2.153   4.144  0.0082 -1.4883  1.1409
  815ALA     CB 2951   4.666   2.101   4.239 -0.4302 -0.1169 -1.4924
  815ALA    HB1 2952   4.657   2.193   4.300  1.1496 -1.2729  0.6002
  815ALA    HB2 2953   4.772   2.074   4.224 -0.4487 -4.4444  3.3116
  815ALA    HB3 2954   4.632   2.013   4.298 -0.1506  2.0274  2.1676
  815ALA      C 2955   4.644   2.207   4.017  0.3401  0.6393  0.5822
  815ALA      O 2956   4.733   2.170   3.933  0.0481 -0.0693 -0.3589
  816ARG      N 2957   4.590   2.334   4.018  0.4305  0.1968  0.3432
  816ARG     HN 2958   4.517   2.358   4.082 -0.3822  3.0870 -1.4781
  816ARG     CA 2959   4.635   2.436   3.916  0.6261  0.9157 -0.5847
  816ARG     HA 2960   4.706   2.390   3.849 -0.0365  1.0096 -1.3736
  816ARG     CB 2961   4.519   2.483   3.822  0.1692 -0.3991 -0.5364
  816ARG    HB1 2962   4.510   2.421   3.730  0.5934 -0.2581 -0.6749
  816ARG    HB2 2963   4.552   2.581   3.783 -0.4791 -0.7577 -2.0609
  816ARG     CG 2964   4.379   2.505   3.882 -1.2422  0.5700 -0.0443
  816ARG    HG1 2965   4.347   2.413   3.936 -2.5385  0.6668 -0.6161
  816ARG    HG2 2966   4.307   2.525   3.800  0.4017  3.1161 -0.9892
  816ARG     CD 2967   4.358   2.613   3.991  0.6333  1.1360 -0.0028
  816ARG    HD1 2968   4.382   2.708   3.938  2.6357 -0.7704 -2.7562
  816ARG    HD2 2969   4.418   2.594   4.082  1.5749  0.3009 -0.7880
  816ARG     NE 2970   4.210   2.599   4.022  0.5672  0.1272 -0.0670
  816ARG     HE 2971   4.164   2.514   3.995  0.5996  0.3010 -0.6775
  816ARG     CZ 2972   4.118   2.693   4.044 -0.0827  0.0302 -0.3953
  816ARG    NH1 2973   3.989   2.660   4.045  0.0352 -0.3134  0.2913
  816ARG   HH11 2974   3.966   2.566   4.020 -0.3217 -0.6912  1.9652
  816ARG   HH12 2975   3.916   2.724   4.068  0.4038  0.4783 -0.6486
  816ARG    NH2 2976   4.157   2.814   4.061 -0.1326  0.0671  0.1953
  816ARG   HH21 2977   4.254   2.835   4.066  0.0890 -0.5508 -1.1009
  816ARG   HH22 2978   4.091   2.889   4.062 -0.7925 -0.4827 -0.4239
  816ARG      C 2979   4.706   2.557   3.977 -0.1300  0.1890 -0.1587
  816ARG      O 2980   4.657   2.620   4.071 -1.2442 -0.1416  0.4430
  817LEU      N 2981   4.823   2.595   3.919  0.0799  0.1890 -0.3394
  817LEU     HN 2982   4.862   2.559   3.835  2.6572  0.1974  0.7635
  817LEU     CA 2983   4.913   2.681   3.983 -0.7326  0.5323 -0.3757
  817LEU     HA 2984   4.888   2.717   4.081  0.1570 -1.5329  0.6711
  817LEU     CB 2985   5.042   2.592   3.987 -0.5809  0.4277  0.2934
  817LEU    HB1 2986   5.114   2.662   4.034 -0.0428  0.7582 -1.0068
  817LEU    HB2 2987   5.070   2.553   3.887 -1.0208 -1.2469  0.7912
  817LEU     CG 2988   5.046   2.478   4.090 -0.2047  0.2053  0.1705
  817LEU     HG 2989   4.996   2.386   4.052  1.3642 -0.4757 -0.3603
  817LEU    CD1 2990   5.195   2.439   4.118  0.1346 -0.0924  0.1705
  817LEU   HD11 2991   5.236   2.432   4.015 -0.5575 -1.2528 -0.0476
  817LEU   HD12 2992   5.202   2.337   4.161  1.2768  0.5664  1.6536
  817LEU   HD13 2993   5.255   2.506   4.184 -0.8246 -0.7012  1.7349
  817LEU    CD2 2994   4.977   2.521   4.220 -0.3016  0.4907 -0.0278
  817LEU   HD21 2995   5.023   2.618   4.249 -0.1939 -0.0293  1.6226
  817LEU   HD22 2996   4.984   2.443   4.298 -0.2183 -0.3199 -0.8265
  817LEU   HD23 2997   4.868   2.533   4.201 -0.5609 -1.7605 -0.1819
  817LEU      C 2998   4.942   2.795   3.892 -0.0461 -0.7526 -0.2585
  817LEU      O 2999   4.982   2.778   3.774  0.0299  0.2032  0.2027
  818PRO      N 3000   4.915   2.917   3.926  0.2644  0.2998 -0.2792
  818PRO     CD 3001   4.826   2.946   4.050 -0.2887  0.0153  0.7702
  818PRO    HD1 3002   4.877   2.932   4.147  1.0634  0.7595  0.1900
  818PRO    HD2 3003   4.725   2.902   4.036 -2.7617  5.0644  0.3765
  818PRO     CA 3004   4.945   3.041   3.848  0.4003 -0.3323 -0.7576
  818PRO     HA 3005   4.935   3.029   3.741  0.1480  3.3399 -1.2516
  818PRO     CB 3006   4.838   3.140   3.895  0.5477  0.3822  0.2360
  818PRO    HB1 3007   4.746   3.118   3.836  0.6159  0.1465  0.2146
  818PRO    HB2 3008   4.867   3.244   3.872  0.4113  0.2522 -0.5586
  818PRO     CG 3009   4.805   3.105   4.039 -0.0958  0.3232 -0.8569
  818PRO    HG1 3010   4.882   3.151   4.104  1.0027 -2.1008 -0.3012
  818PRO    HG2 3011   4.707   3.144   4.075  0.1857  0.1994  0.0767
  818PRO      C 3012   5.089   3.086   3.865  0.2995 -0.0959 -0.5955
  818PRO      O 3013   5.114   3.192   3.926  0.6005  0.1485 -0.6779
  819VAL      N 3014   5.193   3.012   3.819 -0.7720 -0.0620  0.2623
  819VAL     HN 3015   5.177   2.934   3.760 -2.5884  0.0826  0.5055
  819VAL     CA 3016   5.329   3.031   3.876 -0.1136 -0.1054  0.2229
  819VAL     HA 3017   5.317   3.031   3.983  1.1885  1.1389  0.3943
  819VAL     CB 3018   5.423   2.916   3.829 -0.8968  0.4206 -0.6989
  819VAL     HB 3019   5.525   2.929   3.872 -1.4877 -1.2783  1.3575
  819VAL    CG1 3020   5.373   2.781   3.887  0.2264 -0.0466 -0.0885
  819VAL   HG11 3021   5.434   2.703   3.836  0.2231  0.3859 -0.7609
  819VAL   HG12 3022   5.268   2.752   3.869  0.5780 -0.9033 -0.8386
  819VAL   HG13 3023   5.407   2.759   3.991 -0.1703  0.4527  0.1512
  819VAL    CG2 3024   5.428   2.913   3.672 -0.7234  0.0613 -0.1090
  819VAL   HG21 3025   5.329   2.927   3.623 -0.3226  2.6314 -0.3280
  819VAL   HG22 3026   5.472   2.813   3.653 -0.7018  0.2854 -1.2841
  819VAL   HG23 3027   5.492   2.999   3.641 -0.9055  1.0839  2.1612
  819VAL      C 3028   5.385   3.171   3.849 -0.2350  0.3797 -0.5856
  819VAL      O 3029   5.458   3.229   3.924 -0.0375 -0.1622 -0.5243
  820LYS      N 3030   5.352   3.231   3.742  0.5393  0.0928  0.2364
  820LYS     HN 3031   5.298   3.196   3.667 -2.0144  3.0435  0.4917
  820LYS     CA 3032   5.404   3.364   3.711  0.0888 -0.3352  0.7317
  820LYS     HA 3033   5.511   3.364   3.723  0.0405 -0.8010  1.2013
  820LYS     CB 3034   5.398   3.397   3.558  0.1987  0.5228  0.2292
  820LYS    HB1 3035   5.443   3.496   3.538  3.0650 -0.8669 -0.7824
  820LYS    HB2 3036   5.291   3.393   3.528 -0.1290 -1.0052  1.4655
  820LYS     CG 3037   5.465   3.296   3.465 -0.2759  0.3404 -0.1880
  820LYS    HG1 3038   5.408   3.203   3.443 -0.0952  0.3343 -0.6556
  820LYS    HG2 3039   5.561   3.284   3.520 -1.7324 -1.0198  2.2261
  820LYS     CD 3040   5.506   3.362   3.330 -0.4814  0.0507 -0.1767
  820LYS    HD1 3041   5.565   3.283   3.277  1.2208  0.3104  1.2551
  820LYS    HD2 3042   5.566   3.456   3.333 -0.3829 -0.0505  2.0024
  820LYS     CE 3043   5.384   3.397   3.238 -0.3199  0.1299  1.1335
  820LYS    HE1 3044   5.324   3.471   3.296  0.3580  0.3863  1.5182
  820LYS    HE2 3045   5.326   3.303   3.224  0.4261 -0.1654 -0.1210
  820LYS     NZ 3046   5.415   3.449   3.104  0.2097  0.0995 -0.4152
  820LYS    HZ1 3047   5.451   3.363   3.057  1.1470 -0.2062  0.8101
  820LYS    HZ2 3048   5.492   3.519   3.108  0.5203  0.0599 -3.3519
  820LYS    HZ3 3049   5.336   3.495   3.054 -0.9603 -0.7376  0.6013
  820LYS      C 3050   5.346   3.477   3.798 -0.2423 -0.4884  0.0109
  820LYS      O 3051   5.406   3.588   3.809 -0.4000  0.8323  0.7412
  821TRP      N 3052   5.238   3.445   3.877 -0.5808  0.1577  0.2533
  821TRP     HN 3053   5.209   3.350   3.871  3.0127 -1.0398 -0.5424
  821TRP     CA 3054   5.191   3.525   3.987  0.1650  0.4100  0.4017
  821TRP     HA 3055   5.242   3.620   3.985  0.8241  0.0692  0.6343
  821TRP     CB 3056   5.035   3.549   3.979  0.1657 -0.2950 -0.5137
  821TRP    HB1 3057   5.015   3.598   4.077  2.6016  1.7262 -0.9187
  821TRP    HB2 3058   4.980   3.453   3.983  0.4640 -0.5356 -1.7666
  821TRP     CG 3059   4.977   3.627   3.863  0.6427 -0.7205 -0.0386
  821TRP    CD1 3060   4.942   3.755   3.860  0.3513 -0.5569 -0.3504
  821TRP    HD1 3061   4.945   3.818   3.948 -0.0583  2.2217 -2.1888
  821TRP    NE1 3062   4.907   3.792   3.729  0.4658  0.4722  0.4816
  821TRP    HE1 3063   4.855   3.868   3.696  0.3111  0.4207  0.6007
  821TRP    CE2 3064   4.928   3.685   3.645 -0.3979  0.4781 -0.0065
  821TRP    CD2 3065   4.968   3.580   3.728  0.0944 -0.0860  0.2247
  821TRP    CE3 3066   4.976   3.451   3.671  0.4544  0.2816 -0.0392
  821TRP    HE3 3067   4.988   3.359   3.726  0.4087 -0.2116 -0.8295
  821TRP    CZ3 3068   4.967   3.444   3.526 -0.1169  1.2876  0.1460
  821TRP    HZ3 3069   4.996   3.345   3.494 -0.5465  1.9262 -2.3567
  821TRP    CZ2 3070   4.914   3.669   3.501  0.4377  0.0874 -0.3439
  821TRP    HZ2 3071   4.891   3.759   3.448  2.3670  1.5835  1.2046
  821TRP    CH2 3072   4.949   3.547   3.440 -0.2144  0.1310  0.2878
  821TRP    HH2 3073   4.944   3.538   3.332  0.5611 -2.3989  0.3929
  821TRP      C 3074   5.227   3.474   4.126 -1.1590  0.5434  0.0883
  821TRP      O 3075   5.213   3.546   4.217 -0.1668  0.7631 -0.3853
  822MET      N 3076   5.292   3.350   4.136  0.2025  0.0144 -0.5708
  822MET     HN 3077   5.319   3.302   4.053  1.6219  2.3947 -1.5851
  822MET     CA 3078   5.337   3.302   4.264  0.4136  0.1925 -0.1691
  822MET     HA 3079   5.268   3.338   4.340  1.0888  1.2787 -0.0517
  822MET     CB 3080   5.334   3.147   4.274 -0.1609  0.3028  0.3708
  822MET    HB1 3081   5.386   3.124   4.369  1.2871  1.3219 -0.1336
  822MET    HB2 3082   5.401   3.113   4.192 -0.7507  3.9024 -1.8398
  822MET     CG 3083   5.194   3.076   4.269  0.6730 -0.5831 -0.2879
  822MET    HG1 3084   5.129   3.134   4.200 -1.8376 -2.7275  0.1333
  822MET    HG2 3085   5.146   3.083   4.369  1.5602 -1.2185  0.1955
  822MET     SD 3086   5.183   2.907   4.210 -0.4629  0.3500  0.3238
  822MET     CE 3087   5.256   2.824   4.356 -0.0131  0.4988 -0.3306
  822MET    HE1 3088   5.188   2.855   4.438  0.5745 -1.7686  1.1296
  822MET    HE2 3089   5.356   2.862   4.384  1.1953 -1.2062 -2.0383
  822MET    HE3 3090   5.256   2.713   4.341  1.7241  0.6370 -1.6872
  822MET      C 3091   5.475   3.351   4.308  0.1100  0.0383  0.7130
  822MET      O 3092   5.573   3.371   4.235  0.3475  0.0996  0.5104
  823ALA      N 3093   5.491   3.359   4.441 -0.1292 -0.2966 -0.1864
  823ALA     HN 3094   5.423   3.345   4.512 -0.7055 -0.2268 -0.7200
  823ALA     CA 3095   5.617   3.398   4.504  0.4962 -0.5638 -0.4244
  823ALA     HA 3096   5.653   3.486   4.454  0.3641 -0.6894 -0.7429
  823ALA     CB 3097   5.586   3.438   4.651  0.2459  0.1673 -0.2676
  823ALA    HB1 3098   5.531   3.352   4.695 -0.8927  0.5912 -0.8082
  823ALA    HB2 3099   5.520   3.527   4.660  1.7847  1.2305  0.9791
  823ALA    HB3 3100   5.676   3.449   4.714  0.9498  0.0225 -1.2141
  823ALA      C 3101   5.712   3.268   4.511 -0.7409 -1.0441 -0.4438
  823ALA      O 3102   5.668   3.151   4.508 -0.5849  0.5042 -0.2124
  824PRO      N 3103   5.848   3.298   4.524 -0.3101  0.3242 -0.5420
  824PRO     CD 3104   5.908   3.425   4.507 -0.3589 -0.4370 -0.5443
  824PRO    HD1 3105   5.879   3.493   4.590 -0.0870 -0.1020 -0.7252
  824PRO    HD2 3106   5.879   3.469   4.409 -0.2731  0.9373  0.0259
  824PRO     CA 3107   5.947   3.198   4.549  0.6374 -0.0447  0.0378
  824PRO     HA 3108   5.960   3.151   4.452  1.5249  1.3166 -0.5436
  824PRO     CB 3109   6.069   3.270   4.595 -0.3028 -0.6135  0.2677
  824PRO    HB1 3110   6.166   3.220   4.573  0.9722  1.1545  1.5218
  824PRO    HB2 3111   6.059   3.297   4.702 -0.7225  0.4560 -0.0238
  824PRO     CG 3112   6.057   3.395   4.502 -0.4926  0.2624  0.9449
  824PRO    HG1 3113   6.133   3.476   4.512  0.8841 -0.9376  0.6175
  824PRO    HG2 3114   6.074   3.357   4.399 -2.0476 -1.0942  1.1486
  824PRO      C 3115   5.908   3.085   4.647 -0.3498 -0.4029 -0.4503
  824PRO      O 3116   5.913   2.970   4.607 -0.2452  0.4229  0.2048
  825GLU      N 3117   5.875   3.113   4.777 -0.0156 -0.1405 -0.1258
  825GLU     HN 3118   5.852   3.203   4.814 -3.2690 -1.6070  1.8587
  825GLU     CA 3119   5.843   3.009   4.871  0.0214  0.1960  0.1943
  825GLU     HA 3120   5.922   2.935   4.876  0.4853  0.6631 -0.0933
  825GLU     CB 3121   5.841   3.071   5.009  0.7926 -0.0630  0.0623
  825GLU    HB1 3122   5.939   3.119   5.026  1.1317 -0.0034 -1.8441
  825GLU    HB2 3123   5.837   2.999   5.093  0.5990  0.1963  0.2779
  825GLU     CG 3124   5.723   3.175   5.035  0.0395 -0.2454  0.3157
  825GLU    HG1 3125   5.743   3.193   5.143  0.9499 -0.4090  0.1824
  825GLU    HG2 3126   5.627   3.120   5.026  0.2838 -0.4892 -1.0885
  825GLU     CD 3127   5.730   3.309   4.959  0.8766 -0.0464 -0.1156
  825GLU    OE1 3128   5.628   3.382   4.956 -0.0805 -0.4328  0.3116
  825GLU    OE2 3129   5.839   3.343   4.905  0.2221 -0.1892 -0.1752
  825GLU      C 3130   5.719   2.936   4.839 -0.7859 -0.0327  0.4668
  825GLU      O 3131   5.699   2.818   4.872 -0.1679  0.2815 -0.2785
  826SER      N 3132   5.630   2.995   4.763 -0.2720  0.6532 -0.5042
  826SER     HN 3133   5.626   3.089   4.730  0.6818  0.5198 -1.0290
  826SER     CA 3134   5.515   2.920   4.712 -0.4655  0.5687 -1.5756
  826SER     HA 3135   5.467   2.870   4.794  1.8812  1.5291  0.5484
  826SER     CB 3136   5.410   3.018   4.653  0.3459  0.3248  0.2122
  826SER    HB1 3137   5.324   2.958   4.616  1.0503  0.0098 -1.0055
  826SER    HB2 3138   5.457   3.066   4.564 -2.0670 -0.0253 -1.3643
  826SER     OG 3139   5.387   3.119   4.751 -0.5261  0.2498 -0.1089
  826SER    HG1 3140   5.372   3.062   4.826  1.3906 -1.0716 -0.6495
  826SER      C 3141   5.539   2.813   4.605 -0.1746 -0.0892  0.8003
  826SER      O 3142   5.475   2.704   4.601  0.7681 -0.3957  0.1754
  827ILE      N 3143   5.632   2.846   4.515  0.6785 -0.4142  0.0564
  827ILE     HN 3144   5.687   2.928   4.528  2.9515 -2.2307  2.9567
  827ILE     CA 3145   5.678   2.753   4.412 -0.5502 -0.5844 -0.4467
  827ILE     HA 3146   5.591   2.710   4.365  0.4165 -0.1141 -2.8045
  827ILE     CB 3147   5.765   2.827   4.305 -0.3795  0.1162  0.1605
  827ILE     HB 3148   5.847   2.884   4.354 -0.3751 -1.6032  2.2669
  827ILE    CG2 3149   5.831   2.738   4.206 -0.1355  0.2643  0.1718
  827ILE   HG21 3150   5.904   2.667   4.250  1.3206  1.9261  0.6008
  827ILE   HG22 3151   5.890   2.796   4.131  0.2778 -0.5511 -0.1475
  827ILE   HG23 3152   5.758   2.675   4.151 -0.7859 -1.0570  2.4236
  827ILE    CG1 3153   5.684   2.949   4.235 -0.8673  0.4908 -0.0138
  827ILE   HG11 3154   5.622   3.001   4.311 -0.6234  2.5947 -1.1825
  827ILE   HG12 3155   5.608   2.897   4.172  1.1413  0.3764 -2.4932
  827ILE     CD 3156   5.760   3.043   4.147  0.3223  0.3064 -0.0768
  827ILE    HD1 3157   5.826   3.116   4.200 -1.1185  2.7470 -1.4319
  827ILE    HD2 3158   5.681   3.114   4.114  0.8560  1.3313  0.7884
  827ILE    HD3 3159   5.807   2.994   4.059  1.2817 -0.9222  1.0767
  827ILE      C 3160   5.748   2.630   4.470 -0.8323 -0.5774 -0.7342
  827ILE      O 3161   5.722   2.515   4.434 -0.5855 -0.4672 -0.7620
  828PHE      N 3162   5.844   2.660   4.568  0.2020 -0.7711  0.3746
  828PHE     HN 3163   5.844   2.753   4.604 -1.3645 -0.2593 -0.8234
  828PHE     CA 3164   5.947   2.571   4.613 -0.2799 -0.7400  0.4588
  828PHE     HA 3165   5.964   2.501   4.533 -2.4826 -0.0156 -0.7386
  828PHE     CB 3166   6.088   2.624   4.636  0.2886 -0.1622 -0.3679
  828PHE    HB1 3167   6.150   2.553   4.694  1.3398  0.7450 -0.3560
  828PHE    HB2 3168   6.092   2.719   4.694  1.9706 -1.8448  2.5033
  828PHE     CG 3169   6.154   2.636   4.502 -0.0874  0.1723 -0.6770
  828PHE    CD1 3170   6.127   2.747   4.414 -0.2545  0.0901  0.0431
  828PHE    HD1 3171   6.050   2.817   4.442 -0.0774  0.0317  0.7025
  828PHE    CE1 3172   6.202   2.759   4.296 -0.2213 -0.0917 -1.0297
  828PHE    HE1 3173   6.196   2.851   4.240 -0.0046  0.8937  0.5092
  828PHE     CZ 3174   6.309   2.676   4.271  0.2426  0.8492  0.1983
  828PHE     HZ 3175   6.368   2.677   4.181 -1.2955 -0.0228 -0.8724
  828PHE    CD2 3176   6.264   2.558   4.473 -0.3067 -0.7932 -0.1447
  828PHE    HD2 3177   6.307   2.485   4.541  0.3574 -1.5111 -1.2894
  828PHE    CE2 3178   6.349   2.583   4.361 -0.9760  0.8104 -0.1956
  828PHE    HE2 3179   6.433   2.516   4.353  0.2444  2.0400  1.6299
  828PHE      C 3180   5.909   2.482   4.728  0.5017  0.0163  0.6388
  828PHE      O 3181   5.923   2.362   4.709  0.8005 -0.1241  0.1040
  829ASP      N 3182   5.866   2.540   4.837  0.2141 -0.4731 -0.2563
  829ASP     HN 3183   5.863   2.640   4.831  0.4635 -0.5354 -1.9185
  829ASP     CA 3184   5.827   2.464   4.959 -0.0416  0.2389  0.2966
  829ASP     HA 3185   5.848   2.358   4.957 -1.2727 -0.0137 -0.2544
  829ASP     CB 3186   5.906   2.543   5.075  0.1252  0.1528 -0.7617
  829ASP    HB1 3187   5.878   2.511   5.178 -2.3931  0.6863 -1.2082
  829ASP    HB2 3188   5.878   2.650   5.060 -2.9163 -0.3133  0.7039
  829ASP     CG 3189   6.056   2.520   5.055  0.2090  0.1827  0.1092
  829ASP    OD1 3190   6.138   2.611   5.081  0.4682  0.3553  0.2330
  829ASP    OD2 3191   6.096   2.400   5.030 -0.2915 -0.6749 -0.2130
  829ASP      C 3192   5.684   2.473   4.992  0.3462 -0.0900 -0.5215
  829ASP      O 3193   5.628   2.411   5.086 -0.4186  0.5796  0.7060
  830SER      N 3194   5.611   2.541   4.906 -0.3330  0.3961  0.4136
  830SER     HN 3195   5.658   2.589   4.833  0.0534  0.8778  0.9761
  830SER     CA 3196   5.466   2.550   4.908  0.0358 -0.6254 -0.0587
  830SER     HA 3197   5.447   2.602   4.816 -0.5503 -0.1414  0.3339
  830SER     CB 3198   5.378   2.421   4.888 -0.4776 -0.5247 -0.3269
  830SER    HB1 3199   5.389   2.348   4.971 -4.2516  0.7178  1.5131
  830SER    HB2 3200   5.419   2.378   4.794 -1.2466 -0.9272 -0.4836
  830SER     OG 3201   5.236   2.438   4.870 -0.4278  0.0333 -0.2302
  830SER    HG1 3202   5.205   2.486   4.946 -2.7590 -1.3281 -0.2176
  830SER      C 3203   5.409   2.647   5.015 -0.1595  0.2963  0.2493
  830SER      O 3204   5.302   2.630   5.063  0.2654  0.4226  0.6022
  831VAL      N 3205   5.488   2.752   5.050  1.0580  0.1672 -0.0111
  831VAL     HN 3206   5.575   2.764   5.002  0.6610  0.8047 -0.5863
  831VAL     CA 3207   5.449   2.841   5.158  0.0220 -0.1452  0.6098
  831VAL     HA 3208   5.401   2.783   5.236  0.0462  0.8630  1.3980
  831VAL     CB 3209   5.571   2.913   5.230 -0.7749  0.5810  0.1835
  831VAL     HB 3210   5.634   2.966   5.156  0.2509 -0.5775  0.1989
  831VAL    CG1 3211   5.520   3.003   5.343 -0.5009  0.3225 -0.7708
  831VAL   HG11 3212   5.467   3.093   5.305  0.5525  0.8829 -0.9371
  831VAL   HG12 3213   5.605   3.038   5.406 -0.2150 -0.5677 -0.6522
  831VAL   HG13 3214   5.446   2.958   5.413 -1.2840  1.3239 -0.9272
  831VAL    CG2 3215   5.656   2.797   5.285 -1.4847 -0.0539 -0.2634
  831VAL   HG21 3216   5.743   2.838   5.341 -1.0912 -1.2231 -0.0082
  831VAL   HG22 3217   5.704   2.733   5.208  2.9774  0.2519  1.9279
  831VAL   HG23 3218   5.592   2.733   5.348 -0.1486 -0.1662  1.0334
  831VAL      C 3219   5.353   2.943   5.108 -0.1491 -0.4203 -0.4055
  831VAL      O 3220   5.380   3.011   5.008 -0.5237 -0.0100  0.0198
  832TYR      N 3221   5.231   2.946   5.172 -0.4539  0.0549 -0.0969
  832TYR     HN 3222   5.210   2.869   5.231 -3.3280  1.0130  0.2662
  832TYR     CA 3223   5.120   3.031   5.141 -0.8429  0.8999  0.5572
  832TYR     HA 3224   5.149   3.106   5.069  1.7583  1.2840  1.8895
  832TYR     CB 3225   4.999   2.952   5.092  0.7000  0.9144 -0.1101
  832TYR    HB1 3226   4.913   3.020   5.079  2.1127  3.4115  2.4440
  832TYR    HB2 3227   4.973   2.874   5.166  2.7437 -0.0100 -0.2678
  832TYR     CG 3228   5.027   2.871   4.972 -2.0586  0.2456 -0.5537
  832TYR    CD1 3229   5.067   2.944   4.855 -0.0037  0.5267  0.2013
  832TYR    HD1 3230   5.063   3.052   4.849  0.9021  0.4669 -2.6083
  832TYR    CE1 3231   5.068   2.881   4.729  1.1530 -1.2048 -0.3006
  832TYR    HE1 3232   5.072   2.940   4.639 -1.5018  1.3367  1.0761
  832TYR     CZ 3233   5.021   2.752   4.719 -0.0952 -0.4212  0.3999
  832TYR     OH 3234   5.000   2.705   4.588  0.5509 -0.2580 -0.6121
  832TYR     HH 3235   4.981   2.611   4.589  1.2226 -0.4221 -1.5114
  832TYR    CD2 3236   5.004   2.731   4.960  0.2014 -0.1158 -0.0601
  832TYR    HD2 3237   4.972   2.675   5.047 -0.9146  0.3930 -0.1181
  832TYR    CE2 3238   4.997   2.677   4.831  0.2477  0.3566  0.4616
  832TYR    HE2 3239   4.955   2.578   4.822 -0.3141  0.4413  1.9957
  832TYR      C 3240   5.066   3.111   5.265 -0.6652  1.0667 -0.2161
  832TYR      O 3241   4.996   3.057   5.349  0.8776  0.0750  0.7506
  833THR      N 3242   5.102   3.236   5.285 -0.6464 -0.1968 -0.3697
  833THR     HN 3243   5.159   3.277   5.214  0.9721  0.6868  1.3586
  833THR     CA 3244   5.056   3.320   5.397  0.1323 -0.8727  0.1913
  833THR     HA 3245   4.976   3.271   5.450 -0.8547  0.6598  0.1768
  833THR     CB 3246   5.172   3.367   5.488  1.3153 -0.2431 -0.5632
  833THR     HB 3247   5.130   3.409   5.582  1.9875 -0.3960 -0.1896
  833THR    OG1 3248   5.266   3.457   5.428  0.0978 -0.4819 -0.1722
  833THR    HG1 3249   5.320   3.488   5.501  1.1674 -0.6861 -0.8592
  833THR    CG2 3250   5.249   3.240   5.535 -0.1799  1.3305  0.1770
  833THR   HG21 3251   5.320   3.258   5.619  0.8365 -1.6046  0.0760
  833THR   HG22 3252   5.317   3.212   5.451 -0.8125 -0.8358  0.3287
  833THR   HG23 3253   5.178   3.161   5.568  0.1041  2.2103  3.2570
  833THR      C 3254   5.002   3.439   5.333 -0.6786 -0.4354 -0.1618
  833THR      O 3255   4.978   3.450   5.211  0.0328 -0.1523  0.1752
  834VAL      N 3256   4.982   3.548   5.416  0.3689 -0.3334  0.0045
  834VAL     HN 3257   5.010   3.541   5.512  2.9592  1.6611 -0.4851
  834VAL     CA 3258   4.938   3.681   5.371 -0.1757  0.1763  0.5521
  834VAL     HA 3259   4.850   3.673   5.309 -0.3488 -0.2823  0.8443
  834VAL     CB 3260   4.896   3.762   5.488 -0.8293 -1.1063 -0.2973
  834VAL     HB 3261   4.968   3.755   5.573 -0.6559 -0.6045 -0.4012
  834VAL    CG1 3262   4.896   3.920   5.454 -0.1902  0.3107  1.0191
  834VAL   HG11 3263   4.998   3.962   5.440 -0.1993  0.0309  0.0445
  834VAL   HG12 3264   4.848   3.978   5.535 -1.5038 -1.5545  1.6270
  834VAL   HG13 3265   4.835   3.938   5.363  0.3661  0.6025  0.6923
  834VAL    CG2 3266   4.765   3.711   5.556 -0.9287  1.0251  0.1499
  834VAL   HG21 3267   4.751   3.770   5.649  1.9812  2.5276 -0.2427
  834VAL   HG22 3268   4.776   3.601   5.570  2.6998  0.7187 -3.2675
  834VAL   HG23 3269   4.679   3.728   5.488 -0.3058 -1.5715 -1.4372
  834VAL      C 3270   5.039   3.754   5.274  0.6918  0.1829  0.1177
  834VAL      O 3271   5.008   3.818   5.180  0.2544  0.1514  0.4436
  835GLN      N 3272   5.169   3.737   5.307  0.2111  0.0850  0.3565
  835GLN     HN 3273   5.193   3.689   5.391  0.7308  0.3350  0.3501
  835GLN     CA 3274   5.274   3.802   5.236  0.2162  0.2248 -0.4346
  835GLN     HA 3275   5.247   3.895   5.188 -0.0506 -0.3321 -1.3852
  835GLN     CB 3276   5.395   3.813   5.342  0.2237  0.1724 -0.2731
  835GLN    HB1 3277   5.489   3.844   5.291  0.4757 -3.0788 -2.0892
  835GLN    HB2 3278   5.418   3.710   5.378  2.5969 -0.2697 -2.7216
  835GLN     CG 3279   5.357   3.900   5.461  0.2059 -0.2761 -0.1110
  835GLN    HG1 3280   5.445   3.895   5.528  0.3699 -0.8254 -0.3610
  835GLN    HG2 3281   5.268   3.863   5.517  0.1641  0.5995  0.4199
  835GLN     CD 3282   5.324   4.044   5.421  0.4545 -0.7601  0.2649
  835GLN    OE1 3283   5.218   4.095   5.456 -0.0418  0.2864  0.1959
  835GLN    NE2 3284   5.418   4.115   5.355 -0.0434  0.0064  0.3572
  835GLN   HE21 3285   5.404   4.209   5.322 -0.5027 -0.3751 -0.5687
  835GLN   HE22 3286   5.514   4.094   5.372 -0.2343 -2.2946 -1.0463
  835GLN      C 3287   5.323   3.723   5.112 -0.3750  0.2706 -0.0947
  835GLN      O 3288   5.388   3.776   5.020  0.2341  0.0161  0.0107
  836SER      N 3289   5.284   3.592   5.100 -0.5783  0.3033  0.5168
  836SER     HN 3290   5.228   3.546   5.168 -0.5483 -0.7491 -0.1470
  836SER     CA 3291   5.279   3.523   4.970 -0.5902  0.6079 -0.3892
  836SER     HA 3292   5.381   3.519   4.933  0.3244 -1.4267  2.0349
  836SER     CB 3293   5.227   3.376   4.975  0.6732 -0.0743  0.1003
  836SER    HB1 3294   5.223   3.337   4.871  1.2554  1.0454 -0.3647
  836SER    HB2 3295   5.127   3.378   5.024 -0.0472 -1.4700 -1.2526
  836SER     OG 3296   5.318   3.295   5.049  0.2074 -0.0824  0.2576
  836SER    HG1 3297   5.397   3.282   4.996 -0.5864  0.1176 -1.0094
  836SER      C 3298   5.189   3.589   4.874 -0.0336 -0.0789 -0.1538
  836SER      O 3299   5.227   3.605   4.756 -0.2216 -0.6825  0.2281
  837ASP      N 3300   5.067   3.632   4.921 -0.0921 -0.2564 -0.5138
  837ASP     HN 3301   5.038   3.624   5.017  0.9819 -2.0091 -0.3028
  837ASP     CA 3302   4.970   3.692   4.832  1.0964 -0.0982  0.1327
  837ASP     HA 3303   4.977   3.642   4.737  2.3885 -0.2946  0.3093
  837ASP     CB 3304   4.820   3.692   4.885 -0.2527  0.7688 -0.6146
  837ASP    HB1 3305   4.747   3.749   4.823 -2.7994  0.4177  1.8418
  837ASP    HB2 3306   4.823   3.725   4.991 -1.0057 -3.5594  0.9595
  837ASP     CG 3307   4.759   3.545   4.883 -0.2907 -0.8030 -0.0526
  837ASP    OD1 3308   4.819   3.458   4.817  0.6187 -0.5562  0.6443
  837ASP    OD2 3309   4.644   3.530   4.935 -0.8524 -0.2061  0.3185
  837ASP      C 3310   5.008   3.836   4.802  0.2413  0.6876 -0.5817
  837ASP      O 3311   4.959   3.898   4.705 -0.3633  0.1282  0.2932
  838VAL      N 3312   5.095   3.897   4.887 -0.8291  0.6650  0.4525
  838VAL     HN 3313   5.121   3.850   4.971  1.4351  1.9851  0.5587
  838VAL     CA 3314   5.157   4.026   4.857 -0.1778 -0.2047  0.5335
  838VAL     HA 3315   5.078   4.093   4.825  1.0333  0.5342 -1.0540
  838VAL     CB 3316   5.236   4.091   4.971  0.0868  0.0857  1.1046
  838VAL     HB 3317   5.292   4.005   5.012 -1.0823 -0.3256  1.8915
  838VAL    CG1 3318   5.315   4.221   4.936  0.0333 -0.2839 -0.3425
  838VAL   HG11 3319   5.409   4.188   4.885  0.7193  1.0812 -0.0210
  838VAL   HG12 3320   5.351   4.281   5.022 -1.0493  0.2138 -0.2276
  838VAL   HG13 3321   5.258   4.295   4.876  0.3284  0.5738  0.4186
  838VAL    CG2 3322   5.132   4.132   5.068 -0.1415 -0.0242  0.1078
  838VAL   HG21 3323   5.067   4.216   5.037  0.6335  0.2266 -0.9086
  838VAL   HG22 3324   5.181   4.154   5.165  1.6386  0.6907 -0.8888
  838VAL   HG23 3325   5.064   4.045   5.082  2.1787 -1.6555  2.1469
  838VAL      C 3326   5.237   4.030   4.730  0.0917 -0.6773  0.4026
  838VAL      O 3327   5.237   4.135   4.666  1.0077 -0.3019  0.4179
  839TRP      N 3328   5.312   3.920   4.691  0.2174  0.1870  0.2151
  839TRP     HN 3329   5.316   3.843   4.754 -1.2556 -1.1338 -1.2136
  839TRP     CA 3330   5.397   3.903   4.572 -0.2910  0.6995 -0.0696
  839TRP     HA 3331   5.469   3.982   4.557 -0.4558  0.6797 -1.0721
  839TRP     CB 3332   5.477   3.768   4.579  0.1654 -0.5809  0.2752
  839TRP    HB1 3333   5.401   3.687   4.585 -1.7329  1.0046 -0.9671
  839TRP    HB2 3334   5.534   3.770   4.675  0.0066  3.4150  0.4390
  839TRP     CG 3335   5.572   3.755   4.469  0.1933 -0.1789 -0.5521
  839TRP    CD1 3336   5.532   3.730   4.345 -0.3004 -0.0085  0.6699
  839TRP    HD1 3337   5.428   3.712   4.321  0.2014 -2.0373 -0.1968
  839TRP    NE1 3338   5.641   3.709   4.264  0.0204 -0.4660  0.0267
  839TRP    HE1 3339   5.656   3.679   4.173 -1.0666  0.8444 -0.6340
  839TRP    CE2 3340   5.756   3.717   4.338 -0.1458 -0.6041  0.3037
  839TRP    CD2 3341   5.713   3.761   4.468  0.5574 -0.4883  1.1350
  839TRP    CE3 3342   5.815   3.777   4.559  0.2306  0.0659 -0.3037
  839TRP    HE3 3343   5.784   3.794   4.661 -1.8333 -0.1474 -0.8507
  839TRP    CZ3 3344   5.952   3.758   4.526 -0.6654 -0.4548  0.0696
  839TRP    HZ3 3345   6.030   3.777   4.598 -0.2471 -1.0475 -0.2138
  839TRP    CZ2 3346   5.889   3.726   4.295  0.6173  0.7946 -0.3169
  839TRP    HZ2 3347   5.917   3.716   4.191 -1.7228  0.5411 -0.9765
  839TRP    CH2 3348   5.985   3.734   4.392 -0.5685 -0.6232  0.6003
  839TRP    HH2 3349   6.089   3.737   4.362 -0.3643 -1.8705  1.1050
  839TRP      C 3350   5.316   3.920   4.451 -0.2470  0.4089 -0.1261
  839TRP      O 3351   5.345   3.999   4.361 -0.1322 -0.0577  0.4121
  840SER      N 3352   5.199   3.857   4.459 -0.4082 -0.2304  0.4067
  840SER     HN 3353   5.195   3.793   4.535 -1.6817 -1.0450 -0.3022
  840SER     CA 3354   5.098   3.839   4.355 -0.2102 -0.4339 -0.2226
  840SER     HA 3355   5.154   3.798   4.272  2.2460  0.6973  0.7786
  840SER     CB 3356   4.993   3.738   4.391  0.5426  0.1391  0.1507
  840SER    HB1 3357   4.950   3.725   4.290  3.0412  0.6286 -1.0620
  840SER    HB2 3358   4.921   3.771   4.469  1.4150 -0.8125  1.4066
  840SER     OG 3359   5.060   3.613   4.432 -0.4131  0.2672 -0.1943
  840SER    HG1 3360   5.118   3.587   4.360 -0.1835  0.0134  0.0819
  840SER      C 3361   5.031   3.968   4.318  0.2961  0.6706  1.1664
  840SER      O 3362   5.006   3.989   4.198 -0.1223  0.6632 -0.0029
  841TYR      N 3363   5.005   4.054   4.414  0.0740  0.2535 -0.2924
  841TYR     HN 3364   5.022   4.023   4.507 -0.5499  2.3221  0.5875
  841TYR     CA 3365   4.965   4.195   4.405  0.9211  0.1967 -1.1295
  841TYR     HA 3366   4.882   4.207   4.337 -0.0092 -0.0039 -0.0397
  841TYR     CB 3367   4.915   4.250   4.548 -0.3131  0.7448 -0.2230
  841TYR    HB1 3368   5.002   4.237   4.616  0.5485  0.3868 -1.3663
  841TYR    HB2 3369   4.834   4.188   4.592 -0.2318  0.3158 -0.6707
  841TYR     CG 3370   4.875   4.403   4.544  0.1194  1.3169 -0.4563
  841TYR    CD1 3371   4.975   4.498   4.561  0.6578  0.1483  0.6158
  841TYR    HD1 3372   5.075   4.462   4.582  0.1436 -0.4315  2.1796
  841TYR    CE1 3373   4.945   4.638   4.534  0.1766 -0.3436  0.0229
  841TYR    HE1 3374   5.016   4.717   4.553  0.1625 -0.1229 -0.7822
  841TYR     CZ 3375   4.822   4.671   4.501  0.4672 -0.3115  0.4255
  841TYR     OH 3376   4.796   4.815   4.496  0.3234  0.3623 -0.1708
  841TYR     HH 3377   4.702   4.829   4.488  0.1803  0.7691  1.6391
  841TYR    CD2 3378   4.747   4.440   4.518 -0.5338 -0.2513 -0.3894
  841TYR    HD2 3379   4.673   4.362   4.508  0.8147 -1.4077 -1.8834
  841TYR    CE2 3380   4.714   4.578   4.498 -0.3745 -0.4149  0.2859
  841TYR    HE2 3381   4.611   4.596   4.471 -0.0144  0.8656 -0.3252
  841TYR      C 3382   5.069   4.287   4.342 -0.7059 -0.1951  0.1077
  841TYR      O 3383   5.044   4.380   4.267 -0.1397  0.0071 -0.3060
  842GLY      N 3384   5.195   4.256   4.377  0.6578 -0.6278  0.1330
  842GLY     HN 3385   5.218   4.197   4.454  1.1163  0.3247  0.7428
  842GLY     CA 3386   5.313   4.308   4.309  0.0334  1.3513 -0.2824
  842GLY    HA1 3387   5.405   4.265   4.347 -1.1611 -1.1809 -0.0536
  842GLY    HA2 3388   5.312   4.414   4.331 -2.8545  1.0144  1.7878
  842GLY      C 3389   5.317   4.288   4.162 -1.2051 -0.0221  0.4077
  842GLY      O 3390   5.351   4.379   4.090  0.0186  0.1582 -0.3936
  843ILE      N 3391   5.282   4.167   4.118 -0.5492  0.0058  0.4189
  843ILE     HN 3392   5.283   4.087   4.179 -2.0203 -2.1193 -2.1202
  843ILE     CA 3393   5.259   4.136   3.982  0.0021  0.4325  0.4777
  843ILE     HA 3394   5.348   4.173   3.933 -0.0175  0.0059  0.1119
  843ILE     CB 3395   5.244   3.985   3.959 -0.4808  0.4102 -0.0188
  843ILE     HB 3396   5.151   3.937   3.996  0.0773 -1.0207 -0.4068
  843ILE    CG2 3397   5.255   3.941   3.813  0.4861  0.1467 -0.6538
  843ILE   HG21 3398   5.255   3.830   3.816  1.3941  0.0580 -2.5084
  843ILE   HG22 3399   5.345   3.978   3.760 -0.1482  1.3341 -0.9578
  843ILE   HG23 3400   5.168   3.955   3.745 -0.1508 -2.2641 -0.4267
  843ILE    CG1 3401   5.355   3.901   4.029  0.4677 -0.2981 -1.2938
  843ILE   HG11 3402   5.341   3.795   3.999 -1.1670  0.1654 -2.2722
  843ILE   HG12 3403   5.348   3.907   4.139 -1.7784 -0.1923 -1.3958
  843ILE     CD 3404   5.501   3.938   3.983  0.0615  0.0802  0.5705
  843ILE    HD1 3405   5.498   4.043   3.949 -0.8162 -0.4990 -1.2538
  843ILE    HD2 3406   5.519   3.875   3.893 -1.1874  2.4430 -1.4671
  843ILE    HD3 3407   5.581   3.920   4.059  1.5393 -0.4726 -1.0365
  843ILE      C 3408   5.144   4.209   3.921  0.6435  0.6619  0.1089
  843ILE      O 3409   5.153   4.270   3.814 -0.5346  0.2067  0.1543
  844LEU      N 3410   5.032   4.209   3.997  0.7517 -0.1295  0.2100
  844LEU     HN 3411   5.028   4.161   4.083  0.2966  0.1273  0.3332
  844LEU     CA 3412   4.912   4.288   3.968  0.1975  0.2327  0.3585
  844LEU     HA 3413   4.871   4.254   3.874  2.9607 -0.8236 -0.5894
  844LEU     CB 3414   4.801   4.269   4.076 -0.6297 -0.5578  0.3293
  844LEU    HB1 3415   4.824   4.309   4.177 -1.3914  2.2837 -0.5041
  844LEU    HB2 3416   4.781   4.162   4.095  2.4358 -1.6097 -1.7668
  844LEU     CG 3417   4.659   4.331   4.043 -0.1517  0.3905  1.0737
  844LEU     HG 3418   4.653   4.316   3.933 -2.0181 -1.5004  1.3630
  844LEU    CD1 3419   4.536   4.261   4.100 -0.2355  0.0196  0.4522
  844LEU   HD11 3420   4.545   4.262   4.211  2.4466 -0.7566  0.3262
  844LEU   HD12 3421   4.549   4.155   4.071  0.3473 -0.1249  1.2178
  844LEU   HD13 3422   4.441   4.296   4.055  0.0490  0.9275  0.5322
  844LEU    CD2 3423   4.638   4.470   4.086  0.8120  0.4058 -0.5442
  844LEU   HD21 3424   4.637   4.485   4.196  0.0745  1.5077 -0.6838
  844LEU   HD22 3425   4.549   4.519   4.040  0.7431  1.9808  1.1513
  844LEU   HD23 3426   4.719   4.537   4.049  2.0704  0.0115  1.3578
  844LEU      C 3427   4.947   4.436   3.941  0.3225 -0.3714  0.1159
  844LEU      O 3428   4.894   4.501   3.852 -0.2540  0.1129  0.2172
  845LEU      N 3429   5.039   4.496   4.025 -0.4316  0.0399 -0.6800
  845LEU     HN 3430   5.052   4.448   4.111 -0.5792  2.0214  0.4828
  845LEU     CA 3431   5.080   4.641   3.999 -0.4321  0.5857 -0.8278
  845LEU     HA 3432   4.985   4.691   3.990 -0.6117  0.5762  0.8453
  845LEU     CB 3433   5.149   4.685   4.135  0.2496  0.1476  0.0859
  845LEU    HB1 3434   5.249   4.636   4.139  0.4712  0.5888  0.0308
  845LEU    HB2 3435   5.089   4.648   4.221  1.8391  0.0557  1.1910
  845LEU     CG 3436   5.157   4.835   4.163  0.0504  0.4908  0.8583
  845LEU     HG 3437   5.202   4.882   4.073 -2.0038 -1.1854 -1.1516
  845LEU    CD1 3438   5.011   4.907   4.177 -0.6089  0.8682 -0.7792
  845LEU   HD11 3439   4.945   4.888   4.091 -0.4035  3.1361 -1.4970
  845LEU   HD12 3440   5.006   5.016   4.199  1.3191  1.2696 -2.0893
  845LEU   HD13 3441   4.969   4.854   4.265 -1.4042  1.0061 -1.0766
  845LEU    CD2 3442   5.233   4.867   4.289  0.0025  0.1513 -0.1295
  845LEU   HD21 3443   5.244   4.977   4.286 -2.9149  0.5109 -0.2821
  845LEU   HD22 3444   5.338   4.832   4.283  0.6465  1.4230  2.4903
  845LEU   HD23 3445   5.174   4.837   4.378 -0.9750 -2.6432 -1.5942
  845LEU      C 3446   5.166   4.654   3.875 -0.6934  0.1311 -0.6094
  845LEU      O 3447   5.160   4.755   3.805 -0.1624 -0.7066  0.8176
  846TRP      N 3448   5.251   4.552   3.844  0.5558 -0.1222 -0.4899
  846TRP     HN 3449   5.275   4.479   3.907 -0.1349 -1.1605 -1.3761
  846TRP     CA 3450   5.313   4.539   3.716 -0.0572 -0.2789  0.4717
  846TRP     HA 3451   5.367   4.631   3.701  0.4270 -0.8498 -1.5300
  846TRP     CB 3452   5.421   4.431   3.710  0.3350  0.1049  0.5093
  846TRP    HB1 3453   5.376   4.330   3.719 -0.9995  0.2317 -2.9605
  846TRP    HB2 3454   5.484   4.441   3.801 -0.5906 -0.3330  1.2056
  846TRP     CG 3455   5.505   4.421   3.586  0.0260 -0.6008  0.2425
  846TRP    CD1 3456   5.610   4.513   3.577 -0.1016  0.3918  0.3084
  846TRP    HD1 3457   5.644   4.572   3.661  1.1756  1.2745 -0.7945
  846TRP    NE1 3458   5.670   4.496   3.456  0.4502 -0.2333 -0.4228
  846TRP    HE1 3459   5.762   4.526   3.441  0.9115 -1.5144 -0.2966
  846TRP    CE2 3460   5.590   4.418   3.375  0.0940  0.2501 -0.0042
  846TRP    CD2 3461   5.481   4.370   3.452  0.2859  0.0359  0.0008
  846TRP    CE3 3462   5.380   4.295   3.389  0.1394  0.3314  0.1705
  846TRP    HE3 3463   5.293   4.253   3.439 -0.4609  2.0765  0.6601
  846TRP    CZ3 3464   5.399   4.257   3.252 -0.5554 -0.3528  0.8131
  846TRP    HZ3 3465   5.340   4.177   3.210 -0.1224 -0.4551  0.3969
  846TRP    CZ2 3466   5.597   4.384   3.244  0.1099 -0.0653 -0.5654
  846TRP    HZ2 3467   5.677   4.419   3.180  2.5887 -0.1599  2.2722
  846TRP    CH2 3468   5.509   4.300   3.180 -0.2798  0.1824  0.1640
  846TRP    HH2 3469   5.518   4.272   3.076  0.4315  0.3448  0.1772
  846TRP      C 3470   5.219   4.529   3.598 -0.3132  0.3450 -0.7837
  846TRP      O 3471   5.232   4.597   3.497 -0.4855 -0.3524 -0.0549
  847GLU      N 3472   5.114   4.442   3.607 -0.2042  0.0968  0.2124
  847GLU     HN 3473   5.101   4.384   3.687 -0.6957 -0.0038  0.0610
  847GLU     CA 3474   5.005   4.426   3.504 -0.1227 -0.4224  0.7661
  847GLU     HA 3475   5.056   4.391   3.416  2.4859  2.3395  1.0238
  847GLU     CB 3476   4.907   4.312   3.551  0.4949  0.0485 -0.4212
  847GLU    HB1 3477   4.818   4.328   3.486  0.3596  1.8027  0.1542
  847GLU    HB2 3478   4.867   4.328   3.653 -1.8710  0.1718 -1.3052
  847GLU     CG 3479   4.963   4.170   3.539  0.3249  0.3039 -0.6997
  847GLU    HG1 3480   5.022   4.145   3.630 -0.4366  1.5803  0.1792
  847GLU    HG2 3481   5.032   4.156   3.453 -0.5176 -1.2491 -1.1495
  847GLU     CD 3482   4.854   4.063   3.529 -0.0027 -0.1083  0.3812
  847GLU    OE1 3483   4.831   4.014   3.409 -0.0042 -0.2812 -0.7007
  847GLU    OE2 3484   4.781   4.020   3.625 -0.6511  0.3887 -0.4592
  847GLU      C 3485   4.923   4.551   3.479  0.9420  0.5906  0.2789
  847GLU      O 3486   4.889   4.590   3.370 -0.1424 -0.8963  0.4823
  848ILE      N 3487   4.892   4.622   3.586 -0.2077  0.2333  0.3155
  848ILE     HN 3488   4.914   4.578   3.673 -0.8804 -0.4878  0.1377
  848ILE     CA 3489   4.829   4.747   3.578  0.2453 -0.4083 -0.4308
  848ILE     HA 3490   4.737   4.738   3.523  1.2580  0.8215 -2.4262
  848ILE     CB 3491   4.775   4.803   3.715 -1.1322  0.1670 -0.6306
  848ILE     HB 3492   4.852   4.789   3.794 -0.9555  2.2468 -0.3767
  848ILE    CG2 3493   4.753   4.954   3.700 -0.0612 -0.6072 -0.3485
  848ILE   HG21 3494   4.692   4.974   3.610 -2.9550 -0.6251  1.4925
  848ILE   HG22 3495   4.854   5.001   3.691  0.2089 -1.1505 -0.2340
  848ILE   HG23 3496   4.703   4.999   3.789 -0.5670 -0.3576 -0.7544
  848ILE    CG1 3497   4.649   4.722   3.760  0.0026  0.3217 -0.1052
  848ILE   HG11 3498   4.682   4.619   3.788  0.2955 -0.7584 -3.7992
  848ILE   HG12 3499   4.585   4.715   3.670  0.5371 -0.9166 -0.4234
  848ILE     CD 3500   4.566   4.784   3.867  0.9628  0.5416 -1.0343
  848ILE    HD1 3501   4.481   4.718   3.892  2.2308 -1.0766 -0.8672
  848ILE    HD2 3502   4.535   4.889   3.845  2.5110  1.1716 -0.3451
  848ILE    HD3 3503   4.631   4.800   3.956 -0.9528  0.3245  0.4640
  848ILE      C 3504   4.911   4.853   3.500 -0.1320 -0.2527  0.1551
  848ILE      O 3505   4.863   4.910   3.401  0.6948  0.4372 -0.3672
  849PHE      N 3506   5.041   4.883   3.540  0.7346  0.0747 -0.4513
  849PHE     HN 3507   5.071   4.833   3.621 -1.8646 -2.3969 -0.8439
  849PHE     CA 3508   5.117   4.995   3.482 -0.0127 -0.1358  0.2443
  849PHE     HA 3509   5.046   5.067   3.444  0.0144  0.1334  0.6945
  849PHE     CB 3510   5.208   5.075   3.575 -0.1339 -0.3720 -0.0826
  849PHE    HB1 3511   5.275   5.152   3.532 -0.7262  1.6446  2.3873
  849PHE    HB2 3512   5.277   5.002   3.623  1.0119  1.3714  1.0189
  849PHE     CG 3513   5.124   5.147   3.679  0.4501  0.3613 -0.1958
  849PHE    CD1 3514   5.082   5.083   3.795  0.1843 -0.2078 -0.2057
  849PHE    HD1 3515   5.123   4.986   3.819 -0.3963 -0.1551  1.0950
  849PHE    CE1 3516   5.009   5.151   3.885 -0.0338 -0.1564 -0.0898
  849PHE    HE1 3517   4.976   5.095   3.971  0.6372 -0.3390  0.0536
  849PHE     CZ 3518   4.976   5.290   3.862  0.2888  0.4592  0.5054
  849PHE     HZ 3519   4.921   5.340   3.940 -1.3783 -0.8425  0.2311
  849PHE    CD2 3520   5.078   5.276   3.647 -0.4422  0.1261  0.4201
  849PHE    HD2 3521   5.096   5.324   3.552 -2.5240  0.3520  0.0723
  849PHE    CE2 3522   5.012   5.349   3.745  0.4526  0.0109 -0.1821
  849PHE    HE2 3523   4.979   5.450   3.725 -0.8223 -0.5781 -1.1870
  849PHE      C 3524   5.190   4.966   3.349  0.8648 -0.0999  0.2493
  849PHE      O 3525   5.227   5.054   3.274  0.0201 -0.1919 -0.1496
  850SER      N 3526   5.204   4.836   3.314  0.4844 -0.2543  0.4649
  850SER     HN 3527   5.190   4.762   3.379  2.2423  0.3981  1.6769
  850SER     CA 3528   5.236   4.791   3.181  0.4639  0.5649 -0.7535
  850SER     HA 3529   5.321   4.842   3.138  0.2723  0.1548 -1.6526
  850SER     CB 3530   5.258   4.633   3.183  0.3032  0.1110 -0.0244
  850SER    HB1 3531   5.348   4.608   3.243  1.6354  0.7157 -1.6958
  850SER    HB2 3532   5.275   4.598   3.079 -0.5063 -1.0754  0.2218
  850SER     OG 3533   5.152   4.545   3.225 -0.5146  0.2401 -0.0409
  850SER    HG1 3534   5.171   4.538   3.319  1.6585 -2.5164 -0.5426
  850SER      C 3535   5.122   4.806   3.083  0.0730 -0.4530  0.4547
  850SER      O 3536   5.143   4.818   2.963  0.2895 -0.7438  0.1499
  851LEU      N 3537   4.993   4.805   3.132  0.2948 -0.4460 -0.2997
  851LEU     HN 3538   4.977   4.793   3.230 -0.0691 -0.6428 -0.3795
  851LEU     CA 3539   4.868   4.820   3.062 -0.2835 -0.5427  0.7016
  851LEU     HA 3540   4.801   4.845   3.144 -0.0128 -1.5807  1.2463
  851LEU     CB 3541   4.861   4.921   2.947  0.0250  0.1005 -0.0215
  851LEU    HB1 3542   4.765   4.945   2.896 -1.4160 -0.4517  2.3157
  851LEU    HB2 3543   4.924   4.883   2.863  0.2926 -0.1447  0.2888
  851LEU     CG 3544   4.908   5.065   2.994  0.3523 -0.1388 -0.4249
  851LEU     HG 3545   5.008   5.057   3.041  0.2823 -0.3013 -0.3030
  851LEU    CD1 3546   4.927   5.167   2.883 -0.1612 -0.1750  0.5742
  851LEU   HD11 3547   5.008   5.136   2.814  0.8375 -0.9513  2.0550
  851LEU   HD12 3548   4.951   5.268   2.922 -1.6547  0.2211  0.5440
  851LEU   HD13 3549   4.835   5.172   2.821 -0.4941 -0.0369  1.0737
  851LEU    CD2 3550   4.806   5.123   3.094  0.1567  0.1779  0.2453
  851LEU   HD21 3551   4.803   5.057   3.183  1.6624 -1.2107 -0.6758
  851LEU   HD22 3552   4.711   5.140   3.038  0.5955  0.3362 -0.4741
  851LEU   HD23 3553   4.832   5.226   3.129  0.4541  0.5341 -0.9608
  851LEU      C 3554   4.818   4.683   3.010 -0.6345 -0.5315 -0.2217
  851LEU      O 3555   4.754   4.668   2.907  0.4690 -0.1548 -0.0767
  852GLY      N 3556   4.839   4.580   3.095 -0.0351  0.2308  0.6000
  852GLY     HN 3557   4.906   4.577   3.169 -0.1396 -2.2040  0.6873
  852GLY     CA 3558   4.777   4.452   3.068 -0.5777 -1.0532 -0.2615
  852GLY    HA1 3559   4.687   4.472   3.013 -1.6869 -1.6686  1.2552
  852GLY    HA2 3560   4.760   4.409   3.166 -1.7715  0.9584  0.4722
  852GLY      C 3561   4.867   4.371   2.976 -1.4583  0.3767 -0.3480
  852GLY      O 3562   4.822   4.276   2.911 -0.6048 -1.1844 -0.1534
  853LEU      N 3563   5.002   4.386   2.979  0.3614  0.3192  0.4749
  853LEU     HN 3564   5.041   4.443   3.050  0.9161 -0.6572  0.9758
  853LEU     CA 3565   5.090   4.282   2.928  0.7040 -0.2803  0.3662
  853LEU     HA 3566   5.047   4.256   2.832 -0.7847  0.7833  0.7114
  853LEU     CB 3567   5.230   4.340   2.896  0.2378 -0.1826 -0.1344
  853LEU    HB1 3568   5.282   4.263   2.835 -0.5843  0.7575 -2.1016
  853LEU    HB2 3569   5.287   4.357   2.990 -0.6169 -2.0040  0.7734
  853LEU     CG 3570   5.233   4.461   2.804 -0.1267 -0.0450  0.0332
  853LEU     HG 3571   5.193   4.546   2.863 -0.2207 -0.3745  0.4568
  853LEU    CD1 3572   5.383   4.491   2.783 -0.0128  0.1317  0.7392
  853LEU   HD11 3573   5.416   4.575   2.718 -1.3005  0.5365  0.5780
  853LEU   HD12 3574   5.420   4.409   2.718  0.4496  0.3183  0.7642
  853LEU   HD13 3575   5.439   4.481   2.878 -0.9639  1.1971  1.4461
  853LEU    CD2 3576   5.167   4.430   2.674 -1.0603  0.1639 -0.5024
  853LEU   HD21 3577   5.168   4.521   2.611 -1.4793 -0.2156 -1.0699
  853LEU   HD22 3578   5.059   4.407   2.686 -0.9024  0.0185  0.7490
  853LEU   HD23 3579   5.223   4.367   2.602  1.8715 -0.2566  1.9316
  853LEU      C 3580   5.096   4.158   3.020 -0.4507  0.0842 -0.2075
  853LEU      O 3581   5.048   4.167   3.133  0.4103 -0.9775 -0.2256
  854ASN      N 3582   5.155   4.044   2.972  0.0998 -0.1049  0.9101
  854ASN     HN 3583   5.197   4.043   2.882  0.1841 -0.3565  0.9504
  854ASN     CA 3584   5.155   3.920   3.038 -0.4743  0.9945 -0.4860
  854ASN     HA 3585   5.066   3.907   3.097 -1.2560  1.1841 -1.6000
  854ASN     CB 3586   5.144   3.800   2.936  0.1073 -0.2168 -0.2621
  854ASN    HB1 3587   5.233   3.802   2.869 -0.7639  0.5561 -1.4384
  854ASN    HB2 3588   5.055   3.820   2.873 -1.0834  1.4812  1.8180
  854ASN     CG 3589   5.121   3.663   2.996  0.5910 -0.3716  0.6288
  854ASN    OD1 3590   5.198   3.568   2.978  0.5425  0.1556 -0.2171
  854ASN    ND2 3591   4.999   3.646   3.058  0.3853 -0.0529  0.2041
  854ASN   HD21 3592   4.971   3.554   3.084 -0.5919  0.5976  1.6273
  854ASN   HD22 3593   4.942   3.729   3.058 -0.4809 -0.6345 -0.7019
  854ASN      C 3594   5.284   3.908   3.125  0.7678 -0.0353 -0.4043
  854ASN      O 3595   5.392   3.933   3.079 -0.1295 -0.6868  0.2459
  855PRO      N 3596   5.286   3.877   3.254  0.2523  0.5150  0.3646
  855PRO     CD 3597   5.166   3.840   3.326  0.2440  0.3041 -0.4398
  855PRO    HD1 3598   5.157   3.731   3.308  0.7438  0.2542 -0.4028
  855PRO    HD2 3599   5.073   3.891   3.295  0.8651  1.7885  0.0473
  855PRO     CA 3600   5.403   3.872   3.341  0.3073 -0.1054  0.3912
  855PRO     HA 3601   5.435   3.975   3.339  2.1383 -0.6263  0.9203
  855PRO     CB 3602   5.348   3.818   3.476 -0.0493 -0.1654  0.6305
  855PRO    HB1 3603   5.406   3.867   3.557  2.8112 -2.0900 -0.1216
  855PRO    HB2 3604   5.364   3.708   3.482  1.3946  0.0590  1.3727
  855PRO     CG 3605   5.205   3.863   3.471  0.3238 -0.1633  0.2576
  855PRO    HG1 3606   5.152   3.808   3.551 -0.5492  2.3419  1.5170
  855PRO    HG2 3607   5.192   3.971   3.497 -0.7394 -0.4698  1.0532
  855PRO      C 3608   5.527   3.785   3.287 -0.2711  0.4850 -0.9902
  855PRO      O 3609   5.517   3.702   3.198  0.5976  0.4198 -0.0299
  856TYR      N 3610   5.649   3.821   3.339  0.2771  0.2832  0.2498
  856TYR     HN 3611   5.656   3.892   3.409 -0.4519  0.0865  0.5337
  856TYR     CA 3612   5.778   3.775   3.288  1.3315 -0.5584 -0.5484
  856TYR     HA 3613   5.838   3.864   3.304 -1.6679  1.5270  0.0296
  856TYR     CB 3614   5.847   3.664   3.378  0.1743  0.0116 -0.6308
  856TYR    HB1 3615   5.955   3.669   3.356 -0.0220  0.7301 -1.5094
  856TYR    HB2 3616   5.809   3.562   3.355 -0.8994  0.0570  0.7701
  856TYR     CG 3617   5.833   3.696   3.523 -0.6344  0.5467 -0.7955
  856TYR    CD1 3618   5.937   3.760   3.597 -0.2247  0.4616  0.2662
  856TYR    HD1 3619   6.014   3.798   3.531 -0.6662 -2.3985 -2.1228
  856TYR    CE1 3620   5.922   3.778   3.737  0.1465 -0.1648  0.4003
  856TYR    HE1 3621   5.997   3.824   3.800  1.9056 -3.3567  0.9098
  856TYR     CZ 3622   5.805   3.743   3.804  0.9292 -1.5747  1.2916
  856TYR     OH 3623   5.796   3.768   3.939 -0.3520 -0.2351  0.4224
  856TYR     HH 3624   5.725   3.709   3.965  0.3611 -2.0822 -1.5199
  856TYR    CD2 3625   5.718   3.649   3.596 -0.3731 -0.3691  0.0878
  856TYR    HD2 3626   5.642   3.589   3.548 -0.2386 -1.6193  1.3801
  856TYR    CE2 3627   5.704   3.673   3.732 -0.6487  0.8195 -0.5943
  856TYR    HE2 3628   5.627   3.630   3.795 -0.9509 -0.2072 -1.6358
  856TYR      C 3629   5.802   3.755   3.139  0.6982  0.0580 -0.3263
  856TYR      O 3630   5.811   3.643   3.101 -0.6488  0.1432  0.3865
  857PRO      N 3631   5.812   3.856   3.049 -0.3119  0.2219  0.3096
  857PRO     CD 3632   5.785   3.996   3.077 -0.0037 -0.7209  0.0992
  857PRO    HD1 3633   5.886   4.040   3.093 -0.4817  0.7765 -0.8257
  857PRO    HD2 3634   5.719   4.003   3.166  0.1573 -0.6744  0.2143
  857PRO     CA 3635   5.788   3.825   2.906 -0.5837 -0.4109 -0.4988
  857PRO     HA 3636   5.706   3.755   2.901 -0.2737 -0.8017 -0.2564
  857PRO     CB 3637   5.772   3.963   2.841  0.8097 -0.4143  0.4443
  857PRO    HB1 3638   5.696   3.959   2.760 -3.0381 -1.5285  3.7767
  857PRO    HB2 3639   5.870   3.995   2.800  0.9423 -1.2104  0.1383
  857PRO     CG 3640   5.717   4.059   2.956  0.2505 -0.2262 -0.3714
  857PRO    HG1 3641   5.752   4.164   2.951 -0.5381  0.3175  2.8665
  857PRO    HG2 3642   5.606   4.055   2.955  0.2259  0.4643 -0.8057
  857PRO      C 3643   5.892   3.736   2.843  0.0461  0.5180  0.5024
  857PRO      O 3644   6.010   3.753   2.871 -0.1029  0.4251 -0.4843
  858GLY      N 3645   5.852   3.637   2.752  0.2765  0.3732 -1.0099
  858GLY     HN 3646   5.753   3.629   2.741 -0.0787  1.2697  1.0664
  858GLY     CA 3647   5.934   3.551   2.666 -0.4954  0.4114  0.0881
  858GLY    HA1 3648   5.989   3.624   2.607 -1.3219  0.1186 -1.0681
  858GLY    HA2 3649   5.869   3.482   2.615 -0.6471  0.9310 -0.4369
  858GLY      C 3650   6.035   3.470   2.745  0.5178  0.0563 -0.5142
  858GLY      O 3651   6.152   3.456   2.707  0.2604 -0.4643  0.7337
  859ILE      N 3652   5.998   3.410   2.865 -0.2475  0.2210  0.4210
  859ILE     HN 3653   5.909   3.427   2.907  0.4012  2.3369  1.0722
  859ILE     CA 3654   6.087   3.314   2.939 -0.0643  0.0659  0.4562
  859ILE     HA 3655   6.170   3.283   2.878 -1.0709  0.7844 -1.3896
  859ILE     CB 3656   6.142   3.368   3.077  0.4548  0.9448 -0.4661
  859ILE     HB 3657   6.061   3.368   3.153 -0.5868 -1.0902 -1.4942
  859ILE    CG2 3658   6.252   3.265   3.111 -0.5191  0.2570  0.7656
  859ILE   HG21 3659   6.283   3.273   3.218 -0.4207  1.0294  0.6804
  859ILE   HG22 3660   6.344   3.288   3.053 -0.0628  2.9036  2.3446
  859ILE   HG23 3661   6.220   3.160   3.094 -0.2125  0.3164 -0.2011
  859ILE    CG1 3662   6.207   3.507   3.078  0.6396  0.0119  0.2014
  859ILE   HG11 3663   6.131   3.579   3.041 -0.0738 -0.6394  0.3808
  859ILE   HG12 3664   6.273   3.499   2.989  1.3505  2.4917  0.4283
  859ILE     CD 3665   6.270   3.550   3.211  0.2029  0.3810  0.2735
  859ILE    HD1 3666   6.259   3.660   3.223  0.3517  0.5959 -1.3751
  859ILE    HD2 3667   6.378   3.525   3.217 -0.4585 -2.8549  0.7393
  859ILE    HD3 3668   6.220   3.502   3.298 -1.4029 -0.5794 -1.1050
  859ILE      C 3669   6.008   3.188   2.949 -0.8143 -0.2322  0.1475
  859ILE      O 3670   5.889   3.195   2.986  0.4792  0.6966  0.4104
  860LEU      N 3671   6.064   3.071   2.911  0.3254 -0.0731  0.7143
  860LEU     HN 3672   6.162   3.074   2.893  0.7476 -2.7186  2.2029
  860LEU     CA 3673   5.999   2.937   2.909 -0.0757 -0.1013  0.5233
  860LEU     HA 3674   5.903   2.948   2.862  1.1496 -1.8236 -2.6757
  860LEU     CB 3675   6.081   2.839   2.823 -0.2987  0.1201  0.4686
  860LEU    HB1 3676   6.182   2.827   2.866  0.8888 -1.0027 -2.3713
  860LEU    HB2 3677   6.090   2.877   2.719 -0.3554  0.5177  0.6056
  860LEU     CG 3678   6.044   2.689   2.814 -0.4544 -0.1611  0.2878
  860LEU     HG 3679   6.033   2.657   2.920 -0.6128 -0.8172  0.0755
  860LEU    CD1 3680   5.903   2.659   2.753 -0.6106  0.0666  0.1413
  860LEU   HD11 3681   5.899   2.555   2.712  0.6656  0.2508 -0.5221
  860LEU   HD12 3682   5.889   2.733   2.671 -3.0304 -0.0898  0.3593
  860LEU   HD13 3683   5.832   2.679   2.836  1.4956  0.2142  2.0017
  860LEU    CD2 3684   6.156   2.611   2.753 -0.0680 -0.2954  0.1077
  860LEU   HD21 3685   6.145   2.624   2.643  1.7019  1.4114  0.0810
  860LEU   HD22 3686   6.144   2.506   2.786 -0.7085  0.0557  1.0398
  860LEU   HD23 3687   6.256   2.653   2.776 -0.6204  0.4040  1.3538
  860LEU      C 3688   5.980   2.900   3.051  0.1328 -0.0346  0.1426
  860LEU      O 3689   6.066   2.897   3.139 -0.0491 -0.5520 -0.2111
  861VAL      N 3690   5.857   2.877   3.088  0.0993  0.1530  0.3416
  861VAL     HN 3691   5.789   2.857   3.018  1.9837 -2.0461 -1.0540
  861VAL     CA 3692   5.814   2.847   3.223  0.5753 -0.2957 -0.4954
  861VAL     HA 3693   5.864   2.913   3.291 -0.5747  1.2320 -1.0825
  861VAL     CB 3694   5.657   2.872   3.241 -0.2696  0.1309  0.2821
  861VAL     HB 3695   5.615   2.846   3.142 -0.5408 -0.7262  0.6079
  861VAL    CG1 3696   5.595   2.801   3.358  0.2475 -0.1392  0.5202
  861VAL   HG11 3697   5.485   2.818   3.364 -0.0320 -1.1848 -1.2492
  861VAL   HG12 3698   5.645   2.829   3.454 -1.0981  0.2733  1.1195
  861VAL   HG13 3699   5.602   2.692   3.339 -0.6742  0.2385 -2.3602
  861VAL    CG2 3700   5.633   3.024   3.261  0.0245  0.2791  0.0071
  861VAL   HG21 3701   5.672   3.057   3.360  1.4795  0.7865 -0.7085
  861VAL   HG22 3702   5.527   3.055   3.252  0.0116  0.0262 -0.8275
  861VAL   HG23 3703   5.686   3.078   3.181 -1.1132  1.0436 -0.2566
  861VAL      C 3704   5.854   2.702   3.253  0.3546  0.1557  0.1751
  861VAL      O 3705   5.789   2.607   3.206  0.8985  0.0941 -0.3267
  862ASN      N 3706   5.957   2.679   3.340  0.5453  0.1452 -0.0841
  862ASN     HN 3707   6.004   2.752   3.389  2.6565 -2.2584  1.7302
  862ASN     CA 3708   6.023   2.552   3.347  0.6606  0.4835 -0.7894
  862ASN     HA 3709   5.950   2.473   3.362  2.6571 -1.4468 -0.7593
  862ASN     CB 3710   6.102   2.510   3.220 -0.1593 -0.4221  0.8278
  862ASN    HB1 3711   6.036   2.511   3.131  1.3695  0.0897 -0.3546
  862ASN    HB2 3712   6.141   2.406   3.215  0.1648 -0.2550 -0.7204
  862ASN     CG 3713   6.224   2.598   3.190 -0.5156 -0.0534 -0.3547
  862ASN    OD1 3714   6.267   2.686   3.266 -0.4304 -0.6439 -0.2000
  862ASN    ND2 3715   6.277   2.588   3.066 -0.0753 -0.2990 -0.0272
  862ASN   HD21 3716   6.337   2.658   3.028  3.1546 -3.2320 -0.8363
  862ASN   HD22 3717   6.233   2.513   3.017 -2.7171  0.7249  0.6211
  862ASN      C 3718   6.103   2.559   3.474 -0.6192  0.1597  0.0139
  862ASN      O 3719   6.104   2.665   3.537 -0.1487  0.9586 -0.1496
  863SER      N 3720   6.185   2.456   3.513  0.3793 -0.3587 -0.1340
  863SER     HN 3721   6.219   2.381   3.458  3.6471 -0.8882  2.3307
  863SER     CA 3722   6.237   2.454   3.647  0.7734  0.0323 -0.7655
  863SER     HA 3723   6.165   2.492   3.719 -0.4991  1.8990 -2.9032
  863SER     CB 3724   6.274   2.309   3.701  0.2372 -0.8213  0.1256
  863SER    HB1 3725   6.306   2.308   3.807 -1.4246  0.2669  0.6710
  863SER    HB2 3726   6.353   2.268   3.633 -0.1863 -0.2158 -0.7473
  863SER     OG 3727   6.162   2.222   3.704 -0.0165  0.3108  0.4667
  863SER    HG1 3728   6.136   2.188   3.619  1.6001 -2.7264  1.0420
  863SER      C 3729   6.346   2.542   3.669  0.3348 -0.3695  0.5205
  863SER      O 3730   6.364   2.589   3.783  0.5684  0.2875  0.1503
  864LYS      N 3731   6.427   2.573   3.565  0.3585 -0.0902 -0.2043
  864LYS     HN 3732   6.401   2.515   3.489 -0.6133 -0.7206  0.5820
  864LYS     CA 3733   6.531   2.670   3.554 -0.4781 -0.4661  0.2540
  864LYS     HA 3734   6.594   2.676   3.642  0.0436 -1.1687 -0.0557
  864LYS     CB 3735   6.611   2.637   3.424  0.1902 -0.3959  0.2660
  864LYS    HB1 3736   6.676   2.724   3.402 -1.6637  0.2678 -3.3399
  864LYS    HB2 3737   6.536   2.638   3.342  0.9649  0.3608 -0.4490
  864LYS     CG 3738   6.691   2.503   3.430  0.3474 -0.1756  0.0348
  864LYS    HG1 3739   6.753   2.513   3.338 -0.7902  0.2251 -0.7086
  864LYS    HG2 3740   6.618   2.420   3.438 -2.0036  1.9079  1.5786
  864LYS     CD 3741   6.783   2.494   3.547  0.2467 -0.2695  0.5175
  864LYS    HD1 3742   6.721   2.510   3.637  0.5668 -0.1846  0.7254
  864LYS    HD2 3743   6.859   2.575   3.550  0.5696 -0.5699  0.5963
  864LYS     CE 3744   6.847   2.353   3.576 -0.1371  0.1275 -0.1115
  864LYS    HE1 3745   6.896   2.307   3.487 -1.8857 -3.7199  0.6879
  864LYS    HE2 3746   6.769   2.279   3.603 -1.0336  0.4522 -1.7244
  864LYS     NZ 3747   6.935   2.353   3.694 -0.2033 -0.1454  0.6673
  864LYS    HZ1 3748   7.000   2.273   3.678 -0.1351  0.3986 -2.3019
  864LYS    HZ2 3749   6.881   2.358   3.783 -2.6188  2.5126 -0.7815
  864LYS    HZ3 3750   6.990   2.441   3.703 -2.0957  0.9566  2.3256
  864LYS      C 3751   6.480   2.822   3.554 -0.2330  0.7721 -0.4912
  864LYS      O 3752   6.540   2.910   3.614 -0.3700  0.2619 -0.4199
  865PHE      N 3753   6.366   2.849   3.504 -0.4630  0.6063 -0.4171
  865PHE     HN 3754   6.321   2.778   3.451  0.1445 -0.3249  0.2852
  865PHE     CA 3755   6.300   2.975   3.521 -0.2382  0.5479 -0.1853
  865PHE     HA 3756   6.370   3.053   3.495  0.9772 -0.0869  1.0461
  865PHE     CB 3757   6.170   2.980   3.437  0.2576  0.1516  0.5609
  865PHE    HB1 3758   6.122   2.880   3.444  1.4655 -0.4982 -0.1145
  865PHE    HB2 3759   6.202   2.999   3.332 -1.5836 -0.5926 -0.1872
  865PHE     CG 3760   6.068   3.075   3.480  0.0208 -0.4400  0.9447
  865PHE    CD1 3761   6.079   3.211   3.454  1.1168 -0.9558 -0.6531
  865PHE    HD1 3762   6.164   3.259   3.408  1.8055 -0.7827  0.7368
  865PHE    CE1 3763   5.978   3.300   3.490 -0.1167  0.1510 -0.3997
  865PHE    HE1 3764   6.004   3.405   3.486  2.5438 -0.4055  0.3339
  865PHE     CZ 3765   5.857   3.247   3.538 -0.1831  0.0879 -0.0460
  865PHE     HZ 3766   5.775   3.312   3.564 -1.0907 -0.9083 -0.3379
  865PHE    CD2 3767   5.947   3.025   3.528  0.0323  0.1238  0.3129
  865PHE    HD2 3768   5.925   2.920   3.539  1.4082 -0.3099 -0.8008
  865PHE    CE2 3769   5.845   3.110   3.570 -0.0129  0.1427  0.6536
  865PHE    HE2 3770   5.754   3.077   3.619 -1.1718 -0.2949 -1.6677
  865PHE      C 3771   6.268   3.008   3.675 -0.2275 -0.6684  0.1315
  865PHE      O 3772   6.292   3.120   3.726 -0.1512  0.8921  0.5020
  866TYR      N 3773   6.205   2.905   3.740  0.2649 -0.5300 -0.3704
  866TYR     HN 3774   6.192   2.824   3.683  0.4526 -1.1081  0.3964
  866TYR     CA 3775   6.192   2.895   3.885  0.4360  0.2211 -0.7692
  866TYR     HA 3776   6.129   2.977   3.917  2.9399  0.6712  3.8814
  866TYR     CB 3777   6.126   2.765   3.935 -0.0352  0.1653  0.2832
  866TYR    HB1 3778   6.123   2.766   4.046  2.4261 -2.6025  0.5063
  866TYR    HB2 3779   6.193   2.680   3.910  1.0114  1.2282 -0.6359
  866TYR     CG 3780   5.989   2.737   3.879  0.1255  0.3682  0.2090
  866TYR    CD1 3781   5.951   2.606   3.896  0.0795 -0.0323  0.0025
  866TYR    HD1 3782   6.015   2.539   3.951 -1.0538 -0.3666  0.9798
  866TYR    CE1 3783   5.827   2.558   3.839  0.8254 -0.8274  0.0092
  866TYR    HE1 3784   5.789   2.462   3.868  1.5222 -0.5687  1.9148
  866TYR     CZ 3785   5.742   2.649   3.766 -0.4042  0.2808  0.8732
  866TYR     OH 3786   5.634   2.595   3.696  0.6036  0.4746  0.1502
  866TYR     HH 3787   5.650   2.502   3.680 -2.6820 -0.0182 -1.0575
  866TYR    CD2 3788   5.906   2.826   3.805 -0.1313  0.4599 -0.0533
  866TYR    HD2 3789   5.948   2.925   3.797  1.3009 -0.1360 -0.3369
  866TYR    CE2 3790   5.784   2.785   3.751  0.0242  0.0826 -0.2167
  866TYR    HE2 3791   5.729   2.847   3.681  1.3391  0.4093 -1.0161
  866TYR      C 3792   6.317   2.921   3.966 -0.1800  0.4371  0.2813
  866TYR      O 3793   6.310   2.993   4.062  0.7533 -0.1270 -0.1488
  867LYS      N 3794   6.435   2.861   3.929 -0.9147  0.5144 -0.2474
  867LYS     HN 3795   6.437   2.800   3.850 -1.6901 -0.0999  0.1978
  867LYS     CA 3796   6.564   2.891   3.997  0.8237 -0.1233  0.2984
  867LYS     HA 3797   6.555   2.873   4.103 -0.3493 -3.2912 -0.2514
  867LYS     CB 3798   6.674   2.818   3.925  0.3527  0.2644 -0.3125
  867LYS    HB1 3799   6.677   2.831   3.815  0.2918 -0.5510 -0.4215
  867LYS    HB2 3800   6.645   2.711   3.932 -0.1805  0.3818 -0.6643
  867LYS     CG 3801   6.811   2.830   3.987 -0.2717 -0.2708  0.0088
  867LYS    HG1 3802   6.846   2.935   3.973  1.3220 -0.9230 -1.3514
  867LYS    HG2 3803   6.882   2.764   3.933  0.1721  0.2135 -0.0178
  867LYS     CD 3804   6.804   2.789   4.134 -0.4146  0.2559 -0.0158
  867LYS    HD1 3805   6.733   2.705   4.147  0.0056  0.1992  2.3634
  867LYS    HD2 3806   6.756   2.871   4.192 -2.2704 -0.0563 -1.0237
  867LYS     CE 3807   6.935   2.753   4.214 -0.4772  0.8245 -0.2385
  867LYS    HE1 3808   6.983   2.655   4.191  1.1052  1.1011  1.6553
  867LYS    HE2 3809   6.910   2.780   4.319 -2.1872  1.2881 -0.7331
  867LYS     NZ 3810   7.025   2.862   4.187  0.2097 -0.1731 -0.7100
  867LYS    HZ1 3811   7.074   2.842   4.098 -2.0500  0.7414 -2.2296
  867LYS    HZ2 3812   7.105   2.870   4.253  1.7760  3.2558 -2.7386
  867LYS    HZ3 3813   6.977   2.954   4.188  2.3883  1.0578  0.9620
  867LYS      C 3814   6.606   3.036   3.974 -0.2397  0.0838  0.5566
  867LYS      O 3815   6.651   3.100   4.063 -0.1248 -0.1951  0.4830
  868LEU      N 3816   6.591   3.091   3.852 -0.1877 -0.1710  0.8050
  868LEU     HN 3817   6.566   3.039   3.771 -2.1903  1.4709  0.2813
  868LEU     CA 3818   6.616   3.229   3.818 -0.3614  0.6600 -0.0926
  868LEU     HA 3819   6.720   3.250   3.840 -0.1450  0.0150 -0.4841
  868LEU     CB 3820   6.601   3.256   3.669  0.0616 -0.1858  0.2450
  868LEU    HB1 3821   6.505   3.210   3.637  1.1458 -3.4462  1.2360
  868LEU    HB2 3822   6.671   3.183   3.622 -0.1908 -1.1743  1.3412
  868LEU     CG 3823   6.628   3.403   3.616 -0.0332  0.4605 -0.1929
  868LEU     HG 3824   6.556   3.464   3.675  0.6211  0.3719  0.7243
  868LEU    CD1 3825   6.775   3.446   3.639 -0.3757  0.0725  0.7067
  868LEU   HD11 3826   6.799   3.549   3.604 -1.0402 -0.7597 -2.6041
  868LEU   HD12 3827   6.840   3.374   3.585 -0.7641  0.2741 -0.0475
  868LEU   HD13 3828   6.807   3.439   3.745  2.2394 -0.6867 -0.0717
  868LEU    CD2 3829   6.595   3.415   3.460  0.3216 -0.0714  0.5640
  868LEU   HD21 3830   6.650   3.335   3.406  1.1962 -0.5048  2.0387
  868LEU   HD22 3831   6.621   3.517   3.424 -0.4305 -0.1728 -0.3166
  868LEU   HD23 3832   6.485   3.402   3.453 -0.0663  1.5470  2.6594
  868LEU      C 3833   6.535   3.330   3.900 -0.0272 -0.4455  0.8462
  868LEU      O 3834   6.587   3.425   3.954 -0.1615 -0.1640 -1.1720
  869VAL      N 3835   6.407   3.305   3.910  0.2354  0.6960 -0.8324
  869VAL     HN 3836   6.361   3.223   3.877  0.5253 -0.4069  1.3212
  869VAL     CA 3837   6.326   3.383   3.999 -0.3261 -0.1726  0.2738
  869VAL     HA 3838   6.333   3.486   3.968 -1.1404 -0.1912  0.0118
  869VAL     CB 3839   6.177   3.359   3.971 -0.7678  0.4354  0.4100
  869VAL     HB 3840   6.175   3.253   3.937 -0.6079  0.3244  0.7301
  869VAL    CG1 3841   6.080   3.377   4.097  0.3138 -0.1182  0.1416
  869VAL   HG11 3842   5.984   3.336   4.060  0.3906  0.4429 -0.7038
  869VAL   HG12 3843   6.060   3.485   4.116  0.7930  0.2175 -1.1644
  869VAL   HG13 3844   6.117   3.316   4.182  0.7259 -0.3766 -0.2284
  869VAL    CG2 3845   6.141   3.439   3.843  0.1655 -0.5639 -0.1963
  869VAL   HG21 3846   6.144   3.549   3.854  0.6863 -0.6247  0.2699
  869VAL   HG22 3847   6.039   3.418   3.803 -0.8735  2.9991  0.2154
  869VAL   HG23 3848   6.211   3.413   3.761  0.9615 -0.0935  0.3250
  869VAL      C 3849   6.359   3.384   4.140  0.8636 -0.2449 -0.1202
  869VAL      O 3850   6.361   3.491   4.207  0.4210  0.3893 -0.0792
  870LYS      N 3851   6.398   3.268   4.195 -0.7903 -0.1692  0.6531
  870LYS     HN 3852   6.397   3.183   4.144  1.0968  0.5740 -0.7512
  870LYS     CA 3853   6.438   3.247   4.326  0.0216  0.0096  0.1961
  870LYS     HA 3854   6.367   3.287   4.397 -2.1088 -4.5061  1.0109
  870LYS     CB 3855   6.443   3.093   4.360 -0.4341  0.5345 -0.1651
  870LYS    HB1 3856   6.523   3.038   4.307 -1.9392 -2.1752  0.1989
  870LYS    HB2 3857   6.353   3.050   4.311  1.4738 -1.5007 -2.1369
  870LYS     CG 3858   6.452   3.071   4.511  0.6234 -0.8837 -0.0544
  870LYS    HG1 3859   6.369   3.131   4.555  0.2010  0.6015 -2.7206
  870LYS    HG2 3860   6.546   3.110   4.556 -0.6163  0.3797  1.5740
  870LYS     CD 3861   6.437   2.920   4.547 -0.6545  0.0715 -0.2186
  870LYS    HD1 3862   6.343   2.876   4.508 -0.7651  0.8112 -0.8137
  870LYS    HD2 3863   6.435   2.926   4.658  0.5648  0.7324 -0.2139
  870LYS     CE 3864   6.541   2.814   4.500  0.4753 -0.1051  0.0792
  870LYS    HE1 3865   6.534   2.811   4.389 -0.9040 -0.8657  0.1608
  870LYS    HE2 3866   6.525   2.713   4.542  0.1324 -0.5138 -0.9954
  870LYS     NZ 3867   6.685   2.851   4.527 -0.3894 -0.0583  0.5989
  870LYS    HZ1 3868   6.716   2.943   4.490  0.6337  0.6239  2.9411
  870LYS    HZ2 3869   6.740   2.770   4.493 -0.1201  0.6661 -0.7394
  870LYS    HZ3 3870   6.693   2.844   4.631  5.4998  0.2258  0.4876
  870LYS      C 3871   6.572   3.316   4.354  0.2912  0.0185  0.1341
  870LYS      O 3872   6.591   3.375   4.458  0.1820 -0.4072 -0.0713
  871ASP      N 3873   6.663   3.312   4.249  0.3405 -0.0026  0.5153
  871ASP     HN 3874   6.656   3.239   4.182 -0.8180  2.0237 -1.7352
  871ASP     CA 3875   6.797   3.376   4.242  1.0233 -0.2983  0.0927
  871ASP     HA 3876   6.842   3.348   4.336  0.5627 -0.0194  0.4010
  871ASP     CB 3877   6.884   3.331   4.116  0.4098  0.5837 -0.5273
  871ASP    HB1 3878   6.961   3.406   4.088  2.9362 -1.4290  0.6200
  871ASP    HB2 3879   6.825   3.327   4.021  0.5365  1.4104 -0.6540
  871ASP     CG 3880   6.956   3.198   4.144 -0.3691 -0.5956 -0.8631
  871ASP    OD1 3881   6.920   3.119   4.229  0.0761  0.5568 -0.0024
  871ASP    OD2 3882   7.049   3.170   4.063  0.3079 -0.2540  0.0566
  871ASP      C 3883   6.779   3.528   4.241 -0.7981  0.0527  0.5764
  871ASP      O 3884   6.880   3.600   4.258  0.5568  0.3240  0.2040
  872GLY      N 3885   6.663   3.590   4.219  0.5293  0.6248 -0.0274
  872GLY     HN 3886   6.584   3.532   4.204  1.0040 -0.2339  0.6695
  872GLY     CA 3887   6.625   3.726   4.247  0.3635  0.4266 -1.1018
  872GLY    HA1 3888   6.712   3.779   4.283  0.0604 -0.2633  0.8090
  872GLY    HA2 3889   6.549   3.728   4.324  0.6363 -3.9523 -0.4676
  872GLY      C 3890   6.579   3.801   4.128  0.6252 -0.0761 -0.3643
  872GLY      O 3891   6.569   3.921   4.132  0.3960 -0.6707  0.1591
  873TYR      N 3892   6.560   3.734   4.008  0.2132  0.0171  0.2420
  873TYR     HN 3893   6.585   3.638   4.001  2.6072  0.6381 -0.7257
  873TYR     CA 3894   6.505   3.801   3.890 -1.0712 -0.4919  0.4999
  873TYR     HA 3895   6.575   3.877   3.858 -0.3953 -0.8023  1.2045
  873TYR     CB 3896   6.498   3.692   3.775  0.3811 -0.6418  0.2403
  873TYR    HB1 3897   6.416   3.619   3.795 -0.9662  0.3994 -1.1773
  873TYR    HB2 3898   6.594   3.638   3.767 -0.2171 -1.5896 -0.9889
  873TYR     CG 3899   6.465   3.746   3.643 -0.0154 -0.1284  0.0913
  873TYR    CD1 3900   6.566   3.818   3.578  0.1478  0.5344 -0.6822
  873TYR    HD1 3901   6.667   3.829   3.616 -0.0628 -0.1582  0.1061
  873TYR    CE1 3902   6.538   3.865   3.449  0.1349  0.3966  0.0985
  873TYR    HE1 3903   6.620   3.917   3.401 -0.2717  2.4571  1.4979
  873TYR     CZ 3904   6.413   3.847   3.386  0.2138 -0.5955 -0.0360
  873TYR     OH 3905   6.371   3.890   3.254 -0.3545 -0.0019  0.5808
  873TYR     HH 3906   6.442   3.946   3.222  0.5782  0.8931  3.7668
  873TYR    CD2 3907   6.337   3.730   3.584  0.0471 -0.1654  0.1952
  873TYR    HD2 3908   6.260   3.684   3.644 -0.8395 -0.6040 -1.2332
  873TYR    CE2 3909   6.309   3.787   3.458 -0.1595 -0.5819 -0.1981
  873TYR    HE2 3910   6.209   3.782   3.419 -1.7544  0.9914  3.2343
  873TYR      C 3911   6.365   3.874   3.909  0.2476  0.2486 -0.4857
  873TYR      O 3912   6.268   3.816   3.954 -0.1124  0.0915 -0.1397
  874GLN      N 3913   6.362   3.999   3.871  0.0818  0.3021  0.1498
  874GLN     HN 3914   6.452   4.037   3.852  0.4061  0.8958  2.5442
  874GLN     CA 3915   6.236   4.077   3.873 -0.3832  0.7371 -0.1908
  874GLN     HA 3916   6.160   4.005   3.898 -1.4185  0.9429 -2.4636
  874GLN     CB 3917   6.255   4.196   3.976 -0.3549 -0.5405 -0.1664
  874GLN    HB1 3918   6.181   4.278   3.967 -0.4569 -0.3816  1.6654
  874GLN    HB2 3919   6.348   4.251   3.950 -0.1177 -0.0821  1.4924
  874GLN     CG 3920   6.271   4.151   4.121  0.0777  0.2775  0.0865
  874GLN    HG1 3921   6.373   4.107   4.131 -0.3143 -0.9108 -0.8550
  874GLN    HG2 3922   6.201   4.067   4.145  0.1960  0.0443 -0.3752
  874GLN     CD 3923   6.270   4.268   4.216  0.2592  0.3016 -0.0657
  874GLN    OE1 3924   6.277   4.384   4.177 -0.1935 -0.3563  0.3513
  874GLN    NE2 3925   6.270   4.244   4.347 -0.4098  0.6308  0.5997
  874GLN   HE21 3926   6.266   4.312   4.420  2.6592  2.4790 -0.7693
  874GLN   HE22 3927   6.273   4.145   4.363 -0.0068  0.4197 -0.6585
  874GLN      C 3928   6.210   4.129   3.732  0.1619 -0.1311 -0.2325
  874GLN      O 3929   6.299   4.129   3.655 -0.4705 -0.4613  0.3207
  875MET      N 3930   6.084   4.159   3.693  0.3147  0.4482 -0.6949
  875MET     HN 3931   6.012   4.131   3.756  1.5960 -1.4051  0.0220
  875MET     CA 3932   6.049   4.232   3.567  0.1678  0.3619  0.1950
  875MET     HA 3933   6.106   4.184   3.489  1.2873  0.7646  0.7386
  875MET     CB 3934   5.898   4.235   3.532 -0.6110  0.0939 -0.1333
  875MET    HB1 3935   5.881   4.286   3.435 -1.4278 -1.2499 -0.7123
  875MET    HB2 3936   5.841   4.297   3.604 -1.8708 -0.6605 -0.4612
  875MET     CG 3937   5.840   4.095   3.504  0.1210 -0.6497 -0.3780
  875MET    HG1 3938   5.864   4.033   3.593  1.0641  1.2170  0.7451
  875MET    HG2 3939   5.888   4.057   3.412  1.5652 -2.0945  0.9018
  875MET     SD 3940   5.652   4.100   3.493  0.1622 -0.4417  0.0892
  875MET     CE 3941   5.598   4.075   3.664 -1.0570 -0.0238  1.2861
  875MET    HE1 3942   5.638   3.977   3.698 -1.6747  0.0056  2.1590
  875MET    HE2 3943   5.487   4.073   3.661 -1.0610  0.5167  1.0419
  875MET    HE3 3944   5.633   4.160   3.726 -0.6512  1.0922 -0.4302
  875MET      C 3945   6.096   4.374   3.566 -0.8542 -0.6574  0.2381
  875MET      O 3946   6.083   4.446   3.671  0.9615  0.3034  0.1189
  876ALA      N 3947   6.145   4.427   3.450  0.2591 -0.3232  0.9953
  876ALA     HN 3948   6.150   4.359   3.377 -0.0127  1.6893 -1.0326
  876ALA     CA 3949   6.178   4.566   3.421 -0.0379  0.0610  0.0356
  876ALA     HA 3950   6.251   4.594   3.496  1.3917  2.8911 -2.1901
  876ALA     CB 3951   6.269   4.566   3.300  0.0761 -0.5775  0.1575
  876ALA    HB1 3952   6.332   4.475   3.298 -0.3724 -0.8982  0.5399
  876ALA    HB2 3953   6.330   4.658   3.284  1.2328 -1.6103 -1.7404
  876ALA    HB3 3954   6.202   4.553   3.213  0.6059 -0.4281 -0.2824
  876ALA      C 3955   6.062   4.668   3.424 -0.5485 -0.0579 -0.3915
  876ALA      O 3956   5.945   4.643   3.388  0.0093  0.4271 -0.5884
  877GLN      N 3957   6.095   4.795   3.466 -0.1171  0.8768  0.3309
  877GLN     HN 3958   6.187   4.815   3.500  0.3753 -2.4311  1.3522
  877GLN     CA 3959   6.015   4.919   3.465  0.1785  0.0797  0.1606
  877GLN     HA 3960   5.960   4.908   3.557  2.2459  3.0811  1.9542
  877GLN     CB 3961   6.102   5.056   3.483 -0.7692 -0.5904 -1.1185
  877GLN    HB1 3962   6.182   5.057   3.407  0.7568  0.1424  0.4172
  877GLN    HB2 3963   6.143   5.044   3.586 -0.5308  0.4804 -1.0772
  877GLN     CG 3964   6.028   5.195   3.495 -0.0756 -0.2753  0.0649
  877GLN    HG1 3965   5.953   5.194   3.576 -0.2728  1.4587 -0.0548
  877GLN    HG2 3966   5.981   5.217   3.397  0.2034  1.5528  0.3071
  877GLN     CD 3967   6.135   5.304   3.518 -0.2549  0.0307  0.4296
  877GLN    OE1 3968   6.247   5.278   3.574  0.1423 -0.1499 -0.7360
  877GLN    NE2 3969   6.106   5.431   3.478  0.4020  0.3683 -0.1016
  877GLN   HE21 3970   6.016   5.443   3.436  0.3226  1.5799  0.3826
  877GLN   HE22 3971   6.149   5.514   3.514 -2.8785  1.9364  0.6021
  877GLN      C 3972   5.911   4.927   3.345 -0.4759 -0.8692  0.0709
  877GLN      O 3973   5.965   4.942   3.232  0.0969 -0.0093  0.4948
  878PRO      N 3974   5.778   4.931   3.366 -0.1121 -0.2131 -0.3703
  878PRO     CD 3975   5.704   4.874   3.478 -0.6420 -0.5068 -0.1809
  878PRO    HD1 3976   5.707   4.945   3.564  0.2819 -0.2570 -0.4073
  878PRO    HD2 3977   5.753   4.782   3.518 -0.0628  1.2797  3.8110
  878PRO     CA 3978   5.692   4.967   3.257  0.4577  0.1062 -0.3246
  878PRO     HA 3979   5.704   4.901   3.172 -0.2520 -0.1237 -0.2585
  878PRO     CB 3980   5.555   4.950   3.316  0.2967 -0.6249  0.5965
  878PRO    HB1 3981   5.478   4.922   3.240 -1.9995  0.4666  2.3794
  878PRO    HB2 3982   5.522   5.042   3.368  0.9867 -0.7788  1.3193
  878PRO     CG 3983   5.573   4.835   3.419 -0.1124 -0.5828 -0.0465
  878PRO    HG1 3984   5.486   4.832   3.488 -1.3658  2.1516 -1.3672
  878PRO    HG2 3985   5.573   4.738   3.364 -0.9485  0.5840 -2.2234
  878PRO      C 3986   5.713   5.101   3.196 -0.3329  0.0167 -0.5321
  878PRO      O 3987   5.766   5.192   3.261  0.3999 -0.3981  0.4835
  879ALA      N 3988   5.660   5.122   3.077  0.6397  0.3996  0.0427
  879ALA     HN 3989   5.601   5.058   3.029  0.1065  0.9149 -0.0089
  879ALA     CA 3990   5.676   5.242   3.000  0.1113  0.5123 -0.6516
  879ALA     HA 3991   5.781   5.258   2.982  0.4668 -2.5923 -2.0680
  879ALA     CB 3992   5.614   5.223   2.858 -0.2974 -0.6512  0.0227
  879ALA    HB1 3993   5.659   5.288   2.779  1.8338 -1.6502  0.3347
  879ALA    HB2 3994   5.506   5.246   2.859 -0.1864 -0.0946 -0.3042
  879ALA    HB3 3995   5.618   5.117   2.826  0.1577 -1.2323  1.8765
  879ALA      C 3996   5.606   5.365   3.058  0.4927  0.8105  0.2132
  879ALA      O 3997   5.644   5.478   3.041  0.0298 -0.4075 -0.5448
  880PHE      N 3998   5.491   5.337   3.126 -0.1818  0.5548 -0.6560
  880PHE     HN 3999   5.463   5.241   3.124  0.5500  0.2951  0.3106
  880PHE     CA 4000   5.408   5.434   3.185  0.1755  0.1287  0.1838
  880PHE     HA 4001   5.428   5.529   3.137  3.4842  0.6010  2.1793
  880PHE     CB 4002   5.265   5.400   3.148  1.0448  0.3876  0.0390
  880PHE    HB1 4003   5.237   5.310   3.207 -2.8512 -0.1272 -2.2639
  880PHE    HB2 4004   5.257   5.370   3.041  0.0216 -0.3542  0.3048
  880PHE     CG 4005   5.161   5.500   3.171  0.3714  0.8043 -0.8801
  880PHE    CD1 4006   5.058   5.482   3.274 -0.3532  0.5855  0.2314
  880PHE    HD1 4007   5.049   5.391   3.331 -1.8327  0.0666 -0.7613
  880PHE    CE1 4008   4.962   5.584   3.292  0.1634  0.2111  0.3714
  880PHE    HE1 4009   4.894   5.563   3.373 -0.5474 -1.0076 -0.4991
  880PHE     CZ 4010   4.969   5.704   3.225 -0.0789  0.3536 -0.8055
  880PHE     HZ 4011   4.898   5.783   3.244 -0.7970 -0.6492  0.9416
  880PHE    CD2 4012   5.167   5.618   3.099  0.9990 -0.3975 -0.0865
  880PHE    HD2 4013   5.251   5.629   3.032  1.3951  0.8456  0.5920
  880PHE    CE2 4014   5.066   5.720   3.128 -0.6429 -0.5441  0.0488
  880PHE    HE2 4015   5.068   5.812   3.072 -1.9855  1.2470  2.7193
  880PHE      C 4016   5.436   5.448   3.336  0.1126  0.3187 -0.2043
  880PHE      O 4017   5.368   5.523   3.407  0.2747  0.1078 -0.5062
  881ALA      N 4018   5.540   5.380   3.393  0.6823 -0.7531  0.1940
  881ALA     HN 4019   5.586   5.318   3.329 -1.9131 -0.7560 -1.8436
  881ALA     CA 4020   5.578   5.379   3.525 -0.3846 -0.4069  0.3708
  881ALA     HA 4021   5.487   5.407   3.575 -0.4871 -1.0053  0.5203
  881ALA     CB 4022   5.601   5.230   3.569 -0.2763 -0.3239  0.3534
  881ALA    HB1 4023   5.510   5.167   3.562 -1.2111  1.1850 -2.8743
  881ALA    HB2 4024   5.651   5.238   3.668  2.8550 -0.2664 -1.1184
  881ALA    HB3 4025   5.678   5.187   3.501  0.7732  0.3632  1.0779
  881ALA      C 4026   5.698   5.464   3.567  0.1863  0.5462  0.1786
  881ALA      O 4027   5.810   5.428   3.530  0.2271 -0.2891  0.2802
  882PRO      N 4028   5.676   5.571   3.646  1.0836 -0.7089 -0.3763
  882PRO     CD 4029   5.560   5.655   3.619  0.2057  0.2484 -0.0270
  882PRO    HD1 4030   5.464   5.612   3.652  0.3347  0.5411  0.7366
  882PRO    HD2 4031   5.569   5.697   3.516 -2.4464 -0.3962 -0.5799
  882PRO     CA 4032   5.765   5.633   3.740  0.2600  0.0073 -0.0523
  882PRO     HA 4033   5.838   5.674   3.671 -2.5127  1.5040 -2.3462
  882PRO     CB 4034   5.682   5.750   3.810 -0.0048  0.9435  0.1676
  882PRO    HB1 4035   5.743   5.835   3.847 -2.3113  1.9199  1.9227
  882PRO    HB2 4036   5.633   5.698   3.895  0.1040 -0.5436 -0.6476
  882PRO     CG 4037   5.581   5.784   3.697 -0.8183  0.3216 -1.4207
  882PRO    HG1 4038   5.488   5.814   3.749 -0.7469 -0.9230 -0.5412
  882PRO    HG2 4039   5.622   5.863   3.631 -1.4908  2.7723  0.9203
  882PRO      C 4040   5.847   5.540   3.828  0.3438 -0.7380  0.5404
  882PRO      O 4041   5.810   5.426   3.854  0.1992  0.6070  0.2996
  883LYS      N 4042   5.955   5.598   3.882 -0.3979  0.3681 -0.1022
  883LYS     HN 4043   5.976   5.695   3.883  2.6676 -0.2046 -0.1620
  883LYS     CA 4044   6.060   5.533   3.961 -0.1771 -0.4406 -0.1860
  883LYS     HA 4045   6.073   5.442   3.904 -0.2329 -1.0029  0.6785
  883LYS     CB 4046   6.195   5.602   3.955  0.3606 -0.2376  0.2760
  883LYS    HB1 4047   6.188   5.708   3.988  0.9524 -0.2134  0.3404
  883LYS    HB2 4048   6.231   5.597   3.850  0.5204 -1.6537  0.3838
  883LYS     CG 4049   6.307   5.542   4.044  0.0564 -0.5364 -0.5144
  883LYS    HG1 4050   6.277   5.547   4.151 -0.7061  2.4645 -0.7796
  883LYS    HG2 4051   6.394   5.611   4.035 -0.3150 -0.0246 -0.2356
  883LYS     CD 4052   6.347   5.403   4.006 -1.0415  0.0125 -0.2215
  883LYS    HD1 4053   6.355   5.416   3.896 -1.4936  2.6793  0.0147
  883LYS    HD2 4054   6.270   5.323   4.015  0.0585 -1.2839 -1.5927
  883LYS     CE 4055   6.476   5.362   4.078 -0.1046 -0.2795 -0.0276
  883LYS    HE1 4056   6.449   5.329   4.181  1.9388 -0.9956  0.3222
  883LYS    HE2 4057   6.550   5.445   4.076  0.6357 -0.9116  0.5828
  883LYS     NZ 4058   6.548   5.251   4.002 -0.6044 -0.0773 -0.9201
  883LYS    HZ1 4059   6.651   5.263   4.000 -0.6250  0.0498 -2.2233
  883LYS    HZ2 4060   6.511   5.254   3.904 -1.5303 -0.5130 -0.5994
  883LYS    HZ3 4061   6.518   5.159   4.042 -2.1430  0.6495 -0.3299
  883LYS      C 4062   6.015   5.486   4.096  0.4927  0.2195  0.2199
  883LYS      O 4063   6.022   5.366   4.126 -0.4362  0.5721  0.0825
  884ASN      N 4064   5.946   5.574   4.169 -0.3211  0.2125 -0.3082
  884ASN     HN 4065   5.958   5.672   4.154  3.8241  0.3462  2.1485
  884ASN     CA 4066   5.875   5.549   4.296 -0.1548  0.4034  0.0038
  884ASN     HA 4067   5.939   5.506   4.371 -0.8894  0.5225  0.7229
  884ASN     CB 4068   5.807   5.686   4.358 -0.8494  0.4099  0.6052
  884ASN    HB1 4069   5.896   5.749   4.379  0.0251 -0.1165 -1.2696
  884ASN    HB2 4070   5.756   5.672   4.455  1.3171 -0.6081  1.6689
  884ASN     CG 4071   5.721   5.751   4.249  0.1071 -0.0744 -0.1368
  884ASN    OD1 4072   5.725   5.731   4.131  0.0508 -0.2775 -0.1651
  884ASN    ND2 4073   5.633   5.845   4.300 -0.4282  0.4654  0.5419
  884ASN   HD21 4074   5.566   5.889   4.240  0.6236  0.1459 -0.8968
  884ASN   HD22 4075   5.630   5.858   4.399  0.1923  0.6216  0.5410
  884ASN      C 4076   5.766   5.443   4.286  0.1968 -0.3669  0.0230
  884ASN      O 4077   5.760   5.350   4.369 -0.7360 -0.3849 -0.0461
  885ILE      N 4078   5.681   5.441   4.178  0.2317 -0.2803 -0.7611
  885ILE     HN 4079   5.691   5.504   4.102  2.1797  0.0198 -0.3239
  885ILE     CA 4080   5.581   5.340   4.149 -0.6494  0.2853  0.0002
  885ILE     HA 4081   5.522   5.325   4.238 -1.2907 -4.8147 -0.9853
  885ILE     CB 4082   5.490   5.388   4.034 -0.4992  0.1226 -0.4273
  885ILE     HB 4083   5.553   5.402   3.944  1.8324 -1.4584  0.8447
  885ILE    CG2 4084   5.380   5.281   4.004  0.1455  0.4414 -0.1454
  885ILE   HG21 4085   5.318   5.254   4.092 -1.3133 -0.7122 -1.4438
  885ILE   HG22 4086   5.425   5.194   3.951 -1.9732 -0.8751  0.0832
  885ILE   HG23 4087   5.305   5.316   3.930 -0.6357 -0.8878 -0.0205
  885ILE    CG1 4088   5.433   5.530   4.057 -0.5507 -0.0232 -0.2306
  885ILE   HG11 4089   5.347   5.552   3.990  0.1442  0.5692 -0.9608
  885ILE   HG12 4090   5.509   5.607   4.028  0.2557 -0.5940  0.3160
  885ILE     CD 4091   5.385   5.562   4.199 -0.2290  0.3008 -0.3601
  885ILE    HD1 4092   5.332   5.660   4.203  1.4175  1.2185 -0.2433
  885ILE    HD2 4093   5.460   5.565   4.281 -1.7151 -2.2315  1.2654
  885ILE    HD3 4094   5.316   5.479   4.228 -1.0349  1.1425  0.2253
  885ILE      C 4095   5.643   5.203   4.118 -0.2672 -0.0307  0.9964
  885ILE      O 4096   5.595   5.108   4.168  0.2252 -0.1570 -0.2875
  886TYR      N 4097   5.754   5.191   4.039 -0.7464  0.1454  0.3808
  886TYR     HN 4098   5.788   5.274   3.995  2.1903 -1.8729 -1.5205
  886TYR     CA 4099   5.829   5.070   4.026  0.0815 -0.5452  0.0530
  886TYR     HA 4100   5.761   4.995   3.989 -0.8591  1.8220 -3.5868
  886TYR     CB 4101   5.945   5.088   3.921 -0.0259  0.1460  0.0778
  886TYR    HB1 4102   6.007   5.171   3.959  1.7734 -1.8816  1.8828
  886TYR    HB2 4103   5.908   5.121   3.822 -0.4297  1.0318  0.5108
  886TYR     CG 4104   6.027   4.962   3.897  0.1888  0.0844 -0.5145
  886TYR    CD1 4105   5.958   4.849   3.851 -0.2401 -0.5747 -0.2685
  886TYR    HD1 4106   5.852   4.835   3.838  0.0238 -3.2525 -0.0683
  886TYR    CE1 4107   6.029   4.730   3.821 -0.1522 -0.4960 -0.1121
  886TYR    HE1 4108   5.972   4.647   3.784  1.1650 -1.2724 -0.4591
  886TYR     CZ 4109   6.171   4.730   3.828 -0.5810 -0.1213  0.3738
  886TYR     OH 4110   6.249   4.610   3.803 -0.4661 -0.1315  0.5592
  886TYR     HH 4111   6.187   4.540   3.780 -0.0681 -0.0522 -0.8240
  886TYR    CD2 4112   6.172   4.957   3.909  0.0515  0.0754  0.5224
  886TYR    HD2 4113   6.226   5.045   3.939 -0.2606 -0.4537  2.8615
  886TYR    CE2 4114   6.241   4.841   3.862 -0.2781 -0.0300  0.1040
  886TYR    HE2 4115   6.349   4.844   3.854 -0.3758  0.1650 -1.3882
  886TYR      C 4116   5.886   5.017   4.161 -0.5260  0.3346  0.7124
  886TYR      O 4117   5.881   4.898   4.190  0.0872  0.2653 -0.0660
  887SER      N 4118   5.944   5.114   4.235  0.1192  0.0560 -0.4774
  887SER     HN 4119   5.935   5.208   4.204 -1.1374  1.1829  2.9381
  887SER     CA 4120   6.006   5.091   4.371  0.2068  0.2970  0.1358
  887SER     HA 4121   6.089   5.025   4.352 -0.7695 -0.2552 -2.7322
  887SER     CB 4122   6.053   5.224   4.428 -0.6658 -0.2307  0.4078
  887SER    HB1 4123   5.971   5.286   4.472 -1.1474  0.4242 -1.3532
  887SER    HB2 4124   6.105   5.284   4.351 -0.8855 -0.1613  0.3114
  887SER     OG 4125   6.153   5.205   4.527  0.2002 -0.2637 -0.2875
  887SER    HG1 4126   6.199   5.286   4.548 -0.3942 -0.2151  0.9286
  887SER      C 4127   5.920   5.018   4.465  0.6797  0.7250  0.4219
  887SER      O 4128   5.970   4.928   4.529  0.2155  0.1039 -0.1497
  888ILE      N 4129   5.791   5.051   4.478 -0.1447 -0.1953  0.4348
  888ILE     HN 4130   5.766   5.124   4.415 -3.4326 -2.2016 -0.8114
  888ILE     CA 4131   5.686   4.984   4.557 -0.9127 -0.2505 -0.3589
  888ILE     HA 4132   5.735   4.985   4.653 -1.7580 -0.2917  0.0829
  888ILE     CB 4133   5.554   5.070   4.581  0.5706  0.7386  0.0393
  888ILE     HB 4134   5.594   5.157   4.637 -1.2261  0.6777  1.4965
  888ILE    CG2 4135   5.483   5.124   4.457  0.0671 -0.6631  0.6863
  888ILE   HG21 4136   5.562   5.182   4.404  0.0895  0.8889  2.3346
  888ILE   HG22 4137   5.408   5.195   4.498  1.3796  0.8656  0.5537
  888ILE   HG23 4138   5.430   5.046   4.399 -0.5086  0.8197 -0.8728
  888ILE    CG1 4139   5.443   5.016   4.684  0.7783 -0.7432  0.3068
  888ILE   HG11 4140   5.407   4.912   4.669 -1.7849  0.0594  0.5312
  888ILE   HG12 4141   5.355   5.083   4.680  0.2283 -1.4942 -0.5244
  888ILE     CD 4142   5.495   5.004   4.825  0.2593 -0.4056 -0.4016
  888ILE    HD1 4143   5.468   5.094   4.884  0.8447  0.2318 -1.0926
  888ILE    HD2 4144   5.605   4.986   4.821  0.1847 -1.0741  0.3174
  888ILE    HD3 4145   5.446   4.918   4.876  0.9540 -1.0164 -0.7382
  888ILE      C 4146   5.653   4.838   4.515  0.5263 -0.3295  0.0700
  888ILE      O 4147   5.622   4.757   4.596 -0.3766 -0.1629 -0.1883
  889MET      N 4148   5.655   4.804   4.377 -0.0565 -0.1001 -0.1053
  889MET     HN 4149   5.675   4.873   4.308  1.0242 -0.5335 -0.2420
  889MET     CA 4150   5.650   4.667   4.318  0.6387 -0.4809 -0.2726
  889MET     HA 4151   5.561   4.619   4.357  0.4010  0.1287 -0.0509
  889MET     CB 4152   5.645   4.665   4.160  0.6748 -0.3756  0.2916
  889MET    HB1 4153   5.626   4.562   4.123 -0.8334  1.2105 -3.8486
  889MET    HB2 4154   5.745   4.685   4.116 -1.3293  0.7339 -4.3335
  889MET     CG 4155   5.530   4.744   4.093  0.0268 -1.1153  0.4200
  889MET    HG1 4156   5.523   4.842   4.145  0.4399 -1.2587  0.7478
  889MET    HG2 4157   5.426   4.707   4.102 -1.1665  1.7512 -0.4977
  889MET     SD 4158   5.580   4.782   3.918 -0.0465  0.1778 -0.1487
  889MET     CE 4159   5.459   4.909   3.899  0.5743 -0.2205  0.3589
  889MET    HE1 4160   5.358   4.863   3.902  0.1093  0.5927 -1.4830
  889MET    HE2 4161   5.451   4.950   3.796  1.0372 -4.7119 -1.6700
  889MET    HE3 4162   5.461   4.981   3.984  2.7325 -1.6449  1.6087
  889MET      C 4163   5.770   4.587   4.376  0.2540 -0.6120 -0.1648
  889MET      O 4164   5.760   4.475   4.421  0.5389  0.1168  0.3468
  890GLN      N 4165   5.892   4.650   4.372 -0.1513 -0.3085 -0.4127
  890GLN     HN 4166   5.901   4.741   4.334 -1.9380  0.6991  1.3959
  890GLN     CA 4167   6.012   4.589   4.410 -1.7265 -0.3683 -0.5933
  890GLN     HA 4168   6.020   4.498   4.353  1.8798 -0.3838 -0.3109
  890GLN     CB 4169   6.137   4.670   4.379 -0.4889  0.6849  0.3921
  890GLN    HB1 4170   6.229   4.625   4.422  0.0163  0.4415 -0.8949
  890GLN    HB2 4171   6.118   4.764   4.434 -0.4418 -0.0535  1.7218
  890GLN     CG 4172   6.169   4.705   4.231 -0.0336  0.1340 -0.0920
  890GLN    HG1 4173   6.092   4.766   4.180 -1.8117 -0.4592  1.7406
  890GLN    HG2 4174   6.181   4.619   4.162 -0.4830  0.8022 -1.0154
  890GLN     CD 4175   6.299   4.780   4.237  0.3207 -0.0597 -0.0943
  890GLN    OE1 4176   6.300   4.897   4.280 -0.6087  0.2060  0.2144
  890GLN    NE2 4177   6.407   4.729   4.179 -0.6930  0.4267 -0.6319
  890GLN   HE21 4178   6.417   4.635   4.147  0.8677  0.3074  0.0932
  890GLN   HE22 4179   6.490   4.785   4.182 -1.4627  1.5885  0.9526
  890GLN      C 4180   6.016   4.538   4.553  0.8345  0.4996 -0.3008
  890GLN      O 4181   6.060   4.427   4.591  0.2979 -0.3467  0.4627
  891ALA      N 4182   5.970   4.633   4.639  0.4385 -0.7606  0.2238
  891ALA     HN 4183   5.968   4.729   4.613  0.8673 -0.9745 -0.6280
  891ALA     CA 4184   5.941   4.608   4.777 -0.1982  0.2922 -0.0774
  891ALA     HA 4185   6.039   4.585   4.818 -0.4542  1.4815  1.2795
  891ALA     CB 4186   5.890   4.735   4.843 -0.4814  1.0731  0.2441
  891ALA    HB1 4187   5.874   4.712   4.951 -0.3712  0.2970  0.1034
  891ALA    HB2 4188   5.793   4.755   4.793  1.5288 -0.2852 -4.7810
  891ALA    HB3 4189   5.959   4.822   4.841 -0.3818  0.9799 -1.4652
  891ALA      C 4190   5.840   4.487   4.797  0.2729 -0.5323 -0.1381
  891ALA      O 4191   5.856   4.398   4.880  0.0806 -0.0071 -0.3480
  892CYS      N 4192   5.735   4.470   4.713  0.3804 -0.6435 -0.4355
  892CYS     HN 4193   5.711   4.539   4.646  0.1073 -1.3908 -1.1254
  892CYS     CA 4194   5.654   4.345   4.726  0.8565 -0.1547  0.3062
  892CYS     HA 4195   5.637   4.331   4.831  1.3195  3.3112  0.9611
  892CYS     CB 4196   5.514   4.370   4.655  0.1391  0.3812  0.1543
  892CYS    HB1 4197   5.450   4.281   4.667 -0.9601  1.3058  1.6304
  892CYS    HB2 4198   5.544   4.389   4.550  1.8668 -0.9365  0.3600
  892CYS     SG 4199   5.431   4.513   4.735 -0.0153  0.1593 -0.0264
  892CYS    HG1 4200   5.506   4.611   4.688  1.1388 -1.7884 -2.5041
  892CYS      C 4201   5.722   4.225   4.679  0.0674  0.3839  0.4429
  892CYS      O 4202   5.689   4.114   4.728 -0.0222  0.0648  0.2108
  893TRP      N 4203   5.823   4.235   4.588  0.2382  0.0425  0.4621
  893TRP     HN 4204   5.848   4.319   4.541 -1.2083  0.1270 -0.2311
  893TRP     CA 4205   5.892   4.114   4.536 -0.1032  0.9466  0.2301
  893TRP     HA 4206   5.829   4.027   4.544  0.7665  0.2326 -0.4893
  893TRP     CB 4207   5.925   4.141   4.389 -0.2789  0.6010  0.2980
  893TRP    HB1 4208   5.996   4.060   4.359  0.6113  0.6871  2.0551
  893TRP    HB2 4209   5.993   4.229   4.392  0.9061 -0.2148 -0.9346
  893TRP     CG 4210   5.815   4.163   4.290 -0.2817 -0.1405  0.7077
  893TRP    CD1 4211   5.695   4.104   4.290 -0.2120 -0.0335 -0.2964
  893TRP    HD1 4212   5.660   4.035   4.367 -0.4741 -0.3090 -0.6592
  893TRP    NE1 4213   5.621   4.145   4.183 -0.3023 -0.1025  0.3982
  893TRP    HE1 4214   5.564   4.084   4.133 -1.7985  1.5918 -0.0768
  893TRP    CE2 4215   5.693   4.226   4.107  0.9566  0.2294  0.3968
  893TRP    CD2 4216   5.816   4.244   4.170 -0.2197 -0.0480  0.4027
  893TRP    CE3 4217   5.909   4.329   4.109  0.5398 -0.4090 -0.0978
  893TRP    HE3 4218   6.004   4.356   4.152  0.3881  0.8045 -0.4968
  893TRP    CZ3 4219   5.889   4.377   3.977  0.7850  0.1742  0.0841
  893TRP    HZ3 4220   5.961   4.449   3.941 -0.8254  1.9410  0.2057
  893TRP    CZ2 4221   5.669   4.275   3.971 -0.2128  0.7821 -0.7167
  893TRP    HZ2 4222   5.572   4.258   3.926 -0.3016 -1.4381  0.1393
  893TRP    CH2 4223   5.774   4.339   3.910 -0.0242  0.4805 -0.6660
  893TRP    HH2 4224   5.750   4.370   3.810  0.9729 -0.8634 -1.3468
  893TRP      C 4225   6.022   4.080   4.612  0.5233 -0.3053  0.4395
  893TRP      O 4226   6.116   4.014   4.565  0.1048  0.3137 -0.0891
  894ALA      N 4227   6.034   4.136   4.735  0.5819 -0.0319 -0.0102
  894ALA     HN 4228   5.953   4.187   4.759 -1.1865 -1.5078 -2.3980
  894ALA     CA 4229   6.124   4.081   4.839  0.0283 -0.1605 -0.4057
  894ALA     HA 4230   6.219   4.099   4.790  0.0788  1.8554  0.3155
  894ALA     CB 4231   6.142   4.166   4.968  0.4981 -0.3080  0.2009
  894ALA    HB1 4232   6.156   4.273   4.943  2.0613 -0.4204  0.4663
  894ALA    HB2 4233   6.217   4.117   5.035 -0.1403  1.2427  2.1429
  894ALA    HB3 4234   6.045   4.163   5.021 -0.5869 -1.5454 -1.7482
  894ALA      C 4235   6.132   3.929   4.860  0.3698 -0.3190  0.6989
  894ALA      O 4236   6.028   3.866   4.878  0.4175  1.1287  0.5357
  895LEU      N 4237   6.247   3.869   4.858  0.4891 -0.3018 -0.0106
  895LEU     HN 4238   6.329   3.925   4.854 -0.8775  1.9399  0.9484
  895LEU     CA 4239   6.261   3.727   4.875 -0.0467  0.3527 -0.6506
  895LEU     HA 4240   6.193   3.683   4.804  0.2021 -0.6692 -0.2733
  895LEU     CB 4241   6.405   3.684   4.834  0.6429 -0.2312 -0.3310
  895LEU    HB1 4242   6.413   3.574   4.841 -1.1196 -0.4011 -0.4111
  895LEU    HB2 4243   6.478   3.725   4.907  0.9196 -0.1219 -0.6700
  895LEU     CG 4244   6.424   3.719   4.692 -0.7064 -0.0244  0.4733
  895LEU     HG 4245   6.420   3.828   4.676 -0.8686  0.6108  4.0885
  895LEU    CD1 4246   6.567   3.673   4.642 -0.3755  0.7113  0.1521
  895LEU   HD11 4247   6.581   3.563   4.634  0.9396  0.7775  1.3089
  895LEU   HD12 4248   6.646   3.716   4.707  0.6440 -2.0078  0.8432
  895LEU   HD13 4249   6.585   3.727   4.547  1.8194  0.5652  0.4435
  895LEU    CD2 4250   6.328   3.643   4.590  0.3407  0.4854  0.0996
  895LEU   HD21 4251   6.313   3.539   4.625 -1.2634  0.3502 -0.9321
  895LEU   HD22 4252   6.366   3.647   4.486 -0.8078 -0.2907 -0.3647
  895LEU   HD23 4253   6.224   3.682   4.583  0.0189 -0.5365 -1.2622
  895LEU      C 4254   6.219   3.691   5.013  0.1627 -0.0946  0.1819
  895LEU      O 4255   6.148   3.590   5.031  0.1353  0.1976 -0.3022
  896GLU      N 4256   6.257   3.771   5.117  0.2061 -0.0266  0.1093
  896GLU     HN 4257   6.316   3.850   5.100  0.6115 -0.3416  0.0474
  896GLU     CA 4258   6.214   3.742   5.256 -0.0108  0.0471  0.4717
  896GLU     HA 4259   6.228   3.636   5.267  2.0507  0.2354  0.1891
  896GLU     CB 4260   6.329   3.809   5.341 -0.3514  0.1200 -0.7442
  896GLU    HB1 4261   6.301   3.800   5.448  0.5795  2.9939 -0.1725
  896GLU    HB2 4262   6.326   3.918   5.319  0.5684  0.2074 -0.4637
  896GLU     CG 4263   6.464   3.751   5.313  0.5251 -0.6813  0.0072
  896GLU    HG1 4264   6.501   3.757   5.208  1.9994  2.3675  0.5959
  896GLU    HG2 4265   6.457   3.646   5.350  0.3771 -0.7201 -0.1336
  896GLU     CD 4266   6.570   3.819   5.397  0.4547  0.6176 -0.6153
  896GLU    OE1 4267   6.594   3.939   5.371 -0.3247 -0.0556 -0.7265
  896GLU    OE2 4268   6.631   3.755   5.483 -0.5127  0.9461 -0.4368
  896GLU      C 4269   6.073   3.788   5.279  0.4528  0.0911  0.3204
  896GLU      O 4270   6.058   3.912   5.265 -0.1291  0.6681  0.4276
  897PRO      N 4271   5.966   3.712   5.301 -0.2195 -0.2611 -0.3172
  897PRO     CD 4272   5.976   3.565   5.306  0.0177  0.2917 -0.5466
  897PRO    HD1 4273   6.000   3.525   5.407 -1.0465  0.8061 -0.0730
  897PRO    HD2 4274   6.054   3.522   5.241 -0.0185  1.0074 -1.0751
  897PRO     CA 4275   5.827   3.761   5.298 -0.4761 -0.0441 -0.9910
  897PRO     HA 4276   5.794   3.808   5.206  1.2774  2.3160 -0.5170
  897PRO     CB 4277   5.741   3.633   5.323 -0.2845 -0.1617 -0.6350
  897PRO    HB1 4278   5.641   3.648   5.278  0.3967  1.4594 -1.7080
  897PRO    HB2 4279   5.723   3.603   5.429 -3.1962 -1.2340 -1.3380
  897PRO     CG 4280   5.836   3.519   5.273  0.2064  0.7901 -0.5481
  897PRO    HG1 4281   5.809   3.415   5.302  0.3195  0.9827  0.2747
  897PRO    HG2 4282   5.823   3.505   5.163  0.3068 -3.7681 -0.1759
  897PRO      C 4283   5.800   3.866   5.404 -0.1129  0.0432  0.1012
  897PRO      O 4284   5.738   3.964   5.377  0.7901  0.2634  0.4833
  898THR      N 4285   5.872   3.852   5.521  0.2100  0.1692 -0.1642
  898THR     HN 4286   5.920   3.766   5.539  1.3991  0.9944  0.7632
  898THR     CA 4287   5.880   3.952   5.632 -0.5728 -0.2269 -0.0064
  898THR     HA 4288   5.778   3.965   5.663  0.0422  0.0997  2.0007
  898THR     CB 4289   5.967   3.906   5.746 -0.1038 -0.3966  0.0673
  898THR     HB 4290   5.973   3.982   5.827 -0.7335 -2.0238  1.7105
  898THR    OG1 4291   6.093   3.866   5.694 -0.3941  0.5207 -0.8551
  898THR    HG1 4292   6.159   3.925   5.733  0.3859  0.1054 -1.5019
  898THR    CG2 4293   5.908   3.791   5.834 -0.2253  0.6351 -0.3080
  898THR   HG21 4294   5.820   3.824   5.892 -0.8974  1.0038 -1.4985
  898THR   HG22 4295   5.989   3.757   5.901  0.1825  0.5862 -0.8172
  898THR   HG23 4296   5.883   3.706   5.768  1.9718 -0.8661  0.6936
  898THR      C 4297   5.929   4.090   5.585 -0.0731  0.0101 -0.3087
  898THR      O 4298   5.896   4.193   5.644  0.6304 -0.0637 -0.1908
  899HSD      N 4299   6.005   4.090   5.474 -0.5034  0.3239 -0.5100
  899HSD     HN 4300   6.030   4.009   5.421 -1.4974  1.2735 -2.5639
  899HSD     CA 4301   6.062   4.216   5.429  0.6240 -0.3393  0.0119
  899HSD     HA 4302   6.068   4.290   5.507 -0.5485 -2.0065  1.7697
  899HSD     CB 4303   6.210   4.192   5.388  0.4199  0.6908 -0.5897
  899HSD    HB1 4304   6.210   4.118   5.306  1.4332 -0.0862  0.0913
  899HSD    HB2 4305   6.258   4.145   5.476  1.2163  0.5418 -1.0953
  899HSD    ND1 4306   6.284   4.430   5.419  0.7180  0.0916  0.2485
  899HSD    HD1 4307   6.242   4.446   5.508 -1.1974  1.4717 -0.8201
  899HSD     CG 4308   6.278   4.316   5.341 -0.9252 -0.3251  0.5407
  899HSD    CE1 4309   6.357   4.524   5.345 -0.4644  0.5911  0.0575
  899HSD    HE1 4310   6.366   4.624   5.388  1.2513  0.0418  1.0841
  899HSD    NE2 4311   6.401   4.471   5.227  0.7048  0.2044 -0.0224
  899HSD    CD2 4312   6.350   4.340   5.228 -0.0229  0.7331  0.4146
  899HSD    HD2 4313   6.361   4.277   5.141  2.2610  0.8536  0.5557
  899HSD      C 4314   5.967   4.285   5.333 -0.1666 -0.3036 -0.0048
  899HSD      O 4315   5.978   4.404   5.299 -0.2888 -0.4677 -0.6449
  900ARG      N 4316   5.861   4.217   5.289 -0.1547 -0.4369  0.1047
  900ARG     HN 4317   5.846   4.122   5.313 -0.5391 -1.0936 -2.4330
  900ARG     CA 4318   5.767   4.279   5.191  0.1284  0.5181  0.9693
  900ARG     HA 4319   5.823   4.328   5.113 -0.9536  0.1658 -0.0567
  900ARG     CB 4320   5.688   4.159   5.121 -0.6611 -0.1056  0.1665
  900ARG    HB1 4321   5.607   4.202   5.059 -1.1152 -0.5578  0.4415
  900ARG    HB2 4322   5.644   4.103   5.206  1.8933 -0.0425  1.6376
  900ARG     CG 4323   5.772   4.054   5.038  0.2942 -1.2481 -0.2120
  900ARG    HG1 4324   5.857   4.026   5.104  0.7571  1.1063  0.2725
  900ARG    HG2 4325   5.805   4.111   4.949  1.4655  2.2678  2.2472
  900ARG     CD 4326   5.690   3.934   4.990  0.0379 -0.2952 -0.4774
  900ARG    HD1 4327   5.616   3.967   4.914  0.8583 -0.3962 -1.3412
  900ARG    HD2 4328   5.636   3.890   5.076  1.3488 -0.3431  0.3591
  900ARG     NE 4329   5.777   3.833   4.934 -0.0520  0.5031 -0.0501
  900ARG     HE 4330   5.869   3.865   4.913  0.3260  0.1289  0.9586
  900ARG     CZ 4331   5.762   3.701   4.942  0.8064  0.4278  0.5678
  900ARG    NH1 4332   5.651   3.641   4.977 -0.3166 -0.4249 -0.1492
  900ARG   HH11 4333   5.573   3.697   5.003 -0.6947 -0.4277 -1.2396
  900ARG   HH12 4334   5.641   3.542   4.964 -0.7079 -0.2951 -0.8617
  900ARG    NH2 4335   5.849   3.619   4.885  0.2567 -0.0573  0.2981
  900ARG   HH21 4336   5.923   3.668   4.838  0.8391  0.6900  1.8942
  900ARG   HH22 4337   5.840   3.520   4.877  1.3031 -0.0489 -1.6765
  900ARG      C 4338   5.674   4.377   5.261  0.1979  0.0298  0.2089
  900ARG      O 4339   5.646   4.349   5.380 -0.2996 -0.5636  0.5163
  901PRO      N 4340   5.619   4.481   5.207 -0.4047  0.3262 -0.2092
  901PRO     CD 4341   5.677   4.540   5.086  0.3731 -0.2839 -0.1298
  901PRO    HD1 4342   5.640   4.480   5.001 -0.1024 -2.7085  1.6729
  901PRO    HD2 4343   5.787   4.551   5.084  0.4170 -0.5891  0.3604
  901PRO     CA 4344   5.514   4.561   5.272 -0.3079 -0.1222  0.3925
  901PRO     HA 4345   5.561   4.617   5.351  1.9343  0.6585 -1.3619
  901PRO     CB 4346   5.484   4.660   5.157 -0.4025  0.2361  0.4347
  901PRO    HB1 4347   5.446   4.752   5.207 -0.7400 -0.3817  1.3396
  901PRO    HB2 4348   5.410   4.620   5.084  1.8698 -1.4500 -1.1057
  901PRO     CG 4349   5.617   4.683   5.079 -0.1540  0.7821 -0.2781
  901PRO    HG1 4350   5.607   4.726   4.977  3.6491  0.6616 -0.8550
  901PRO    HG2 4351   5.676   4.749   5.145  1.3467  1.2336 -1.9890
  901PRO      C 4352   5.385   4.484   5.310 -0.6852  0.0632  0.5031
  901PRO      O 4353   5.357   4.374   5.262  0.0580 -0.1054 -0.0501
  902THR      N 4354   5.304   4.550   5.390 -0.3914  0.4228 -0.6803
  902THR     HN 4355   5.328   4.633   5.439 -0.7572  0.0814  0.0809
  902THR     CA 4356   5.167   4.506   5.421  0.3842 -0.1185 -0.2630
  902THR     HA 4357   5.154   4.400   5.403  0.1188 -1.0237  4.1189
  902THR     CB 4358   5.127   4.522   5.565  0.6391 -0.1435 -1.3402
  902THR     HB 4359   5.029   4.472   5.578 -0.0083  1.5783  0.9615
  902THR    OG1 4360   5.105   4.659   5.602 -0.3334  0.4455  0.4333
  902THR    HG1 4361   5.089   4.663   5.697  0.0399 -3.2639  0.8058
  902THR    CG2 4362   5.233   4.466   5.657  0.1519  0.2956  0.1775
  902THR   HG21 4363   5.330   4.519   5.649  0.8494 -0.4261  2.8203
  902THR   HG22 4364   5.234   4.357   5.636  0.1815  0.7068 -2.2519
  902THR   HG23 4365   5.216   4.472   5.767  2.6085  0.7877  0.5939
  902THR      C 4366   5.074   4.578   5.323 -0.4739  0.0944  0.4950
  902THR      O 4367   5.110   4.679   5.263  0.2434  0.0645 -0.0818
  903PHE      N 4368   4.952   4.525   5.298 -0.4940 -0.5323 -0.1066
  903PHE     HN 4369   4.934   4.434   5.336 -2.1931  0.3368  1.3438
  903PHE     CA 4370   4.854   4.587   5.210 -0.8775 -0.0967 -0.1135
  903PHE     HA 4371   4.899   4.588   5.112 -1.1019  0.5647 -0.2150
  903PHE     CB 4372   4.722   4.501   5.190  0.5446 -1.4771 -0.1570
  903PHE    HB1 4373   4.646   4.548   5.123 -0.4149 -1.7572  0.7173
  903PHE    HB2 4374   4.673   4.481   5.287 -0.1750 -3.4693 -0.8880
  903PHE     CG 4375   4.745   4.373   5.119 -0.8777  0.1027 -0.4272
  903PHE    CD1 4376   4.787   4.370   4.986  0.0858  0.2132 -0.1217
  903PHE    HD1 4377   4.780   4.458   4.924 -0.9432  0.1694 -0.0809
  903PHE    CE1 4378   4.817   4.248   4.925  0.0711 -0.6219  0.1406
  903PHE    HE1 4379   4.833   4.259   4.818 -0.0582  0.6404  0.2372
  903PHE     CZ 4380   4.803   4.128   4.991  0.1585 -0.3768 -0.6528
  903PHE     HZ 4381   4.820   4.031   4.945 -0.4242 -1.1897  0.7725
  903PHE    CD2 4382   4.725   4.246   5.184 -0.4472 -0.2625  0.5092
  903PHE    HD2 4383   4.673   4.237   5.278  0.9808 -0.2547  1.3401
  903PHE    CE2 4384   4.756   4.126   5.126 -0.0200  0.5802  1.4772
  903PHE    HE2 4385   4.740   4.029   5.171 -1.8029 -1.9932 -3.8651
  903PHE      C 4386   4.820   4.725   5.249 -0.0281 -0.1054  0.0858
  903PHE      O 4387   4.791   4.813   5.168 -0.1748 -0.1802  0.2285
  904GLN      N 4388   4.814   4.746   5.380  0.4988  0.3263 -0.8105
  904GLN     HN 4389   4.828   4.668   5.441  1.3408  1.4181  0.4374
  904GLN     CA 4390   4.793   4.872   5.446  0.0544  0.0182 -0.3937
  904GLN     HA 4391   4.714   4.929   5.400  2.0872  3.3653 -0.0564
  904GLN     CB 4392   4.766   4.864   5.598  0.1237 -0.2545  0.3418
  904GLN    HB1 4393   4.765   4.967   5.639  1.7814  0.7834 -2.0158
  904GLN    HB2 4394   4.849   4.807   5.646  0.3774  0.9536  1.4126
  904GLN     CG 4395   4.624   4.811   5.644  0.0541 -0.7668  0.3484
  904GLN    HG1 4396   4.618   4.814   5.755  1.4542  1.4129  0.4227
  904GLN    HG2 4397   4.606   4.704   5.619  0.1421 -0.4602 -1.1499
  904GLN     CD 4398   4.502   4.893   5.580 -0.0750 -1.0474  0.3843
  904GLN    OE1 4399   4.509   4.991   5.503  0.2523 -0.5782 -0.4594
  904GLN    NE2 4400   4.386   4.841   5.614 -0.4593 -0.0968 -0.4001
  904GLN   HE21 4401   4.309   4.891   5.575  0.7127  2.2367  0.0638
  904GLN   HE22 4402   4.373   4.762   5.674 -0.2033  1.1709  1.4248
  904GLN      C 4403   4.911   4.970   5.430  0.3424 -0.9014 -0.2624
  904GLN      O 4404   4.883   5.082   5.394  0.1062 -0.8176 -0.2080
  905GLN      N 4405   5.034   4.923   5.448 -0.2535  0.0785  0.6556
  905GLN     HN 4406   5.038   4.831   5.488  1.7107  0.4264  1.3459
  905GLN     CA 4407   5.153   5.000   5.405  0.8388 -0.5129 -0.5219
  905GLN     HA 4408   5.131   5.095   5.450 -2.4989 -1.1589 -0.5596
  905GLN     CB 4409   5.290   4.942   5.447 -0.1658  0.4115 -0.3764
  905GLN    HB1 4410   5.382   4.991   5.409  1.0951 -0.5475  1.2762
  905GLN    HB2 4411   5.291   4.839   5.404 -0.9413 -0.2475  1.1159
  905GLN     CG 4412   5.322   4.944   5.597  0.8924  0.4312 -0.2167
  905GLN    HG1 4413   5.242   4.893   5.655 -0.3535  0.7146 -1.6113
  905GLN    HG2 4414   5.334   5.050   5.629 -0.2091  0.4969  0.0136
  905GLN     CD 4415   5.452   4.861   5.621 -0.3353 -0.5453 -0.0782
  905GLN    OE1 4416   5.516   4.820   5.524 -0.0152  0.0427 -0.0061
  905GLN    NE2 4417   5.491   4.831   5.743 -0.6333  0.0280 -0.1885
  905GLN   HE21 4418   5.580   4.786   5.756 -0.8298 -0.0636  0.9153
  905GLN   HE22 4419   5.433   4.849   5.822 -1.6067 -0.9928 -0.6410
  905GLN      C 4420   5.161   5.034   5.259 -0.1727 -0.7168 -0.0657
  905GLN      O 4421   5.200   5.151   5.230 -0.1142 -0.0453 -0.1188
  906ILE      N 4422   5.125   4.947   5.166  1.0351 -0.5198  0.3685
  906ILE     HN 4423   5.114   4.850   5.187 -0.6449 -0.5931 -0.6592
  906ILE     CA 4424   5.116   4.991   5.023 -0.6099  0.7017 -0.5767
  906ILE     HA 4425   5.215   5.023   4.991  0.9049 -1.9844  1.0713
  906ILE     CB 4426   5.074   4.865   4.933 -0.2490  0.3164 -0.2383
  906ILE     HB 4427   4.983   4.817   4.976  0.7039 -1.3307  0.0599
  906ILE    CG2 4428   5.045   4.916   4.790 -0.2393  0.7009 -0.2477
  906ILE   HG21 4429   5.128   4.977   4.750 -1.0892  2.1972  0.2017
  906ILE   HG22 4430   4.956   4.982   4.780  1.0302  2.2048 -2.4172
  906ILE   HG23 4431   5.021   4.833   4.720  1.1425  0.0195  0.0636
  906ILE    CG1 4432   5.191   4.758   4.929  0.0208 -0.1006 -0.4304
  906ILE   HG11 4433   5.246   4.760   5.026  1.6903 -0.3526 -1.3328
  906ILE   HG12 4434   5.261   4.792   4.851  0.5631  0.7348  0.3994
  906ILE     CD 4435   5.140   4.615   4.906 -0.3620  0.2425  0.1039
  906ILE    HD1 4436   5.072   4.578   4.985 -0.5033 -0.2440 -0.2358
  906ILE    HD2 4437   5.230   4.550   4.908 -0.4247  0.1528  0.0485
  906ILE    HD3 4438   5.094   4.595   4.806 -0.4305 -1.4795  0.4389
  906ILE      C 4439   5.016   5.103   4.997  0.2658 -0.4694  0.2030
  906ILE      O 4440   5.052   5.195   4.923  0.2188 -0.1131  0.6625
  907THR      N 4441   4.896   5.086   5.055  0.1975 -0.4524 -0.0319
  907THR     HN 4442   4.890   5.009   5.117  0.6261 -0.9756 -0.6313
  907THR     CA 4443   4.786   5.177   5.049 -0.8123 -0.8957 -0.3510
  907THR     HA 4444   4.762   5.188   4.944 -0.4958  0.1691 -0.3184
  907THR     CB 4445   4.661   5.128   5.113  0.4756 -0.2728 -1.6406
  907THR     HB 4446   4.692   5.111   5.219 -1.5989 -0.3476 -1.0017
  907THR    OG1 4447   4.622   5.003   5.057 -0.7213 -0.6106  0.3607
  907THR    HG1 4448   4.687   4.941   5.090 -0.2869 -0.3532  0.0018
  907THR    CG2 4449   4.537   5.217   5.099 -0.5262  0.4449  0.0119
  907THR   HG21 4450   4.560   5.326   5.092  0.2996  0.3086  0.4469
  907THR   HG22 4451   4.473   5.212   5.189 -2.0137 -2.9320 -1.0782
  907THR   HG23 4452   4.475   5.194   5.010 -0.8784  0.6603  0.2002
  907THR      C 4453   4.828   5.315   5.110 -0.2061 -0.0905 -0.8509
  907THR      O 4454   4.799   5.420   5.053  0.6325  0.1377 -0.2188
  908SER      N 4455   4.911   5.324   5.214  0.9307  0.1961  0.2406
  908SER     HN 4456   4.924   5.232   5.250  1.0012  0.3046  0.4947
  908SER     CA 4457   4.969   5.442   5.279 -0.8821 -0.4841  0.2054
  908SER     HA 4458   4.895   5.515   5.308 -0.0166  0.9130 -0.9322
  908SER     CB 4459   5.047   5.407   5.414 -0.3412  0.2855 -0.2741
  908SER    HB1 4460   5.131   5.343   5.379 -0.5672  1.2502 -2.8362
  908SER    HB2 4461   4.999   5.346   5.493  3.7550  0.6059  2.7548
  908SER     OG 4462   5.102   5.522   5.475 -0.3059 -0.3081  0.0946
  908SER    HG1 4463   5.030   5.571   5.514 -2.4963 -2.6319 -0.7678
  908SER      C 4464   5.053   5.517   5.185 -0.3770  0.1924  0.1104
  908SER      O 4465   5.040   5.638   5.184 -0.2552 -0.0722 -0.3167
  909PHE      N 4466   5.137   5.455   5.102  0.1985  0.1528  0.1249
  909PHE     HN 4467   5.143   5.357   5.119 -0.9883  0.1262  0.5169
  909PHE     CA 4468   5.219   5.523   5.000  0.8330  0.4078  0.3571
  909PHE     HA 4469   5.254   5.613   5.049 -0.4320 -0.5280  3.2077
  909PHE     CB 4470   5.330   5.424   4.963 -0.5348  0.0365  0.2847
  909PHE    HB1 4471   5.283   5.330   4.925 -0.6483  0.3843 -0.4566
  909PHE    HB2 4472   5.383   5.403   5.058  1.7558  1.9947 -0.4769
  909PHE     CG 4473   5.444   5.465   4.863  0.2410  0.6922 -0.5493
  909PHE    CD1 4474   5.439   5.419   4.732  0.1433 -0.0362 -0.4071
  909PHE    HD1 4475   5.363   5.352   4.697  0.8543 -0.4161 -1.2764
  909PHE    CE1 4476   5.552   5.437   4.651 -0.4999 -0.2969 -0.2426
  909PHE    HE1 4477   5.561   5.388   4.555  0.9003 -2.4390  0.8893
  909PHE     CZ 4478   5.659   5.514   4.698  0.0995 -0.5619 -0.2636
  909PHE     HZ 4479   5.753   5.530   4.647 -0.6260  0.1232 -1.4397
  909PHE    CD2 4480   5.544   5.556   4.908 -1.2149  0.6552 -0.1869
  909PHE    HD2 4481   5.540   5.586   5.011 -0.8536  0.2715 -0.0560
  909PHE    CE2 4482   5.648   5.581   4.821 -0.3053 -0.2605 -0.4560
  909PHE    HE2 4483   5.726   5.636   4.871 -0.1480 -1.6099  0.8529
  909PHE      C 4484   5.125   5.564   4.887 -0.5976 -0.6434 -0.3092
  909PHE      O 4485   5.150   5.667   4.829 -0.1412  0.0813  0.1274
  910LEU      N 4486   5.019   5.487   4.853  0.6741  0.1996 -0.1854
  910LEU     HN 4487   5.010   5.399   4.898 -1.0523 -0.3627 -1.5216
  910LEU     CA 4488   4.919   5.502   4.750  0.1156 -0.7815  0.0429
  910LEU     HA 4489   4.984   5.542   4.673  1.3629 -2.1296  0.3606
  910LEU     CB 4490   4.844   5.381   4.699  0.4018 -0.2661 -0.0678
  910LEU    HB1 4491   4.762   5.414   4.632  0.2788 -2.2717 -0.9708
  910LEU    HB2 4492   4.785   5.326   4.775  0.4615  1.3038  1.1591
  910LEU     CG 4493   4.934   5.281   4.616 -0.2501 -0.2039 -0.1200
  910LEU     HG 4494   5.025   5.255   4.674  0.4678  1.0628 -0.6241
  910LEU    CD1 4495   4.852   5.152   4.594 -0.0085 -0.6535 -0.1890
  910LEU   HD11 4496   4.819   5.102   4.688  0.7440  0.5598  0.7449
  910LEU   HD12 4497   4.912   5.091   4.523  1.7036  0.0698  0.5853
  910LEU   HD13 4498   4.763   5.179   4.534  0.5553  0.8828 -0.3639
  910LEU    CD2 4499   4.971   5.337   4.477 -0.1116  0.5886  0.5894
  910LEU   HD21 4500   4.883   5.343   4.409  1.2326 -1.0236 -1.3950
  910LEU   HD22 4501   5.040   5.268   4.425  0.8044  2.3331 -0.6073
  910LEU   HD23 4502   5.034   5.428   4.489  1.0565  0.0226 -0.9865
  910LEU      C 4503   4.826   5.618   4.776  0.6237 -0.0022 -0.5342
  910LEU      O 4504   4.776   5.690   4.692 -0.4715  0.0231  0.2244
  911GLN      N 4505   4.797   5.648   4.908 -0.0371  0.3405 -0.4042
  911GLN     HN 4506   4.810   5.571   4.970 -2.1474  1.6532  1.8603
  911GLN     CA 4507   4.736   5.765   4.956  0.3824  0.7627  0.8262
  911GLN     HA 4508   4.651   5.773   4.889  1.0306 -1.8132 -0.4482
  911GLN     CB 4509   4.689   5.769   5.107  0.7270  0.5921  0.8798
  911GLN    HB1 4510   4.642   5.869   5.122  0.7858  0.7862 -0.1251
  911GLN    HB2 4511   4.778   5.766   5.174  0.5045  1.0896  1.2013
  911GLN     CG 4512   4.582   5.661   5.149 -0.2829  0.4655 -0.2920
  911GLN    HG1 4513   4.535   5.678   5.249  1.1120 -2.3447  0.9781
  911GLN    HG2 4514   4.623   5.558   5.150 -1.3253  0.0223 -1.1923
  911GLN     CD 4515   4.463   5.661   5.053 -0.2511  0.1653 -0.1934
  911GLN    OE1 4516   4.417   5.550   5.015  0.3143  0.0889 -0.1477
  911GLN    NE2 4517   4.410   5.783   5.018  0.1801 -0.6970  0.1187
  911GLN   HE21 4518   4.352   5.782   4.937 -0.4563 -2.1477  0.5675
  911GLN   HE22 4519   4.437   5.872   5.056 -1.4828  0.1370 -0.5096
  911GLN      C 4520   4.823   5.891   4.924 -0.4617  0.3198  0.9294
  911GLN      O 4521   4.774   5.988   4.864 -0.6675 -0.6654  0.2849
  912GLU      N 4522   4.951   5.890   4.952  0.3611  0.1356  0.3905
  912GLU     HN 4523   4.990   5.815   5.005  2.2042  0.7451  0.0024
  912GLU     CA 4524   5.045   5.995   4.907  0.8283 -0.3807 -0.0944
  912GLU     HA 4525   5.001   6.087   4.944  2.7109  1.0316 -1.1537
  912GLU     CB 4526   5.183   5.979   4.970  0.0201  0.3731  0.1636
  912GLU    HB1 4527   5.256   6.041   4.914 -1.2387  1.3278 -0.4956
  912GLU    HB2 4528   5.227   5.877   4.958 -2.0119 -0.3819 -1.7009
  912GLU     CG 4529   5.183   6.020   5.121 -0.4200  0.3241  0.6727
  912GLU    HG1 4530   5.131   5.939   5.177  2.1527 -2.1855 -0.3010
  912GLU    HG2 4531   5.132   6.118   5.136  0.4238  0.6240  1.7330
  912GLU     CD 4532   5.320   6.036   5.178 -0.3880 -0.2559  0.5774
  912GLU    OE1 4533   5.382   6.145   5.174  0.1526 -0.2859 -0.2537
  912GLU    OE2 4534   5.375   5.940   5.232 -0.3665  0.3711 -0.1624
  912GLU      C 4535   5.053   6.013   4.751 -0.6983  0.4362  0.5280
  912GLU      O 4536   5.046   6.123   4.708 -0.1394 -0.0188 -0.3675
  913GLN      N 4537   5.067   5.901   4.677 -0.7420  0.1483  0.0607
  913GLN     HN 4538   5.070   5.810   4.718  1.6487  0.9378  1.8892
  913GLN     CA 4539   5.089   5.904   4.532 -0.8550 -0.4270 -0.3452
  913GLN     HA 4540   5.157   5.987   4.521 -0.9510  0.1835  2.7479
  913GLN     CB 4541   5.160   5.775   4.471  0.5297 -0.2063  0.1337
  913GLN    HB1 4542   5.170   5.795   4.362 -2.5539 -3.3047 -0.9220
  913GLN    HB2 4543   5.093   5.687   4.483  0.2104 -0.2247 -1.5560
  913GLN     CG 4544   5.296   5.736   4.525  0.1942  0.5620 -0.1412
  913GLN    HG1 4545   5.368   5.695   4.450  0.1006 -1.5749  0.8779
  913GLN    HG2 4546   5.279   5.653   4.596 -1.4223  1.6155  0.7490
  913GLN     CD 4547   5.373   5.844   4.600  0.3982 -0.1797 -0.3896
  913GLN    OE1 4548   5.403   5.952   4.552 -0.3576  1.0046 -0.1712
  913GLN    NE2 4549   5.418   5.805   4.721 -0.1821 -0.4942  0.0678
  913GLN   HE21 4550   5.401   5.715   4.762 -0.9283 -0.5384 -0.3169
  913GLN   HE22 4551   5.454   5.885   4.767  0.2492  0.1608 -1.3373
  913GLN      C 4552   4.974   5.954   4.453 -0.2435 -0.1777  0.0707
  913GLN      O 4553   4.984   6.004   4.339  0.0649  0.4594 -0.1510
  914ALA      N 4554   4.855   5.948   4.513  0.3157 -0.9838  0.3179
  914ALA     HN 4555   4.856   5.905   4.603 -0.5141  1.3316  1.5325
  914ALA     CA 4556   4.729   5.994   4.452  0.0917  0.6922 -0.0824
  914ALA     HA 4557   4.737   5.976   4.346 -0.7979 -0.5456  0.0388
  914ALA     CB 4558   4.621   5.908   4.519 -0.3446  0.0250  0.1002
  914ALA    HB1 4559   4.519   5.910   4.476  0.5485 -2.9354 -2.5304
  914ALA    HB2 4560   4.614   5.932   4.628  0.4866 -1.6765  0.5664
  914ALA    HB3 4561   4.645   5.801   4.499  0.1418  0.6861 -3.3226
  914ALA      C 4562   4.686   6.141   4.463 -0.4347 -0.8155  0.6654
  914ALA      O 4563   4.583   6.180   4.409 -0.3454  0.5289 -0.3827
  915GLN      N 4564   4.768   6.216   4.535 -0.2852  0.1986 -0.0375
  915GLN     HN 4565   4.853   6.184   4.576 -0.3671  0.1006  0.0558
  915GLN     CA 4566   4.749   6.356   4.561  0.1656  0.7472  1.0375
  915GLN     HA 4567   4.647   6.380   4.586 -0.1571  1.2555 -0.6661
  915GLN     CB 4568   4.830   6.402   4.684  0.2177  0.0753 -1.0883
  915GLN    HB1 4569   4.824   6.513   4.691  0.2022 -0.0100  0.5664
  915GLN    HB2 4570   4.937   6.370   4.686  0.4704  0.5742  3.2049
  915GLN     CG 4571   4.791   6.338   4.824 -0.6768  0.3713  0.3307
  915GLN    HG1 4572   4.831   6.414   4.895 -2.7146  2.6068 -0.7373
  915GLN    HG2 4573   4.837   6.241   4.852 -1.9104 -0.5300 -0.6352
  915GLN     CD 4574   4.640   6.333   4.854 -0.0402 -0.4815  0.1921
  915GLN    OE1 4575   4.575   6.433   4.894 -0.3523 -0.1037  0.6300
  915GLN    NE2 4576   4.583   6.213   4.844  0.5346 -0.4927  0.3842
  915GLN   HE21 4577   4.645   6.135   4.833  2.9284  1.3903 -0.6470
  915GLN   HE22 4578   4.485   6.198   4.854 -0.3116  3.7447  0.3186
  915GLN      C 4579   4.795   6.441   4.441 -0.1517  0.0564  0.4746
  915GLN    OT1 4580   4.716   6.529   4.395  0.1362 -0.2306 -0.6791
  915GLN    OT2 4581   4.904   6.421   4.390 -0.0498 -0.2281 -0.5990
  916UNN     O1 4582   3.082   3.839   3.629  0.7966  0.0220  0.1160
  916UNN     O2 4583   3.048   4.214   3.551 -0.1083  0.1744 -0.4573
  916UNN     C1 4584   3.140   4.019   3.488  0.3331  0.0527 -0.1355
  916UNN     C2 4585   3.151   3.888   3.526  0.4993 -0.3041  0.4506
  916UNN     C3 4586   3.090   3.923   3.743 -0.5562  0.4646  0.0128
  916UNN     C4 4587   3.060   4.053   3.714 -0.1888 -0.3741 -0.0431
  916UNN     C5 4588   3.080   4.103   3.581 -0.3037 -0.7142  0.1006
  916UNN     C6 4589   3.206   4.056   3.376 -0.8317  0.7267  0.1479
  916UNN     C7 4590   3.198   3.787   3.446 -0.3716  0.5164  0.9047
  916UNN     C8 4591   3.268   3.829   3.325  0.3101 -0.5036 -0.4005
  916UNN     C9 4592   3.275   3.963   3.292  0.7492  0.1054  0.4695
  916UNN    C10 4593   3.124   3.866   3.880 -0.1100  0.7899  0.1687
  916UNN    C11 4594   3.087   3.748   3.934  1.4004  0.1801 -0.2651
  916UNN    C12 4595   3.156   3.694   4.043  0.0567 -0.6555 -0.9756
  916UNN    C13 4596   3.254   3.774   4.108  0.0908 -0.9122  0.3263
  916UNN    C14 4597   3.303   3.886   4.037  0.2502 -0.8759  0.3866
  916UNN    C15 4598   3.236   3.936   3.932  0.2093 -0.2043 -0.3233
  916UNN     O3 4599   3.103   3.582   4.113 -0.0099 -0.1702  0.2548
  916UNN     O4 4600   3.306   3.736   4.232 -0.1032  0.1617 -0.4962
  916UNN     O5 4601   3.000   4.131   3.809 -0.1892  0.1402 -0.1181
  916UNN     O6 4602   3.198   4.182   3.321 -0.1517 -0.2513  0.8377
  916UNN     O7 4603   3.329   3.741   3.239  0.3612 -0.3361 -0.0057
  916UNN     H1 4604   3.206   3.685   3.482  1.8969  0.1206 -0.5006
  916UNN     H2 4605   3.329   4.005   3.209 -1.8128  2.9298  0.0503
  916UNN     H3 4606   3.012   3.679   3.896 -1.2002  2.2738  0.8157
  916UNN     H4 4607   3.383   3.942   4.082  1.9529 -1.8483 -1.2652
  916UNN     H5 4608   3.265   4.035   3.898 -1.4919  1.2700  2.1775
  916UNN     H6 4609   3.012   3.603   4.135 -0.5444  1.6984 -2.9575
  916UNN     H7 4610   3.269   3.652   4.259 -1.1827  0.3945 -1.1726
  916UNN     H8 4611   2.994   4.077   3.888 -1.4458 -0.1552 -0.3881
  916UNN     H9 4612   3.264   4.183   3.252  0.8573 -0.4533  1.7592
  916UNN    H10 4613   3.386   3.797   3.184  0.6017  0.9627  1.4897
  917SOD    SOD 4614   7.018   2.671   7.714 -0.2975 -0.2582 -0.0147
  918SOD    SOD 4615   2.283   0.190   3.964 -0.1490 -0.1663 -1.0939
  919SOD    SOD 4616   7.575   1.120   7.122  0.1637 -0.0764  0.4803
  920SOD    SOD 4617   0.965   7.916   6.134  0.2138 -0.1525  0.0564
  921SOD    SOD 4618   5.981   6.922   3.704 -0.0075 -0.0877  0.1456
  922SOD    SOD 4619   2.866   2.873   2.045  0.1991 -0.2851 -0.0340
  923SOD    SOD 4620   7.034   2.480   2.748 -0.4895  0.0973 -0.2002
  924SOD    SOD 4621   2.361   7.488   1.668  1.0697  0.3899 -0.0385
  925SOD    SOD 4622   1.626   2.465   6.852  0.4458 -0.1813 -0.1732
  926SOD    SOD 4623   1.161   7.738   1.675 -0.5178  0.0239  0.4476
  927SOD    SOD 4624   4.086   2.938   7.939 -0.0804 -0.2040  0.0894
  928SOD    SOD 4625   5.576   5.190   6.294 -0.1935  0.5629 -0.0630
  929SOD    SOD 4626   4.798   3.008   2.223 -0.3664  0.0143 -0.2576
  930SOD    SOD 4627   2.949   0.238   6.256 -0.2987  0.2783 -0.6294
  931SOD    SOD 4628   0.542   7.103   2.506 -0.3965 -0.8311  0.1590
  932SOD    SOD 4629   6.660   4.467   3.629 -0.3306 -0.1866  0.1131
  933SOD    SOD 4630   3.897   6.538   4.003  0.3162 -0.2280  0.4538
  934SOD    SOD 4631   7.869   5.596   5.507  0.1397  0.3689  0.1552
  935SOD    SOD 4632   4.347   7.665   5.267  0.1282  0.4661  0.4408
  936SOD    SOD 4633   2.840   5.628   6.830 -0.1156  0.0842 -0.3863
  937SOD    SOD 4634   0.804   4.285   4.604  0.2431  0.0813 -0.0927
  938SOD    SOD 4635   1.083   7.408   6.395 -0.5660  0.7024 -0.3436
  939SOD    SOD 4636   0.317   6.263   7.372 -0.1454  0.3408 -0.0291
  940SOD    SOD 4637   6.961   6.114   7.674  0.1806  0.1009 -0.3160
  941SOD    SOD 4638   5.878   2.258   6.458  0.0337  0.0948  0.0717
  942SOD    SOD 4639   1.902   7.554   2.327 -0.0387 -0.3141 -0.1700
  943SOD    SOD 4640   3.915   7.075   6.088  0.3126 -0.0818  0.4880
  944SOD    SOD 4641   3.725   0.694   3.843  0.0987 -0.4937 -0.0950
  945SOD    SOD 4642   3.887   0.351   5.813 -0.4720 -0.0397 -0.0055
  946SOD    SOD 4643   1.747   0.757   5.693  0.2449  0.2921 -0.2289
  947SOD    SOD 4644   4.195   1.310   4.652 -0.0326  0.3622 -0.0087
  948SOD    SOD 4645   0.885   3.815   1.898 -0.1476  0.0135 -0.2042
  949SOD    SOD 4646   0.954   3.348   5.897 -0.4192 -0.4380 -0.0912
  950SOD    SOD 4647   4.180   1.883   4.784  0.3279 -0.0789 -0.5843
  951SOD    SOD 4648   1.877   1.677   6.947 -0.5440 -0.3115 -0.1868
  952SOD    SOD 4649   5.379   0.305   6.319  0.0814  0.2407 -0.1403
  953SOD    SOD 4650   0.268   4.434   0.819  0.1876 -0.4925 -0.0222
  954SOD    SOD 4651   0.658   1.906   6.337 -0.1094  0.1020  0.7001
  955SOD    SOD 4652   4.998   3.785   1.573 -0.2519 -0.0180 -0.3480
  956SOD    SOD 4653   6.903   1.933   6.291 -0.3090 -0.1915 -0.1533
  957SOD    SOD 4654   1.910   4.378   1.416  0.1742  0.1560 -0.1264
  958SOD    SOD 4655   5.528   4.622   6.899 -0.0762 -0.3850  0.7024
  959SOD    SOD 4656   0.135   7.373   5.796 -0.2004 -0.0361  0.0615
  960SOD    SOD 4657   7.014   7.577   6.370 -0.0351 -0.3175 -0.2823
  961CLA    CLA 4658   4.863   3.136   6.635 -0.3627 -0.5545  0.3308
  962CLA    CLA 4659   2.344   0.622   3.652  0.2850 -0.0560  0.4623
  963CLA    CLA 4660   7.286   5.532   3.945  0.3945  0.2270  0.4395
  964CLA    CLA 4661   0.894   2.616   0.089  0.3242  0.2854  0.0361
  965CLA    CLA 4662   5.371   7.052   3.884  0.2007  0.2010 -0.2747
  966CLA    CLA 4663   3.278   1.878   1.773 -0.5901 -0.1805  0.0052
  967CLA    CLA 4664   1.338   1.855   5.294  0.0110  0.2270  0.1239
  968CLA    CLA 4665   5.546   6.835   2.684 -0.0332 -0.0315  0.0250
  969CLA    CLA 4666   2.543   6.922   6.519  0.1417 -0.4646 -0.1471
  970CLA    CLA 4667   1.308   2.979   5.987  0.0773 -0.2169  0.3419
  971CLA    CLA 4668   7.629   4.711   0.510 -0.3724 -0.4519 -0.0289
  972CLA    CLA 4669   2.098   0.771   2.347 -0.1219 -0.1317 -0.0839
  973CLA    CLA 4670   7.462   4.583   2.773  0.2923  0.3386  0.2801
  974CLA    CLA 4671   0.982   2.275   1.004  0.0240 -0.1534 -0.0035
  975CLA    CLA 4672   2.483   6.634   7.855 -0.3316  0.3861  0.2354
  976CLA    CLA 4673   7.121   1.351   0.795 -0.1958 -0.4893  0.1669
  977CLA    CLA 4674   3.487   0.469   5.016 -0.0345 -0.0344 -0.3310
  978CLA    CLA 4675   6.059   0.578   6.763  0.0004  0.2769  0.2664
  979CLA    CLA 4676   6.926   2.709   7.002 -0.2221  0.0111  0.0675
  980CLA    CLA 4677   2.575   2.343   2.539 -0.5601  0.1768 -0.1944
  981CLA    CLA 4678   6.697   3.529   6.077 -0.2116 -0.0138 -0.1592
  982CLA    CLA 4679   4.636   0.978   4.499  0.0214  0.1555 -0.2770
  983CLA    CLA 4680   0.805   0.716   5.935 -0.3942  0.0656 -0.4506
  984CLA    CLA 4681   0.714   7.410   4.187  0.3986 -0.2062  0.4709
  985CLA    CLA 4682   6.767   2.112   5.219  0.1001 -0.2756  0.4850
  986CLA    CLA 4683   4.550   3.085   0.966  0.3840  0.0876 -0.4844
  987CLA    CLA 4684   0.504   4.001   2.940  0.1048 -0.1363  0.2458
  988CLA    CLA 4685   5.377   4.084   0.726 -0.1306 -0.0831  0.2332
  989CLA    CLA 4686   3.985   3.729   0.622 -0.3470 -0.2420 -0.4800
  990CLA    CLA 4687   4.814   1.115   5.095  0.1814  0.0690 -0.2577
  991CLA    CLA 4688   3.596   6.910   7.040 -0.4538  0.1814 -0.1934
  992CLA    CLA 4689   3.084   0.582   7.025  0.0487  0.7847 -0.1595
  993CLA    CLA 4690   5.985   1.829   3.924 -0.2210  0.2577  0.0536
  994CLA    CLA 4691   0.024   5.894   6.871 -0.1249  0.4119 -0.1710
  995CLA    CLA 4692   2.051   6.783   5.684  0.5734 -0.2544 -0.3684
  996CLA    CLA 4693   7.833   1.378   4.825  0.0406 -0.0912 -0.2722
  997CLA    CLA 4694   5.699   5.291   2.177  0.1104 -0.0835 -0.0216
  998CLA    CLA 4695   3.460   7.940   4.941 -0.1094  0.3131 -0.0828
  999CLA    CLA 4696   7.334   0.739   2.573 -0.0519 -0.1110 -0.5308
 1000CLA    CLA 4697   2.356   4.552   0.225  0.0124  0.0534 -0.1008
 1001CLA    CLA 4698   7.734   7.054   5.746 -0.4295 -0.2330  0.1480
 1002CLA    CLA 4699   0.746   0.475   6.657  0.2124 -0.0599 -0.1192
 1003CLA    CLA 4700   4.833   1.735   6.854 -0.2403  0.2801 -0.1586
 1004CLA    CLA 4701   2.091   1.259   0.350 -0.1215  0.0698  0.1822
 1005CLA    CLA 4702   6.136   2.268   2.950  0.2327  0.1606  0.7738
 1006CLA    CLA 4703   3.445   4.217   1.674  0.3344  0.5586  0.1878
 1007TIP3   OH2 4704   6.067   3.149   0.422 -0.1530 -0.1662 -0.0918
 1007TIP3    H1 4705   5.994   3.211   0.411 -0.4951 -0.4894  0.3009
 1007TIP3    H2 4706   6.143   3.205   0.440 -0.2600  0.1846 -0.6967
 1008TIP3   OH2 4707   1.680   1.548   6.132 -0.0813  0.0919 -0.1301
 1008TIP3    H1 4708   1.606   1.490   6.148 -0.7147  0.5267 -1.3565
 1008TIP3    H2 4709   1.752   1.490   6.109  0.6501 -0.5091  3.1936
 1009TIP3   OH2 4710   3.386   1.460   7.249  0.1163  0.4198 -0.3825
 1009TIP3    H1 4711   3.439   1.495   7.176  0.8042 -1.1566 -0.6701
 1009TIP3    H2 4712   3.451   1.429   7.312 -0.4689 -0.8843 -0.4113
 1010TIP3   OH2 4713   5.086   3.444   6.400 -0.0081  0.4375 -0.1242
 1010TIP3    H1 4714   5.095   3.469   6.308 -1.1090  3.2985  0.4363
 1010TIP3    H2 4715   5.042   3.359   6.397  0.4330  0.2202 -2.2212
 1011TIP3   OH2 4716   1.930   2.674   7.280 -0.1915 -0.0344 -0.3405
 1011TIP3    H1 4717   2.011   2.694   7.234 -0.8255  2.0424 -0.6609
 1011TIP3    H2 4718   1.916   2.749   7.339 -0.2051 -1.8822  2.1720
 1012TIP3   OH2 4719   1.656   4.758   3.582 -0.0485  0.3080  0.0150
 1012TIP3    H1 4720   1.584   4.724   3.635  0.5987  0.8612  1.2833
 1012TIP3    H2 4721   1.678   4.841   3.622  1.1257  0.2717 -0.5199
 1013TIP3   OH2 4722   4.576   3.363   2.769  0.5704  0.0822  0.1077
 1013TIP3    H1 4723   4.580   3.457   2.752  0.6147 -0.2366 -1.9701
 1013TIP3    H2 4724   4.485   3.346   2.791  0.1214  0.3653 -1.4291
 1014TIP3   OH2 4725   0.354   6.809   4.490 -0.0658  0.1150  1.1421
 1014TIP3    H1 4726   0.431   6.859   4.462 -0.3809  0.7544  1.3912
 1014TIP3    H2 4727   0.359   6.727   4.440  1.7417 -0.6471  2.4748
 1015TIP3   OH2 4728   1.629   0.282   4.463 -0.2965 -0.0225  0.1498
 1015TIP3    H1 4729   1.579   0.203   4.481  1.1007 -1.1443 -0.6676
 1015TIP3    H2 4730   1.666   0.307   4.547 -0.4406 -0.4534  0.3439
 1016TIP3   OH2 4731   7.848   3.852   7.462 -0.2510 -0.0166  0.0914
 1016TIP3    H1 4732   7.881   3.797   7.391 -0.8110 -0.9659  0.5528
 1016TIP3    H2 4733   7.792   3.794   7.514  0.4370  0.5467  1.5286
 1017TIP3   OH2 4734   1.525   7.059   4.036  0.4041 -0.3447  0.0666
 1017TIP3    H1 4735   1.600   7.004   4.060 -0.0107 -0.9209  0.0794
 1017TIP3    H2 4736   1.455   7.030   4.095  0.5034  1.0366  0.9035
 1018TIP3   OH2 4737   7.072   7.139   7.180 -0.0456 -0.0140  0.1115
 1018TIP3    H1 4738   7.057   7.114   7.089 -0.2512  0.2009  0.0846
 1018TIP3    H2 4739   7.046   7.062   7.230 -1.1549  0.3095  0.0572
 1019TIP3   OH2 4740   1.870   5.886   2.263 -0.3122 -0.1035  0.0744
 1019TIP3    H1 4741   1.948   5.940   2.249  0.6157 -1.6907 -1.5132
 1019TIP3    H2 4742   1.808   5.943   2.307  1.5243  1.4274  0.8255
 1020TIP3   OH2 4743   4.602   7.155   5.228  0.7421  0.0530 -0.9895
 1020TIP3    H1 4744   4.647   7.189   5.151  2.2613 -1.9688 -1.0788
 1020TIP3    H2 4745   4.664   7.167   5.300  0.1757  0.0273 -0.4880
 1021TIP3   OH2 4746   6.051   1.638   2.517  0.3476  0.0568 -0.1075
 1021TIP3    H1 4747   6.106   1.709   2.551  1.2342 -0.0293 -1.3073
 1021TIP3    H2 4748   6.094   1.611   2.436 -0.4838 -1.2410 -0.1447
 1022TIP3   OH2 4749   0.327   5.628   3.107 -0.0262  0.1129 -0.1566
 1022TIP3    H1 4750   0.345   5.577   3.186  0.6557  1.7701  0.8067
 1022TIP3    H2 4751   0.390   5.596   3.043 -0.5988 -1.2589 -0.0613
 1023TIP3   OH2 4752   7.040   1.843   0.430  0.3350 -0.1497  0.7309
 1023TIP3    H1 4753   6.949   1.868   0.413  1.1934  1.7046 -1.7822
 1023TIP3    H2 4754   7.046   1.753   0.397  0.2720  1.1019 -3.1866
 1024TIP3   OH2 4755   1.514   6.632   7.572  0.4468  0.1449  0.1948
 1024TIP3    H1 4756   1.574   6.669   7.636 -1.2458  1.0129  1.3508
 1024TIP3    H2 4757   1.432   6.680   7.585 -0.2824 -0.4226 -1.8735
 1025TIP3   OH2 4758   1.900   6.092   6.772 -0.2021  0.0275 -0.0494
 1025TIP3    H1 4759   1.909   6.166   6.712 -1.1235  1.0706  1.0622
 1025TIP3    H2 4760   1.817   6.106   6.816 -1.2085 -2.5268 -0.9291
 1026TIP3   OH2 4761   7.451   3.277   4.239 -0.4879  0.3656 -0.4132
 1026TIP3    H1 4762   7.427   3.357   4.194  1.4852  1.4605  0.3405
 1026TIP3    H2 4763   7.541   3.259   4.211 -0.8349 -1.5320 -0.4711
 1027TIP3   OH2 4764   6.741   7.830   3.533 -0.4054 -0.0779  0.0758
 1027TIP3    H1 4765   6.760   7.913   3.491 -2.7647  0.8952  0.7772
 1027TIP3    H2 4766   6.797   7.829   3.611  0.2290  0.4610 -0.3650
 1028TIP3   OH2 4767   1.970   1.919   1.640 -0.0720  0.1307  0.0458
 1028TIP3    H1 4768   1.962   1.981   1.712 -0.0745 -0.5621  0.6581
 1028TIP3    H2 4769   1.897   1.940   1.582 -0.0735  0.6921  0.2489
 1029TIP3   OH2 4770   4.747   0.491   1.722 -0.3110  0.3467 -0.1375
 1029TIP3    H1 4771   4.734   0.515   1.630 -0.2599  2.8943  0.4301
 1029TIP3    H2 4772   4.840   0.472   1.729 -0.1460  0.9978 -0.4710
 1030TIP3   OH2 4773   6.955   2.445   6.571 -0.0029 -0.3743 -0.7652
 1030TIP3    H1 4774   6.890   2.408   6.631  1.1397 -1.6718 -0.2417
 1030TIP3    H2 4775   6.991   2.520   6.618 -0.4224 -0.2652 -0.6212
 1031TIP3   OH2 4776   4.103   4.919   0.266  0.5311 -0.0874 -0.5370
 1031TIP3    H1 4777   4.022   4.869   0.262  1.4642 -1.6018 -1.5097
 1031TIP3    H2 4778   4.162   4.874   0.205  2.6044  0.0209  1.2685
 1032TIP3   OH2 4779   6.701   4.495   4.748 -0.4043 -0.1616 -0.4703
 1032TIP3    H1 4780   6.640   4.552   4.702  0.5747  1.0835 -0.2743
 1032TIP3    H2 4781   6.701   4.528   4.838 -0.0752 -0.6975 -0.2678
 1033TIP3   OH2 4782   3.611   0.635   5.238 -0.1405  0.1474  0.0722
 1033TIP3    H1 4783   3.570   0.589   5.165 -1.4661  0.0014  0.8532
 1033TIP3    H2 4784   3.590   0.580   5.314 -3.0990  2.6501  1.2909
 1034TIP3   OH2 4785   2.118   4.847   3.927 -0.2843 -0.1436  0.4793
 1034TIP3    H1 4786   2.051   4.855   3.995  0.1777  0.8034  0.8394
 1034TIP3    H2 4787   2.068   4.831   3.847 -1.0334  1.6920  0.5453
 1035TIP3   OH2 4788   0.618   4.490   5.087 -0.4517  0.3432 -0.2616
 1035TIP3    H1 4789   0.711   4.508   5.082 -0.2741 -0.5833 -0.4462
 1035TIP3    H2 4790   0.591   4.476   4.996 -0.0340 -2.7998 -0.0372
 1036TIP3   OH2 4791   1.344   1.764   7.886 -0.0705 -0.0189 -0.3092
 1036TIP3    H1 4792   1.286   1.699   7.845 -1.2385 -0.3741  1.7808
 1036TIP3    H2 4793   1.346   1.836   7.824 -2.0707 -0.3634 -0.8649
 1037TIP3   OH2 4794   7.847   0.242   6.167  0.0456 -0.0251  0.4329
 1037TIP3    H1 4795   7.761   0.278   6.148  0.4839  0.1467 -1.4349
 1037TIP3    H2 4796   7.838   0.148   6.154  0.5973  0.1842 -2.0078
 1038TIP3   OH2 4797   2.657   4.986   4.762 -0.5783  0.0361  0.3291
 1038TIP3    H1 4798   2.606   4.996   4.842 -0.2330 -0.8023  0.6591
 1038TIP3    H2 4799   2.748   4.998   4.791 -0.6035  3.0230 -0.4835
 1039TIP3   OH2 4800   1.352   0.307   6.284 -0.2538 -0.5700 -0.4551
 1039TIP3    H1 4801   1.264   0.271   6.278 -0.4541 -0.1463 -0.1502
 1039TIP3    H2 4802   1.356   0.344   6.372 -0.0567  0.1378 -0.7530
 1040TIP3   OH2 4803   0.160   4.820   4.852 -0.3886 -0.3422  0.3388
 1040TIP3    H1 4804   0.128   4.820   4.942  2.5718  0.0226  1.4985
 1040TIP3    H2 4805   0.119   4.897   4.812 -1.4506 -0.2827  1.4796
 1041TIP3   OH2 4806   1.587   5.633   5.608  0.1775  0.3450 -0.2886
 1041TIP3    H1 4807   1.637   5.714   5.599  1.2613 -0.2164  0.4817
 1041TIP3    H2 4808   1.627   5.587   5.682  0.0176 -1.2023 -1.1058
 1042TIP3   OH2 4809   1.975   6.800   4.915 -0.4623  0.1391 -0.1131
 1042TIP3    H1 4810   2.039   6.834   4.977 -0.2843 -1.3909  0.5689
 1042TIP3    H2 4811   1.901   6.860   4.922  0.1838  0.8915  0.4046
 1043TIP3   OH2 4812   7.791   6.495   5.708  0.0835 -0.2893 -0.2446
 1043TIP3    H1 4813   7.886   6.485   5.703  0.2662  1.2632 -0.5272
 1043TIP3    H2 4814   7.778   6.590   5.714 -1.3656 -0.5765  1.9308
 1044TIP3   OH2 4815   7.331   3.514   6.544 -0.4049  0.1102 -0.0796
 1044TIP3    H1 4816   7.258   3.480   6.492 -0.3269  1.1754 -0.9261
 1044TIP3    H2 4817   7.409   3.489   6.495 -0.3795  2.2739 -1.2528
 1045TIP3   OH2 4818   3.009   5.750   3.404 -0.6119  0.8488  0.4893
 1045TIP3    H1 4819   2.927   5.764   3.356 -0.3391  0.6145 -0.0591
 1045TIP3    H2 4820   2.989   5.678   3.464  0.0659 -1.5495 -1.9350
 1046TIP3   OH2 4821   1.011   4.504   7.577  0.6824 -0.4319  0.4766
 1046TIP3    H1 4822   1.004   4.580   7.519 -1.4047 -1.2004 -0.3681
 1046TIP3    H2 4823   0.982   4.536   7.662 -1.9111 -0.5891 -0.2531
 1047TIP3   OH2 4824   3.328   6.954   5.875 -0.3777 -0.6426  0.6459
 1047TIP3    H1 4825   3.369   6.933   5.958 -0.8967  0.9609  1.3332
 1047TIP3    H2 4826   3.241   6.985   5.898 -1.0875 -1.5947 -0.6152
 1048TIP3   OH2 4827   1.268   0.632   6.026 -0.7005  0.4039 -0.1894
 1048TIP3    H1 4828   1.218   0.550   6.025 -1.6260  0.9608 -0.8360
 1048TIP3    H2 4829   1.201   0.700   6.025  0.0732  1.1812 -2.2672
 1049TIP3   OH2 4830   6.344   0.735   2.028 -0.0087 -0.3231 -0.1821
 1049TIP3    H1 4831   6.373   0.769   2.113  0.9219 -1.1486 -0.1603
 1049TIP3    H2 4832   6.249   0.731   2.035  0.1219 -1.8689  1.4201
 1050TIP3   OH2 4833   2.821   1.195   2.602  0.1270  0.1855 -0.2557
 1050TIP3    H1 4834   2.854   1.180   2.513  2.1221  1.1845  0.2580
 1050TIP3    H2 4835   2.815   1.108   2.641  1.4093 -0.1035 -0.6596
 1051TIP3   OH2 4836   3.649   6.295   4.586  0.0985  0.1211 -0.0064
 1051TIP3    H1 4837   3.591   6.265   4.516 -0.2736 -0.3391  0.4840
 1051TIP3    H2 4838   3.653   6.390   4.575 -1.1307  0.2164  0.2308
 1052TIP3   OH2 4839   7.853   2.934   6.755  0.7399  0.4766  0.2585
 1052TIP3    H1 4840   7.905   2.995   6.808 -0.4675  1.1784  0.6965
 1052TIP3    H2 4841   7.764   2.945   6.788  0.0867  0.2983 -1.3597
 1053TIP3   OH2 4842   3.638   5.949   0.963  0.2754 -0.0839 -0.1895
 1053TIP3    H1 4843   3.633   5.888   0.889  0.0194 -0.8822  0.4722
 1053TIP3    H2 4844   3.696   5.906   1.025  0.2191  0.4258  0.2160
 1054TIP3   OH2 4845   2.723   5.178   6.028 -0.0765 -0.4299  0.1204
 1054TIP3    H1 4846   2.747   5.139   5.944 -0.9602 -0.3356 -0.1864
 1054TIP3    H2 4847   2.807   5.201   6.068  0.4593 -2.2421  0.1388
 1055TIP3   OH2 4848   3.231   6.892   3.066 -0.2500 -0.2914 -0.4380
 1055TIP3    H1 4849   3.138   6.892   3.092 -0.2354 -0.8103 -0.3782
 1055TIP3    H2 4850   3.248   6.802   3.037  0.3309 -0.2961 -0.0977
 1056TIP3   OH2 4851   3.524   2.193   2.619 -0.3102 -1.0520  0.3172
 1056TIP3    H1 4852   3.582   2.262   2.652 -0.4793 -1.1557  0.8554
 1056TIP3    H2 4853   3.525   2.203   2.524  1.0504 -1.4264  0.2804
 1057TIP3   OH2 4854   6.605   1.873   5.888 -0.8097 -0.0899  0.3566
 1057TIP3    H1 4855   6.558   1.847   5.808  0.3736 -2.1448  0.2614
 1057TIP3    H2 4856   6.649   1.954   5.865  1.3829 -1.7712 -1.9589
 1058TIP3   OH2 4857   4.570   3.302   5.049  0.0687  0.3634  0.3530
 1058TIP3    H1 4858   4.576   3.384   4.999 -0.4721  0.4877  0.4822
 1058TIP3    H2 4859   4.658   3.287   5.082  0.7813 -0.3928 -1.6991
 1059TIP3   OH2 4860   1.958   5.490   2.626 -0.0406  0.6620  0.1960
 1059TIP3    H1 4861   1.982   5.554   2.693 -0.6403 -0.4178  1.4709
 1059TIP3    H2 4862   1.989   5.406   2.659  1.4345  0.3497 -1.8253
 1060TIP3   OH2 4863   2.263   5.954   1.793 -0.4976  0.2963  0.4884
 1060TIP3    H1 4864   2.280   6.041   1.757 -0.1933  0.0451  0.0087
 1060TIP3    H2 4865   2.345   5.907   1.780 -0.6653 -0.0625  0.7357
 1061TIP3   OH2 4866   6.379   1.693   1.382 -0.0145 -0.5730  0.2463
 1061TIP3    H1 4867   6.391   1.772   1.433 -0.6995 -1.0732  1.2197
 1061TIP3    H2 4868   6.438   1.703   1.307 -0.4706  1.0756  0.0677
 1062TIP3   OH2 4869   2.447   7.263   0.593 -0.0736  0.7144 -0.4569
 1062TIP3    H1 4870   2.454   7.358   0.585  0.3432  0.7604  0.3774
 1062TIP3    H2 4871   2.537   7.233   0.600 -0.2607  0.4040  0.8011
 1063TIP3   OH2 4872   1.553   7.581   4.021  0.0726  0.0553  0.3438
 1063TIP3    H1 4873   1.578   7.552   4.108 -1.5381  1.2117  1.2374
 1063TIP3    H2 4874   1.553   7.501   3.968 -1.1988 -1.0762  1.9684
 1064TIP3   OH2 4875   7.672   6.169   7.891  0.4402  0.1266  0.5472
 1064TIP3    H1 4876   7.717   6.247   7.858  0.8046  0.4336  1.7042
 1064TIP3    H2 4877   7.610   6.204   7.956  1.1523 -0.5990  1.6492
 1065TIP3   OH2 4878   1.847   1.709   3.813 -0.4499 -0.5809  0.0990
 1065TIP3    H1 4879   1.786   1.705   3.887  0.5769 -0.5010  0.9837
 1065TIP3    H2 4880   1.929   1.672   3.847  0.5562  1.0301 -0.4583
 1066TIP3   OH2 4881   1.986   1.002   2.147  0.4451 -0.1332  0.1566
 1066TIP3    H1 4882   1.942   1.009   2.232 -0.0599 -0.3331 -0.0858
 1066TIP3    H2 4883   2.019   0.912   2.145 -1.1307 -0.7250 -0.6135
 1067TIP3   OH2 4884   3.662   1.872   0.520  0.0392 -0.2704 -0.1153
 1067TIP3    H1 4885   3.622   1.787   0.501  0.9265 -0.5964 -0.5678
 1067TIP3    H2 4886   3.689   1.865   0.612  0.1964 -0.5167 -0.1784
 1068TIP3   OH2 4887   4.710   7.690   1.053  0.4660 -0.1465  0.2877
 1068TIP3    H1 4888   4.658   7.766   1.079  0.4770 -0.4477  1.2368
 1068TIP3    H2 4889   4.707   7.690   0.958  0.3823  0.9843  0.2849
 1069TIP3   OH2 4890   1.960   3.190   7.748  0.5518  0.0174 -0.0626
 1069TIP3    H1 4891   2.017   3.264   7.771 -0.1104  0.4552  0.2146
 1069TIP3    H2 4892   1.897   3.228   7.686 -1.3029  0.3315  1.9083
 1070TIP3   OH2 4893   1.291   7.378   1.963  0.4282 -0.3553  0.6096
 1070TIP3    H1 4894   1.361   7.405   2.023  0.1850 -1.8163  1.5930
 1070TIP3    H2 4895   1.226   7.335   2.019  0.0834 -1.5747 -0.6659
 1071TIP3   OH2 4896   1.912   1.039   4.615 -0.3878  0.6265  0.0380
 1071TIP3    H1 4897   1.878   1.088   4.540 -0.6134  0.8430  0.2826
 1071TIP3    H2 4898   1.846   0.971   4.630  0.1090  0.0030 -0.5406
 1072TIP3   OH2 4899   1.150   3.696   4.731  0.1326 -0.0960  0.0279
 1072TIP3    H1 4900   1.223   3.665   4.785  1.8100  1.3076 -1.2824
 1072TIP3    H2 4901   1.107   3.763   4.786  0.4640 -0.2099  0.4337
 1073TIP3   OH2 4902   1.071   1.526   5.772  0.1005  0.1477  0.4114
 1073TIP3    H1 4903   1.092   1.480   5.853  0.0336 -1.0429 -0.2307
 1073TIP3    H2 4904   1.015   1.466   5.723 -0.2050  1.0193 -0.3446
 1074TIP3   OH2 4905   7.923   4.462   1.811 -0.0918 -0.2568 -0.2601
 1074TIP3    H1 4906   7.880   4.428   1.889  0.8701 -2.0874 -0.4928
 1074TIP3    H2 4907   7.988   4.524   1.845 -0.4421 -0.1828  0.2982
 1075TIP3   OH2 4908   7.586   3.897   4.334  0.2687 -0.1219 -0.3340
 1075TIP3    H1 4909   7.520   3.835   4.365  2.2393 -3.1722 -1.8196
 1075TIP3    H2 4910   7.544   3.983   4.344 -3.3149 -1.7443  0.1819
 1076TIP3   OH2 4911   7.938   0.134   5.302  0.2110  0.1316  0.7396
 1076TIP3    H1 4912   7.867   0.070   5.292  0.9245 -0.3028 -4.2085
 1076TIP3    H2 4913   7.906   0.213   5.259  1.6126  1.0050  1.2113
 1077TIP3   OH2 4914   7.207   3.404   1.960  0.4027 -0.1765  0.0247
 1077TIP3    H1 4915   7.129   3.404   2.015 -0.4397 -0.0935 -1.1339
 1077TIP3    H2 4916   7.271   3.351   2.008 -1.0109 -1.8827  0.1321
 1078TIP3   OH2 4917   7.928   3.118   6.970  0.2752 -0.5755 -0.0222
 1078TIP3    H1 4918   7.912   3.183   7.039 -0.9852 -1.2425  0.3578
 1078TIP3    H2 4919   8.016   3.138   6.938  0.8847 -0.2130  1.7435
 1079TIP3   OH2 4920   3.447   7.087   2.892 -0.1057 -0.5048  0.7311
 1079TIP3    H1 4921   3.451   7.093   2.797  1.1550  0.7917  0.8351
 1079TIP3    H2 4922   3.538   7.079   2.920 -0.5738 -3.9638  1.7101
 1080TIP3   OH2 4923   7.309   3.282   5.411 -0.2826  0.0803 -0.4656
 1080TIP3    H1 4924   7.344   3.367   5.437 -1.2760  0.5061 -0.4656
 1080TIP3    H2 4925   7.247   3.302   5.341 -1.1581 -0.5539  0.1143
 1081TIP3   OH2 4926   7.632   3.247   4.778  0.2897 -0.1301  0.3364
 1081TIP3    H1 4927   7.609   3.252   4.685  1.5640 -1.0012 -0.0584
 1081TIP3    H2 4928   7.723   3.277   4.781  0.6940 -1.3727  1.0918
 1082TIP3   OH2 4929   2.958   4.587   1.501 -0.3442 -0.1635 -0.1451
 1082TIP3    H1 4930   2.983   4.537   1.579  0.0189  0.6122  0.2483
 1082TIP3    H2 4931   2.953   4.677   1.532  1.1468  0.3558 -1.3104
 1083TIP3   OH2 4932   1.375   2.203   0.835 -0.2675  0.4755 -0.4486
 1083TIP3    H1 4933   1.307   2.143   0.808 -0.9286  1.0755 -0.1466
 1083TIP3    H2 4934   1.348   2.288   0.799 -0.4598  1.0153  0.9015
 1084TIP3   OH2 4935   4.451   6.443   6.279  0.0105  0.0236 -0.2299
 1084TIP3    H1 4936   4.472   6.445   6.372  1.4504 -0.2572 -0.5245
 1084TIP3    H2 4937   4.467   6.352   6.253 -3.0160 -0.6098 -0.2159
 1085TIP3   OH2 4938   5.159   5.969   2.839  0.1931  0.2020  0.1906
 1085TIP3    H1 4939   5.242   5.921   2.839  0.9793  1.5415 -0.4130
 1085TIP3    H2 4940   5.149   5.999   2.930  1.2859  1.5474 -0.1007
 1086TIP3   OH2 4941   7.134   7.372   0.230  0.4327  0.1913  0.0736
 1086TIP3    H1 4942   7.158   7.357   0.321 -1.3153  0.7959  0.6631
 1086TIP3    H2 4943   7.038   7.365   0.228  0.5439 -2.4086 -2.2051
 1087TIP3   OH2 4944   7.287   7.834   7.431 -0.0183  0.3720  0.6084
 1087TIP3    H1 4945   7.345   7.781   7.376 -0.6198 -2.1338  2.2178
 1087TIP3    H2 4946   7.337   7.915   7.446  1.0731  0.2258 -1.7175
 1088TIP3   OH2 4947   4.836   7.376   6.050  0.0652  0.4719 -0.1180
 1088TIP3    H1 4948   4.769   7.407   5.989  0.8877  2.6668  0.0254
 1088TIP3    H2 4949   4.849   7.284   6.026 -1.6700  0.4972 -1.3438
 1089TIP3   OH2 4950   4.804   2.774   2.274 -0.4776  0.5420 -0.1715
 1089TIP3    H1 4951   4.747   2.700   2.296  0.4591 -0.7043 -1.7542
 1089TIP3    H2 4952   4.885   2.756   2.322 -0.2082  0.4937 -0.6474
 1090TIP3   OH2 4953   1.777   1.707   7.785 -0.0555  0.1176  0.0635
 1090TIP3    H1 4954   1.763   1.746   7.871  0.2454 -1.9750  1.1326
 1090TIP3    H2 4955   1.864   1.666   7.792  1.2802  2.3383 -2.2371
 1091TIP3   OH2 4956   5.614   6.823   1.991  0.9402 -0.0801  0.2965
 1091TIP3    H1 4957   5.581   6.867   1.913  0.4335  0.4013  0.7784
 1091TIP3    H2 4958   5.677   6.759   1.958  0.1748 -0.3972 -0.5687
 1092TIP3   OH2 4959   1.361   6.696   0.739 -0.2569 -0.0699 -0.4506
 1092TIP3    H1 4960   1.306   6.744   0.800 -0.6524 -4.5827  3.2716
 1092TIP3    H2 4961   1.446   6.740   0.744 -0.9569  1.1818  1.3885
 1093TIP3   OH2 4962   7.017   3.393   7.935  0.0837 -0.1277 -0.2625
 1093TIP3    H1 4963   7.097   3.435   7.964 -0.8665  0.8679  1.0150
 1093TIP3    H2 4964   6.948   3.434   7.986 -1.4173 -0.0301 -2.2446
 1094TIP3   OH2 4965   4.915   4.765   0.575  0.1323  0.7008 -0.4881
 1094TIP3    H1 4966   4.917   4.686   0.520  2.1931  0.5399 -0.2732
 1094TIP3    H2 4967   5.001   4.806   0.561 -1.3222  3.6772 -1.6204
 1095TIP3   OH2 4968   7.539   4.205   7.554 -0.6958 -0.2129  0.5816
 1095TIP3    H1 4969   7.514   4.136   7.492 -0.1834 -0.1468  0.2937
 1095TIP3    H2 4970   7.476   4.275   7.539 -1.6167 -0.8647  1.3236
 1096TIP3   OH2 4971   0.416   6.916   4.982  0.2449 -0.7213 -0.1517
 1096TIP3    H1 4972   0.395   6.988   4.923  0.7290 -0.6113 -0.1936
 1096TIP3    H2 4973   0.443   6.958   5.063  0.5595 -0.8460 -0.1863
 1097TIP3   OH2 4974   2.267   5.053   4.530 -0.6651 -0.3206  0.0247
 1097TIP3    H1 4975   2.226   4.969   4.555 -0.1307 -0.5130  0.2715
 1097TIP3    H2 4976   2.359   5.031   4.516 -0.5868  0.1691 -0.2286
 1098TIP3   OH2 4977   2.860   5.989   1.878  0.2518 -0.5298  0.7318
 1098TIP3    H1 4978   2.769   5.972   1.904  0.2235 -0.2280  0.8323
 1098TIP3    H2 4979   2.893   6.050   1.943 -0.1652  1.0941 -0.5091
 1099TIP3   OH2 4980   2.871   1.548   5.155  0.4559 -0.3543 -0.0601
 1099TIP3    H1 4981   2.825   1.466   5.172 -0.0473 -0.0448  0.1164
 1099TIP3    H2 4982   2.963   1.530   5.173  0.7279 -1.5525 -2.2686
 1100TIP3   OH2 4983   7.105   7.036   2.817 -0.1695  0.0720  0.0376
 1100TIP3    H1 4984   7.034   6.985   2.856  0.7268 -1.1148  0.1564
 1100TIP3    H2 4985   7.150   7.075   2.892  0.3436 -0.5916  0.0852
 1101TIP3   OH2 4986   3.200   4.705   1.737  0.6190  0.1623 -0.6434
 1101TIP3    H1 4987   3.229   4.616   1.756 -1.1218 -0.1969  0.6515
 1101TIP3    H2 4988   3.277   4.760   1.754  0.8861 -0.8111  1.6443
 1102TIP3   OH2 4989   5.162   2.103   3.339  0.4209  0.9679  0.2131
 1102TIP3    H1 4990   5.131   2.039   3.275 -2.0471  2.4556 -0.2011
 1102TIP3    H2 4991   5.132   2.070   3.423  2.5277 -0.3088  0.5457
 1103TIP3   OH2 4992   4.941   1.462   4.458  0.5273 -0.2740 -0.2816
 1103TIP3    H1 4993   4.877   1.393   4.437 -1.9676  0.1846  4.4497
 1103TIP3    H2 4994   5.009   1.417   4.508 -0.2595  0.3424  1.4085
 1104TIP3   OH2 4995   5.062   1.646   4.292  0.1487  0.0678 -0.3154
 1104TIP3    H1 4996   5.017   1.583   4.348 -2.5959  0.6569 -1.6805
 1104TIP3    H2 4997   5.155   1.630   4.308 -0.3147 -4.5026 -0.7281
 1105TIP3   OH2 4998   4.225   6.407   0.678 -0.2250  0.0057 -0.1271
 1105TIP3    H1 4999   4.253   6.456   0.756 -0.8734 -1.1489  0.8707
 1105TIP3    H2 5000   4.290   6.337   0.670 -1.6749 -1.5928  1.1239
 1106TIP3   OH2 5001   2.676   6.458   1.769  0.3761  0.2504 -0.1322
 1106TIP3    H1 5002   2.645   6.400   1.699  0.9068 -0.1981 -0.0089
 1106TIP3    H2 5003   2.771   6.457   1.760  0.5986 -1.3083  1.7214
 1107TIP3   OH2 5004   7.685   1.552   2.424 -0.0664 -0.0383 -0.1346
 1107TIP3    H1 5005   7.754   1.557   2.358  0.4795 -1.0688  0.3257
 1107TIP3    H2 5006   7.728   1.576   2.505 -0.4191 -0.0026  0.0445
 1108TIP3   OH2 5007   5.329   7.392   6.036  0.2406  0.0454  0.1447
 1108TIP3    H1 5008   5.358   7.450   5.965 -0.4895  1.5165  1.0097
 1108TIP3    H2 5009   5.243   7.424   6.060 -0.4858 -1.8466  0.2287
 1109TIP3   OH2 5010   2.780   4.985   6.854  0.0676  0.1289  0.3567
 1109TIP3    H1 5011   2.780   4.953   6.945 -2.6058  1.0658  0.7748
 1109TIP3    H2 5012   2.694   4.960   6.820  0.9456 -0.0500 -1.9065
 1110TIP3   OH2 5013   4.813   4.694   6.063  0.0095  0.2154 -0.1543
 1110TIP3    H1 5014   4.818   4.623   6.127  0.0916  0.6570  0.3319
 1110TIP3    H2 5015   4.768   4.655   5.988  0.4518 -0.4799 -0.0679
 1111TIP3   OH2 5016   5.892   0.815   7.559  0.8173  0.2188 -0.1223
 1111TIP3    H1 5017   5.984   0.803   7.583  1.0095  0.5363 -0.6860
 1111TIP3    H2 5018   5.889   0.795   7.466 -0.3313 -3.2264  0.5388
 1112TIP3   OH2 5019   1.208   6.146   5.583 -0.5498  0.1456  0.6171
 1112TIP3    H1 5020   1.253   6.213   5.533 -0.7773  1.0542  1.5968
 1112TIP3    H2 5021   1.271   6.074   5.589  0.0864  0.6852  0.4373
 1113TIP3   OH2 5022   1.378   5.704   3.327  0.3674  0.1619 -0.6361
 1113TIP3    H1 5023   1.323   5.707   3.405 -0.2041  2.5736 -1.0576
 1113TIP3    H2 5024   1.326   5.657   3.262  1.1883 -2.6268  0.5891
 1114TIP3   OH2 5025   0.678   7.392   1.064  0.1628  0.0207 -0.2941
 1114TIP3    H1 5026   0.624   7.397   0.985 -0.8058  2.1440  0.4390
 1114TIP3    H2 5027   0.652   7.308   1.105  0.4659 -0.9595 -2.0259
 1115TIP3   OH2 5028   0.809   3.164   5.857 -0.5992  0.3211  0.1244
 1115TIP3    H1 5029   0.850   3.096   5.910 -0.1505  0.2363 -0.3259
 1115TIP3    H2 5030   0.840   3.148   5.768  0.1672  1.6110  0.1339
 1116TIP3   OH2 5031   4.069   7.191   6.230  0.8094  0.2744  0.7606
 1116TIP3    H1 5032   4.121   7.249   6.173  1.0359  1.1288  1.8014
 1116TIP3    H2 5033   4.028   7.251   6.293  0.4117 -0.6309  1.3728
 1117TIP3   OH2 5034   3.841   4.810   0.239 -0.1253  0.0117 -0.5078
 1117TIP3    H1 5035   3.815   4.874   0.173  0.2395 -0.6119 -1.2716
 1117TIP3    H2 5036   3.765   4.803   0.297 -0.6537  0.1620 -1.1687
 1118TIP3   OH2 5037   3.653   7.485   1.449  0.0997  0.5614 -0.5411
 1118TIP3    H1 5038   3.616   7.530   1.525 -1.4531 -2.0937  0.4003
 1118TIP3    H2 5039   3.735   7.448   1.482  0.0824  0.5160 -0.5496
 1119TIP3   OH2 5040   1.395   5.742   0.362 -0.1407 -0.4345 -0.3194
 1119TIP3    H1 5041   1.429   5.666   0.314  0.5163 -0.0115 -0.5389
 1119TIP3    H2 5042   1.450   5.747   0.440 -0.0900 -0.1002 -0.3747
 1120TIP3   OH2 5043   0.921   7.373   5.592  0.1470 -0.0105 -0.6689
 1120TIP3    H1 5044   0.943   7.291   5.548 -0.3530  0.0918 -1.1237
 1120TIP3    H2 5045   0.958   7.365   5.680  1.9674  0.1543 -1.3900
 1121TIP3   OH2 5046   2.627   6.216   4.290  0.4356 -0.7028 -0.0873
 1121TIP3    H1 5047   2.672   6.286   4.338  0.2376 -1.0791  0.6561
 1121TIP3    H2 5048   2.568   6.177   4.355 -1.1850 -0.0360 -1.0841
 1122TIP3   OH2 5049   7.655   4.958   6.990 -0.1912 -0.1046  0.0395
 1122TIP3    H1 5050   7.704   4.884   6.953  2.3480  0.7197  1.4627
 1122TIP3    H2 5051   7.596   4.917   7.054  2.1341 -0.9510  1.8159
 1123TIP3   OH2 5052   6.122   4.438   6.538 -0.6254 -0.2142  0.5057
 1123TIP3    H1 5053   6.182   4.369   6.508 -1.4626 -1.2881  1.2009
 1123TIP3    H2 5054   6.139   4.512   6.480 -0.4625 -1.3678 -0.9729
 1124TIP3   OH2 5055   5.655   7.966   6.449  0.2698  0.4259  0.3337
 1124TIP3    H1 5056   5.709   7.888   6.440 -1.3386 -0.5960 -1.2444
 1124TIP3    H2 5057   5.699   8.033   6.396  0.6410 -0.0111  0.0866
 1125TIP3   OH2 5058   3.162   2.624   6.662 -0.3493 -0.2565  0.0018
 1125TIP3    H1 5059   3.123   2.702   6.623  0.9816  1.0589  1.1358
 1125TIP3    H2 5060   3.197   2.655   6.746 -0.0144 -2.1498  0.5977
 1126TIP3   OH2 5061   3.489   4.959   7.562 -0.4472  0.2270 -0.3831
 1126TIP3    H1 5062   3.549   4.922   7.497 -0.9306  1.3031 -1.4918
 1126TIP3    H2 5063   3.499   5.054   7.552 -1.2066  0.4091  0.4924
 1127TIP3   OH2 5064   4.368   6.483   0.457 -0.0856 -0.5423  0.0343
 1127TIP3    H1 5065   4.274   6.486   0.440 -0.0162 -2.5412 -1.0032
 1127TIP3    H2 5066   4.379   6.534   0.538 -1.9143  0.4425 -0.2788
 1128TIP3   OH2 5067   2.880   3.689   6.048  0.0242  0.4740  0.4310
 1128TIP3    H1 5068   2.943   3.636   5.998  1.9932  1.1826  2.0267
 1128TIP3    H2 5069   2.878   3.648   6.135 -0.0417  1.7337  1.0453
 1129TIP3   OH2 5070   1.071   6.280   3.755 -0.1043  0.4365  0.0455
 1129TIP3    H1 5071   1.049   6.237   3.673  0.1986  0.4449 -0.0411
 1129TIP3    H2 5072   1.083   6.208   3.817 -2.5071  0.4772  0.6597
 1130TIP3   OH2 5073   3.364   7.649   4.911  0.3387 -0.0600  0.1995
 1130TIP3    H1 5074   3.385   7.742   4.918  0.3433  0.2879 -2.9703
 1130TIP3    H2 5075   3.282   7.639   4.958 -0.1160  1.7577 -0.1200
 1131TIP3   OH2 5076   6.622   2.630   2.489  1.1684 -0.2395  0.0483
 1131TIP3    H1 5077   6.566   2.573   2.542  1.5233  1.3001  2.2294
 1131TIP3    H2 5078   6.588   2.621   2.400 -1.0586 -1.1249  0.9129
 1132TIP3   OH2 5079   1.160   2.534   7.199  0.1837  0.1650  0.6654
 1132TIP3    H1 5080   1.076   2.498   7.174  1.0788 -1.1358 -0.6162
 1132TIP3    H2 5081   1.156   2.626   7.173  0.1789 -0.5527 -2.1741
 1133TIP3   OH2 5082   5.970   3.278   5.776  0.2717  0.1801 -0.4207
 1133TIP3    H1 5083   6.015   3.315   5.852 -1.4209  2.0339 -0.2545
 1133TIP3    H2 5084   6.005   3.327   5.702  0.8638 -0.6386 -0.7052
 1134TIP3   OH2 5085   4.512   0.848   3.478  0.3572  0.7387 -0.1506
 1134TIP3    H1 5086   4.589   0.816   3.525  0.5158 -0.5728 -1.2366
 1134TIP3    H2 5087   4.454   0.880   3.547  1.1096  0.0333  0.8456
 1135TIP3   OH2 5088   2.254   5.616   7.301  0.4153 -0.4301  0.3871
 1135TIP3    H1 5089   2.228   5.706   7.285 -3.0489 -1.5804 -1.3585
 1135TIP3    H2 5090   2.341   5.609   7.260  0.6776  2.0058  0.3960
 1136TIP3   OH2 5091   5.502   3.666   0.893 -0.0416 -0.0457 -0.6472
 1136TIP3    H1 5092   5.456   3.664   0.809 -0.2738 -0.7138 -0.5077
 1136TIP3    H2 5093   5.595   3.673   0.870 -0.1888  1.4628 -0.9290
 1137TIP3   OH2 5094   5.616   6.506   7.002  0.1445 -0.9856  0.0236
 1137TIP3    H1 5095   5.591   6.583   6.952 -0.7297  0.1323  2.0583
 1137TIP3    H2 5096   5.580   6.432   6.953 -0.0750 -0.0163 -1.3224
 1138TIP3   OH2 5097   1.929   1.692   3.030  0.2802 -0.5310 -0.1908
 1138TIP3    H1 5098   1.978   1.716   2.951 -0.0306 -0.4881 -0.3709
 1138TIP3    H2 5099   1.975   1.615   3.064  2.2886  1.2069  1.2935
 1139TIP3   OH2 5100   7.446   3.127   0.518  0.0065 -0.1117 -0.0397
 1139TIP3    H1 5101   7.364   3.083   0.540 -0.2565 -0.4330 -1.5384
 1139TIP3    H2 5102   7.462   3.103   0.426  0.8173  1.4466 -0.3386
 1140TIP3   OH2 5103   1.828   5.511   1.827  0.4216  0.0734  0.3793
 1140TIP3    H1 5104   1.748   5.537   1.871  0.4919 -0.2887  0.7226
 1140TIP3    H2 5105   1.898   5.552   1.878  0.5371 -0.8361  0.9629
 1141TIP3   OH2 5106   5.382   6.426   6.666 -0.1864 -0.2905  0.3266
 1141TIP3    H1 5107   5.466   6.421   6.620  0.5240 -3.5533  1.7612
 1141TIP3    H2 5108   5.322   6.376   6.610 -0.2881 -0.9266  0.9974
 1142TIP3   OH2 5109   0.381   1.251   4.308 -0.4600  0.2487 -0.4315
 1142TIP3    H1 5110   0.295   1.256   4.350 -0.5024 -1.4701 -0.2447
 1142TIP3    H2 5111   0.398   1.340   4.277 -1.3767  1.0870  1.3237
 1143TIP3   OH2 5112   5.636   1.135   7.470  0.1712 -0.4810  0.0170
 1143TIP3    H1 5113   5.581   1.213   7.462 -0.4219 -0.7977  0.9558
 1143TIP3    H2 5114   5.711   1.154   7.414  1.7093  2.2098  2.6904
 1144TIP3   OH2 5115   5.217   6.646   7.079  0.1724 -0.5632  0.3485
 1144TIP3    H1 5116   5.128   6.668   7.109  0.6238  0.9115  0.6837
 1144TIP3    H2 5117   5.215   6.662   6.985  0.6527  1.7026  0.6579
 1145TIP3   OH2 5118   0.214   3.408   1.578  0.4206  0.4725  0.1478
 1145TIP3    H1 5119   0.256   3.479   1.626 -0.5895 -0.0606  1.9206
 1145TIP3    H2 5120   0.274   3.334   1.588  1.5318  1.0273 -1.7998
 1146TIP3   OH2 5121   4.820   2.230   4.877 -0.0816 -0.4014 -0.1164
 1146TIP3    H1 5122   4.875   2.180   4.816 -0.6632 -2.9722  1.3077
 1146TIP3    H2 5123   4.882   2.281   4.928  0.9497 -2.2183  0.5625
 1147TIP3   OH2 5124   7.454   7.312   2.569  0.0176  0.2686 -0.0591
 1147TIP3    H1 5125   7.420   7.377   2.507 -0.8445 -0.7604 -0.6936
 1147TIP3    H2 5126   7.450   7.229   2.522 -0.4355 -0.5082  1.2931
 1148TIP3   OH2 5127   2.124   5.539   5.597 -0.2073 -0.1674  0.0592
 1148TIP3    H1 5128   2.045   5.572   5.640 -0.7084  0.2427 -1.1423
 1148TIP3    H2 5129   2.113   5.443   5.600  0.2384 -0.2028  1.6667
 1149TIP3   OH2 5130   7.576   3.820   3.269  0.5728  0.0684  0.0437
 1149TIP3    H1 5131   7.560   3.912   3.292  0.6653 -0.1676  1.1424
 1149TIP3    H2 5132   7.604   3.822   3.178  0.3721  1.1108 -0.0068
 1150TIP3   OH2 5133   5.298   3.569   7.448  0.0579 -0.5483  0.1323
 1150TIP3    H1 5134   5.287   3.643   7.388  1.3832 -0.1713  0.3262
 1150TIP3    H2 5135   5.344   3.503   7.397 -0.3429 -0.9123  0.2297
 1151TIP3   OH2 5136   6.502   4.305   2.092  0.1502 -0.4886 -0.0473
 1151TIP3    H1 5137   6.539   4.222   2.120 -0.0943 -0.3757  0.6286
 1151TIP3    H2 5138   6.416   4.283   2.057  0.0196 -0.4953  0.2835
 1152TIP3   OH2 5139   6.748   3.988   5.892 -0.0320  0.1834 -0.5552
 1152TIP3    H1 5140   6.699   3.923   5.841  1.1910  0.0108 -1.5512
 1152TIP3    H2 5141   6.803   3.937   5.950  0.5912  0.3267 -1.0120
 1153TIP3   OH2 5142   3.707   0.094   1.737 -0.0458  0.3844  0.5917
 1153TIP3    H1 5143   3.759   0.126   1.810  0.0992  1.4175  0.0599
 1153TIP3    H2 5144   3.619   0.128   1.752  0.1012  1.0287  0.0340
 1154TIP3   OH2 5145   6.328   2.391   6.009  0.1099 -0.3078  0.7181
 1154TIP3    H1 5146   6.281   2.342   6.076 -0.8098 -2.1735 -1.1946
 1154TIP3    H2 5147   6.290   2.479   6.013 -1.3146 -0.9155  1.3366
 1155TIP3   OH2 5148   6.443   0.999   0.575 -0.1409  0.3015  0.1250
 1155TIP3    H1 5149   6.406   0.938   0.511  1.4282 -1.6811  0.9997
 1155TIP3    H2 5150   6.415   1.085   0.544  0.2880 -0.5647 -3.0613
 1156TIP3   OH2 5151   4.019   1.170   4.343  0.8993  0.1143 -0.2565
 1156TIP3    H1 5152   4.039   1.151   4.434  0.9212  1.7917  0.1143
 1156TIP3    H2 5153   3.932   1.131   4.329  0.7401  0.1565  0.5817
 1157TIP3   OH2 5154   5.455   7.708   7.565 -0.0146  0.5764  0.4443
 1157TIP3    H1 5155   5.375   7.759   7.555 -0.5196 -0.3467 -0.3941
 1157TIP3    H2 5156   5.444   7.633   7.505  0.1390 -1.2298  2.5448
 1158TIP3   OH2 5157   5.556   0.327   6.183  0.3755  0.0618 -0.0976
 1158TIP3    H1 5158   5.584   0.264   6.116 -0.5613 -1.5832  0.9915
 1158TIP3    H2 5159   5.537   0.407   6.134 -2.1614 -1.6359 -2.1546
 1159TIP3   OH2 5160   2.576   6.101   3.910 -0.4291 -0.0807 -0.2863
 1159TIP3    H1 5161   2.639   6.136   3.973  0.7799 -0.3661 -1.2888
 1159TIP3    H2 5162   2.542   6.021   3.951  1.1011 -0.8166 -0.3870
 1160TIP3   OH2 5163   5.029   3.732   0.559 -0.3314 -0.0649  0.3496
 1160TIP3    H1 5164   5.110   3.750   0.607 -0.0820  1.9639 -0.6986
 1160TIP3    H2 5165   4.960   3.739   0.625  0.2058  0.0617  0.9062
 1161TIP3   OH2 5166   3.686   7.692   0.254 -0.5224  0.0227  0.4959
 1161TIP3    H1 5167   3.684   7.788   0.259  1.0057  0.2470 -1.8321
 1161TIP3    H2 5168   3.720   7.674   0.166  1.9080 -2.6510  1.8593
 1162TIP3   OH2 5169   5.584   4.275   0.394 -0.0306  0.1467 -0.4806
 1162TIP3    H1 5170   5.556   4.281   0.302 -1.1104 -1.1050 -0.2696
 1162TIP3    H2 5171   5.615   4.185   0.403  1.3587  0.6555  0.0651
 1163TIP3   OH2 5172   2.314   0.787   2.113  0.2977  0.0989  0.0981
 1163TIP3    H1 5173   2.297   0.693   2.111  0.9769 -0.0266 -0.5375
 1163TIP3    H2 5174   2.260   0.820   2.184 -1.2179 -0.5111 -0.7273
 1164TIP3   OH2 5175   6.355   5.299   5.196  0.0196  0.0355  0.5187
 1164TIP3    H1 5176   6.411   5.359   5.147  0.9073  0.7703  2.3406
 1164TIP3    H2 5177   6.266   5.320   5.166  0.5767 -0.2156 -1.4269
 1165TIP3   OH2 5178   6.497   6.747   0.148  0.3154  0.4946  0.4483
 1165TIP3    H1 5179   6.579   6.744   0.099  0.1005  0.4749  0.0877
 1165TIP3    H2 5180   6.464   6.836   0.133 -0.6805 -0.0804 -0.9881
 1166TIP3   OH2 5181   5.210   2.270   7.340  0.3340  0.3727  0.0462
 1166TIP3    H1 5182   5.171   2.299   7.258  0.6797 -0.4121 -0.4097
 1166TIP3    H2 5183   5.305   2.276   7.326  0.3933  0.7518  0.5799
 1167TIP3   OH2 5184   5.049   5.408   6.255 -0.4054 -0.4696  0.1551
 1167TIP3    H1 5185   5.053   5.498   6.224  2.7565 -1.1398 -1.8714
 1167TIP3    H2 5186   4.984   5.409   6.325 -1.7573  2.9724 -0.9598
 1168TIP3   OH2 5187   7.747   0.474   6.758 -0.4419  0.0787 -0.2935
 1168TIP3    H1 5188   7.708   0.491   6.844 -1.0497 -1.2380 -0.2851
 1168TIP3    H2 5189   7.826   0.423   6.777 -0.3892  0.0836 -0.4986
 1169TIP3   OH2 5190   5.678   0.308   3.463  0.0653  0.1286  0.7442
 1169TIP3    H1 5191   5.655   0.394   3.428 -0.3666 -0.1068  0.4351
 1169TIP3    H2 5192   5.772   0.300   3.447  0.0431  0.4060  0.4648
 1170TIP3   OH2 5193   7.410   1.714   7.818 -0.4357  0.1301 -0.0313
 1170TIP3    H1 5194   7.501   1.690   7.832 -0.1408  2.0962  1.8859
 1170TIP3    H2 5195   7.366   1.697   7.901 -0.7176  3.5225  0.6804
 1171TIP3   OH2 5196   1.905   4.333   4.772  0.4281 -0.1750  0.0224
 1171TIP3    H1 5197   1.828   4.281   4.750  0.4392  0.2252 -1.0108
 1171TIP3    H2 5198   1.907   4.334   4.867 -1.8035  1.2152  0.1056
 1172TIP3   OH2 5199   2.951   5.524   1.469  0.3147  0.1833 -0.2284
 1172TIP3    H1 5200   2.893   5.464   1.517  1.2846 -0.2799  0.3888
 1172TIP3    H2 5201   3.037   5.483   1.474  0.7683  1.0359 -0.8485
 1173TIP3   OH2 5202   4.120   2.173   1.330 -0.3187  0.0560  0.0165
 1173TIP3    H1 5203   4.121   2.105   1.263 -1.7750  1.6941 -1.7896
 1173TIP3    H2 5204   4.032   2.168   1.368  0.7590 -1.4485  2.5854
 1174TIP3   OH2 5205   6.947   3.352   2.634  0.2334  0.3508  0.1397
 1174TIP3    H1 5206   6.971   3.365   2.726  0.2820  1.0503  0.0336
 1174TIP3    H2 5207   7.031   3.351   2.587  0.1658  0.8445  0.0029
 1175TIP3   OH2 5208   5.558   7.937   2.781 -0.3287 -0.5758  0.5448
 1175TIP3    H1 5209   5.611   7.938   2.861  1.4418  1.3275 -0.5763
 1175TIP3    H2 5210   5.500   8.012   2.790  1.4358  1.0438 -0.8633
 1176TIP3   OH2 5211   2.698   4.313   0.577 -0.3573  0.1140  0.0388
 1176TIP3    H1 5212   2.639   4.351   0.642 -0.4589  0.1181 -0.0562
 1176TIP3    H2 5213   2.724   4.229   0.615  0.2221  0.4765  0.4523
 1177TIP3   OH2 5214   4.686   4.883   0.605 -0.5602 -0.2341 -0.0267
 1177TIP3    H1 5215   4.763   4.831   0.584 -0.4490  0.4494 -1.4496
 1177TIP3    H2 5216   4.714   4.942   0.675 -0.7271 -2.1083  1.7122
 1178TIP3   OH2 5217   3.283   0.376   2.841  0.5146 -0.5955 -0.9094
 1178TIP3    H1 5218   3.263   0.312   2.909  0.4499 -2.4979 -2.6156
 1178TIP3    H2 5219   3.349   0.433   2.880  2.3035 -3.1025 -0.0227
 1179TIP3   OH2 5220   4.787   0.803   7.567  0.4784  0.5858  0.7378
 1179TIP3    H1 5221   4.764   0.821   7.476  1.6901  0.4095  0.3896
 1179TIP3    H2 5222   4.782   0.707   7.575  0.8411  0.5658  0.7291
 1180TIP3   OH2 5223   7.880   6.641   1.199  0.2393  0.0018  0.0508
 1180TIP3    H1 5224   7.793   6.618   1.232  0.8145 -0.1255  1.4988
 1180TIP3    H2 5225   7.873   6.628   1.104 -1.1176 -0.6499  0.2181
 1181TIP3   OH2 5226   3.971   3.743   3.224 -0.1263 -0.2848 -0.0235
 1181TIP3    H1 5227   3.979   3.742   3.129 -3.2688 -0.4473 -0.4055
 1181TIP3    H2 5228   3.953   3.834   3.246 -1.1506 -0.5180  0.1681
 1182TIP3   OH2 5229   0.232   5.277   7.888  0.3744  0.2125  0.3343
 1182TIP3    H1 5230   0.265   5.233   7.810 -2.7191 -1.3464 -0.2517
 1182TIP3    H2 5231   0.298   5.260   7.955  1.8017 -0.7788 -1.2600
 1183TIP3   OH2 5232   3.575   7.128   3.487 -0.0655 -0.6542 -0.3023
 1183TIP3    H1 5233   3.494   7.091   3.452 -0.1094 -0.6997 -0.1498
 1183TIP3    H2 5234   3.585   7.212   3.441 -0.4410 -0.4325  0.0231
 1184TIP3   OH2 5235   6.755   4.802   7.801  0.2244  0.4187 -0.8873
 1184TIP3    H1 5236   6.800   4.722   7.775  2.1745  1.0479  0.3104
 1184TIP3    H2 5237   6.671   4.773   7.836  0.9800 -1.1316 -0.2612
 1185TIP3   OH2 5238   5.144   6.570   1.250  0.1473  0.4362 -0.0563
 1185TIP3    H1 5239   5.140   6.479   1.223  0.5176  1.3517 -3.8667
 1185TIP3    H2 5240   5.234   6.583   1.280  1.1507  0.1649 -2.6784
 1186TIP3   OH2 5241   6.021   7.818   4.524 -0.0766  0.7592  0.3779
 1186TIP3    H1 5242   6.015   7.777   4.438  1.1052  1.3385 -0.0070
 1186TIP3    H2 5243   6.013   7.745   4.586 -1.9351  0.4519 -0.1635
 1187TIP3   OH2 5244   7.933   6.014   7.243 -0.6759 -0.3090 -0.2927
 1187TIP3    H1 5245   7.949   6.003   7.149 -1.3455 -0.0999 -0.4334
 1187TIP3    H2 5246   8.006   6.069   7.273 -0.3700 -0.5145 -0.6572
 1188TIP3   OH2 5247   7.361   5.681   4.267  0.2950 -0.1738  0.3146
 1188TIP3    H1 5248   7.312   5.756   4.299  0.2864  0.3014 -0.7952
 1188TIP3    H2 5249   7.308   5.646   4.195 -0.3258 -2.0045  1.5768
 1189TIP3   OH2 5250   1.844   4.304   3.276 -0.6476  0.5864 -0.0250
 1189TIP3    H1 5251   1.811   4.336   3.360 -2.1010  0.7122 -0.6185
 1189TIP3    H2 5252   1.792   4.351   3.211  1.8923  2.1145 -1.1004
 1190TIP3   OH2 5253   2.395   0.169   7.960  0.0263 -0.2013 -0.0074
 1190TIP3    H1 5254   2.454   0.191   8.032  0.5416 -2.7522  0.4647
 1190TIP3    H2 5255   2.418   0.229   7.890  0.4259  1.4650  1.4837
 1191TIP3   OH2 5256   0.535   6.829   3.504  0.3622  0.2567 -0.4074
 1191TIP3    H1 5257   0.498   6.755   3.553  0.7193 -0.1338 -0.7192
 1191TIP3    H2 5258   0.463   6.892   3.499 -0.0820 -0.2497 -0.5033
 1192TIP3   OH2 5259   1.233   7.207   2.956 -0.1793 -0.1339 -0.2109
 1192TIP3    H1 5260   1.200   7.289   2.993 -0.8979  0.2630 -1.6610
 1192TIP3    H2 5261   1.177   7.140   2.995 -1.6725  0.3798 -1.3364
 1193TIP3   OH2 5262   1.367   1.352   4.631  0.0636  0.1337  0.3512
 1193TIP3    H1 5263   1.424   1.294   4.682  0.2959 -0.1843 -0.2549
 1193TIP3    H2 5264   1.415   1.365   4.549  0.1799  1.4699  0.6136
 1194TIP3   OH2 5265   2.922   3.688   0.842  0.3056  0.2580 -0.2540
 1194TIP3    H1 5266   2.932   3.760   0.905 -0.5035 -0.9985  1.4096
 1194TIP3    H2 5267   2.853   3.634   0.880 -0.9881 -0.0053 -2.8318
 1195TIP3   OH2 5268   7.609   7.213   7.605 -0.2568  0.3478  0.2967
 1195TIP3    H1 5269   7.649   7.244   7.524 -1.2876  3.2656  0.7556
 1195TIP3    H2 5270   7.681   7.212   7.668  0.5533 -1.9482 -0.5503
 1196TIP3   OH2 5271   6.831   1.627   1.981 -0.1400 -0.3588 -0.2242
 1196TIP3    H1 5272   6.847   1.537   1.953  0.5194  0.7385 -3.7946
 1196TIP3    H2 5273   6.915   1.658   2.014 -0.4635 -1.0689  1.4066
 1197TIP3   OH2 5274   3.164   4.508   1.316 -0.4709  0.2018  0.1595
 1197TIP3    H1 5275   3.094   4.541   1.372  0.6451  1.2461  1.0027
 1197TIP3    H2 5276   3.187   4.423   1.354  0.5826  1.0926  1.6379
 1198TIP3   OH2 5277   0.929   0.093   3.549  0.1457 -0.0722 -0.1196
 1198TIP3    H1 5278   1.001   0.154   3.531 -1.0527  1.2616 -0.4927
 1198TIP3    H2 5279   0.954   0.012   3.503  0.4586  1.0175 -1.9609
 1199TIP3   OH2 5280   0.107   7.928   0.684  0.8429  0.1753 -0.4735
 1199TIP3    H1 5281   0.026   7.879   0.674  1.1255 -0.2080 -0.9574
 1199TIP3    H2 5282   0.113   7.981   0.604 -0.2003  2.1444  0.6929
 1200TIP3   OH2 5283   3.057   0.654   3.458 -0.1716  0.1273 -0.2573
 1200TIP3    H1 5284   3.058   0.638   3.364 -2.8592  0.6935 -0.4581
 1200TIP3    H2 5285   3.097   0.741   3.468 -1.4444  0.8326 -1.0973
 1201TIP3   OH2 5286   7.237   3.711   4.553  0.0098  0.2666  0.0564
 1201TIP3    H1 5287   7.309   3.764   4.587  0.3391 -0.2715  0.1904
 1201TIP3    H2 5288   7.279   3.634   4.516 -0.6563 -1.4828  2.6926
 1202TIP3   OH2 5289   0.416   5.647   0.656  0.3526 -0.0051  0.5447
 1202TIP3    H1 5290   0.504   5.664   0.621  0.1363 -0.5116 -0.2843
 1202TIP3    H2 5291   0.430   5.635   0.750  1.4560 -1.8120  0.2067
 1203TIP3   OH2 5292   7.133   1.199   6.945 -1.1074  0.3928 -0.0824
 1203TIP3    H1 5293   7.117   1.275   6.890 -0.8580  1.4000  1.1830
 1203TIP3    H2 5294   7.061   1.199   7.008 -1.4240 -0.7700 -0.4136
 1204TIP3   OH2 5295   2.295   6.272   3.501  0.6896  0.1490  0.6233
 1204TIP3    H1 5296   2.254   6.306   3.581 -0.9160  2.2466 -0.9810
 1204TIP3    H2 5297   2.253   6.188   3.486 -2.1257  1.5662 -0.1418
 1205TIP3   OH2 5298   1.937   1.514   7.413 -0.2049 -0.1124  0.0589
 1205TIP3    H1 5299   1.843   1.520   7.429 -0.2716 -3.7735  1.9801
 1205TIP3    H2 5300   1.977   1.552   7.491 -0.3190 -3.5898  1.9897
 1206TIP3   OH2 5301   7.881   6.888   1.335 -0.0242 -0.6650  0.1940
 1206TIP3    H1 5302   7.892   6.832   1.258  3.0994 -1.2413  0.9199
 1206TIP3    H2 5303   7.853   6.828   1.404  0.5428 -0.8172  0.2974
 1207TIP3   OH2 5304   6.560   6.184   5.648 -0.5169  0.3719  0.1892
 1207TIP3    H1 5305   6.532   6.163   5.736 -1.8348 -1.8218 -0.6724
 1207TIP3    H2 5306   6.636   6.128   5.633 -1.3427 -0.5813 -0.6098
 1208TIP3   OH2 5307   6.465   2.828   0.348 -0.2659 -0.6634  0.0249
 1208TIP3    H1 5308   6.470   2.805   0.440  1.8255 -0.1841  0.0667
 1208TIP3    H2 5309   6.376   2.863   0.337 -0.1644  0.3837  2.1184
 1209TIP3   OH2 5310   1.213   5.451   1.644  0.1563 -0.5680  0.0069
 1209TIP3    H1 5311   1.191   5.359   1.630 -0.8483 -0.4047  0.3680
 1209TIP3    H2 5312   1.307   5.452   1.661  0.4691 -1.3432 -1.5097
 1210TIP3   OH2 5313   4.000   0.707   6.797  0.2458  0.2443  0.1314
 1210TIP3    H1 5314   3.935   0.673   6.859  1.4405  2.0461  2.5157
 1210TIP3    H2 5315   3.951   0.771   6.745 -0.4747 -0.3505  0.0486
 1211TIP3   OH2 5316   3.379   6.492   3.778  0.2480 -0.2904 -0.6730
 1211TIP3    H1 5317   3.350   6.577   3.744  2.8835  1.8702  1.9451
 1211TIP3    H2 5318   3.470   6.484   3.749  0.1231 -2.1624 -0.6773
 1212TIP3   OH2 5319   0.638   7.629   2.192  0.2610  0.3333 -0.1974
 1212TIP3    H1 5320   0.569   7.684   2.154 -0.3369 -0.7451 -0.7296
 1212TIP3    H2 5321   0.593   7.578   2.260  0.4490 -0.5967 -0.7486
 1213TIP3   OH2 5322   0.774   0.717   1.017 -0.4048 -0.5477  0.5144
 1213TIP3    H1 5323   0.806   0.655   1.082 -0.5525 -0.6993  0.4420
 1213TIP3    H2 5324   0.836   0.709   0.944  1.4782  1.6793  1.7476
 1214TIP3   OH2 5325   2.652   0.989   5.194 -0.0374 -0.7522  0.1016
 1214TIP3    H1 5326   2.691   0.998   5.107 -0.0533  0.5320  0.1969
 1214TIP3    H2 5327   2.572   1.042   5.189  0.9025  0.8993  1.4162
 1215TIP3   OH2 5328   3.877   6.799   0.424 -0.0742 -0.1137  0.2174
 1215TIP3    H1 5329   3.828   6.855   0.485 -0.0252 -2.0969  2.1807
 1215TIP3    H2 5330   3.847   6.710   0.443 -1.0589 -0.7830 -3.6569
 1216TIP3   OH2 5331   5.534   4.878   7.968  0.0853  0.3314  0.1855
 1216TIP3    H1 5332   5.546   4.838   8.055 -0.0367  1.4484  0.7340
 1216TIP3    H2 5333   5.451   4.924   7.974 -1.2258 -1.6548 -1.3855
 1217TIP3   OH2 5334   6.620   0.519   4.953 -0.4755  0.2431  0.1762
 1217TIP3    H1 5335   6.607   0.426   4.972  1.5627 -0.1028  0.0426
 1217TIP3    H2 5336   6.594   0.529   4.861 -0.8025 -0.1537  0.2220
 1218TIP3   OH2 5337   2.462   5.653   5.137  0.3752  0.1609 -0.0650
 1218TIP3    H1 5338   2.483   5.585   5.202 -0.7016  0.1111  0.2378
 1218TIP3    H2 5339   2.417   5.606   5.068 -0.4773  0.5817  0.1970
 1219TIP3   OH2 5340   4.777   4.828   1.001 -0.4191 -0.4412 -0.1585
 1219TIP3    H1 5341   4.713   4.787   0.942 -0.2880 -0.0773 -0.5573
 1219TIP3    H2 5342   4.859   4.827   0.951 -0.5245  0.7636 -0.3697
 1220TIP3   OH2 5343   2.491   4.054   5.983  0.4077  0.0317 -0.0161
 1220TIP3    H1 5344   2.515   4.016   6.068 -0.9594  1.7702  1.2144
 1220TIP3    H2 5345   2.520   4.145   5.988  1.6158 -0.1856 -2.0334
 1221TIP3   OH2 5346   4.009   0.262   7.068 -0.3249  0.0597  0.0930
 1221TIP3    H1 5347   4.041   0.235   6.982 -1.2395 -0.7100 -0.0341
 1221TIP3    H2 5348   4.008   0.358   7.065 -1.6076  0.0463 -1.2716
 1222TIP3   OH2 5349   5.606   6.392   7.467  0.3662 -0.2311  0.1214
 1222TIP3    H1 5350   5.630   6.301   7.448  0.9825  0.1364 -0.9799
 1222TIP3    H2 5351   5.516   6.388   7.499 -0.0833 -1.1083 -1.1870
 1223TIP3   OH2 5352   5.960   1.294   1.592  0.1325  0.2744  0.0819
 1223TIP3    H1 5353   6.054   1.300   1.578  0.1270 -1.8318 -1.2034
 1223TIP3    H2 5354   5.923   1.290   1.504 -0.8704 -2.1382  0.5383
 1224TIP3   OH2 5355   2.480   5.700   1.410 -0.0274 -0.4188 -0.3448
 1224TIP3    H1 5356   2.555   5.695   1.351 -0.8641  0.3534 -1.5289
 1224TIP3    H2 5357   2.516   5.734   1.492  1.0878 -1.0863 -0.5433
 1225TIP3   OH2 5358   0.563   6.790   6.195  0.6060 -0.0310 -0.1341
 1225TIP3    H1 5359   0.567   6.698   6.221 -0.9338 -0.3388 -0.9276
 1225TIP3    H2 5360   0.482   6.823   6.234  0.5764  0.6918 -0.7739
 1226TIP3   OH2 5361   6.685   0.877   3.021 -0.0324 -0.6190  0.4500
 1226TIP3    H1 5362   6.731   0.930   2.956 -0.8768 -1.3994 -0.8331
 1226TIP3    H2 5363   6.598   0.864   2.984 -0.7977 -0.4438  2.1195
 1227TIP3   OH2 5364   5.588   7.260   2.296  0.3867 -0.3334 -0.9855
 1227TIP3    H1 5365   5.496   7.272   2.276 -0.0148  1.4676  1.4374
 1227TIP3    H2 5366   5.589   7.190   2.361  0.4681  0.7835  0.2696
 1228TIP3   OH2 5367   0.355   4.978   7.838 -0.4396  0.3347 -0.0439
 1228TIP3    H1 5368   0.292   4.966   7.909  1.7750 -0.7713  1.8573
 1228TIP3    H2 5369   0.382   4.889   7.815  2.4241  0.7894  1.1598
 1229TIP3   OH2 5370   2.857   2.042   5.835 -0.2502 -0.1260  0.5163
 1229TIP3    H1 5371   2.862   1.956   5.792  2.3726  0.6905 -1.0204
 1229TIP3    H2 5372   2.808   2.026   5.915 -1.0948 -2.7466 -0.4163
 1230TIP3   OH2 5373   1.455   4.556   2.627 -0.0169 -0.3335  0.0784
 1230TIP3    H1 5374   1.524   4.545   2.562  1.7601 -1.4695  2.0300
 1230TIP3    H2 5375   1.455   4.473   2.676 -0.2667  0.9796  2.4317
 1231TIP3   OH2 5376   3.383   2.152   1.919 -0.1616  0.0322  0.3665
 1231TIP3    H1 5377   3.338   2.096   1.854 -0.8348  0.3498  0.5510
 1231TIP3    H2 5378   3.472   2.116   1.923 -0.0690  0.0657 -0.8130
 1232TIP3   OH2 5379   5.348   2.213   5.572  0.0017  0.2626  0.4064
 1232TIP3    H1 5380   5.290   2.168   5.510  0.6875 -0.3582  0.2012
 1232TIP3    H2 5381   5.307   2.299   5.585 -0.5103  0.1501 -0.3826
 1233TIP3   OH2 5382   1.818   3.861   7.800 -0.1104 -0.4625  0.1767
 1233TIP3    H1 5383   1.903   3.823   7.780 -0.3206 -1.0604  0.3958
 1233TIP3    H2 5384   1.837   3.951   7.827  0.5618 -0.9402  1.3360
 1234TIP3   OH2 5385   0.311   3.633   2.564  0.1546 -0.6086 -0.2851
 1234TIP3    H1 5386   0.263   3.642   2.482 -0.1559 -1.4026 -0.2027
 1234TIP3    H2 5387   0.398   3.605   2.538  0.8742  1.6557 -0.4895
 1235TIP3   OH2 5388   2.395   3.294   7.279  0.0284  0.1001  0.2156
 1235TIP3    H1 5389   2.330   3.245   7.329 -2.0571  0.0461 -2.3323
 1235TIP3    H2 5390   2.403   3.246   7.196  0.8954  1.8926 -0.8083
 1236TIP3   OH2 5391   1.535   2.928   3.729  0.0328 -0.4528  0.7034
 1236TIP3    H1 5392   1.468   2.947   3.663  1.9275  0.7797 -0.9644
 1236TIP3    H2 5393   1.528   3.001   3.791  0.6758  0.4214 -0.2176
 1237TIP3   OH2 5394   0.563   4.753   0.303  0.2481  0.0867 -0.0227
 1237TIP3    H1 5395   0.645   4.798   0.282  0.0632 -0.1626 -1.3731
 1237TIP3    H2 5396   0.563   4.676   0.246 -1.0231  0.2017 -0.2083
 1238TIP3   OH2 5397   2.783   1.733   6.640  0.2721 -0.1040  0.1141
 1238TIP3    H1 5398   2.786   1.723   6.735  0.4131  1.0510  0.2434
 1238TIP3    H2 5399   2.858   1.789   6.619 -0.8722  1.2867 -0.4427
 1239TIP3   OH2 5400   1.267   2.306   4.557 -0.2760  0.6690 -0.1453
 1239TIP3    H1 5401   1.345   2.358   4.572 -0.0889  0.1834  0.6559
 1239TIP3    H2 5402   1.291   2.218   4.586 -0.3383 -0.0715 -2.1371
 1240TIP3   OH2 5403   3.229   7.848   7.725  0.1076 -0.1557  0.4740
 1240TIP3    H1 5404   3.146   7.805   7.707  0.1123 -0.5677  1.3995
 1240TIP3    H2 5405   3.210   7.909   7.796  0.9829 -1.6231  2.0378
 1241TIP3   OH2 5406   0.763   6.383   0.832  0.0031  0.2484  0.1098
 1241TIP3    H1 5407   0.684   6.339   0.863 -0.5859  0.2771 -1.2877
 1241TIP3    H2 5408   0.759   6.471   0.870  0.4030 -0.3847  1.6659
 1242TIP3   OH2 5409   0.425   1.165   6.108  0.3301 -0.4958  0.1932
 1242TIP3    H1 5410   0.458   1.214   6.184  0.2910  0.6319 -0.5013
 1242TIP3    H2 5411   0.503   1.148   6.055  0.1152  0.2847 -0.3863
 1243TIP3   OH2 5412   7.020   4.337   3.051  0.2312  0.3224  0.2183
 1243TIP3    H1 5413   7.036   4.242   3.050 -1.7897 -0.0773 -1.7645
 1243TIP3    H2 5414   7.087   4.373   2.993  0.2857 -0.0394  0.0497
 1244TIP3   OH2 5415   2.268   6.263   2.378 -0.8794 -0.4759  0.2040
 1244TIP3    H1 5416   2.235   6.350   2.352  0.9628  0.3407  0.3933
 1244TIP3    H2 5417   2.363   6.272   2.371 -0.6573 -2.5115  0.2357
 1245TIP3   OH2 5418   7.187   4.049   4.450 -0.6522  0.0022 -0.1215
 1245TIP3    H1 5419   7.179   3.956   4.471 -1.0068  0.2340  0.8059
 1245TIP3    H2 5420   7.157   4.094   4.529 -1.3595  0.9064 -0.8791
 1246TIP3   OH2 5421   3.798   2.740   1.940 -0.3161  0.1983 -0.0070
 1246TIP3    H1 5422   3.803   2.670   2.005  1.6122  0.1866 -0.1004
 1246TIP3    H2 5423   3.723   2.717   1.886 -1.9500  0.1922  2.1417
 1247TIP3   OH2 5424   7.105   6.693   3.483 -0.1724 -0.0016 -0.1889
 1247TIP3    H1 5425   7.073   6.758   3.545 -0.5590  1.2031 -1.5943
 1247TIP3    H2 5426   7.175   6.648   3.530  0.3572  1.6794  0.7215
 1248TIP3   OH2 5427   4.086   3.045   1.767  0.4892  0.1657  0.2799
 1248TIP3    H1 5428   4.171   3.008   1.741  1.7904  1.4480  2.4242
 1248TIP3    H2 5429   4.023   2.974   1.751  2.1781 -1.3144 -0.1085
 1249TIP3   OH2 5430   0.569   1.941   3.928  0.0416 -0.0398 -0.5825
 1249TIP3    H1 5431   0.553   1.856   3.886 -2.0889 -1.4105  2.5940
 1249TIP3    H2 5432   0.633   1.923   3.996 -0.5365  0.8270  0.2259
 1250TIP3   OH2 5433   3.749   3.145   0.944 -0.1671 -0.0298  0.2199
 1250TIP3    H1 5434   3.834   3.167   0.907  0.6114 -1.2335  1.2449
 1250TIP3    H2 5435   3.688   3.202   0.897  1.1356  0.5861 -0.8026
 1251TIP3   OH2 5436   5.601   3.789   1.740 -0.1661  0.2344 -0.5794
 1251TIP3    H1 5437   5.519   3.822   1.703  0.1607  0.4654 -1.1013
 1251TIP3    H2 5438   5.607   3.699   1.707 -1.0507 -0.3824  0.8328
 1252TIP3   OH2 5439   4.027   7.372   7.761 -0.0950  0.0046  0.2538
 1252TIP3    H1 5440   4.044   7.279   7.775  0.2539  0.1486  0.8183
 1252TIP3    H2 5441   3.931   7.378   7.755 -0.0759 -0.5179 -0.7908
 1253TIP3   OH2 5442   7.053   1.439   2.749  0.1878 -0.5314 -0.2262
 1253TIP3    H1 5443   7.066   1.390   2.831  1.6441  1.3415  0.7395
 1253TIP3    H2 5444   7.139   1.474   2.729  0.0969 -1.7492 -3.1783
 1254TIP3   OH2 5445   7.224   4.967   5.113 -0.4325 -0.0324 -0.6658
 1254TIP3    H1 5446   7.215   4.935   5.023  0.8451  1.7989 -1.5128
 1254TIP3    H2 5447   7.230   4.888   5.167 -1.0448 -1.1699 -2.1974
 1255TIP3   OH2 5448   0.483   6.396   6.428  0.5192 -0.3471  0.3654
 1255TIP3    H1 5449   0.414   6.461   6.438 -0.0795 -1.2955  2.9217
 1255TIP3    H2 5450   0.558   6.446   6.395 -1.0551  0.8426 -1.6951
 1256TIP3   OH2 5451   0.029   2.036   2.546  0.6098  1.1337 -1.0414
 1256TIP3    H1 5452   0.063   2.105   2.489  0.8778  0.6282 -1.5082
 1256TIP3    H2 5453  -0.033   1.988   2.491  0.5677  0.8874 -0.7810
 1257TIP3   OH2 5454   1.308   3.749   1.367  0.5485 -0.2354  0.1554
 1257TIP3    H1 5455   1.396   3.716   1.384  1.3629  1.0959 -1.2482
 1257TIP3    H2 5456   1.294   3.732   1.274 -0.5530 -0.1116  0.2850
 1258TIP3   OH2 5457   4.406   1.272   5.261 -0.2552 -0.4397  0.0035
 1258TIP3    H1 5458   4.397   1.250   5.169 -1.7676  0.6095 -0.1319
 1258TIP3    H2 5459   4.488   1.322   5.266 -0.7697  0.5283 -0.9863
 1259TIP3   OH2 5460   5.186   6.828   5.579  0.2424  0.0076 -0.4446
 1259TIP3    H1 5461   5.120   6.867   5.522 -0.5913 -0.4603  0.1759
 1259TIP3    H2 5462   5.196   6.739   5.547  0.8754  0.1860 -0.7745
 1260TIP3   OH2 5463   6.835   5.364   1.376  0.5636  0.5848 -0.7109
 1260TIP3    H1 5464   6.911   5.322   1.417  1.7133  1.5904 -1.7398
 1260TIP3    H2 5465   6.865   5.452   1.355 -1.1501  1.2699 -0.4661
 1261TIP3   OH2 5466   0.491   3.907   1.649 -0.2390  0.1040  0.0833
 1261TIP3    H1 5467   0.479   3.965   1.724 -0.5039  0.0780  0.0618
 1261TIP3    H2 5468   0.481   3.964   1.572 -0.7537 -0.0109  0.0573
 1262TIP3   OH2 5469   2.455   7.044   1.067 -0.1746  0.0501 -0.6314
 1262TIP3    H1 5470   2.517   6.976   1.094  0.0022  0.7895  0.9156
 1262TIP3    H2 5471   2.474   7.118   1.123 -1.0662  1.0423 -1.5802
 1263TIP3   OH2 5472   0.375   7.360   1.489 -0.0462 -0.0894  0.4118
 1263TIP3    H1 5473   0.296   7.331   1.534  0.3179 -0.7035  0.6835
 1263TIP3    H2 5474   0.344   7.413   1.416 -0.6428  1.8031  1.9678
 1264TIP3   OH2 5475   4.729   1.830   5.864  0.0396  0.1482 -0.2793
 1264TIP3    H1 5476   4.752   1.755   5.919 -2.5973  1.2313  2.6237
 1264TIP3    H2 5477   4.808   1.884   5.863  1.4761 -1.8500 -1.1213
 1265TIP3   OH2 5478   7.964   7.753   7.931 -0.4283  0.0563 -0.0222
 1265TIP3    H1 5479   8.017   7.713   7.861  0.5697  1.3021 -0.0165
 1265TIP3    H2 5480   7.923   7.679   7.975  0.9249 -0.9286 -0.3556
 1266TIP3   OH2 5481   6.316   4.365   2.660  0.5738  0.2217 -0.3338
 1266TIP3    H1 5482   6.385   4.400   2.718  0.4276 -0.3707  0.2095
 1266TIP3    H2 5483   6.321   4.420   2.582  2.9001 -0.9229 -1.0956
 1267TIP3   OH2 5484   3.905   2.008   6.043  0.0988  0.0176 -0.4050
 1267TIP3    H1 5485   3.910   2.026   6.137 -1.6370  2.5685 -0.6853
 1267TIP3    H2 5486   3.996   1.998   6.016  0.7776  1.1599  1.2423
 1268TIP3   OH2 5487   4.579   0.486   5.286 -0.0758  0.1126 -0.3536
 1268TIP3    H1 5488   4.554   0.522   5.201  1.2039  1.7115 -0.0959
 1268TIP3    H2 5489   4.556   0.555   5.348 -0.4007 -0.7778  0.5386
 1269TIP3   OH2 5490   1.101   6.928   4.878 -0.4685  0.6439 -0.0280
 1269TIP3    H1 5491   1.157   6.928   4.801  0.8369 -0.3440  0.8744
 1269TIP3    H2 5492   1.078   6.836   4.892 -2.6338  1.0526 -0.5633
 1270TIP3   OH2 5493   5.171   6.647   7.584  0.0875  0.0810 -0.3627
 1270TIP3    H1 5494   5.230   6.623   7.655  0.3679 -1.4784 -1.0786
 1270TIP3    H2 5495   5.194   6.738   7.563  1.8706 -0.3032 -0.2406
 1271TIP3   OH2 5496   5.530   6.154   5.396  0.1426  0.1183  0.3297
 1271TIP3    H1 5497   5.502   6.244   5.410  1.8403  0.7602 -0.1093
 1271TIP3    H2 5498   5.484   6.126   5.317 -1.5123  0.0653  1.2791
 1272TIP3   OH2 5499   2.974   1.028   5.205 -0.3157 -0.2179 -0.2966
 1272TIP3    H1 5500   3.030   1.020   5.128 -0.3943  1.7935 -0.6133
 1272TIP3    H2 5501   2.917   1.102   5.186 -1.6719 -0.8937  0.9008
 1273TIP3   OH2 5502   4.862   2.064   3.184  0.3673  0.3069 -0.8064
 1273TIP3    H1 5503   4.916   1.985   3.185 -0.2147 -0.1188  1.0879
 1273TIP3    H2 5504   4.772   2.032   3.175  0.2430  0.8571 -1.5912
 1274TIP3   OH2 5505   0.406   0.469   4.840 -0.0208  0.1098 -0.8407
 1274TIP3    H1 5506   0.327   0.427   4.873 -0.1647  0.8619 -0.1799
 1274TIP3    H2 5507   0.445   0.510   4.917 -0.4834  2.1092 -1.5883
 1275TIP3   OH2 5508   6.305   7.301   6.387  0.1030 -0.3261  0.9142
 1275TIP3    H1 5509   6.315   7.389   6.351 -2.6437 -0.0547  0.5413
 1275TIP3    H2 5510   6.390   7.259   6.374  0.0183  0.4074 -4.0742
 1276TIP3   OH2 5511   4.364   7.401   7.153  0.4478 -0.2099 -0.1085
 1276TIP3    H1 5512   4.341   7.490   7.182 -0.7489 -0.1802 -1.0768
 1276TIP3    H2 5513   4.314   7.389   7.072  1.6239 -1.2848 -0.6968
 1277TIP3   OH2 5514   7.006   1.569   4.185 -0.6532 -0.4468  0.3102
 1277TIP3    H1 5515   6.936   1.615   4.140  0.4573  1.1626  0.1296
 1277TIP3    H2 5516   7.019   1.617   4.266  0.6738 -0.2794  0.0291
 1278TIP3   OH2 5517   0.593   7.323   4.830  0.0249  0.5078  0.5214
 1278TIP3    H1 5518   0.634   7.323   4.743  1.2949 -0.2793  1.0910
 1278TIP3    H2 5519   0.518   7.263   4.821  0.5717 -0.1390  0.1493
 1279TIP3   OH2 5520   7.496   7.741   0.868  0.5263  0.4107  0.2263
 1279TIP3    H1 5521   7.546   7.672   0.910 -0.2754 -0.3761 -0.0725
 1279TIP3    H2 5522   7.407   7.729   0.901  0.5059  1.7509  0.7236
 1280TIP3   OH2 5523   4.492   6.413   4.306  0.1457 -0.2244  0.1492
 1280TIP3    H1 5524   4.505   6.322   4.333 -1.8997 -0.6551 -0.2120
 1280TIP3    H2 5525   4.573   6.457   4.334  0.3564 -1.7166  2.1427
 1281TIP3   OH2 5526   4.354   7.707   5.041  0.1060  0.0655 -0.1120
 1281TIP3    H1 5527   4.417   7.761   4.995 -0.0322  0.0101 -0.3690
 1281TIP3    H2 5528   4.292   7.680   4.974  0.5798 -1.0133 -0.1419
 1282TIP3   OH2 5529   4.872   5.124   6.061 -0.4713 -0.0867 -0.1033
 1282TIP3    H1 5530   4.800   5.163   6.111  0.0509  0.6755  0.0771
 1282TIP3    H2 5531   4.949   5.173   6.089  0.0652 -0.6658 -0.5486
 1283TIP3   OH2 5532   1.342   7.767   5.122  0.2549 -0.0905 -0.2552
 1283TIP3    H1 5533   1.372   7.858   5.114  0.6202 -0.2199 -0.3650
 1283TIP3    H2 5534   1.422   7.716   5.137 -0.0762 -0.2589  1.0306
 1284TIP3   OH2 5535   3.989   7.887   0.434  0.5353  0.0775  0.7063
 1284TIP3    H1 5536   3.996   7.889   0.339  0.8633 -0.5014  0.7130
 1284TIP3    H2 5537   4.071   7.926   0.465  0.4229  0.2787  0.7502
 1285TIP3   OH2 5538   3.842   4.126   6.599 -0.7183 -0.1547 -0.1108
 1285TIP3    H1 5539   3.827   4.051   6.656 -0.5735 -0.4778 -0.4847
 1285TIP3    H2 5540   3.764   4.180   6.608 -0.5057  0.0287  0.7259
 1286TIP3   OH2 5541   7.871   5.278   3.869 -0.0458  0.2940  0.7111
 1286TIP3    H1 5542   7.886   5.363   3.829  1.8594 -1.4498 -2.7982
 1286TIP3    H2 5543   7.776   5.266   3.867 -0.3397  2.2789  1.2751
 1287TIP3   OH2 5544   6.336   3.115   2.412 -0.3954 -0.8020 -0.3327
 1287TIP3    H1 5545   6.430   3.098   2.422 -0.0724  1.0329  0.1627
 1287TIP3    H2 5546   6.324   3.131   2.318 -0.1663 -0.7827 -0.3594
 1288TIP3   OH2 5547   2.333   7.415   3.710  0.1227 -0.0809 -0.0047
 1288TIP3    H1 5548   2.359   7.362   3.634  0.9131  0.1037  0.1282
 1288TIP3    H2 5549   2.361   7.503   3.687  1.7872 -0.2692  1.1242
 1289TIP3   OH2 5550   0.016   7.145   1.253 -0.2065  0.3878  0.3408
 1289TIP3    H1 5551  -0.008   7.052   1.261  0.6018 -0.0558 -1.6640
 1289TIP3    H2 5552   0.109   7.147   1.276  0.1891  0.3882 -1.1877
 1290TIP3   OH2 5553   3.059   1.659   3.106  0.1453 -0.1459  0.0816
 1290TIP3    H1 5554   3.135   1.602   3.090  0.4595  0.5951 -1.2540
 1290TIP3    H2 5555   2.997   1.637   3.037 -0.0364  0.6104 -0.0110
 1291TIP3   OH2 5556   2.369   0.186   2.601  0.3866  0.6991 -0.1774
 1291TIP3    H1 5557   2.379   0.212   2.509  1.2359  1.4147  0.0981
 1291TIP3    H2 5558   2.345   0.093   2.597 -1.7059  1.2270 -1.1653
 1292TIP3   OH2 5559   7.906   1.671   5.634 -0.9647  0.2379  0.4769
 1292TIP3    H1 5560   7.813   1.690   5.622 -0.7656 -0.2105 -2.7970
 1292TIP3    H2 5561   7.948   1.757   5.629 -0.9876  0.1710 -1.9866
 1293TIP3   OH2 5562   3.334   6.208   1.141  0.1953 -0.0346  0.3185
 1293TIP3    H1 5563   3.273   6.217   1.067 -1.3323  0.4031  1.5765
 1293TIP3    H2 5564   3.284   6.159   1.207  1.8786 -1.3169  0.7020
 1294TIP3   OH2 5565   7.824   4.623   7.877  0.8366  0.5461 -0.0540
 1294TIP3    H1 5566   7.829   4.690   7.945  3.6402  2.0125 -1.5153
 1294TIP3    H2 5567   7.810   4.672   7.796  0.6778 -0.8521 -0.9055
 1295TIP3   OH2 5568   6.867   3.917   2.375 -0.2969  0.6197 -0.1867
 1295TIP3    H1 5569   6.871   3.859   2.452  1.0095 -1.6599 -1.8373
 1295TIP3    H2 5570   6.791   3.885   2.325 -0.0654  0.8838 -0.7152
 1296TIP3   OH2 5571   4.098   1.114   3.953  0.2791 -0.0488 -0.2181
 1296TIP3    H1 5572   4.016   1.106   4.001 -0.3198 -0.0638 -1.2225
 1296TIP3    H2 5573   4.085   1.063   3.874  0.8153  0.9494 -0.9715
 1297TIP3   OH2 5574   2.206   6.096   3.790 -0.0032  0.2699  0.4288
 1297TIP3    H1 5575   2.213   6.136   3.877  2.0296  0.2383  0.3330
 1297TIP3    H2 5576   2.116   6.064   3.786 -1.0981  2.9740  1.2966
 1298TIP3   OH2 5577   1.691   5.925   3.572  0.0569 -0.1412 -0.0507
 1298TIP3    H1 5578   1.641   5.994   3.616 -0.0929 -0.6952  0.6699
 1298TIP3    H2 5579   1.736   5.970   3.500 -0.7934  0.5226 -0.1801
 1299TIP3   OH2 5580   6.945   4.869   6.156  0.5325  0.9667  0.1097
 1299TIP3    H1 5581   6.931   4.880   6.250 -0.1779  0.2227  0.1025
 1299TIP3    H2 5582   6.925   4.777   6.139  0.1122  1.2254 -0.8626
 1300TIP3   OH2 5583   1.098   3.409   7.534  0.3741 -0.0410  0.2980
 1300TIP3    H1 5584   1.089   3.316   7.514 -0.3337  0.2148 -0.6123
 1300TIP3    H2 5585   1.145   3.445   7.458 -1.0480  0.6767 -0.2728
 1301TIP3   OH2 5586   1.306   4.319   2.393  0.1126 -0.2824  0.0214
 1301TIP3    H1 5587   1.397   4.321   2.422 -0.3725 -1.1148  1.7365
 1301TIP3    H2 5588   1.283   4.412   2.383  1.5196 -0.0780 -1.8419
 1302TIP3   OH2 5589   5.993   7.047   1.700 -0.0165 -0.5891 -0.3199
 1302TIP3    H1 5590   5.982   7.060   1.794  0.1569 -0.6464 -0.2909
 1302TIP3    H2 5591   5.925   7.101   1.660  0.4445  0.0955 -0.1940
 1303TIP3   OH2 5592   7.442   0.033   6.561  0.0609  0.4555  0.1937
 1303TIP3    H1 5593   7.500   0.107   6.544 -0.9904  1.6223  1.4239
 1303TIP3    H2 5594   7.371   0.069   6.615 -0.8727 -1.2946  0.2406
 1304TIP3   OH2 5595   1.115   6.628   6.421  0.4163 -0.0506  0.4577
 1304TIP3    H1 5596   1.199   6.583   6.432  1.2228  1.7520  2.4994
 1304TIP3    H2 5597   1.053   6.577   6.473  0.8165 -0.0104  0.9800
 1305TIP3   OH2 5598   2.820   1.263   5.125  0.0052  0.0821 -0.1896
 1305TIP3    H1 5599   2.856   1.215   5.049 -1.4415  0.5061 -1.1787
 1305TIP3    H2 5600   2.725   1.255   5.115 -0.2146  0.3009  1.5104
 1306TIP3   OH2 5601   2.915   3.725   7.726  0.1486 -0.2584 -0.5740
 1306TIP3    H1 5602   2.969   3.743   7.803 -0.8198 -1.5249  0.4493
 1306TIP3    H2 5603   2.967   3.665   7.673  0.7361  0.4616 -0.8326
 1307TIP3   OH2 5604   1.000   7.088   1.566  0.2623  0.0486  0.3802
 1307TIP3    H1 5605   1.088   7.054   1.580 -0.2656 -2.5219 -1.7768
 1307TIP3    H2 5606   0.951   7.063   1.645  0.8783 -0.7794  0.5108
 1308TIP3   OH2 5607   1.882   7.845   1.058 -0.1720 -0.4132 -0.5889
 1308TIP3    H1 5608   1.823   7.875   1.128 -0.2299 -0.6483 -0.5386
 1308TIP3    H2 5609   1.866   7.751   1.051 -2.0103 -0.0295 -2.6351
 1309TIP3   OH2 5610   0.033   2.065   1.349  0.0375  0.2450 -0.0612
 1309TIP3    H1 5611   0.057   1.974   1.362 -1.6292 -0.3527 -0.9365
 1309TIP3    H2 5612  -0.002   2.069   1.260 -1.4070  1.3746  0.5072
 1310TIP3   OH2 5613   4.197   5.376   5.092  0.0224 -0.0447  0.0584
 1310TIP3    H1 5614   4.262   5.439   5.059 -2.0885  2.3017  0.1494
 1310TIP3    H2 5615   4.215   5.296   5.042  1.2339  1.3635 -1.9207
 1311TIP3   OH2 5616   5.425   1.340   1.031 -0.5204  0.4911  0.3614
 1311TIP3    H1 5617   5.511   1.300   1.025 -0.7122  0.2919 -1.9942
 1311TIP3    H2 5618   5.370   1.273   1.072 -0.0182 -0.1897 -0.0740
 1312TIP3   OH2 5619   6.595   1.737   7.690 -0.6043 -0.1434  0.2848
 1312TIP3    H1 5620   6.559   1.735   7.779  0.7835 -1.2137  0.8714
 1312TIP3    H2 5621   6.539   1.678   7.640 -0.6668 -0.5059  0.7706
 1313TIP3   OH2 5622   5.496   2.079   4.640  0.2098 -0.9679 -0.0747
 1313TIP3    H1 5623   5.554   2.142   4.685  0.9798 -0.3507 -1.8520
 1313TIP3    H2 5624   5.546   1.998   4.638 -0.0399 -1.1469  0.6092
 1314TIP3   OH2 5625   0.280   0.032   0.449 -0.0075  0.3966 -0.1869
 1314TIP3    H1 5626   0.364   0.041   0.403  0.0618  0.5793 -0.0245
 1314TIP3    H2 5627   0.249  -0.055   0.424  1.6218 -0.9260  2.0707
 1315TIP3   OH2 5628   7.365   1.188   2.831 -0.1610  0.2424  0.0285
 1315TIP3    H1 5629   7.457   1.164   2.831  0.2403  1.6507  1.1167
 1315TIP3    H2 5630   7.329   1.145   2.754  1.5393  0.1887 -0.7785
 1316TIP3   OH2 5631   4.291   7.757   3.380  0.7795 -0.2743  0.1448
 1316TIP3    H1 5632   4.352   7.831   3.373  0.8367 -0.1966  1.3032
 1316TIP3    H2 5633   4.347   7.680   3.380  0.7196 -0.3358 -1.0775
 1317TIP3   OH2 5634   0.148   1.794   0.792  0.3296  0.3082  0.5503
 1317TIP3    H1 5635   0.205   1.732   0.837 -2.6564 -2.2846  1.0935
 1317TIP3    H2 5636   0.176   1.790   0.701  1.0737 -0.8368  0.8030
 1318TIP3   OH2 5637   0.429   5.782   3.375 -0.0781 -0.5976  0.1867
 1318TIP3    H1 5638   0.430   5.688   3.393  2.8583 -0.7553 -0.2817
 1318TIP3    H2 5639   0.494   5.819   3.435 -1.9474  1.3721  1.1359
 1319TIP3   OH2 5640   4.965   7.201   1.871 -0.0153  0.2146 -0.4468
 1319TIP3    H1 5641   4.950   7.295   1.877 -0.1911  0.2609 -1.3282
 1319TIP3    H2 5642   5.031   7.182   1.937 -0.1701  0.9087 -0.0796
 1320TIP3   OH2 5643   3.453   2.512   7.175 -0.4632 -0.1424 -0.3202
 1320TIP3    H1 5644   3.484   2.558   7.253 -1.2265 -0.8565  0.4331
 1320TIP3    H2 5645   3.381   2.566   7.143 -0.9986 -0.4983  0.2451
 1321TIP3   OH2 5646   7.647   4.354   4.858  0.2260 -0.4766  0.0688
 1321TIP3    H1 5647   7.667   4.266   4.828 -2.5627 -1.4353  0.8017
 1321TIP3    H2 5648   7.628   4.344   4.951  2.9198  1.4901  0.9838
 1322TIP3   OH2 5649   2.600   0.764   1.754  0.2814 -0.1168 -0.1441
 1322TIP3    H1 5650   2.664   0.826   1.788  0.4285 -0.5470  0.3764
 1322TIP3    H2 5651   2.642   0.726   1.676  1.3385 -1.5245  1.0455
 1323TIP3   OH2 5652   0.878   6.073   4.312 -0.0708  0.0378  0.1338
 1323TIP3    H1 5653   0.826   6.008   4.360 -0.3375  0.5185  0.5074
 1323TIP3    H2 5654   0.965   6.033   4.303 -0.5162 -0.8180 -0.5809
 1324TIP3   OH2 5655   1.439   0.145   7.260 -0.1134 -0.2499 -0.2829
 1324TIP3    H1 5656   1.510   0.186   7.309 -0.1551  0.8607 -1.1079
 1324TIP3    H2 5657   1.433   0.057   7.295  0.6833  0.1203  0.8285
 1325TIP3   OH2 5658   5.188   0.933   4.452 -0.3459  0.3232  0.2957
 1325TIP3    H1 5659   5.284   0.929   4.461 -0.1313 -0.5608 -1.8409
 1325TIP3    H2 5660   5.168   1.026   4.454  0.8318  0.6510 -1.1996
 1326TIP3   OH2 5661   7.070   3.616   0.364 -0.4538  0.1066  0.1965
 1326TIP3    H1 5662   7.042   3.707   0.360 -0.0659  0.3874  2.4334
 1326TIP3    H2 5663   7.162   3.617   0.338  0.3212  0.8423  2.6697
 1327TIP3   OH2 5664   4.431   4.786   7.141 -0.3169 -0.3258  0.3736
 1327TIP3    H1 5665   4.481   4.724   7.194 -0.5105 -0.6368  0.1973
 1327TIP3    H2 5666   4.386   4.731   7.076 -3.1848 -0.4655  2.2485
 1328TIP3   OH2 5667   2.798   0.578   3.543  0.1182  0.5429  0.4607
 1328TIP3    H1 5668   2.875   0.621   3.507 -1.9614  2.6886 -1.8374
 1328TIP3    H2 5669   2.730   0.590   3.477 -2.8236  0.7619  3.2453
 1329TIP3   OH2 5670   7.108   0.466   1.037 -0.8758 -0.3616 -0.4119
 1329TIP3    H1 5671   7.151   0.501   1.115  1.3727 -0.1215 -1.6680
 1329TIP3    H2 5672   7.038   0.410   1.072 -0.1308 -0.0586  1.7583
 1330TIP3   OH2 5673   4.173   2.404   5.293  0.9673 -0.2760 -0.4342
 1330TIP3    H1 5674   4.235   2.389   5.221  0.4580 -1.2030 -0.6953
 1330TIP3    H2 5675   4.178   2.498   5.310  1.5454 -0.1469 -1.2770
 1331TIP3   OH2 5676   6.598   7.195   2.548  0.2751  0.6710 -0.4354
 1331TIP3    H1 5677   6.600   7.239   2.463 -1.7267  3.7315  0.8966
 1331TIP3    H2 5678   6.507   7.207   2.578  0.6118 -1.3460  1.6476
 1332TIP3   OH2 5679   2.569   6.130   1.979  0.3747  0.4535  0.5440
 1332TIP3    H1 5680   2.480   6.166   1.987  0.4144  2.1351 -3.9637
 1332TIP3    H2 5681   2.556   6.037   1.964 -0.7628  0.7764 -0.7116
 1333TIP3   OH2 5682   0.279   6.926   2.060  0.8794  0.0627  0.3201
 1333TIP3    H1 5683   0.316   6.988   2.123 -0.1366  0.6760  0.3342
 1333TIP3    H2 5684   0.185   6.939   2.066  0.7577  1.5240 -2.6353
 1334TIP3   OH2 5685   0.257   7.648   3.896 -0.7858 -0.0199  0.1287
 1334TIP3    H1 5686   0.172   7.689   3.910 -0.6028  0.2280  0.5531
 1334TIP3    H2 5687   0.294   7.638   3.984 -0.8618 -1.1818  0.0379
 1335TIP3   OH2 5688   0.502   4.500   3.693 -0.3300  0.5170 -0.2971
 1335TIP3    H1 5689   0.524   4.495   3.787 -0.1941  1.4157 -0.2728
 1335TIP3    H2 5690   0.411   4.472   3.688 -1.3534  3.3506  0.5399
 1336TIP3   OH2 5691   3.016   5.509   5.548 -0.1118  0.1282  0.2782
 1336TIP3    H1 5692   3.052   5.459   5.622  0.8819  0.3073 -0.0663
 1336TIP3    H2 5693   2.974   5.442   5.493  1.3577 -0.4109 -0.2666
 1337TIP3   OH2 5694   5.182   0.561   1.838 -0.3423  0.1049 -0.0129
 1337TIP3    H1 5695   5.240   0.507   1.785 -1.3298 -0.4337 -0.5739
 1337TIP3    H2 5696   5.238   0.598   1.905  0.7310 -0.0619 -0.7953
 1338TIP3   OH2 5697   4.893   7.039   1.552 -0.0077 -0.0245  0.1370
 1338TIP3    H1 5698   4.930   7.001   1.472 -1.1892  1.2137 -1.0601
 1338TIP3    H2 5699   4.956   7.017   1.621  0.4160 -2.2207 -0.8779
 1339TIP3   OH2 5700   7.146   0.664   0.211  0.0556 -0.9449  0.0736
 1339TIP3    H1 5701   7.107   0.604   0.147  0.9712 -0.4429 -1.0024
 1339TIP3    H2 5702   7.199   0.609   0.268  0.2942 -1.2506 -0.4371
 1340TIP3   OH2 5703   6.612   3.603   2.712  0.0679  0.0773 -0.5014
 1340TIP3    H1 5704   6.600   3.625   2.620 -0.2694  0.4989 -0.3613
 1340TIP3    H2 5705   6.524   3.610   2.750  0.0235 -1.0790 -0.3524
 1341TIP3   OH2 5706   0.387   0.094   6.442 -0.5811 -0.0145 -0.0645
 1341TIP3    H1 5707   0.338   0.155   6.387  0.9734  1.0103 -0.4045
 1341TIP3    H2 5708   0.416   0.146   6.516  1.6343 -0.0003 -0.8578
 1342TIP3   OH2 5709   6.295   7.804   7.734  0.1999 -0.0442 -0.1216
 1342TIP3    H1 5710   6.213   7.770   7.698  0.2499  1.2650 -1.5575
 1342TIP3    H2 5711   6.270   7.886   7.777  0.6911  0.1932 -0.2798
 1343TIP3   OH2 5712   7.092   4.690   5.868  0.1319  0.2925 -0.4498
 1343TIP3    H1 5713   7.016   4.685   5.810 -0.4509 -0.5571  0.3678
 1343TIP3    H2 5714   7.065   4.645   5.948  1.7070 -0.5725 -0.3680
 1344TIP3   OH2 5715   3.140   0.219   6.430 -0.1958  0.5544  0.1552
 1344TIP3    H1 5716   3.207   0.155   6.452 -1.7664 -1.6173 -0.9928
 1344TIP3    H2 5717   3.110   0.253   6.515 -0.7110 -1.7952  0.9766
 1345TIP3   OH2 5718   2.330   1.629   5.623  0.5978  0.1459 -0.1587
 1345TIP3    H1 5719   2.238   1.608   5.633  0.7537 -0.2139  0.5935
 1345TIP3    H2 5720   2.344   1.633   5.529 -0.3270  0.8552 -0.2778
 1346TIP3   OH2 5721   3.900   2.062   6.354 -0.5338 -0.1586  0.3401
 1346TIP3    H1 5722   3.850   1.991   6.394 -2.1259  0.9887  0.5178
 1346TIP3    H2 5723   3.836   2.133   6.345  0.4414  0.5484 -1.7549
 1347TIP3   OH2 5724   1.618   2.695   6.833  0.1864  0.3659  0.0065
 1347TIP3    H1 5725   1.652   2.742   6.909 -0.1130 -0.5083  0.7027
 1347TIP3    H2 5726   1.567   2.760   6.785  2.0604  1.4799 -0.5912
 1348TIP3   OH2 5727   6.298   1.407   3.951  0.2242 -0.1157  0.1146
 1348TIP3    H1 5728   6.318   1.397   3.858  0.5170  0.3468  0.1304
 1348TIP3    H2 5729   6.382   1.424   3.993  0.1423 -0.6427  0.5156
 1349TIP3   OH2 5730   4.645   0.329   2.191  0.3710  0.2475  0.2456
 1349TIP3    H1 5731   4.693   0.368   2.117  1.3566  0.0331  0.7568
 1349TIP3    H2 5732   4.643   0.235   2.172  1.1862  0.1116  0.7933
 1350TIP3   OH2 5733   0.237   1.801   4.906 -0.5919 -0.1040  0.6067
 1350TIP3    H1 5734   0.234   1.841   4.819 -1.4965 -2.3271 -0.4690
 1350TIP3    H2 5735   0.297   1.727   4.896 -2.7621 -2.0284  1.0510
 1351TIP3   OH2 5736   5.659   0.697   7.341  0.0443  0.2268 -0.0629
 1351TIP3    H1 5737   5.600   0.766   7.370  0.6280  0.3991  0.7844
 1351TIP3    H2 5738   5.744   0.741   7.332 -0.4462  0.6879 -4.2290
 1352TIP3   OH2 5739   7.953   1.722   5.017  0.2083  0.4544 -0.3482
 1352TIP3    H1 5740   7.980   1.756   4.932  2.9665  0.9335  0.6305
 1352TIP3    H2 5741   8.033   1.723   5.070 -1.5749  1.0247  2.5419
 1353TIP3   OH2 5742   4.235   6.715   7.225  0.4644 -0.0360  0.6200
 1353TIP3    H1 5743   4.230   6.619   7.226 -0.7727 -0.0005 -0.2632
 1353TIP3    H2 5744   4.305   6.735   7.163  1.8526 -0.3516  1.9974
 1354TIP3   OH2 5745   0.996   1.583   0.036  0.3230  0.1565 -0.1579
 1354TIP3    H1 5746   0.901   1.574   0.036  0.2545  0.4484  1.6068
 1354TIP3    H2 5747   1.013   1.662  -0.016 -0.3988  0.1390 -0.4304
 1355TIP3   OH2 5748   0.001   7.715   3.949 -0.1170 -0.5409  0.1604
 1355TIP3    H1 5749  -0.058   7.655   3.997 -0.6105  0.3861  0.7410
 1355TIP3    H2 5750  -0.039   7.801   3.960  1.3968  0.1383  0.6397
 1356TIP3   OH2 5751   5.876   1.347   4.751  0.0569  0.1334  0.1344
 1356TIP3    H1 5752   5.935   1.339   4.825  0.6746 -0.7547 -0.4307
 1356TIP3    H2 5753   5.933   1.349   4.674 -0.6231 -0.7056 -0.4235
 1357TIP3   OH2 5754   0.544   2.313   1.558  0.5003 -0.0083 -0.2158
 1357TIP3    H1 5755   0.532   2.405   1.532 -0.9251 -0.2880 -0.6252
 1357TIP3    H2 5756   0.565   2.268   1.476  0.2114 -0.1995 -0.1872
 1358TIP3   OH2 5757   3.468   6.997   1.788  0.1816 -0.5108  0.1046
 1358TIP3    H1 5758   3.430   6.946   1.859 -0.9164 -0.3645 -0.3547
 1358TIP3    H2 5759   3.562   6.983   1.796  0.1101 -0.2571  1.7561
 1359TIP3   OH2 5760   4.474   1.943   0.217  0.1573 -0.5335 -0.4394
 1359TIP3    H1 5761   4.491   2.018   0.275  1.2667  0.0316 -1.4500
 1359TIP3    H2 5762   4.382   1.923   0.231 -0.0920  0.8468  0.0717
 1360TIP3   OH2 5763   0.151   6.149   1.193 -0.6850 -0.2959  0.1795
 1360TIP3    H1 5764   0.122   6.161   1.102 -0.9171 -1.7004  0.0436
 1360TIP3    H2 5765   0.204   6.069   1.191 -4.1054 -2.9165  1.9102
 1361TIP3   OH2 5766   1.235   4.009   5.791 -0.3618 -0.1009  0.1063
 1361TIP3    H1 5767   1.151   4.027   5.749  0.3729  0.3530 -1.2264
 1361TIP3    H2 5768   1.300   4.044   5.730  0.7775  0.1141  1.3973
 1362TIP3   OH2 5769   5.972   7.250   0.946 -0.1379 -0.5030  0.2058
 1362TIP3    H1 5770   5.895   7.246   0.889  1.0953  0.0563 -1.6081
 1362TIP3    H2 5771   6.019   7.168   0.927 -0.2813 -0.8708  1.3458
 1363TIP3   OH2 5772   3.704   1.576   2.816  0.6916 -0.3157  0.1449
 1363TIP3    H1 5773   3.669   1.496   2.855  0.3692  0.6336  1.9454
 1363TIP3    H2 5774   3.789   1.550   2.781  1.2669 -1.1699  2.0311
 1364TIP3   OH2 5775   5.439   1.258   3.850 -0.2137 -0.6338 -0.0226
 1364TIP3    H1 5776   5.517   1.311   3.834 -0.9307  0.6166  0.4481
 1364TIP3    H2 5777   5.433   1.253   3.946 -0.7820 -0.5942 -0.0510
 1365TIP3   OH2 5778   5.079   2.736   1.044  0.1448 -0.5029 -0.3739
 1365TIP3    H1 5779   5.082   2.653   0.995  0.7186 -1.0402  0.5500
 1365TIP3    H2 5780   5.137   2.794   0.996  2.1087 -1.5627  0.5954
 1366TIP3   OH2 5781   7.203   5.163   0.294  0.1009  0.5947  0.0249
 1366TIP3    H1 5782   7.121   5.189   0.336  0.1854  0.8017  0.0652
 1366TIP3    H2 5783   7.180   5.087   0.241 -0.1708  0.8032 -0.1581
 1367TIP3   OH2 5784   0.405   6.123   7.581  0.2527 -0.0299  0.1928
 1367TIP3    H1 5785   0.327   6.108   7.634  0.9236 -0.2741  1.1358
 1367TIP3    H2 5786   0.474   6.074   7.626  1.2112  1.1464  0.0485
 1368TIP3   OH2 5787   3.481   7.571   2.661  0.3356 -0.1510 -0.0123
 1368TIP3    H1 5788   3.538   7.645   2.683  0.1019 -0.0091  0.1225
 1368TIP3    H2 5789   3.396   7.594   2.699  1.0006 -1.8956  2.8583
 1369TIP3   OH2 5790   7.008   3.481   2.952  0.3330  0.4256 -0.1321
 1369TIP3    H1 5791   7.067   3.554   2.932 -1.4783  1.3882 -2.3469
 1369TIP3    H2 5792   6.921   3.513   2.929 -1.2821 -0.6898  3.7224
 1370TIP3   OH2 5793   4.356   7.288   1.729 -0.1396 -0.4440  0.3193
 1370TIP3    H1 5794   4.374   7.291   1.823  0.9127 -0.8040  0.1420
 1370TIP3    H2 5795   4.412   7.218   1.696 -0.3868 -0.2162 -0.6029
 1371TIP3   OH2 5796   4.587   0.581   0.940  0.2306  0.4516  0.3202
[truncated: 3,175,136 more chars]
