# Supplementary material for: Integrated network pharmacology and bioinformatics analysis reveals multi-target mechanisms of HeJie Shengfa Decoction against alopecia areata
Source: PeerJ. 2026 Jul 14;14:e21006. doi: 10.7717/peerj.21006 (PMC13378497; doi:10.7717/peerj.21006)
Supplement: Supplemental Information 4 — Input data required for the second molecular dynamics simulation: index.ndx: A file containing the index set of the simulation system, usually used to define the selection of atoms. md.gro: A GROMACS coordinate file containing the positions of all atoms in the system at a specific time, which is essential for the simulation. step3_input.pdb: A PDB file used as the input structure for the second simulation step, containing the 3D coordinates of the molecules involved in the simulation. [file peerj-14-21006-s004.zip › Second molecular dynamics simulation/step3_input.pdb]

ATOM      1  N   PRO   566      51.279  56.164  49.522  1.00  0.00      PROA N
ATOM      2  HN1 PRO   566      50.814  55.947  50.393  1.00  0.00      PROA H
ATOM      3  HN2 PRO   566      51.846  56.977  49.695  1.00  0.00      PROA H
ATOM      4  CD  PRO   566      50.219  56.529  48.557  1.00  0.00      PROA C
ATOM      5  HD1 PRO   566      50.205  57.618  48.358  1.00  0.00      PROA H
ATOM      6  HD2 PRO   566      49.222  56.213  48.941  1.00  0.00      PROA H
ATOM      7  CA  PRO   566      52.072  55.022  49.061  1.00  0.00      PROA C
ATOM      8  HA  PRO   566      52.124  54.330  49.889  1.00  0.00      PROA H
ATOM      9  CB  PRO   566      51.328  54.528  47.801  1.00  0.00      PROA C
ATOM     10  HB1 PRO   566      50.583  53.765  48.129  1.00  0.00      PROA H
ATOM     11  HB2 PRO   566      51.995  54.054  47.059  1.00  0.00      PROA H
ATOM     12  CG  PRO   566      50.589  55.733  47.290  1.00  0.00      PROA C
ATOM     13  HG1 PRO   566      51.239  56.349  46.626  1.00  0.00      PROA H
ATOM     14  HG2 PRO   566      49.683  55.466  46.700  1.00  0.00      PROA H
ATOM     15  C   PRO   566      53.452  55.463  48.732  1.00  0.00      PROA C
ATOM     16  O   PRO   566      54.399  54.707  49.008  1.00  0.00      PROA O
ATOM     17  N   THR   567      53.634  56.684  48.193  1.00  0.00      PROA N
ATOM     18  HN  THR   567      52.934  57.314  47.858  1.00  0.00      PROA H
ATOM     19  CA  THR   567      55.018  57.048  47.851  1.00  0.00      PROA C
ATOM     20  HA  THR   567      55.453  56.254  47.261  1.00  0.00      PROA H
ATOM     21  CB  THR   567      55.066  58.318  47.010  1.00  0.00      PROA C
ATOM     22  HB  THR   567      56.114  58.530  46.692  1.00  0.00      PROA H
ATOM     23  OG1 THR   567      54.581  59.412  47.815  1.00  0.00      PROA O
ATOM     24  HG1 THR   567      54.778  60.195  47.279  1.00  0.00      PROA H
ATOM     25  CG2 THR   567      54.189  58.157  45.742  1.00  0.00      PROA C
ATOM     26 HG21 THR   567      53.121  57.997  45.984  1.00  0.00      PROA H
ATOM     27 HG22 THR   567      54.542  57.315  45.111  1.00  0.00      PROA H
ATOM     28 HG23 THR   567      54.244  59.084  45.131  1.00  0.00      PROA H
ATOM     29  C   THR   567      55.902  57.274  49.073  1.00  0.00      PROA C
ATOM     30  O   THR   567      57.146  57.166  48.944  1.00  0.00      PROA O
ATOM     31  N   GLN   568      55.319  57.674  50.210  1.00  0.00      PROA N
ATOM     32  HN  GLN   568      54.377  57.988  50.197  1.00  0.00      PROA H
ATOM     33  CA  GLN   568      56.088  57.865  51.433  1.00  0.00      PROA C
ATOM     34  HA  GLN   568      57.029  58.343  51.189  1.00  0.00      PROA H
ATOM     35  CB  GLN   568      55.318  58.766  52.405  1.00  0.00      PROA C
ATOM     36  HB1 GLN   568      55.901  58.919  53.343  1.00  0.00      PROA H
ATOM     37  HB2 GLN   568      54.379  58.228  52.683  1.00  0.00      PROA H
ATOM     38  CG  GLN   568      54.959  60.118  51.814  1.00  0.00      PROA C
ATOM     39  HG1 GLN   568      54.584  60.023  50.770  1.00  0.00      PROA H
ATOM     40  HG2 GLN   568      55.862  60.766  51.782  1.00  0.00      PROA H
ATOM     41  CD  GLN   568      53.882  60.827  52.607  1.00  0.00      PROA C
ATOM     42  OE1 GLN   568      53.481  60.379  53.686  1.00  0.00      PROA O
ATOM     43  NE2 GLN   568      53.403  61.942  52.074  1.00  0.00      PROA N
ATOM     44 HE21 GLN   568      52.617  62.362  52.523  1.00  0.00      PROA H
ATOM     45 HE22 GLN   568      53.799  62.325  51.245  1.00  0.00      PROA H
ATOM     46  C   GLN   568      56.417  56.548  52.116  1.00  0.00      PROA C
ATOM     47  O   GLN   568      57.270  56.522  53.007  1.00  0.00      PROA O
ATOM     48  N   LEU   569      55.767  55.463  51.711  1.00  0.00      PROA N
ATOM     49  HN  LEU   569      55.141  55.489  50.940  1.00  0.00      PROA H
ATOM     50  CA  LEU   569      56.063  54.150  52.271  1.00  0.00      PROA C
ATOM     51  HA  LEU   569      55.964  54.257  53.336  1.00  0.00      PROA H
ATOM     52  CB  LEU   569      55.093  53.105  51.721  1.00  0.00      PROA C
ATOM     53  HB1 LEU   569      55.499  52.089  51.951  1.00  0.00      PROA H
ATOM     54  HB2 LEU   569      55.034  53.160  50.619  1.00  0.00      PROA H
ATOM     55  CG  LEU   569      53.696  53.107  52.324  1.00  0.00      PROA C
ATOM     56  HG  LEU   569      53.207  54.088  52.110  1.00  0.00      PROA H
ATOM     57  CD1 LEU   569      52.862  52.008  51.711  1.00  0.00      PROA C
ATOM     58 HD11 LEU   569      53.304  51.010  51.919  1.00  0.00      PROA H
ATOM     59 HD12 LEU   569      52.787  52.121  50.608  1.00  0.00      PROA H
ATOM     60 HD13 LEU   569      51.831  52.012  52.132  1.00  0.00      PROA H
ATOM     61  CD2 LEU   569      53.793  52.943  53.830  1.00  0.00      PROA C
ATOM     62 HD21 LEU   569      54.221  53.842  54.320  1.00  0.00      PROA H
ATOM     63 HD22 LEU   569      54.404  52.056  54.102  1.00  0.00      PROA H
ATOM     64 HD23 LEU   569      52.775  52.792  54.257  1.00  0.00      PROA H
ATOM     65  C   LEU   569      57.500  53.747  51.945  1.00  0.00      PROA C
ATOM     66  O   LEU   569      58.033  54.126  50.897  1.00  0.00      PROA O
ATOM     67  N   PRO   570      58.159  52.989  52.814  1.00  0.00      PROA N
ATOM     68  CD  PRO   570      57.734  52.674  54.188  1.00  0.00      PROA C
ATOM     69  HD1 PRO   570      56.958  51.881  54.194  1.00  0.00      PROA H
ATOM     70  HD2 PRO   570      57.360  53.591  54.699  1.00  0.00      PROA H
ATOM     71  CA  PRO   570      59.555  52.614  52.564  1.00  0.00      PROA C
ATOM     72  HA  PRO   570      60.046  53.315  51.902  1.00  0.00      PROA H
ATOM     73  CB  PRO   570      60.166  52.660  53.973  1.00  0.00      PROA C
ATOM     74  HB1 PRO   570      60.436  53.716  54.209  1.00  0.00      PROA H
ATOM     75  HB2 PRO   570      61.071  52.028  54.088  1.00  0.00      PROA H
ATOM     76  CG  PRO   570      59.026  52.234  54.864  1.00  0.00      PROA C
ATOM     77  HG1 PRO   570      59.017  51.124  54.935  1.00  0.00      PROA H
ATOM     78  HG2 PRO   570      59.123  52.646  55.892  1.00  0.00      PROA H
ATOM     79  C   PRO   570      59.669  51.225  51.948  1.00  0.00      PROA C
ATOM     80  O   PRO   570      58.914  50.305  52.272  1.00  0.00      PROA O
ATOM     81  N   TYR   571      60.620  51.061  51.027  1.00  0.00      PROA N
ATOM     82  HN  TYR   571      61.279  51.774  50.807  1.00  0.00      PROA H
ATOM     83  CA  TYR   571      60.850  49.748  50.437  1.00  0.00      PROA C
ATOM     84  HA  TYR   571      59.949  49.150  50.489  1.00  0.00      PROA H
ATOM     85  CB  TYR   571      61.249  49.836  48.959  1.00  0.00      PROA C
ATOM     86  HB1 TYR   571      62.032  50.618  48.836  1.00  0.00      PROA H
ATOM     87  HB2 TYR   571      60.377  50.114  48.330  1.00  0.00      PROA H
ATOM     88  CG  TYR   571      61.811  48.523  48.440  1.00  0.00      PROA C
ATOM     89  CD1 TYR   571      61.016  47.387  48.371  1.00  0.00      PROA C
ATOM     90  HD1 TYR   571      59.977  47.444  48.664  1.00  0.00      PROA H
ATOM     91  CE1 TYR   571      61.521  46.176  47.928  1.00  0.00      PROA C
ATOM     92  HE1 TYR   571      60.883  45.305  47.870  1.00  0.00      PROA H
ATOM     93  CZ  TYR   571      62.836  46.089  47.541  1.00  0.00      PROA C
ATOM     94  OH  TYR   571      63.321  44.880  47.104  1.00  0.00      PROA O
ATOM     95  HH  TYR   571      64.208  45.034  46.700  1.00  0.00      PROA H
ATOM     96  CD2 TYR   571      63.142  48.414  48.046  1.00  0.00      PROA C
ATOM     97  HD2 TYR   571      63.807  49.261  48.118  1.00  0.00      PROA H
ATOM     98  CE2 TYR   571      63.656  47.205  47.598  1.00  0.00      PROA C
ATOM     99  HE2 TYR   571      64.698  47.131  47.303  1.00  0.00      PROA H
ATOM    100  C   TYR   571      61.916  49.020  51.248  1.00  0.00      PROA C
ATOM    101  O   TYR   571      63.013  49.548  51.466  1.00  0.00      PROA O
ATOM    102  N   ASN   572      61.583  47.822  51.711  1.00  0.00      PROA N
ATOM    103  HN  ASN   572      60.695  47.428  51.508  1.00  0.00      PROA H
ATOM    104  CA  ASN   572      62.501  46.999  52.489  1.00  0.00      PROA C
ATOM    105  HA  ASN   572      63.224  47.651  52.961  1.00  0.00      PROA H
ATOM    106  CB  ASN   572      61.782  46.189  53.565  1.00  0.00      PROA C
ATOM    107  HB1 ASN   572      61.293  45.289  53.135  1.00  0.00      PROA H
ATOM    108  HB2 ASN   572      60.966  46.810  53.982  1.00  0.00      PROA H
ATOM    109  CG  ASN   572      62.729  45.750  54.678  1.00  0.00      PROA C
ATOM    110  OD1 ASN   572      63.719  45.061  54.439  1.00  0.00      PROA O
ATOM    111  ND2 ASN   572      62.443  46.178  55.895  1.00  0.00      PROA N
ATOM    112 HD21 ASN   572      63.195  46.151  56.548  1.00  0.00      PROA H
ATOM    113 HD22 ASN   572      61.744  46.888  55.985  1.00  0.00      PROA H
ATOM    114  C   ASN   572      63.254  46.053  51.569  1.00  0.00      PROA C
ATOM    115  O   ASN   572      62.640  45.280  50.829  1.00  0.00      PROA O
ATOM    116  N   GLU   573      64.586  46.100  51.649  1.00  0.00      PROA N
ATOM    117  HN  GLU   573      65.062  46.758  52.219  1.00  0.00      PROA H
ATOM    118  CA  GLU   573      65.469  45.288  50.835  1.00  0.00      PROA C
ATOM    119  HA  GLU   573      65.188  45.409  49.795  1.00  0.00      PROA H
ATOM    120  CB  GLU   573      66.902  45.817  51.002  1.00  0.00      PROA C
ATOM    121  HB1 GLU   573      67.598  45.144  50.456  1.00  0.00      PROA H
ATOM    122  HB2 GLU   573      67.172  45.729  52.081  1.00  0.00      PROA H
ATOM    123  CG  GLU   573      67.063  47.296  50.600  1.00  0.00      PROA C
ATOM    124  HG1 GLU   573      67.582  47.865  51.399  1.00  0.00      PROA H
ATOM    125  HG2 GLU   573      66.085  47.781  50.401  1.00  0.00      PROA H
ATOM    126  CD  GLU   573      67.894  47.482  49.334  1.00  0.00      PROA C
ATOM    127  OE1 GLU   573      68.609  46.534  48.952  1.00  0.00      PROA O
ATOM    128  OE2 GLU   573      67.829  48.566  48.716  1.00  0.00      PROA O
ATOM    129  C   GLU   573      65.396  43.792  51.140  1.00  0.00      PROA C
ATOM    130  O   GLU   573      65.949  43.015  50.355  1.00  0.00      PROA O
ATOM    131  N   LYS   574      64.737  43.358  52.219  1.00  0.00      PROA N
ATOM    132  HN  LYS   574      64.357  44.002  52.883  1.00  0.00      PROA H
ATOM    133  CA  LYS   574      64.532  41.922  52.430  1.00  0.00      PROA C
ATOM    134  HA  LYS   574      65.499  41.462  52.579  1.00  0.00      PROA H
ATOM    135  CB  LYS   574      63.635  41.683  53.651  1.00  0.00      PROA C
ATOM    136  HB1 LYS   574      64.136  42.188  54.509  1.00  0.00      PROA H
ATOM    137  HB2 LYS   574      63.588  40.594  53.882  1.00  0.00      PROA H
ATOM    138  CG  LYS   574      62.247  42.249  53.459  1.00  0.00      PROA C
ATOM    139  HG1 LYS   574      61.659  41.621  52.746  1.00  0.00      PROA H
ATOM    140  HG2 LYS   574      62.314  43.260  52.994  1.00  0.00      PROA H
ATOM    141  CD  LYS   574      61.498  42.390  54.758  1.00  0.00      PROA C
ATOM    142  HD1 LYS   574      60.642  43.085  54.567  1.00  0.00      PROA H
ATOM    143  HD2 LYS   574      62.137  42.874  55.522  1.00  0.00      PROA H
ATOM    144  CE  LYS   574      60.916  41.073  55.209  1.00  0.00      PROA C
ATOM    145  HE1 LYS   574      61.752  40.366  55.378  1.00  0.00      PROA H
ATOM    146  HE2 LYS   574      60.229  40.648  54.445  1.00  0.00      PROA H
ATOM    147  NZ  LYS   574      60.158  41.219  56.485  1.00  0.00      PROA N
ATOM    148  HZ1 LYS   574      59.401  41.932  56.363  1.00  0.00      PROA H
ATOM    149  HZ2 LYS   574      60.788  41.475  57.271  1.00  0.00      PROA H
ATOM    150  HZ3 LYS   574      59.738  40.287  56.682  1.00  0.00      PROA H
ATOM    151  C   LYS   574      63.898  41.245  51.219  1.00  0.00      PROA C
ATOM    152  O   LYS   574      64.075  40.035  51.034  1.00  0.00      PROA O
ATOM    153  N   TRP   575      63.170  42.004  50.390  1.00  0.00      PROA N
ATOM    154  HN  TRP   575      63.063  42.984  50.544  1.00  0.00      PROA H
ATOM    155  CA  TRP   575      62.557  41.466  49.180  1.00  0.00      PROA C
ATOM    156  HA  TRP   575      62.224  40.453  49.370  1.00  0.00      PROA H
ATOM    157  CB  TRP   575      61.343  42.337  48.769  1.00  0.00      PROA C
ATOM    158  HB1 TRP   575      60.954  42.024  47.778  1.00  0.00      PROA H
ATOM    159  HB2 TRP   575      61.694  43.388  48.672  1.00  0.00      PROA H
ATOM    160  CG  TRP   575      60.215  42.274  49.759  1.00  0.00      PROA C
ATOM    161  CD1 TRP   575      59.802  43.259  50.627  1.00  0.00      PROA C
ATOM    162  HD1 TRP   575      60.252  44.246  50.652  1.00  0.00      PROA H
ATOM    163  NE1 TRP   575      58.774  42.799  51.399  1.00  0.00      PROA N
ATOM    164  HE1 TRP   575      58.078  43.400  51.748  1.00  0.00      PROA H
ATOM    165  CE2 TRP   575      58.500  41.503  51.052  1.00  0.00      PROA C
ATOM    166  CD2 TRP   575      59.388  41.147  50.016  1.00  0.00      PROA C
ATOM    167  CE3 TRP   575      59.332  39.857  49.492  1.00  0.00      PROA C
ATOM    168  HE3 TRP   575      60.018  39.532  48.725  1.00  0.00      PROA H
ATOM    169  CZ3 TRP   575      58.399  38.988  49.982  1.00  0.00      PROA C
ATOM    170  HZ3 TRP   575      58.316  37.989  49.568  1.00  0.00      PROA H
ATOM    171  CZ2 TRP   575      57.548  40.621  51.554  1.00  0.00      PROA C
ATOM    172  HZ2 TRP   575      56.854  40.919  52.320  1.00  0.00      PROA H
ATOM    173  CH2 TRP   575      57.508  39.373  51.009  1.00  0.00      PROA C
ATOM    174  HH2 TRP   575      56.765  38.655  51.334  1.00  0.00      PROA H
ATOM    175  C   TRP   575      63.544  41.377  48.026  1.00  0.00      PROA C
ATOM    176  O   TRP   575      63.262  40.692  47.036  1.00  0.00      PROA O
ATOM    177  N   GLU   576      64.693  42.035  48.126  1.00  0.00      PROA N
ATOM    178  HN  GLU   576      65.002  42.478  48.969  1.00  0.00      PROA H
ATOM    179  CA  GLU   576      65.547  42.203  46.960  1.00  0.00      PROA C
ATOM    180  HA  GLU   576      64.952  42.659  46.184  1.00  0.00      PROA H
ATOM    181  CB  GLU   576      66.708  43.146  47.299  1.00  0.00      PROA C
ATOM    182  HB1 GLU   576      67.393  42.638  48.016  1.00  0.00      PROA H
ATOM    183  HB2 GLU   576      66.299  44.029  47.850  1.00  0.00      PROA H
ATOM    184  CG  GLU   576      67.467  43.619  46.109  1.00  0.00      PROA C
ATOM    185  HG1 GLU   576      67.834  42.785  45.476  1.00  0.00      PROA H
ATOM    186  HG2 GLU   576      68.355  44.200  46.452  1.00  0.00      PROA H
ATOM    187  CD  GLU   576      66.665  44.573  45.233  1.00  0.00      PROA C
ATOM    188  OE1 GLU   576      65.714  45.214  45.742  1.00  0.00      PROA O
ATOM    189  OE2 GLU   576      66.976  44.666  44.021  1.00  0.00      PROA O
ATOM    190  C   GLU   576      66.053  40.852  46.464  1.00  0.00      PROA C
ATOM    191  O   GLU   576      66.438  39.996  47.258  1.00  0.00      PROA O
ATOM    192  N   PHE   577      66.014  40.659  45.142  1.00  0.00      PROA N
ATOM    193  HN  PHE   577      65.645  41.396  44.569  1.00  0.00      PROA H
ATOM    194  CA  PHE   577      66.362  39.427  44.454  1.00  0.00      PROA C
ATOM    195  HA  PHE   577      66.900  38.817  45.159  1.00  0.00      PROA H
ATOM    196  CB  PHE   577      65.080  38.662  44.011  1.00  0.00      PROA C
ATOM    197  HB1 PHE   577      64.521  39.259  43.257  1.00  0.00      PROA H
ATOM    198  HB2 PHE   577      64.422  38.554  44.902  1.00  0.00      PROA H
ATOM    199  CG  PHE   577      65.341  37.272  43.476  1.00  0.00      PROA C
ATOM    200  CD1 PHE   577      65.733  36.243  44.324  1.00  0.00      PROA C
ATOM    201  HD1 PHE   577      65.856  36.438  45.381  1.00  0.00      PROA H
ATOM    202  CE1 PHE   577      66.006  34.967  43.822  1.00  0.00      PROA C
ATOM    203  HE1 PHE   577      66.349  34.187  44.487  1.00  0.00      PROA H
ATOM    204  CZ  PHE   577      65.871  34.715  42.467  1.00  0.00      PROA C
ATOM    205  HZ  PHE   577      66.085  33.730  42.077  1.00  0.00      PROA H
ATOM    206  CD2 PHE   577      65.208  36.997  42.124  1.00  0.00      PROA C
ATOM    207  HD2 PHE   577      64.914  37.786  41.445  1.00  0.00      PROA H
ATOM    208  CE2 PHE   577      65.459  35.727  41.622  1.00  0.00      PROA C
ATOM    209  HE2 PHE   577      65.355  35.531  40.564  1.00  0.00      PROA H
ATOM    210  C   PHE   577      67.243  39.778  43.259  1.00  0.00      PROA C
ATOM    211  O   PHE   577      67.048  40.838  42.645  1.00  0.00      PROA O
ATOM    212  N   PRO   578      68.253  38.955  42.939  1.00  0.00      PROA N
ATOM    213  CD  PRO   578      68.752  37.811  43.723  1.00  0.00      PROA C
ATOM    214  HD1 PRO   578      68.224  36.892  43.384  1.00  0.00      PROA H
ATOM    215  HD2 PRO   578      68.640  37.939  44.822  1.00  0.00      PROA H
ATOM    216  CA  PRO   578      69.143  39.291  41.811  1.00  0.00      PROA C
ATOM    217  HA  PRO   578      69.424  40.334  41.875  1.00  0.00      PROA H
ATOM    218  CB  PRO   578      70.354  38.357  42.004  1.00  0.00      PROA C
ATOM    219  HB1 PRO   578      71.301  38.923  41.905  1.00  0.00      PROA H
ATOM    220  HB2 PRO   578      70.363  37.531  41.253  1.00  0.00      PROA H
ATOM    221  CG  PRO   578      70.213  37.743  43.345  1.00  0.00      PROA C
ATOM    222  HG1 PRO   578      70.624  36.715  43.411  1.00  0.00      PROA H
ATOM    223  HG2 PRO   578      70.772  38.373  44.081  1.00  0.00      PROA H
ATOM    224  C   PRO   578      68.459  39.038  40.473  1.00  0.00      PROA C
ATOM    225  O   PRO   578      68.099  37.903  40.156  1.00  0.00      PROA O
ATOM    226  N   ARG   579      68.343  40.095  39.658  1.00  0.00      PROA N
ATOM    227  HN  ARG   579      68.624  41.002  39.968  1.00  0.00      PROA H
ATOM    228  CA  ARG   579      67.611  39.991  38.393  1.00  0.00      PROA C
ATOM    229  HA  ARG   579      66.608  39.654  38.623  1.00  0.00      PROA H
ATOM    230  CB  ARG   579      67.533  41.365  37.704  1.00  0.00      PROA C
ATOM    231  HB1 ARG   579      67.154  42.063  38.482  1.00  0.00      PROA H
ATOM    232  HB2 ARG   579      66.766  41.315  36.897  1.00  0.00      PROA H
ATOM    233  CG  ARG   579      68.850  41.837  37.116  1.00  0.00      PROA C
ATOM    234  HG1 ARG   579      69.157  41.211  36.248  1.00  0.00      PROA H
ATOM    235  HG2 ARG   579      69.650  41.751  37.888  1.00  0.00      PROA H
ATOM    236  CD  ARG   579      68.805  43.301  36.672  1.00  0.00      PROA C
ATOM    237  HD1 ARG   579      68.234  43.395  35.722  1.00  0.00      PROA H
ATOM    238  HD2 ARG   579      69.845  43.629  36.436  1.00  0.00      PROA H
ATOM    239  NE  ARG   579      68.315  44.183  37.722  1.00  0.00      PROA N
ATOM    240  HE  ARG   579      68.885  44.359  38.530  1.00  0.00      PROA H
ATOM    241  CZ  ARG   579      67.131  44.787  37.683  1.00  0.00      PROA C
ATOM    242  NH1 ARG   579      66.340  44.609  36.643  1.00  0.00      PROA N
ATOM    243 HH11 ARG   579      66.478  43.792  36.104  1.00  0.00      PROA H
ATOM    244 HH12 ARG   579      65.445  45.060  36.692  1.00  0.00      PROA H
ATOM    245  NH2 ARG   579      66.745  45.571  38.677  1.00  0.00      PROA N
ATOM    246 HH21 ARG   579      67.440  45.795  39.366  1.00  0.00      PROA H
ATOM    247 HH22 ARG   579      65.895  46.086  38.595  1.00  0.00      PROA H
ATOM    248  C   ARG   579      68.214  38.953  37.450  1.00  0.00      PROA C
ATOM    249  O   ARG   579      67.484  38.366  36.641  1.00  0.00      PROA O
ATOM    250  N   ASN   580      69.521  38.690  37.555  1.00  0.00      PROA N
ATOM    251  HN  ASN   580      70.088  39.209  38.183  1.00  0.00      PROA H
ATOM    252  CA  ASN   580      70.162  37.660  36.750  1.00  0.00      PROA C
ATOM    253  HA  ASN   580      69.860  37.783  35.716  1.00  0.00      PROA H
ATOM    254  CB  ASN   580      71.685  37.740  36.858  1.00  0.00      PROA C
ATOM    255  HB1 ASN   580      72.151  36.761  36.614  1.00  0.00      PROA H
ATOM    256  HB2 ASN   580      71.978  37.985  37.901  1.00  0.00      PROA H
ATOM    257  CG  ASN   580      72.271  38.775  35.937  1.00  0.00      PROA C
ATOM    258  OD1 ASN   580      71.665  39.814  35.686  1.00  0.00      PROA O
ATOM    259  ND2 ASN   580      73.456  38.494  35.413  1.00  0.00      PROA N
ATOM    260 HD21 ASN   580      73.798  39.110  34.709  1.00  0.00      PROA H
ATOM    261 HD22 ASN   580      73.888  37.612  35.586  1.00  0.00      PROA H
ATOM    262  C   ASN   580      69.728  36.259  37.130  1.00  0.00      PROA C
ATOM    263  O   ASN   580      69.986  35.323  36.364  1.00  0.00      PROA O
ATOM    264  N   ASN   581      69.080  36.094  38.283  1.00  0.00      PROA N
ATOM    265  HN  ASN   581      68.872  36.863  38.892  1.00  0.00      PROA H
ATOM    266  CA  ASN   581      68.527  34.812  38.691  1.00  0.00      PROA C
ATOM    267  HA  ASN   581      69.097  34.011  38.236  1.00  0.00      PROA H
ATOM    268  CB  ASN   581      68.595  34.643  40.220  1.00  0.00      PROA C
ATOM    269  HB1 ASN   581      68.060  33.721  40.542  1.00  0.00      PROA H
ATOM    270  HB2 ASN   581      68.128  35.508  40.729  1.00  0.00      PROA H
ATOM    271  CG  ASN   581      70.030  34.469  40.757  1.00  0.00      PROA C
ATOM    272  OD1 ASN   581      70.984  34.331  39.994  1.00  0.00      PROA O
ATOM    273  ND2 ASN   581      70.169  34.463  42.087  1.00  0.00      PROA N
ATOM    274 HD21 ASN   581      71.050  34.162  42.432  1.00  0.00      PROA H
ATOM    275 HD22 ASN   581      69.356  34.437  42.668  1.00  0.00      PROA H
ATOM    276  C   ASN   581      67.088  34.608  38.236  1.00  0.00      PROA C
ATOM    277  O   ASN   581      66.421  33.725  38.774  1.00  0.00      PROA O
ATOM    278  N   LEU   582      66.592  35.387  37.270  1.00  0.00      PROA N
ATOM    279  HN  LEU   582      67.131  36.133  36.885  1.00  0.00      PROA H
ATOM    280  CA  LEU   582      65.318  35.104  36.619  1.00  0.00      PROA C
ATOM    281  HA  LEU   582      64.837  34.271  37.104  1.00  0.00      PROA H
ATOM    282  CB  LEU   582      64.363  36.309  36.674  1.00  0.00      PROA C
ATOM    283  HB1 LEU   582      63.422  36.085  36.123  1.00  0.00      PROA H
ATOM    284  HB2 LEU   582      64.877  37.133  36.119  1.00  0.00      PROA H
ATOM    285  CG  LEU   582      64.008  36.856  38.047  1.00  0.00      PROA C
ATOM    286  HG  LEU   582      64.903  36.809  38.715  1.00  0.00      PROA H
ATOM    287  CD1 LEU   582      63.634  38.306  37.883  1.00  0.00      PROA C
ATOM    288 HD11 LEU   582      62.766  38.413  37.197  1.00  0.00      PROA H
ATOM    289 HD12 LEU   582      64.486  38.891  37.471  1.00  0.00      PROA H
ATOM    290 HD13 LEU   582      63.357  38.749  38.865  1.00  0.00      PROA H
ATOM    291  CD2 LEU   582      62.883  36.054  38.656  1.00  0.00      PROA C
ATOM    292 HD21 LEU   582      63.175  34.985  38.742  1.00  0.00      PROA H
ATOM    293 HD22 LEU   582      61.967  36.115  38.031  1.00  0.00      PROA H
ATOM    294 HD23 LEU   582      62.638  36.431  39.673  1.00  0.00      PROA H
ATOM    295  C   LEU   582      65.570  34.728  35.168  1.00  0.00      PROA C
ATOM    296  O   LEU   582      66.353  35.393  34.484  1.00  0.00      PROA O
ATOM    297  N   GLN   583      64.893  33.673  34.703  1.00  0.00      PROA N
ATOM    298  HN  GLN   583      64.348  33.133  35.351  1.00  0.00      PROA H
ATOM    299  CA  GLN   583      64.878  33.257  33.301  1.00  0.00      PROA C
ATOM    300  HA  GLN   583      65.509  33.925  32.731  1.00  0.00      PROA H
ATOM    301  CB  GLN   583      65.353  31.810  33.139  1.00  0.00      PROA C
ATOM    302  HB1 GLN   583      64.630  31.120  33.629  1.00  0.00      PROA H
ATOM    303  HB2 GLN   583      66.312  31.715  33.701  1.00  0.00      PROA H
ATOM    304  CG  GLN   583      65.604  31.372  31.705  1.00  0.00      PROA C
ATOM    305  HG1 GLN   583      64.732  31.607  31.059  1.00  0.00      PROA H
ATOM    306  HG2 GLN   583      65.802  30.276  31.684  1.00  0.00      PROA H
ATOM    307  CD  GLN   583      66.815  32.072  31.096  1.00  0.00      PROA C
ATOM    308  OE1 GLN   583      67.371  32.996  31.666  1.00  0.00      PROA O
ATOM    309  NE2 GLN   583      67.230  31.610  29.930  1.00  0.00      PROA N
ATOM    310 HE21 GLN   583      68.013  32.058  29.507  1.00  0.00      PROA H
ATOM    311 HE22 GLN   583      66.883  30.751  29.558  1.00  0.00      PROA H
ATOM    312  C   GLN   583      63.449  33.428  32.791  1.00  0.00      PROA C
ATOM    313  O   GLN   583      62.542  32.723  33.231  1.00  0.00      PROA O
ATOM    314  N   PHE   584      63.254  34.359  31.866  1.00  0.00      PROA N
ATOM    315  HN  PHE   584      64.020  34.864  31.482  1.00  0.00      PROA H
ATOM    316  CA  PHE   584      61.913  34.773  31.458  1.00  0.00      PROA C
ATOM    317  HA  PHE   584      61.257  34.753  32.319  1.00  0.00      PROA H
ATOM    318  CB  PHE   584      61.955  36.191  30.891  1.00  0.00      PROA C
ATOM    319  HB1 PHE   584      60.976  36.460  30.433  1.00  0.00      PROA H
ATOM    320  HB2 PHE   584      62.720  36.258  30.085  1.00  0.00      PROA H
ATOM    321  CG  PHE   584      62.243  37.229  31.920  1.00  0.00      PROA C
ATOM    322  CD1 PHE   584      61.227  37.683  32.751  1.00  0.00      PROA C
ATOM    323  HD1 PHE   584      60.234  37.262  32.657  1.00  0.00      PROA H
ATOM    324  CE1 PHE   584      61.476  38.631  33.708  1.00  0.00      PROA C
ATOM    325  HE1 PHE   584      60.681  38.949  34.368  1.00  0.00      PROA H
ATOM    326  CZ  PHE   584      62.735  39.152  33.851  1.00  0.00      PROA C
ATOM    327  HZ  PHE   584      62.930  39.900  34.607  1.00  0.00      PROA H
ATOM    328  CD2 PHE   584      63.513  37.757  32.066  1.00  0.00      PROA C
ATOM    329  HD2 PHE   584      64.313  37.417  31.425  1.00  0.00      PROA H
ATOM    330  CE2 PHE   584      63.759  38.720  33.036  1.00  0.00      PROA C
ATOM    331  HE2 PHE   584      64.742  39.155  33.138  1.00  0.00      PROA H
ATOM    332  C   PHE   584      61.317  33.830  30.426  1.00  0.00      PROA C
ATOM    333  O   PHE   584      62.021  33.316  29.553  1.00  0.00      PROA O
ATOM    334  N   GLY   585      60.005  33.635  30.505  1.00  0.00      PROA N
ATOM    335  HN  GLY   585      59.463  34.040  31.250  1.00  0.00      PROA H
ATOM    336  CA  GLY   585      59.268  32.903  29.497  1.00  0.00      PROA C
ATOM    337  HA1 GLY   585      58.736  32.114  30.007  1.00  0.00      PROA H
ATOM    338  HA2 GLY   585      59.933  32.490  28.749  1.00  0.00      PROA H
ATOM    339  C   GLY   585      58.242  33.730  28.734  1.00  0.00      PROA C
ATOM    340  O   GLY   585      58.548  34.823  28.260  1.00  0.00      PROA O
ATOM    341  N   LYS   586      57.017  33.229  28.609  1.00  0.00      PROA N
ATOM    342  HN  LYS   586      56.772  32.342  29.030  1.00  0.00      PROA H
ATOM    343  CA  LYS   586      56.034  33.923  27.790  1.00  0.00      PROA C
ATOM    344  HA  LYS   586      56.533  34.362  26.935  1.00  0.00      PROA H
ATOM    345  CB  LYS   586      54.979  32.938  27.269  1.00  0.00      PROA C
ATOM    346  HB1 LYS   586      55.514  32.059  26.840  1.00  0.00      PROA H
ATOM    347  HB2 LYS   586      54.390  33.405  26.447  1.00  0.00      PROA H
ATOM    348  CG  LYS   586      54.021  32.459  28.370  1.00  0.00      PROA C
ATOM    349  HG1 LYS   586      53.392  33.301  28.743  1.00  0.00      PROA H
ATOM    350  HG2 LYS   586      54.625  32.116  29.217  1.00  0.00      PROA H
ATOM    351  CD  LYS   586      53.110  31.319  27.935  1.00  0.00      PROA C
ATOM    352  HD1 LYS   586      53.682  30.579  27.329  1.00  0.00      PROA H
ATOM    353  HD2 LYS   586      52.303  31.744  27.300  1.00  0.00      PROA H
ATOM    354  CE  LYS   586      52.544  30.610  29.176  1.00  0.00      PROA C
ATOM    355  HE1 LYS   586      52.427  31.348  30.003  1.00  0.00      PROA H
ATOM    356  HE2 LYS   586      53.242  29.816  29.522  1.00  0.00      PROA H
ATOM    357  NZ  LYS   586      51.207  30.007  28.949  1.00  0.00      PROA N
ATOM    358  HZ1 LYS   586      51.258  29.235  28.248  1.00  0.00      PROA H
ATOM    359  HZ2 LYS   586      50.536  30.715  28.603  1.00  0.00      PROA H
ATOM    360  HZ3 LYS   586      50.812  29.617  29.833  1.00  0.00      PROA H
ATOM    361  C   LYS   586      55.369  35.053  28.581  1.00  0.00      PROA C
ATOM    362  O   LYS   586      55.327  35.059  29.816  1.00  0.00      PROA O
ATOM    363  N   THR   587      54.821  36.003  27.853  1.00  0.00      PROA N
ATOM    364  HN  THR   587      54.793  35.928  26.857  1.00  0.00      PROA H
ATOM    365  CA  THR   587      54.125  37.110  28.477  1.00  0.00      PROA C
ATOM    366  HA  THR   587      54.671  37.436  29.351  1.00  0.00      PROA H
ATOM    367  CB  THR   587      54.045  38.281  27.506  1.00  0.00      PROA C
ATOM    368  HB  THR   587      53.583  37.949  26.545  1.00  0.00      PROA H
ATOM    369  OG1 THR   587      55.377  38.739  27.258  1.00  0.00      PROA O
ATOM    370  HG1 THR   587      55.849  37.986  26.883  1.00  0.00      PROA H
ATOM    371  CG2 THR   587      53.204  39.432  28.099  1.00  0.00      PROA C
ATOM    372 HG21 THR   587      53.646  39.781  29.056  1.00  0.00      PROA H
ATOM    373 HG22 THR   587      52.154  39.136  28.278  1.00  0.00      PROA H
ATOM    374 HG23 THR   587      53.196  40.286  27.390  1.00  0.00      PROA H
ATOM    375  C   THR   587      52.748  36.639  28.934  1.00  0.00      PROA C
ATOM    376  O   THR   587      52.013  36.022  28.165  1.00  0.00      PROA O
ATOM    377  N   LEU   588      52.425  36.896  30.203  1.00  0.00      PROA N
ATOM    378  HN  LEU   588      53.018  37.443  30.799  1.00  0.00      PROA H
ATOM    379  CA  LEU   588      51.157  36.438  30.765  1.00  0.00      PROA C
ATOM    380  HA  LEU   588      50.828  35.546  30.251  1.00  0.00      PROA H
ATOM    381  CB  LEU   588      51.323  36.130  32.255  1.00  0.00      PROA C
ATOM    382  HB1 LEU   588      50.356  35.810  32.686  1.00  0.00      PROA H
ATOM    383  HB2 LEU   588      51.640  37.058  32.785  1.00  0.00      PROA H
ATOM    384  CG  LEU   588      52.351  35.032  32.563  1.00  0.00      PROA C
ATOM    385  HG  LEU   588      53.327  35.303  32.096  1.00  0.00      PROA H
ATOM    386  CD1 LEU   588      52.581  34.883  34.072  1.00  0.00      PROA C
ATOM    387 HD11 LEU   588      51.648  34.569  34.578  1.00  0.00      PROA H
ATOM    388 HD12 LEU   588      52.926  35.841  34.514  1.00  0.00      PROA H
ATOM    389 HD13 LEU   588      53.355  34.116  34.277  1.00  0.00      PROA H
ATOM    390  CD2 LEU   588      51.878  33.725  31.950  1.00  0.00      PROA C
ATOM    391 HD21 LEU   588      51.825  33.797  30.843  1.00  0.00      PROA H
ATOM    392 HD22 LEU   588      50.880  33.441  32.338  1.00  0.00      PROA H
ATOM    393 HD23 LEU   588      52.584  32.901  32.188  1.00  0.00      PROA H
ATOM    394  C   LEU   588      50.049  37.462  30.551  1.00  0.00      PROA C
ATOM    395  O   LEU   588      48.875  37.097  30.490  1.00  0.00      PROA O
ATOM    396  N   GLY   589      50.405  38.738  30.465  1.00  0.00      PROA N
ATOM    397  HN  GLY   589      51.366  39.001  30.551  1.00  0.00      PROA H
ATOM    398  CA  GLY   589      49.447  39.795  30.207  1.00  0.00      PROA C
ATOM    399  HA1 GLY   589      48.845  39.944  31.091  1.00  0.00      PROA H
ATOM    400  HA2 GLY   589      48.879  39.538  29.321  1.00  0.00      PROA H
ATOM    401  C   GLY   589      50.192  41.081  29.929  1.00  0.00      PROA C
ATOM    402  O   GLY   589      51.313  41.282  30.406  1.00  0.00      PROA O
ATOM    403  N   ALA   590      49.585  41.951  29.132  1.00  0.00      PROA N
ATOM    404  HN  ALA   590      48.680  41.799  28.748  1.00  0.00      PROA H
ATOM    405  CA  ALA   590      50.256  43.193  28.771  1.00  0.00      PROA C
ATOM    406  HA  ALA   590      50.963  43.471  29.538  1.00  0.00      PROA H
ATOM    407  CB  ALA   590      50.995  43.063  27.430  1.00  0.00      PROA C
ATOM    408  HB1 ALA   590      50.279  42.826  26.613  1.00  0.00      PROA H
ATOM    409  HB2 ALA   590      51.739  42.240  27.487  1.00  0.00      PROA H
ATOM    410  HB3 ALA   590      51.527  44.003  27.174  1.00  0.00      PROA H
ATOM    411  C   ALA   590      49.250  44.335  28.694  1.00  0.00      PROA C
ATOM    412  O   ALA   590      48.168  44.193  28.126  1.00  0.00      PROA O
ATOM    413  N   GLY   591      49.634  45.480  29.259  1.00  0.00      PROA N
ATOM    414  HN  GLY   591      50.534  45.549  29.700  1.00  0.00      PROA H
ATOM    415  CA  GLY   591      48.948  46.732  29.024  1.00  0.00      PROA C
ATOM    416  HA1 GLY   591      48.837  47.223  29.978  1.00  0.00      PROA H
ATOM    417  HA2 GLY   591      48.000  46.563  28.536  1.00  0.00      PROA H
ATOM    418  C   GLY   591      49.737  47.659  28.107  1.00  0.00      PROA C
ATOM    419  O   GLY   591      50.637  47.237  27.372  1.00  0.00      PROA O
ATOM    420  N   ALA   592      49.356  48.936  28.160  1.00  0.00      PROA N
ATOM    421  HN  ALA   592      48.574  49.219  28.709  1.00  0.00      PROA H
ATOM    422  CA  ALA   592      50.001  49.949  27.333  1.00  0.00      PROA C
ATOM    423  HA  ALA   592      50.020  49.608  26.306  1.00  0.00      PROA H
ATOM    424  CB  ALA   592      49.218  51.256  27.403  1.00  0.00      PROA C
ATOM    425  HB1 ALA   592      49.095  51.602  28.452  1.00  0.00      PROA H
ATOM    426  HB2 ALA   592      48.207  51.119  26.959  1.00  0.00      PROA H
ATOM    427  HB3 ALA   592      49.741  52.056  26.836  1.00  0.00      PROA H
ATOM    428  C   ALA   592      51.440  50.175  27.765  1.00  0.00      PROA C
ATOM    429  O   ALA   592      52.347  50.267  26.926  1.00  0.00      PROA O
ATOM    430  N   PHE   593      51.667  50.282  29.074  1.00  0.00      PROA N
ATOM    431  HN  PHE   593      50.909  50.290  29.719  1.00  0.00      PROA H
ATOM    432  CA  PHE   593      52.983  50.614  29.582  1.00  0.00      PROA C
ATOM    433  HA  PHE   593      53.697  50.697  28.777  1.00  0.00      PROA H
ATOM    434  CB  PHE   593      52.928  51.978  30.278  1.00  0.00      PROA C
ATOM    435  HB1 PHE   593      53.946  52.369  30.477  1.00  0.00      PROA H
ATOM    436  HB2 PHE   593      52.404  51.870  31.255  1.00  0.00      PROA H
ATOM    437  CG  PHE   593      52.212  53.014  29.479  1.00  0.00      PROA C
ATOM    438  CD1 PHE   593      52.667  53.374  28.221  1.00  0.00      PROA C
ATOM    439  HD1 PHE   593      53.581  52.948  27.851  1.00  0.00      PROA H
ATOM    440  CE1 PHE   593      51.992  54.326  27.475  1.00  0.00      PROA C
ATOM    441  HE1 PHE   593      52.380  54.638  26.513  1.00  0.00      PROA H
ATOM    442  CZ  PHE   593      50.861  54.932  28.000  1.00  0.00      PROA C
ATOM    443  HZ  PHE   593      50.358  55.704  27.434  1.00  0.00      PROA H
ATOM    444  CD2 PHE   593      51.074  53.623  29.978  1.00  0.00      PROA C
ATOM    445  HD2 PHE   593      50.718  53.374  30.970  1.00  0.00      PROA H
ATOM    446  CE2 PHE   593      50.412  54.581  29.250  1.00  0.00      PROA C
ATOM    447  HE2 PHE   593      49.547  55.070  29.675  1.00  0.00      PROA H
ATOM    448  C   PHE   593      53.556  49.569  30.512  1.00  0.00      PROA C
ATOM    449  O   PHE   593      54.656  49.772  31.037  1.00  0.00      PROA O
ATOM    450  N   GLY   594      52.861  48.459  30.712  1.00  0.00      PROA N
ATOM    451  HN  GLY   594      51.978  48.313  30.270  1.00  0.00      PROA H
ATOM    452  CA  GLY   594      53.338  47.411  31.590  1.00  0.00      PROA C
ATOM    453  HA1 GLY   594      52.837  47.519  32.541  1.00  0.00      PROA H
ATOM    454  HA2 GLY   594      54.415  47.433  31.670  1.00  0.00      PROA H
ATOM    455  C   GLY   594      52.976  46.053  31.035  1.00  0.00      PROA C
ATOM    456  O   GLY   594      52.236  45.931  30.054  1.00  0.00      PROA O
ATOM    457  N   LYS   595      53.521  45.030  31.680  1.00  0.00      PROA N
ATOM    458  HN  LYS   595      54.166  45.180  32.434  1.00  0.00      PROA H
ATOM    459  CA  LYS   595      53.257  43.647  31.328  1.00  0.00      PROA C
ATOM    460  HA  LYS   595      52.190  43.528  31.213  1.00  0.00      PROA H
ATOM    461  CB  LYS   595      53.986  43.233  30.042  1.00  0.00      PROA C
ATOM    462  HB1 LYS   595      53.701  43.944  29.234  1.00  0.00      PROA H
ATOM    463  HB2 LYS   595      53.623  42.228  29.722  1.00  0.00      PROA H
ATOM    464  CG  LYS   595      55.494  43.187  30.176  1.00  0.00      PROA C
ATOM    465  HG1 LYS   595      55.809  42.412  30.908  1.00  0.00      PROA H
ATOM    466  HG2 LYS   595      55.862  44.170  30.557  1.00  0.00      PROA H
ATOM    467  CD  LYS   595      56.129  42.907  28.818  1.00  0.00      PROA C
ATOM    468  HD1 LYS   595      55.767  43.655  28.076  1.00  0.00      PROA H
ATOM    469  HD2 LYS   595      55.789  41.898  28.481  1.00  0.00      PROA H
ATOM    470  CE  LYS   595      57.646  42.954  28.903  1.00  0.00      PROA C
ATOM    471  HE1 LYS   595      58.017  42.257  29.686  1.00  0.00      PROA H
ATOM    472  HE2 LYS   595      58.014  43.978  29.126  1.00  0.00      PROA H
ATOM    473  NZ  LYS   595      58.233  42.515  27.598  1.00  0.00      PROA N
ATOM    474  HZ1 LYS   595      57.971  43.156  26.819  1.00  0.00      PROA H
ATOM    475  HZ2 LYS   595      57.947  41.543  27.367  1.00  0.00      PROA H
ATOM    476  HZ3 LYS   595      59.278  42.530  27.753  1.00  0.00      PROA H
ATOM    477  C   LYS   595      53.677  42.759  32.492  1.00  0.00      PROA C
ATOM    478  O   LYS   595      54.424  43.167  33.384  1.00  0.00      PROA O
ATOM    479  N   VAL   596      53.131  41.550  32.495  1.00  0.00      PROA N
ATOM    480  HN  VAL   596      52.492  41.285  31.765  1.00  0.00      PROA H
ATOM    481  CA  VAL   596      53.498  40.509  33.442  1.00  0.00      PROA C
ATOM    482  HA  VAL   596      54.277  40.865  34.087  1.00  0.00      PROA H
ATOM    483  CB  VAL   596      52.308  40.062  34.304  1.00  0.00      PROA C
ATOM    484  HB  VAL   596      51.495  39.710  33.620  1.00  0.00      PROA H
ATOM    485  CG1 VAL   596      52.709  38.936  35.238  1.00  0.00      PROA C
ATOM    486 HG11 VAL   596      53.475  39.275  35.970  1.00  0.00      PROA H
ATOM    487 HG12 VAL   596      53.107  38.054  34.697  1.00  0.00      PROA H
ATOM    488 HG13 VAL   596      51.816  38.593  35.795  1.00  0.00      PROA H
ATOM    489  CG2 VAL   596      51.788  41.216  35.113  1.00  0.00      PROA C
ATOM    490 HG21 VAL   596      51.827  42.161  34.561  1.00  0.00      PROA H
ATOM    491 HG22 VAL   596      52.421  41.356  36.019  1.00  0.00      PROA H
ATOM    492 HG23 VAL   596      50.748  41.026  35.459  1.00  0.00      PROA H
ATOM    493  C   VAL   596      54.023  39.360  32.612  1.00  0.00      PROA C
ATOM    494  O   VAL   596      53.422  39.014  31.592  1.00  0.00      PROA O
ATOM    495  N   VAL   597      55.167  38.819  33.012  1.00  0.00      PROA N
ATOM    496  HN  VAL   597      55.622  39.173  33.837  1.00  0.00      PROA H
ATOM    497  CA  VAL   597      55.890  37.801  32.257  1.00  0.00      PROA C
ATOM    498  HA  VAL   597      55.270  37.410  31.464  1.00  0.00      PROA H
ATOM    499  CB  VAL   597      57.178  38.394  31.643  1.00  0.00      PROA C
ATOM    500  HB  VAL   597      57.832  38.744  32.479  1.00  0.00      PROA H
ATOM    501  CG1 VAL   597      57.974  37.374  30.818  1.00  0.00      PROA C
ATOM    502 HG11 VAL   597      57.378  37.006  29.956  1.00  0.00      PROA H
ATOM    503 HG12 VAL   597      58.278  36.508  31.425  1.00  0.00      PROA H
ATOM    504 HG13 VAL   597      58.903  37.844  30.435  1.00  0.00      PROA H
ATOM    505  CG2 VAL   597      56.809  39.607  30.789  1.00  0.00      PROA C
ATOM    506 HG21 VAL   597      56.418  40.432  31.418  1.00  0.00      PROA H
ATOM    507 HG22 VAL   597      56.046  39.336  30.027  1.00  0.00      PROA H
ATOM    508 HG23 VAL   597      57.713  39.979  30.260  1.00  0.00      PROA H
ATOM    509  C   VAL   597      56.180  36.649  33.213  1.00  0.00      PROA C
ATOM    510  O   VAL   597      56.536  36.875  34.376  1.00  0.00      PROA O
ATOM    511  N   GLU   598      55.907  35.432  32.764  1.00  0.00      PROA N
ATOM    512  HN  GLU   598      55.628  35.252  31.818  1.00  0.00      PROA H
ATOM    513  CA  GLU   598      56.273  34.272  33.546  1.00  0.00      PROA C
ATOM    514  HA  GLU   598      55.915  34.406  34.554  1.00  0.00      PROA H
ATOM    515  CB  GLU   598      55.677  32.998  32.949  1.00  0.00      PROA C
ATOM    516  HB1 GLU   598      54.584  33.124  32.822  1.00  0.00      PROA H
ATOM    517  HB2 GLU   598      55.828  32.165  33.675  1.00  0.00      PROA H
ATOM    518  CG  GLU   598      56.299  32.626  31.615  1.00  0.00      PROA C
ATOM    519  HG1 GLU   598      57.400  32.508  31.715  1.00  0.00      PROA H
ATOM    520  HG2 GLU   598      56.117  33.382  30.875  1.00  0.00      PROA H
ATOM    521  CD  GLU   598      55.857  31.281  31.072  1.00  0.00      PROA C
ATOM    522  OE1 GLU   598      56.489  30.814  30.097  1.00  0.00      PROA O
ATOM    523  OE2 GLU   598      54.879  30.704  31.597  1.00  0.00      PROA O
ATOM    524  C   GLU   598      57.787  34.183  33.555  1.00  0.00      PROA C
ATOM    525  O   GLU   598      58.452  34.599  32.604  1.00  0.00      PROA O
ATOM    526  N   ALA   599      58.334  33.675  34.647  1.00  0.00      PROA N
ATOM    527  HN  ALA   599      57.777  33.450  35.453  1.00  0.00      PROA H
ATOM    528  CA  ALA   599      59.760  33.447  34.721  1.00  0.00      PROA C
ATOM    529  HA  ALA   599      60.123  33.138  33.748  1.00  0.00      PROA H
ATOM    530  CB  ALA   599      60.527  34.673  35.209  1.00  0.00      PROA C
ATOM    531  HB1 ALA   599      60.200  34.969  36.227  1.00  0.00      PROA H
ATOM    532  HB2 ALA   599      60.335  35.530  34.529  1.00  0.00      PROA H
ATOM    533  HB3 ALA   599      61.623  34.491  35.228  1.00  0.00      PROA H
ATOM    534  C   ALA   599      60.006  32.295  35.671  1.00  0.00      PROA C
ATOM    535  O   ALA   599      59.147  31.933  36.478  1.00  0.00      PROA O
ATOM    536  N   THR   600      61.193  31.720  35.556  1.00  0.00      PROA N
ATOM    537  HN  THR   600      61.817  32.032  34.833  1.00  0.00      PROA H
ATOM    538  CA  THR   600      61.738  30.839  36.570  1.00  0.00      PROA C
ATOM    539  HA  THR   600      60.949  30.454  37.200  1.00  0.00      PROA H
ATOM    540  CB  THR   600      62.454  29.650  35.918  1.00  0.00      PROA C
ATOM    541  HB  THR   600      63.269  30.020  35.249  1.00  0.00      PROA H
ATOM    542  OG1 THR   600      61.523  28.913  35.128  1.00  0.00      PROA O
ATOM    543  HG1 THR   600      61.020  29.572  34.638  1.00  0.00      PROA H
ATOM    544  CG2 THR   600      63.042  28.723  36.957  1.00  0.00      PROA C
ATOM    545 HG21 THR   600      62.258  28.373  37.663  1.00  0.00      PROA H
ATOM    546 HG22 THR   600      63.848  29.215  37.543  1.00  0.00      PROA H
ATOM    547 HG23 THR   600      63.486  27.826  36.471  1.00  0.00      PROA H
ATOM    548  C   THR   600      62.689  31.654  37.439  1.00  0.00      PROA C
ATOM    549  O   THR   600      63.532  32.389  36.916  1.00  0.00      PROA O
ATOM    550  N   ALA   601      62.511  31.564  38.758  1.00  0.00      PROA N
ATOM    551  HN  ALA   601      61.764  31.005  39.130  1.00  0.00      PROA H
ATOM    552  CA  ALA   601      63.402  32.172  39.749  1.00  0.00      PROA C
ATOM    553  HA  ALA   601      64.079  32.859  39.257  1.00  0.00      PROA H
ATOM    554  CB  ALA   601      62.600  32.936  40.813  1.00  0.00      PROA C
ATOM    555  HB1 ALA   601      61.934  32.246  41.375  1.00  0.00      PROA H
ATOM    556  HB2 ALA   601      61.964  33.706  40.328  1.00  0.00      PROA H
ATOM    557  HB3 ALA   601      63.276  33.447  41.532  1.00  0.00      PROA H
ATOM    558  C   ALA   601      64.246  31.093  40.421  1.00  0.00      PROA C
ATOM    559  O   ALA   601      63.705  30.080  40.880  1.00  0.00      PROA O
ATOM    560  N   PHE   602      65.560  31.324  40.500  1.00  0.00      PROA N
ATOM    561  HN  PHE   602      65.955  32.140  40.077  1.00  0.00      PROA H
ATOM    562  CA  PHE   602      66.515  30.364  41.050  1.00  0.00      PROA C
ATOM    563  HA  PHE   602      66.015  29.424  41.191  1.00  0.00      PROA H
ATOM    564  CB  PHE   602      67.698  30.161  40.109  1.00  0.00      PROA C
ATOM    565  HB1 PHE   602      68.372  29.367  40.495  1.00  0.00      PROA H
ATOM    566  HB2 PHE   602      68.308  31.092  40.040  1.00  0.00      PROA H
ATOM    567  CG  PHE   602      67.295  29.784  38.724  1.00  0.00      PROA C
ATOM    568  CD1 PHE   602      67.020  28.465  38.402  1.00  0.00      PROA C
ATOM    569  HD1 PHE   602      67.116  27.699  39.160  1.00  0.00      PROA H
ATOM    570  CE1 PHE   602      66.626  28.124  37.121  1.00  0.00      PROA C
ATOM    571  HE1 PHE   602      66.418  27.091  36.875  1.00  0.00      PROA H
ATOM    572  CZ  PHE   602      66.512  29.113  36.145  1.00  0.00      PROA C
ATOM    573  HZ  PHE   602      66.208  28.840  35.142  1.00  0.00      PROA H
ATOM    574  CD2 PHE   602      67.181  30.750  37.743  1.00  0.00      PROA C
ATOM    575  HD2 PHE   602      67.436  31.770  37.970  1.00  0.00      PROA H
ATOM    576  CE2 PHE   602      66.788  30.411  36.457  1.00  0.00      PROA C
ATOM    577  HE2 PHE   602      66.711  31.191  35.715  1.00  0.00      PROA H
ATOM    578  C   PHE   602      67.038  30.826  42.401  1.00  0.00      PROA C
ATOM    579  O   PHE   602      67.767  31.810  42.479  1.00  0.00      PROA O
ATOM    580  N   GLY   603      66.696  30.095  43.457  1.00  0.00      PROA N
ATOM    581  HN  GLY   603      66.047  29.334  43.393  1.00  0.00      PROA H
ATOM    582  CA  GLY   603      67.181  30.459  44.782  1.00  0.00      PROA C
ATOM    583  HA1 GLY   603      68.168  30.901  44.726  1.00  0.00      PROA H
ATOM    584  HA2 GLY   603      67.176  29.564  45.383  1.00  0.00      PROA H
ATOM    585  C   GLY   603      66.280  31.459  45.472  1.00  0.00      PROA C
ATOM    586  O   GLY   603      66.755  32.319  46.221  1.00  0.00      PROA O
ATOM    587  N   LEU   604      64.993  31.380  45.218  1.00  0.00      PROA N
ATOM    588  HN  LEU   604      64.629  30.622  44.673  1.00  0.00      PROA H
ATOM    589  CA  LEU   604      64.072  32.384  45.709  1.00  0.00      PROA C
ATOM    590  HA  LEU   604      64.585  33.332  45.801  1.00  0.00      PROA H
ATOM    591  CB  LEU   604      62.902  32.557  44.737  1.00  0.00      PROA C
ATOM    592  HB1 LEU   604      62.417  31.566  44.579  1.00  0.00      PROA H
ATOM    593  HB2 LEU   604      63.385  32.820  43.765  1.00  0.00      PROA H
ATOM    594  CG  LEU   604      61.809  33.606  44.963  1.00  0.00      PROA C
ATOM    595  HG  LEU   604      61.276  33.743  43.987  1.00  0.00      PROA H
ATOM    596  CD1 LEU   604      60.780  33.126  45.973  1.00  0.00      PROA C
ATOM    597 HD11 LEU   604      61.183  33.108  47.003  1.00  0.00      PROA H
ATOM    598 HD12 LEU   604      60.422  32.106  45.715  1.00  0.00      PROA H
ATOM    599 HD13 LEU   604      59.906  33.803  45.986  1.00  0.00      PROA H
ATOM    600  CD2 LEU   604      62.391  34.951  45.379  1.00  0.00      PROA C
ATOM    601 HD21 LEU   604      63.111  35.315  44.615  1.00  0.00      PROA H
ATOM    602 HD22 LEU   604      62.911  34.893  46.355  1.00  0.00      PROA H
ATOM    603 HD23 LEU   604      61.581  35.706  45.475  1.00  0.00      PROA H
ATOM    604  C   LEU   604      63.575  31.985  47.087  1.00  0.00      PROA C
ATOM    605  O   LEU   604      63.152  30.848  47.297  1.00  0.00      PROA O
ATOM    606  N   GLY   605      63.604  32.926  48.012  1.00  0.00      PROA N
ATOM    607  HN  GLY   605      64.048  33.801  47.840  1.00  0.00      PROA H
ATOM    608  CA  GLY   605      63.029  32.699  49.312  1.00  0.00      PROA C
ATOM    609  HA1 GLY   605      62.122  32.117  49.221  1.00  0.00      PROA H
ATOM    610  HA2 GLY   605      62.851  33.675  49.740  1.00  0.00      PROA H
ATOM    611  C   GLY   605      63.965  31.975  50.260  1.00  0.00      PROA C
ATOM    612  O   GLY   605      65.105  31.598  49.949  1.00  0.00      PROA O
ATOM    613  N   LYS   606      63.451  31.779  51.467  1.00  0.00      PROA N
ATOM    614  HN  LYS   606      62.535  32.096  51.698  1.00  0.00      PROA H
ATOM    615  CA  LYS   606      64.264  31.197  52.528  1.00  0.00      PROA C
ATOM    616  HA  LYS   606      65.176  31.763  52.624  1.00  0.00      PROA H
ATOM    617  CB  LYS   606      63.483  31.246  53.847  1.00  0.00      PROA C
ATOM    618  HB1 LYS   606      62.532  30.681  53.744  1.00  0.00      PROA H
ATOM    619  HB2 LYS   606      63.218  32.316  54.007  1.00  0.00      PROA H
ATOM    620  CG  LYS   606      64.252  30.748  55.042  1.00  0.00      PROA C
ATOM    621  HG1 LYS   606      65.319  31.065  54.917  1.00  0.00      PROA H
ATOM    622  HG2 LYS   606      64.262  29.634  55.092  1.00  0.00      PROA H
ATOM    623  CD  LYS   606      63.748  31.376  56.333  1.00  0.00      PROA C
ATOM    624  HD1 LYS   606      63.520  32.454  56.189  1.00  0.00      PROA H
ATOM    625  HD2 LYS   606      64.600  31.313  57.057  1.00  0.00      PROA H
ATOM    626  CE  LYS   606      62.564  30.627  56.930  1.00  0.00      PROA C
ATOM    627  HE1 LYS   606      62.761  29.534  56.956  1.00  0.00      PROA H
ATOM    628  HE2 LYS   606      61.650  30.814  56.330  1.00  0.00      PROA H
ATOM    629  NZ  LYS   606      62.296  31.086  58.329  1.00  0.00      PROA N
ATOM    630  HZ1 LYS   606      62.163  32.115  58.354  1.00  0.00      PROA H
ATOM    631  HZ2 LYS   606      63.127  30.823  58.904  1.00  0.00      PROA H
ATOM    632  HZ3 LYS   606      61.469  30.583  58.730  1.00  0.00      PROA H
ATOM    633  C   LYS   606      64.694  29.773  52.175  1.00  0.00      PROA C
ATOM    634  O   LYS   606      65.804  29.348  52.513  1.00  0.00      PROA O
ATOM    635  N   GLU   607      63.835  29.033  51.480  1.00  0.00      PROA N
ATOM    636  HN  GLU   607      62.958  29.414  51.221  1.00  0.00      PROA H
ATOM    637  CA  GLU   607      64.105  27.655  51.101  1.00  0.00      PROA C
ATOM    638  HA  GLU   607      64.704  27.187  51.870  1.00  0.00      PROA H
ATOM    639  CB  GLU   607      62.778  26.893  50.971  1.00  0.00      PROA C
ATOM    640  HB1 GLU   607      62.993  25.866  50.584  1.00  0.00      PROA H
ATOM    641  HB2 GLU   607      62.133  27.397  50.223  1.00  0.00      PROA H
ATOM    642  CG  GLU   607      62.061  26.724  52.298  1.00  0.00      PROA C
ATOM    643  HG1 GLU   607      61.180  26.056  52.183  1.00  0.00      PROA H
ATOM    644  HG2 GLU   607      61.707  27.706  52.679  1.00  0.00      PROA H
ATOM    645  CD  GLU   607      62.956  26.110  53.361  1.00  0.00      PROA C
ATOM    646  OE1 GLU   607      63.402  24.956  53.172  1.00  0.00      PROA O
ATOM    647  OE2 GLU   607      63.233  26.786  54.376  1.00  0.00      PROA O
ATOM    648  C   GLU   607      64.920  27.537  49.814  1.00  0.00      PROA C
ATOM    649  O   GLU   607      65.157  26.422  49.341  1.00  0.00      PROA O
ATOM    650  N   ASP   608      65.363  28.657  49.257  1.00  0.00      PROA N
ATOM    651  HN  ASP   608      65.249  29.552  49.693  1.00  0.00      PROA H
ATOM    652  CA  ASP   608      66.118  28.688  48.016  1.00  0.00      PROA C
ATOM    653  HA  ASP   608      66.188  29.724  47.713  1.00  0.00      PROA H
ATOM    654  CB  ASP   608      67.524  28.105  48.205  1.00  0.00      PROA C
ATOM    655  HB1 ASP   608      68.025  27.991  47.217  1.00  0.00      PROA H
ATOM    656  HB2 ASP   608      67.504  27.107  48.684  1.00  0.00      PROA H
ATOM    657  CG  ASP   608      68.428  29.031  48.983  1.00  0.00      PROA C
ATOM    658  OD1 ASP   608      68.444  30.243  48.660  1.00  0.00      PROA O
ATOM    659  OD2 ASP   608      69.130  28.554  49.905  1.00  0.00      PROA O
ATOM    660  C   ASP   608      65.368  27.968  46.901  1.00  0.00      PROA C
ATOM    661  O   ASP   608      65.943  27.193  46.146  1.00  0.00      PROA O
ATOM    662  N   ALA   609      64.074  28.222  46.797  1.00  0.00      PROA N
ATOM    663  HN  ALA   609      63.662  28.993  47.285  1.00  0.00      PROA H
ATOM    664  CA  ALA   609      63.247  27.452  45.884  1.00  0.00      PROA C
ATOM    665  HA  ALA   609      63.459  26.401  46.039  1.00  0.00      PROA H
ATOM    666  CB  ALA   609      61.771  27.718  46.150  1.00  0.00      PROA C
ATOM    667  HB1 ALA   609      61.535  28.795  45.994  1.00  0.00      PROA H
ATOM    668  HB2 ALA   609      61.523  27.463  47.203  1.00  0.00      PROA H
ATOM    669  HB3 ALA   609      61.116  27.112  45.487  1.00  0.00      PROA H
ATOM    670  C   ALA   609      63.582  27.782  44.436  1.00  0.00      PROA C
ATOM    671  O   ALA   609      64.206  28.798  44.124  1.00  0.00      PROA O
ATOM    672  N   VAL   610      63.154  26.906  43.545  1.00  0.00      PROA N
ATOM    673  HN  VAL   610      62.665  26.081  43.804  1.00  0.00      PROA H
ATOM    674  CA  VAL   610      63.308  27.131  42.122  1.00  0.00      PROA C
ATOM    675  HA  VAL   610      63.604  28.141  41.930  1.00  0.00      PROA H
ATOM    676  CB  VAL   610      64.346  26.193  41.496  1.00  0.00      PROA C
ATOM    677  HB  VAL   610      64.114  25.142  41.797  1.00  0.00      PROA H
ATOM    678  CG1 VAL   610      64.327  26.278  39.983  1.00  0.00      PROA C
ATOM    679 HG11 VAL   610      64.465  27.330  39.647  1.00  0.00      PROA H
ATOM    680 HG12 VAL   610      63.379  25.891  39.552  1.00  0.00      PROA H
ATOM    681 HG13 VAL   610      65.156  25.672  39.554  1.00  0.00      PROA H
ATOM    682  CG2 VAL   610      65.745  26.541  41.992  1.00  0.00      PROA C
ATOM    683 HG21 VAL   610      65.813  26.465  43.098  1.00  0.00      PROA H
ATOM    684 HG22 VAL   610      66.028  27.565  41.698  1.00  0.00      PROA H
ATOM    685 HG23 VAL   610      66.494  25.849  41.547  1.00  0.00      PROA H
ATOM    686  C   VAL   610      61.936  26.924  41.527  1.00  0.00      PROA C
ATOM    687  O   VAL   610      61.404  25.815  41.570  1.00  0.00      PROA O
ATOM    688  N   LEU   611      61.334  27.990  41.016  1.00  0.00      PROA N
ATOM    689  HN  LEU   611      61.785  28.879  40.940  1.00  0.00      PROA H
ATOM    690  CA  LEU   611      59.919  27.883  40.730  1.00  0.00      PROA C
ATOM    691  HA  LEU   611      59.718  26.925  40.271  1.00  0.00      PROA H
ATOM    692  CB  LEU   611      59.099  28.005  42.020  1.00  0.00      PROA C
ATOM    693  HB1 LEU   611      59.411  27.143  42.659  1.00  0.00      PROA H
ATOM    694  HB2 LEU   611      58.021  27.832  41.805  1.00  0.00      PROA H
ATOM    695  CG  LEU   611      59.264  29.254  42.861  1.00  0.00      PROA C
ATOM    696  HG  LEU   611      60.332  29.564  42.953  1.00  0.00      PROA H
ATOM    697  CD1 LEU   611      58.419  30.258  42.249  1.00  0.00      PROA C
ATOM    698 HD11 LEU   611      57.382  29.887  42.088  1.00  0.00      PROA H
ATOM    699 HD12 LEU   611      58.806  30.648  41.298  1.00  0.00      PROA H
ATOM    700 HD13 LEU   611      58.336  31.143  42.923  1.00  0.00      PROA H
ATOM    701  CD2 LEU   611      58.656  29.025  44.231  1.00  0.00      PROA C
ATOM    702 HD21 LEU   611      59.062  28.099  44.692  1.00  0.00      PROA H
ATOM    703 HD22 LEU   611      57.556  28.930  44.166  1.00  0.00      PROA H
ATOM    704 HD23 LEU   611      58.890  29.879  44.903  1.00  0.00      PROA H
ATOM    705  C   LEU   611      59.509  28.934  39.705  1.00  0.00      PROA C
ATOM    706  O   LEU   611      60.190  29.947  39.485  1.00  0.00      PROA O
ATOM    707  N   LYS   612      58.372  28.662  39.098  1.00  0.00      PROA N
ATOM    708  HN  LYS   612      57.885  27.816  39.290  1.00  0.00      PROA H
ATOM    709  CA  LYS   612      57.761  29.579  38.168  1.00  0.00      PROA C
ATOM    710  HA  LYS   612      58.529  29.942  37.504  1.00  0.00      PROA H
ATOM    711  CB  LYS   612      56.718  28.811  37.378  1.00  0.00      PROA C
ATOM    712  HB1 LYS   612      55.833  28.558  38.008  1.00  0.00      PROA H
ATOM    713  HB2 LYS   612      57.205  27.832  37.131  1.00  0.00      PROA H
ATOM    714  CG  LYS   612      56.319  29.445  36.109  1.00  0.00      PROA C
ATOM    715  HG1 LYS   612      57.087  30.190  35.782  1.00  0.00      PROA H
ATOM    716  HG2 LYS   612      55.372  30.013  36.266  1.00  0.00      PROA H
ATOM    717  CD  LYS   612      56.184  28.402  35.029  1.00  0.00      PROA C
ATOM    718  HD1 LYS   612      55.570  27.556  35.424  1.00  0.00      PROA H
ATOM    719  HD2 LYS   612      57.176  27.998  34.725  1.00  0.00      PROA H
ATOM    720  CE  LYS   612      55.467  29.046  33.886  1.00  0.00      PROA C
ATOM    721  HE1 LYS   612      56.184  29.748  33.400  1.00  0.00      PROA H
ATOM    722  HE2 LYS   612      54.598  29.643  34.237  1.00  0.00      PROA H
ATOM    723  NZ  LYS   612      54.954  28.135  32.825  1.00  0.00      PROA N
ATOM    724  HZ1 LYS   612      54.159  27.546  33.133  1.00  0.00      PROA H
ATOM    725  HZ2 LYS   612      55.712  27.520  32.475  1.00  0.00      PROA H
ATOM    726  HZ3 LYS   612      54.680  28.793  32.048  1.00  0.00      PROA H
ATOM    727  C   LYS   612      57.153  30.742  38.939  1.00  0.00      PROA C
ATOM    728  O   LYS   612      56.489  30.534  39.957  1.00  0.00      PROA O
ATOM    729  N   VAL   613      57.420  31.967  38.476  1.00  0.00      PROA N
ATOM    730  HN  VAL   613      58.032  32.070  37.685  1.00  0.00      PROA H
ATOM    731  CA  VAL   613      56.905  33.199  39.062  1.00  0.00      PROA C
ATOM    732  HA  VAL   613      56.111  32.963  39.757  1.00  0.00      PROA H
ATOM    733  CB  VAL   613      57.982  34.032  39.811  1.00  0.00      PROA C
ATOM    734  HB  VAL   613      57.486  34.962  40.189  1.00  0.00      PROA H
ATOM    735  CG1 VAL   613      58.505  33.326  41.043  1.00  0.00      PROA C
ATOM    736 HG11 VAL   613      59.201  32.518  40.732  1.00  0.00      PROA H
ATOM    737 HG12 VAL   613      57.670  32.896  41.635  1.00  0.00      PROA H
ATOM    738 HG13 VAL   613      59.076  34.025  41.691  1.00  0.00      PROA H
ATOM    739  CG2 VAL   613      59.125  34.464  38.865  1.00  0.00      PROA C
ATOM    740 HG21 VAL   613      58.745  35.060  38.012  1.00  0.00      PROA H
ATOM    741 HG22 VAL   613      59.655  33.571  38.470  1.00  0.00      PROA H
ATOM    742 HG23 VAL   613      59.868  35.077  39.416  1.00  0.00      PROA H
ATOM    743  C   VAL   613      56.291  34.054  37.961  1.00  0.00      PROA C
ATOM    744  O   VAL   613      56.492  33.828  36.762  1.00  0.00      PROA O
ATOM    745  N   ALA   614      55.534  35.054  38.398  1.00  0.00      PROA N
ATOM    746  HN  ALA   614      55.371  35.204  39.380  1.00  0.00      PROA H
ATOM    747  CA  ALA   614      54.970  36.072  37.527  1.00  0.00      PROA C
ATOM    748  HA  ALA   614      55.148  35.825  36.488  1.00  0.00      PROA H
ATOM    749  CB  ALA   614      53.454  36.221  37.766  1.00  0.00      PROA C
ATOM    750  HB1 ALA   614      53.252  36.456  38.833  1.00  0.00      PROA H
ATOM    751  HB2 ALA   614      52.940  35.265  37.533  1.00  0.00      PROA H
ATOM    752  HB3 ALA   614      53.031  37.018  37.129  1.00  0.00      PROA H
ATOM    753  C   ALA   614      55.730  37.357  37.838  1.00  0.00      PROA C
ATOM    754  O   ALA   614      55.783  37.773  39.004  1.00  0.00      PROA O
ATOM    755  N   VAL   615      56.330  37.973  36.821  1.00  0.00      PROA N
ATOM    756  HN  VAL   615      56.343  37.566  35.901  1.00  0.00      PROA H
ATOM    757  CA  VAL   615      57.130  39.183  37.009  1.00  0.00      PROA C
ATOM    758  HA  VAL   615      57.219  39.406  38.061  1.00  0.00      PROA H
ATOM    759  CB  VAL   615      58.558  39.013  36.451  1.00  0.00      PROA C
ATOM    760  HB  VAL   615      58.501  38.913  35.339  1.00  0.00      PROA H
ATOM    761  CG1 VAL   615      59.428  40.201  36.803  1.00  0.00      PROA C
ATOM    762 HG11 VAL   615      59.485  40.316  37.909  1.00  0.00      PROA H
ATOM    763 HG12 VAL   615      59.029  41.147  36.380  1.00  0.00      PROA H
ATOM    764 HG13 VAL   615      60.463  40.058  36.422  1.00  0.00      PROA H
ATOM    765  CG2 VAL   615      59.166  37.715  36.996  1.00  0.00      PROA C
ATOM    766 HG21 VAL   615      58.634  36.825  36.596  1.00  0.00      PROA H
ATOM    767 HG22 VAL   615      59.110  37.693  38.106  1.00  0.00      PROA H
ATOM    768 HG23 VAL   615      60.233  37.632  36.698  1.00  0.00      PROA H
ATOM    769  C   VAL   615      56.412  40.347  36.337  1.00  0.00      PROA C
ATOM    770  O   VAL   615      56.178  40.326  35.118  1.00  0.00      PROA O
ATOM    771  N   LYS   616      56.084  41.376  37.117  1.00  0.00      PROA N
ATOM    772  HN  LYS   616      56.280  41.345  38.105  1.00  0.00      PROA H
ATOM    773  CA  LYS   616      55.470  42.582  36.576  1.00  0.00      PROA C
ATOM    774  HA  LYS   616      54.997  42.356  35.632  1.00  0.00      PROA H
ATOM    775  CB  LYS   616      54.396  43.150  37.518  1.00  0.00      PROA C
ATOM    776  HB1 LYS   616      54.857  43.516  38.459  1.00  0.00      PROA H
ATOM    777  HB2 LYS   616      53.717  42.312  37.797  1.00  0.00      PROA H
ATOM    778  CG  LYS   616      53.579  44.256  36.864  1.00  0.00      PROA C
ATOM    779  HG1 LYS   616      53.120  43.917  35.910  1.00  0.00      PROA H
ATOM    780  HG2 LYS   616      54.279  45.088  36.621  1.00  0.00      PROA H
ATOM    781  CD  LYS   616      52.502  44.868  37.801  1.00  0.00      PROA C
ATOM    782  HD1 LYS   616      52.275  45.902  37.452  1.00  0.00      PROA H
ATOM    783  HD2 LYS   616      52.932  44.959  38.826  1.00  0.00      PROA H
ATOM    784  CE  LYS   616      51.204  44.064  37.825  1.00  0.00      PROA C
ATOM    785  HE1 LYS   616      51.421  43.002  38.075  1.00  0.00      PROA H
ATOM    786  HE2 LYS   616      50.695  44.101  36.845  1.00  0.00      PROA H
ATOM    787  NZ  LYS   616      50.305  44.589  38.881  1.00  0.00      PROA N
ATOM    788  HZ1 LYS   616      50.054  45.576  38.702  1.00  0.00      PROA H
ATOM    789  HZ2 LYS   616      50.813  44.644  39.814  1.00  0.00      PROA H
ATOM    790  HZ3 LYS   616      49.438  44.034  39.036  1.00  0.00      PROA H
ATOM    791  C   LYS   616      56.562  43.617  36.329  1.00  0.00      PROA C
ATOM    792  O   LYS   616      57.383  43.884  37.208  1.00  0.00      PROA O
ATOM    793  N   MET   617      56.552  44.218  35.146  1.00  0.00      PROA N
ATOM    794  HN  MET   617      55.874  43.969  34.448  1.00  0.00      PROA H
ATOM    795  CA  MET   617      57.602  45.145  34.774  1.00  0.00      PROA C
ATOM    796  HA  MET   617      57.937  45.686  35.651  1.00  0.00      PROA H
ATOM    797  CB  MET   617      58.787  44.401  34.141  1.00  0.00      PROA C
ATOM    798  HB1 MET   617      59.076  43.587  34.844  1.00  0.00      PROA H
ATOM    799  HB2 MET   617      59.662  45.081  34.045  1.00  0.00      PROA H
ATOM    800  CG  MET   617      58.452  43.811  32.762  1.00  0.00      PROA C
ATOM    801  HG1 MET   617      58.385  44.638  32.020  1.00  0.00      PROA H
ATOM    802  HG2 MET   617      57.451  43.328  32.799  1.00  0.00      PROA H
ATOM    803  SD  MET   617      59.653  42.592  32.169  1.00  0.00      PROA S
ATOM    804  CE  MET   617      59.283  41.236  33.247  1.00  0.00      PROA C
ATOM    805  HE1 MET   617      58.189  41.139  33.420  1.00  0.00      PROA H
ATOM    806  HE2 MET   617      59.779  41.363  34.231  1.00  0.00      PROA H
ATOM    807  HE3 MET   617      59.635  40.286  32.798  1.00  0.00      PROA H
ATOM    808  C   MET   617      57.038  46.161  33.797  1.00  0.00      PROA C
ATOM    809  O   MET   617      56.046  45.911  33.109  1.00  0.00      PROA O
ATOM    810  N   LEU   618      57.722  47.290  33.684  1.00  0.00      PROA N
ATOM    811  HN  LEU   618      58.567  47.463  34.180  1.00  0.00      PROA H
ATOM    812  CA  LEU   618      57.297  48.288  32.717  1.00  0.00      PROA C
ATOM    813  HA  LEU   618      56.218  48.342  32.699  1.00  0.00      PROA H
ATOM    814  CB  LEU   618      57.863  49.656  33.081  1.00  0.00      PROA C
ATOM    815  HB1 LEU   618      57.565  50.368  32.287  1.00  0.00      PROA H
ATOM    816  HB2 LEU   618      58.976  49.611  33.093  1.00  0.00      PROA H
ATOM    817  CG  LEU   618      57.371  50.183  34.419  1.00  0.00      PROA C
ATOM    818  HG  LEU   618      57.752  49.551  35.251  1.00  0.00      PROA H
ATOM    819  CD1 LEU   618      57.928  51.546  34.533  1.00  0.00      PROA C
ATOM    820 HD11 LEU   618      57.756  52.158  33.625  1.00  0.00      PROA H
ATOM    821 HD12 LEU   618      59.021  51.472  34.717  1.00  0.00      PROA H
ATOM    822 HD13 LEU   618      57.431  52.060  35.366  1.00  0.00      PROA H
ATOM    823  CD2 LEU   618      55.863  50.234  34.478  1.00  0.00      PROA C
ATOM    824 HD21 LEU   618      55.413  49.223  34.433  1.00  0.00      PROA H
ATOM    825 HD22 LEU   618      55.459  50.824  33.626  1.00  0.00      PROA H
ATOM    826 HD23 LEU   618      55.531  50.719  35.423  1.00  0.00      PROA H
ATOM    827  C   LEU   618      57.726  47.901  31.304  1.00  0.00      PROA C
ATOM    828  O   LEU   618      58.699  47.174  31.098  1.00  0.00      PROA O
ATOM    829  N   LYS   619      56.973  48.381  30.324  1.00  0.00      PROA N
ATOM    830  HN  LYS   619      56.177  48.959  30.530  1.00  0.00      PROA H
ATOM    831  CA  LYS   619      57.374  48.251  28.939  1.00  0.00      PROA C
ATOM    832  HA  LYS   619      57.949  47.345  28.795  1.00  0.00      PROA H
ATOM    833  CB  LYS   619      56.162  48.238  28.004  1.00  0.00      PROA C
ATOM    834  HB1 LYS   619      56.429  48.531  26.963  1.00  0.00      PROA H
ATOM    835  HB2 LYS   619      55.472  49.031  28.379  1.00  0.00      PROA H
ATOM    836  CG  LYS   619      55.419  46.911  27.893  1.00  0.00      PROA C
ATOM    837  HG1 LYS   619      55.334  46.490  28.926  1.00  0.00      PROA H
ATOM    838  HG2 LYS   619      55.973  46.170  27.280  1.00  0.00      PROA H
ATOM    839  CD  LYS   619      53.991  47.154  27.379  1.00  0.00      PROA C
ATOM    840  HD1 LYS   619      53.724  48.227  27.485  1.00  0.00      PROA H
ATOM    841  HD2 LYS   619      53.280  46.581  28.015  1.00  0.00      PROA H
ATOM    842  CE  LYS   619      53.802  46.683  25.951  1.00  0.00      PROA C
ATOM    843  HE1 LYS   619      53.877  45.573  25.904  1.00  0.00      PROA H
ATOM    844  HE2 LYS   619      54.584  47.115  25.291  1.00  0.00      PROA H
ATOM    845  NZ  LYS   619      52.476  47.072  25.389  1.00  0.00      PROA N
ATOM    846  HZ1 LYS   619      52.485  48.080  25.123  1.00  0.00      PROA H
ATOM    847  HZ2 LYS   619      51.743  46.960  26.141  1.00  0.00      PROA H
ATOM    848  HZ3 LYS   619      52.218  46.483  24.577  1.00  0.00      PROA H
ATOM    849  C   LYS   619      58.273  49.417  28.584  1.00  0.00      PROA C
ATOM    850  O   LYS   619      58.397  50.378  29.340  1.00  0.00      PROA O
ATOM    851  N   SER   620      58.889  49.339  27.404  1.00  0.00      PROA N
ATOM    852  HN  SER   620      58.825  48.547  26.806  1.00  0.00      PROA H
ATOM    853  CA  SER   620      59.760  50.422  26.946  1.00  0.00      PROA C
ATOM    854  HA  SER   620      60.507  50.614  27.706  1.00  0.00      PROA H
ATOM    855  CB  SER   620      60.456  50.007  25.652  1.00  0.00      PROA C
ATOM    856  HB1 SER   620      60.975  49.040  25.822  1.00  0.00      PROA H
ATOM    857  HB2 SER   620      61.222  50.752  25.342  1.00  0.00      PROA H
ATOM    858  OG  SER   620      59.505  49.840  24.616  1.00  0.00      PROA O
ATOM    859  HG1 SER   620      59.253  50.739  24.350  1.00  0.00      PROA H
ATOM    860  C   SER   620      58.984  51.718  26.732  1.00  0.00      PROA C
ATOM    861  O   SER   620      59.571  52.802  26.784  1.00  0.00      PROA O
ATOM    862  N   THR   621      57.663  51.618  26.514  1.00  0.00      PROA N
ATOM    863  HN  THR   621      57.195  50.743  26.524  1.00  0.00      PROA H
ATOM    864  CA  THR   621      56.779  52.772  26.364  1.00  0.00      PROA C
ATOM    865  HA  THR   621      57.231  53.460  25.668  1.00  0.00      PROA H
ATOM    866  CB  THR   621      55.404  52.327  25.831  1.00  0.00      PROA C
ATOM    867  HB  THR   621      54.694  53.193  25.870  1.00  0.00      PROA H
ATOM    868  OG1 THR   621      54.903  51.251  26.636  1.00  0.00      PROA O
ATOM    869  HG1 THR   621      53.935  51.239  26.533  1.00  0.00      PROA H
ATOM    870  CG2 THR   621      55.477  51.875  24.374  1.00  0.00      PROA C
ATOM    871 HG21 THR   621      56.143  50.994  24.278  1.00  0.00      PROA H
ATOM    872 HG22 THR   621      55.896  52.690  23.744  1.00  0.00      PROA H
ATOM    873 HG23 THR   621      54.466  51.616  23.995  1.00  0.00      PROA H
ATOM    874  C   THR   621      56.562  53.530  27.671  1.00  0.00      PROA C
ATOM    875  O   THR   621      56.092  54.672  27.638  1.00  0.00      PROA O
ATOM    876  N   ALA   622      56.851  52.921  28.811  1.00  0.00      PROA N
ATOM    877  HN  ALA   622      57.308  52.036  28.838  1.00  0.00      PROA H
ATOM    878  CA  ALA   622      56.565  53.569  30.082  1.00  0.00      PROA C
ATOM    879  HA  ALA   622      55.564  53.985  30.042  1.00  0.00      PROA H
ATOM    880  CB  ALA   622      56.637  52.548  31.217  1.00  0.00      PROA C
ATOM    881  HB1 ALA   622      57.684  52.189  31.315  1.00  0.00      PROA H
ATOM    882  HB2 ALA   622      55.996  51.679  30.982  1.00  0.00      PROA H
ATOM    883  HB3 ALA   622      56.307  52.979  32.178  1.00  0.00      PROA H
ATOM    884  C   ALA   622      57.524  54.722  30.357  1.00  0.00      PROA C
ATOM    885  O   ALA   622      58.644  54.764  29.848  1.00  0.00      PROA O
ATOM    886  N   HSD   623      57.062  55.662  31.174  1.00  0.00      PROA N
ATOM    887  HN  HSD   623      56.097  55.642  31.494  1.00  0.00      PROA H
ATOM    888  CA  HSD   623      57.833  56.807  31.647  1.00  0.00      PROA C
ATOM    889  HA  HSD   623      58.861  56.708  31.329  1.00  0.00      PROA H
ATOM    890  CB  HSD   623      57.272  58.114  31.068  1.00  0.00      PROA C
ATOM    891  HB1 HSD   623      57.693  59.032  31.524  1.00  0.00      PROA H
ATOM    892  HB2 HSD   623      56.172  58.127  31.259  1.00  0.00      PROA H
ATOM    893  ND1 HSD   623      58.597  58.779  29.033  1.00  0.00      PROA N
ATOM    894  HD1 HSD   623      59.316  59.251  29.543  1.00  0.00      PROA H
ATOM    895  CG  HSD   623      57.463  58.229  29.592  1.00  0.00      PROA C
ATOM    896  CE1 HSD   623      58.503  58.725  27.717  1.00  0.00      PROA C
ATOM    897  HE1 HSD   623      59.239  59.113  27.011  1.00  0.00      PROA H
ATOM    898  NE2 HSD   623      57.360  58.141  27.402  1.00  0.00      PROA N
ATOM    899  CD2 HSD   623      56.693  57.815  28.557  1.00  0.00      PROA C
ATOM    900  HD2 HSD   623      55.752  57.280  28.551  1.00  0.00      PROA H
ATOM    901  C   HSD   623      57.842  56.842  33.178  1.00  0.00      PROA C
ATOM    902  O   HSD   623      57.344  55.932  33.847  1.00  0.00      PROA O
ATOM    903  N   ALA   624      58.395  57.929  33.723  1.00  0.00      PROA N
ATOM    904  HN  ALA   624      58.668  58.707  33.169  1.00  0.00      PROA H
ATOM    905  CA  ALA   624      58.613  58.037  35.163  1.00  0.00      PROA C
ATOM    906  HA  ALA   624      59.290  57.256  35.475  1.00  0.00      PROA H
ATOM    907  CB  ALA   624      59.244  59.395  35.486  1.00  0.00      PROA C
ATOM    908  HB1 ALA   624      58.583  60.225  35.151  1.00  0.00      PROA H
ATOM    909  HB2 ALA   624      60.231  59.500  34.988  1.00  0.00      PROA H
ATOM    910  HB3 ALA   624      59.399  59.507  36.581  1.00  0.00      PROA H
ATOM    911  C   ALA   624      57.324  57.819  35.964  1.00  0.00      PROA C
ATOM    912  O   ALA   624      57.338  57.135  36.993  1.00  0.00      PROA O
ATOM    913  N   ASP   625      56.203  58.399  35.525  1.00  0.00      PROA N
ATOM    914  HN  ASP   625      56.172  59.011  34.742  1.00  0.00      PROA H
ATOM    915  CA  ASP   625      54.947  58.210  36.262  1.00  0.00      PROA C
ATOM    916  HA  ASP   625      55.076  58.595  37.268  1.00  0.00      PROA H
ATOM    917  CB  ASP   625      53.783  58.924  35.569  1.00  0.00      PROA C
ATOM    918  HB1 ASP   625      52.805  58.548  35.944  1.00  0.00      PROA H
ATOM    919  HB2 ASP   625      53.805  58.768  34.471  1.00  0.00      PROA H
ATOM    920  CG  ASP   625      53.757  60.414  35.857  1.00  0.00      PROA C
ATOM    921  OD1 ASP   625      54.713  60.898  36.511  1.00  0.00      PROA O
ATOM    922  OD2 ASP   625      52.786  61.094  35.452  1.00  0.00      PROA O
ATOM    923  C   ASP   625      54.610  56.731  36.431  1.00  0.00      PROA C
ATOM    924  O   ASP   625      54.233  56.294  37.524  1.00  0.00      PROA O
ATOM    925  N   GLU   626      54.785  55.943  35.371  1.00  0.00      PROA N
ATOM    926  HN  GLU   626      55.019  56.306  34.466  1.00  0.00      PROA H
ATOM    927  CA  GLU   626      54.535  54.512  35.453  1.00  0.00      PROA C
ATOM    928  HA  GLU   626      53.558  54.352  35.890  1.00  0.00      PROA H
ATOM    929  CB  GLU   626      54.549  53.897  34.051  1.00  0.00      PROA C
ATOM    930  HB1 GLU   626      54.579  52.788  34.148  1.00  0.00      PROA H
ATOM    931  HB2 GLU   626      55.469  54.223  33.524  1.00  0.00      PROA H
ATOM    932  CG  GLU   626      53.291  54.218  33.242  1.00  0.00      PROA C
ATOM    933  HG1 GLU   626      52.367  54.105  33.846  1.00  0.00      PROA H
ATOM    934  HG2 GLU   626      53.232  53.522  32.385  1.00  0.00      PROA H
ATOM    935  CD  GLU   626      53.341  55.599  32.642  1.00  0.00      PROA C
ATOM    936  OE1 GLU   626      54.411  55.985  32.129  1.00  0.00      PROA O
ATOM    937  OE2 GLU   626      52.316  56.303  32.684  1.00  0.00      PROA O
ATOM    938  C   GLU   626      55.539  53.819  36.364  1.00  0.00      PROA C
ATOM    939  O   GLU   626      55.181  52.866  37.062  1.00  0.00      PROA O
ATOM    940  N   LYS   627      56.802  54.272  36.367  1.00  0.00      PROA N
ATOM    941  HN  LYS   627      57.045  55.064  35.804  1.00  0.00      PROA H
ATOM    942  CA  LYS   627      57.794  53.683  37.271  1.00  0.00      PROA C
ATOM    943  HA  LYS   627      57.827  52.614  37.148  1.00  0.00      PROA H
ATOM    944  CB  LYS   627      59.194  54.278  37.034  1.00  0.00      PROA C
ATOM    945  HB1 LYS   627      59.929  53.737  37.676  1.00  0.00      PROA H
ATOM    946  HB2 LYS   627      59.188  55.343  37.373  1.00  0.00      PROA H
ATOM    947  CG  LYS   627      59.690  54.273  35.603  1.00  0.00      PROA C
ATOM    948  HG1 LYS   627      58.974  54.818  34.967  1.00  0.00      PROA H
ATOM    949  HG2 LYS   627      59.766  53.235  35.234  1.00  0.00      PROA H
ATOM    950  CD  LYS   627      61.078  54.896  35.474  1.00  0.00      PROA C
ATOM    951  HD1 LYS   627      61.872  54.154  35.710  1.00  0.00      PROA H
ATOM    952  HD2 LYS   627      61.177  55.719  36.221  1.00  0.00      PROA H
ATOM    953  CE  LYS   627      61.308  55.535  34.089  1.00  0.00      PROA C
ATOM    954  HE1 LYS   627      62.319  55.986  34.051  1.00  0.00      PROA H
ATOM    955  HE2 LYS   627      60.564  56.329  33.891  1.00  0.00      PROA H
ATOM    956  NZ  LYS   627      61.220  54.536  32.978  1.00  0.00      PROA N
ATOM    957  HZ1 LYS   627      60.312  54.035  32.998  1.00  0.00      PROA H
ATOM    958  HZ2 LYS   627      61.992  53.840  33.076  1.00  0.00      PROA H
ATOM    959  HZ3 LYS   627      61.338  54.998  32.055  1.00  0.00      PROA H
ATOM    960  C   LYS   627      57.389  53.897  38.721  1.00  0.00      PROA C
ATOM    961  O   LYS   627      57.449  52.974  39.537  1.00  0.00      PROA O
ATOM    962  N   GLU   628      56.993  55.123  39.051  1.00  0.00      PROA N
ATOM    963  HN  GLU   628      56.953  55.863  38.370  1.00  0.00      PROA H
ATOM    964  CA  GLU   628      56.531  55.448  40.388  1.00  0.00      PROA C
ATOM    965  HA  GLU   628      57.329  55.241  41.085  1.00  0.00      PROA H
ATOM    966  CB  GLU   628      56.186  56.931  40.440  1.00  0.00      PROA C
ATOM    967  HB1 GLU   628      55.292  57.121  39.794  1.00  0.00      PROA H
ATOM    968  HB2 GLU   628      57.022  57.506  39.972  1.00  0.00      PROA H
ATOM    969  CG  GLU   628      55.948  57.459  41.821  1.00  0.00      PROA C
ATOM    970  HG1 GLU   628      56.868  57.443  42.435  1.00  0.00      PROA H
ATOM    971  HG2 GLU   628      55.165  56.856  42.335  1.00  0.00      PROA H
ATOM    972  CD  GLU   628      55.422  58.875  41.788  1.00  0.00      PROA C
ATOM    973  OE1 GLU   628      54.843  59.306  42.806  1.00  0.00      PROA O
ATOM    974  OE2 GLU   628      55.577  59.546  40.740  1.00  0.00      PROA O
ATOM    975  C   GLU   628      55.332  54.596  40.791  1.00  0.00      PROA C
ATOM    976  O   GLU   628      55.222  54.181  41.945  1.00  0.00      PROA O
ATOM    977  N   ALA   629      54.428  54.309  39.854  1.00  0.00      PROA N
ATOM    978  HN  ALA   629      54.459  54.737  38.950  1.00  0.00      PROA H
ATOM    979  CA  ALA   629      53.274  53.488  40.209  1.00  0.00      PROA C
ATOM    980  HA  ALA   629      52.840  53.871  41.124  1.00  0.00      PROA H
ATOM    981  CB  ALA   629      52.201  53.560  39.118  1.00  0.00      PROA C
ATOM    982  HB1 ALA   629      52.595  53.197  38.145  1.00  0.00      PROA H
ATOM    983  HB2 ALA   629      51.875  54.614  38.994  1.00  0.00      PROA H
ATOM    984  HB3 ALA   629      51.311  52.953  39.395  1.00  0.00      PROA H
ATOM    985  C   ALA   629      53.693  52.047  40.477  1.00  0.00      PROA C
ATOM    986  O   ALA   629      53.183  51.407  41.403  1.00  0.00      PROA O
ATOM    987  N   LEU   630      54.649  51.524  39.707  1.00  0.00      PROA N
ATOM    988  HN  LEU   630      55.024  52.036  38.931  1.00  0.00      PROA H
ATOM    989  CA  LEU   630      55.141  50.176  39.988  1.00  0.00      PROA C
ATOM    990  HA  LEU   630      54.283  49.517  40.012  1.00  0.00      PROA H
ATOM    991  CB  LEU   630      56.115  49.729  38.903  1.00  0.00      PROA C
ATOM    992  HB1 LEU   630      57.044  50.340  38.955  1.00  0.00      PROA H
ATOM    993  HB2 LEU   630      55.629  49.988  37.931  1.00  0.00      PROA H
ATOM    994  CG  LEU   630      56.479  48.252  38.822  1.00  0.00      PROA C
ATOM    995  HG  LEU   630      57.042  47.969  39.745  1.00  0.00      PROA H
ATOM    996  CD1 LEU   630      55.258  47.374  38.705  1.00  0.00      PROA C
ATOM    997 HD11 LEU   630      54.630  47.665  37.838  1.00  0.00      PROA H
ATOM    998 HD12 LEU   630      54.626  47.435  39.621  1.00  0.00      PROA H
ATOM    999 HD13 LEU   630      55.553  46.308  38.582  1.00  0.00      PROA H
ATOM   1000  CD2 LEU   630      57.394  48.036  37.601  1.00  0.00      PROA C
ATOM   1001 HD21 LEU   630      58.261  48.726  37.649  1.00  0.00      PROA H
ATOM   1002 HD22 LEU   630      56.824  48.215  36.667  1.00  0.00      PROA H
ATOM   1003 HD23 LEU   630      57.772  46.990  37.594  1.00  0.00      PROA H
ATOM   1004  C   LEU   630      55.795  50.109  41.362  1.00  0.00      PROA C
ATOM   1005  O   LEU   630      55.512  49.200  42.146  1.00  0.00      PROA O
ATOM   1006  N   MET   631      56.650  51.081  41.683  1.00  0.00      PROA N
ATOM   1007  HN  MET   631      56.862  51.802  41.018  1.00  0.00      PROA H
ATOM   1008  CA  MET   631      57.301  51.116  42.988  1.00  0.00      PROA C
ATOM   1009  HA  MET   631      57.797  50.169  43.148  1.00  0.00      PROA H
ATOM   1010  CB  MET   631      58.297  52.277  43.047  1.00  0.00      PROA C
ATOM   1011  HB1 MET   631      58.393  52.656  44.090  1.00  0.00      PROA H
ATOM   1012  HB2 MET   631      57.883  53.122  42.447  1.00  0.00      PROA H
ATOM   1013  CG  MET   631      59.694  51.943  42.548  1.00  0.00      PROA C
ATOM   1014  HG1 MET   631      60.349  52.841  42.571  1.00  0.00      PROA H
ATOM   1015  HG2 MET   631      59.609  51.651  41.476  1.00  0.00      PROA H
ATOM   1016  SD  MET   631      60.469  50.580  43.468  1.00  0.00      PROA S
ATOM   1017  CE  MET   631      60.499  51.197  45.141  1.00  0.00      PROA C
ATOM   1018  HE1 MET   631      59.473  51.298  45.548  1.00  0.00      PROA H
ATOM   1019  HE2 MET   631      61.018  52.174  45.175  1.00  0.00      PROA H
ATOM   1020  HE3 MET   631      61.056  50.493  45.798  1.00  0.00      PROA H
ATOM   1021  C   MET   631      56.277  51.247  44.108  1.00  0.00      PROA C
ATOM   1022  O   MET   631      56.424  50.633  45.171  1.00  0.00      PROA O
ATOM   1023  N   SER   632      55.229  52.042  43.889  1.00  0.00      PROA N
ATOM   1024  HN  SER   632      55.125  52.552  43.031  1.00  0.00      PROA H
ATOM   1025  CA  SER   632      54.206  52.207  44.921  1.00  0.00      PROA C
ATOM   1026  HA  SER   632      54.681  52.458  45.858  1.00  0.00      PROA H
ATOM   1027  CB  SER   632      53.248  53.328  44.535  1.00  0.00      PROA C
ATOM   1028  HB1 SER   632      52.365  53.374  45.201  1.00  0.00      PROA H
ATOM   1029  HB2 SER   632      52.861  53.164  43.502  1.00  0.00      PROA H
ATOM   1030  OG  SER   632      53.959  54.548  44.580  1.00  0.00      PROA O
ATOM   1031  HG1 SER   632      54.266  54.704  43.668  1.00  0.00      PROA H
ATOM   1032  C   SER   632      53.459  50.907  45.149  1.00  0.00      PROA C
ATOM   1033  O   SER   632      53.253  50.499  46.293  1.00  0.00      PROA O
ATOM   1034  N   GLU   633      53.114  50.213  44.064  1.00  0.00      PROA N
ATOM   1035  HN  GLU   633      53.247  50.558  43.130  1.00  0.00      PROA H
ATOM   1036  CA  GLU   633      52.497  48.895  44.177  1.00  0.00      PROA C
ATOM   1037  HA  GLU   633      51.569  48.981  44.726  1.00  0.00      PROA H
ATOM   1038  CB  GLU   633      52.208  48.337  42.774  1.00  0.00      PROA C
ATOM   1039  HB1 GLU   633      53.048  48.603  42.094  1.00  0.00      PROA H
ATOM   1040  HB2 GLU   633      51.304  48.852  42.379  1.00  0.00      PROA H
ATOM   1041  CG  GLU   633      52.016  46.810  42.705  1.00  0.00      PROA C
ATOM   1042  HG1 GLU   633      51.221  46.506  43.420  1.00  0.00      PROA H
ATOM   1043  HG2 GLU   633      52.945  46.263  42.963  1.00  0.00      PROA H
ATOM   1044  CD  GLU   633      51.590  46.304  41.315  1.00  0.00      PROA C
ATOM   1045  OE1 GLU   633      51.598  47.096  40.351  1.00  0.00      PROA O
ATOM   1046  OE2 GLU   633      51.240  45.112  41.186  1.00  0.00      PROA O
ATOM   1047  C   GLU   633      53.387  47.943  44.967  1.00  0.00      PROA C
ATOM   1048  O   GLU   633      52.913  47.201  45.839  1.00  0.00      PROA O
ATOM   1049  N   LEU   634      54.685  47.962  44.686  1.00  0.00      PROA N
ATOM   1050  HN  LEU   634      55.022  48.500  43.910  1.00  0.00      PROA H
ATOM   1051  CA  LEU   634      55.611  47.127  45.427  1.00  0.00      PROA C
ATOM   1052  HA  LEU   634      55.279  46.100  45.347  1.00  0.00      PROA H
ATOM   1053  CB  LEU   634      57.003  47.274  44.811  1.00  0.00      PROA C
ATOM   1054  HB1 LEU   634      57.212  48.360  44.684  1.00  0.00      PROA H
ATOM   1055  HB2 LEU   634      56.960  46.849  43.782  1.00  0.00      PROA H
ATOM   1056  CG  LEU   634      58.175  46.679  45.547  1.00  0.00      PROA C
ATOM   1057  HG  LEU   634      58.248  47.097  46.579  1.00  0.00      PROA H
ATOM   1058  CD1 LEU   634      57.936  45.198  45.620  1.00  0.00      PROA C
ATOM   1059 HD11 LEU   634      57.851  44.758  44.602  1.00  0.00      PROA H
ATOM   1060 HD12 LEU   634      57.010  44.955  46.184  1.00  0.00      PROA H
ATOM   1061 HD13 LEU   634      58.782  44.697  46.140  1.00  0.00      PROA H
ATOM   1062  CD2 LEU   634      59.485  47.009  44.814  1.00  0.00      PROA C
ATOM   1063 HD21 LEU   634      59.644  48.105  44.774  1.00  0.00      PROA H
ATOM   1064 HD22 LEU   634      59.459  46.615  43.776  1.00  0.00      PROA H
ATOM   1065 HD23 LEU   634      60.351  46.550  45.338  1.00  0.00      PROA H
ATOM   1066  C   LEU   634      55.594  47.488  46.912  1.00  0.00      PROA C
ATOM   1067  O   LEU   634      55.505  46.613  47.773  1.00  0.00      PROA O
ATOM   1068  N   LYS   635      55.623  48.773  47.233  1.00  0.00      PROA N
ATOM   1069  HN  LYS   635      55.675  49.478  46.520  1.00  0.00      PROA H
ATOM   1070  CA  LYS   635      55.567  49.161  48.636  1.00  0.00      PROA C
ATOM   1071  HA  LYS   635      56.362  48.656  49.167  1.00  0.00      PROA H
ATOM   1072  CB  LYS   635      55.756  50.670  48.768  1.00  0.00      PROA C
ATOM   1073  HB1 LYS   635      55.602  50.977  49.827  1.00  0.00      PROA H
ATOM   1074  HB2 LYS   635      54.967  51.169  48.156  1.00  0.00      PROA H
ATOM   1075  CG  LYS   635      57.116  51.178  48.314  1.00  0.00      PROA C
ATOM   1076  HG1 LYS   635      57.411  50.745  47.336  1.00  0.00      PROA H
ATOM   1077  HG2 LYS   635      57.883  50.854  49.057  1.00  0.00      PROA H
ATOM   1078  CD  LYS   635      57.080  52.699  48.226  1.00  0.00      PROA C
ATOM   1079  HD1 LYS   635      56.680  53.103  49.178  1.00  0.00      PROA H
ATOM   1080  HD2 LYS   635      56.357  52.977  47.422  1.00  0.00      PROA H
ATOM   1081  CE  LYS   635      58.437  53.268  47.927  1.00  0.00      PROA C
ATOM   1082  HE1 LYS   635      58.811  52.892  46.950  1.00  0.00      PROA H
ATOM   1083  HE2 LYS   635      59.171  53.011  48.722  1.00  0.00      PROA H
ATOM   1084  NZ  LYS   635      58.349  54.750  47.839  1.00  0.00      PROA N
ATOM   1085  HZ1 LYS   635      58.051  55.134  48.764  1.00  0.00      PROA H
ATOM   1086  HZ2 LYS   635      57.669  55.037  47.115  1.00  0.00      PROA H
ATOM   1087  HZ3 LYS   635      59.281  55.169  47.611  1.00  0.00      PROA H
ATOM   1088  C   LYS   635      54.255  48.728  49.283  1.00  0.00      PROA C
ATOM   1089  O   LYS   635      54.249  48.298  50.441  1.00  0.00      PROA O
ATOM   1090  N   ILE   636      53.136  48.819  48.550  1.00  0.00      PROA N
ATOM   1091  HN  ILE   636      53.140  49.165  47.605  1.00  0.00      PROA H
ATOM   1092  CA  ILE   636      51.848  48.437  49.124  1.00  0.00      PROA C
ATOM   1093  HA  ILE   636      51.746  48.898  50.096  1.00  0.00      PROA H
ATOM   1094  CB  ILE   636      50.685  48.944  48.247  1.00  0.00      PROA C
ATOM   1095  HB  ILE   636      50.812  48.556  47.209  1.00  0.00      PROA H
ATOM   1096  CG2 ILE   636      49.308  48.477  48.797  1.00  0.00      PROA C
ATOM   1097 HG21 ILE   636      49.146  48.843  49.832  1.00  0.00      PROA H
ATOM   1098 HG22 ILE   636      49.230  47.370  48.797  1.00  0.00      PROA H
ATOM   1099 HG23 ILE   636      48.484  48.851  48.154  1.00  0.00      PROA H
ATOM   1100  CG1 ILE   636      50.693  50.480  48.216  1.00  0.00      PROA C
ATOM   1101 HG11 ILE   636      51.718  50.867  48.055  1.00  0.00      PROA H
ATOM   1102 HG12 ILE   636      50.368  50.850  49.215  1.00  0.00      PROA H
ATOM   1103  CD  ILE   636      49.795  51.067  47.146  1.00  0.00      PROA C
ATOM   1104  HD1 ILE   636      48.723  50.874  47.366  1.00  0.00      PROA H
ATOM   1105  HD2 ILE   636      50.022  50.590  46.165  1.00  0.00      PROA H
ATOM   1106  HD3 ILE   636      49.930  52.155  47.021  1.00  0.00      PROA H
ATOM   1107  C   ILE   636      51.792  46.929  49.353  1.00  0.00      PROA C
ATOM   1108  O   ILE   636      51.429  46.477  50.443  1.00  0.00      PROA O
ATOM   1109  N   MET   637      52.226  46.127  48.368  1.00  0.00      PROA N
ATOM   1110  HN  MET   637      52.488  46.489  47.464  1.00  0.00      PROA H
ATOM   1111  CA  MET   637      52.231  44.674  48.557  1.00  0.00      PROA C
ATOM   1112  HA  MET   637      51.222  44.359  48.790  1.00  0.00      PROA H
ATOM   1113  CB  MET   637      52.674  43.963  47.281  1.00  0.00      PROA C
ATOM   1114  HB1 MET   637      52.776  42.875  47.513  1.00  0.00      PROA H
ATOM   1115  HB2 MET   637      53.679  44.346  46.982  1.00  0.00      PROA H
ATOM   1116  CG  MET   637      51.728  44.077  46.124  1.00  0.00      PROA C
ATOM   1117  HG1 MET   637      51.560  45.146  45.864  1.00  0.00      PROA H
ATOM   1118  HG2 MET   637      50.731  43.663  46.394  1.00  0.00      PROA H
ATOM   1119  SD  MET   637      52.376  43.221  44.671  1.00  0.00      PROA S
ATOM   1120  CE  MET   637      51.755  41.561  44.917  1.00  0.00      PROA C
ATOM   1121  HE1 MET   637      50.644  41.559  44.937  1.00  0.00      PROA H
ATOM   1122  HE2 MET   637      52.108  41.138  45.880  1.00  0.00      PROA H
ATOM   1123  HE3 MET   637      52.070  40.877  44.107  1.00  0.00      PROA H
ATOM   1124  C   MET   637      53.107  44.261  49.744  1.00  0.00      PROA C
ATOM   1125  O   MET   637      52.717  43.401  50.540  1.00  0.00      PROA O
ATOM   1126  N   SER   638      54.276  44.882  49.905  1.00  0.00      PROA N
ATOM   1127  HN  SER   638      54.596  45.546  49.222  1.00  0.00      PROA H
ATOM   1128  CA  SER   638      55.076  44.596  51.097  1.00  0.00      PROA C
ATOM   1129  HA  SER   638      55.260  43.530  51.142  1.00  0.00      PROA H
ATOM   1130  CB  SER   638      56.418  45.327  51.027  1.00  0.00      PROA C
ATOM   1131  HB1 SER   638      56.261  46.413  50.835  1.00  0.00      PROA H
ATOM   1132  HB2 SER   638      57.018  44.916  50.182  1.00  0.00      PROA H
ATOM   1133  OG  SER   638      57.111  45.144  52.251  1.00  0.00      PROA O
ATOM   1134  HG1 SER   638      56.614  45.616  52.933  1.00  0.00      PROA H
ATOM   1135  C   SER   638      54.340  44.977  52.384  1.00  0.00      PROA C
ATOM   1136  O   SER   638      54.349  44.230  53.363  1.00  0.00      PROA O
ATOM   1137  N   HSD   639      53.700  46.134  52.406  1.00  0.00      PROA N
ATOM   1138  HN  HSD   639      53.631  46.712  51.588  1.00  0.00      PROA H
ATOM   1139  CA  HSD   639      53.068  46.591  53.637  1.00  0.00      PROA C
ATOM   1140  HA  HSD   639      53.768  46.507  54.455  1.00  0.00      PROA H
ATOM   1141  CB  HSD   639      52.650  48.050  53.478  1.00  0.00      PROA C
ATOM   1142  HB1 HSD   639      52.026  48.135  52.557  1.00  0.00      PROA H
ATOM   1143  HB2 HSD   639      53.540  48.693  53.323  1.00  0.00      PROA H
ATOM   1144  ND1 HSD   639      52.364  49.154  55.731  1.00  0.00      PROA N
ATOM   1145  HD1 HSD   639      53.331  49.120  55.995  1.00  0.00      PROA H
ATOM   1146  CG  HSD   639      51.815  48.575  54.604  1.00  0.00      PROA C
ATOM   1147  CE1 HSD   639      51.394  49.536  56.542  1.00  0.00      PROA C
ATOM   1148  HE1 HSD   639      51.530  49.978  57.533  1.00  0.00      PROA H
ATOM   1149  NE2 HSD   639      50.236  49.227  55.984  1.00  0.00      PROA N
ATOM   1150  CD2 HSD   639      50.472  48.625  54.772  1.00  0.00      PROA C
ATOM   1151  HD2 HSD   639      49.669  48.256  54.147  1.00  0.00      PROA H
ATOM   1152  C   HSD   639      51.869  45.727  53.999  1.00  0.00      PROA C
ATOM   1153  O   HSD   639      51.534  45.577  55.181  1.00  0.00      PROA O
ATOM   1154  N   LEU   640      51.226  45.142  52.988  1.00  0.00      PROA N
ATOM   1155  HN  LEU   640      51.491  45.318  52.037  1.00  0.00      PROA H
ATOM   1156  CA  LEU   640      49.971  44.428  53.187  1.00  0.00      PROA C
ATOM   1157  HA  LEU   640      49.323  45.053  53.781  1.00  0.00      PROA H
ATOM   1158  CB  LEU   640      49.342  44.121  51.830  1.00  0.00      PROA C
ATOM   1159  HB1 LEU   640      48.993  43.060  51.769  1.00  0.00      PROA H
ATOM   1160  HB2 LEU   640      50.123  44.218  51.041  1.00  0.00      PROA H
ATOM   1161  CG  LEU   640      48.149  44.972  51.444  1.00  0.00      PROA C
ATOM   1162  HG  LEU   640      48.446  46.050  51.415  1.00  0.00      PROA H
ATOM   1163  CD1 LEU   640      47.697  44.551  50.069  1.00  0.00      PROA C
ATOM   1164 HD11 LEU   640      47.416  43.477  50.052  1.00  0.00      PROA H
ATOM   1165 HD12 LEU   640      48.510  44.707  49.325  1.00  0.00      PROA H
ATOM   1166 HD13 LEU   640      46.821  45.145  49.735  1.00  0.00      PROA H
ATOM   1167  CD2 LEU   640      47.047  44.774  52.459  1.00  0.00      PROA C
ATOM   1168 HD21 LEU   640      47.297  45.244  53.430  1.00  0.00      PROA H
ATOM   1169 HD22 LEU   640      46.849  43.692  52.622  1.00  0.00      PROA H
ATOM   1170 HD23 LEU   640      46.106  45.235  52.093  1.00  0.00      PROA H
ATOM   1171  C   LEU   640      50.170  43.140  53.972  1.00  0.00      PROA C
ATOM   1172  O   LEU   640      49.324  42.765  54.790  1.00  0.00      PROA O
ATOM   1173  N   GLY   641      51.258  42.438  53.722  1.00  0.00      PROA N
ATOM   1174  HN  GLY   641      51.904  42.747  53.024  1.00  0.00      PROA H
ATOM   1175  CA  GLY   641      51.415  41.142  54.318  1.00  0.00      PROA C
ATOM   1176  HA1 GLY   641      50.906  41.056  55.267  1.00  0.00      PROA H
ATOM   1177  HA2 GLY   641      52.478  40.974  54.397  1.00  0.00      PROA H
ATOM   1178  C   GLY   641      50.886  40.085  53.396  1.00  0.00      PROA C
ATOM   1179  O   GLY   641      50.293  40.357  52.349  1.00  0.00      PROA O
ATOM   1180  N   GLN   642      51.108  38.835  53.792  1.00  0.00      PROA N
ATOM   1181  HN  GLN   642      51.543  38.604  54.655  1.00  0.00      PROA H
ATOM   1182  CA  GLN   642      50.813  37.702  52.930  1.00  0.00      PROA C
ATOM   1183  HA  GLN   642      50.670  38.072  51.932  1.00  0.00      PROA H
ATOM   1184  CB  GLN   642      51.964  36.708  52.934  1.00  0.00      PROA C
ATOM   1185  HB1 GLN   642      51.682  35.827  52.307  1.00  0.00      PROA H
ATOM   1186  HB2 GLN   642      52.076  36.321  53.975  1.00  0.00      PROA H
ATOM   1187  CG  GLN   642      53.267  37.272  52.366  1.00  0.00      PROA C
ATOM   1188  HG1 GLN   642      53.180  38.368  52.198  1.00  0.00      PROA H
ATOM   1189  HG2 GLN   642      53.476  36.818  51.373  1.00  0.00      PROA H
ATOM   1190  CD  GLN   642      54.405  37.049  53.332  1.00  0.00      PROA C
ATOM   1191  OE1 GLN   642      54.262  37.299  54.534  1.00  0.00      PROA O
ATOM   1192  NE2 GLN   642      55.518  36.524  52.831  1.00  0.00      PROA N
ATOM   1193 HE21 GLN   642      56.287  36.396  53.457  1.00  0.00      PROA H
ATOM   1194 HE22 GLN   642      55.576  36.299  51.860  1.00  0.00      PROA H
ATOM   1195  C   GLN   642      49.517  37.023  53.357  1.00  0.00      PROA C
ATOM   1196  O   GLN   642      49.198  36.955  54.546  1.00  0.00      PROA O
ATOM   1197  N   HSD   643      48.786  36.507  52.381  1.00  0.00      PROA N
ATOM   1198  HN  HSD   643      49.087  36.608  51.428  1.00  0.00      PROA H
ATOM   1199  CA  HSD   643      47.573  35.772  52.653  1.00  0.00      PROA C
ATOM   1200  HA  HSD   643      47.693  35.229  53.583  1.00  0.00      PROA H
ATOM   1201  CB  HSD   643      46.352  36.702  52.755  1.00  0.00      PROA C
ATOM   1202  HB1 HSD   643      46.114  37.165  51.776  1.00  0.00      PROA H
ATOM   1203  HB2 HSD   643      46.633  37.528  53.445  1.00  0.00      PROA H
ATOM   1204  ND1 HSD   643      44.338  35.187  52.649  1.00  0.00      PROA N
ATOM   1205  HD1 HSD   643      44.216  35.293  51.663  1.00  0.00      PROA H
ATOM   1206  CG  HSD   643      45.158  36.040  53.359  1.00  0.00      PROA C
ATOM   1207  CE1 HSD   643      43.377  34.747  53.448  1.00  0.00      PROA C
ATOM   1208  HE1 HSD   643      42.549  34.102  53.140  1.00  0.00      PROA H
ATOM   1209  NE2 HSD   643      43.548  35.279  54.644  1.00  0.00      PROA N
ATOM   1210  CD2 HSD   643      44.659  36.084  54.620  1.00  0.00      PROA C
ATOM   1211  HD2 HSD   643      45.021  36.575  55.512  1.00  0.00      PROA H
ATOM   1212  C   HSD   643      47.377  34.749  51.551  1.00  0.00      PROA C
ATOM   1213  O   HSD   643      47.737  34.975  50.401  1.00  0.00      PROA O
ATOM   1214  N   GLU   644      46.807  33.612  51.920  1.00  0.00      PROA N
ATOM   1215  HN  GLU   644      46.512  33.447  52.860  1.00  0.00      PROA H
ATOM   1216  CA  GLU   644      46.569  32.547  50.957  1.00  0.00      PROA C
ATOM   1217  HA  GLU   644      47.526  32.237  50.563  1.00  0.00      PROA H
ATOM   1218  CB  GLU   644      45.920  31.367  51.681  1.00  0.00      PROA C
ATOM   1219  HB1 GLU   644      44.811  31.499  51.717  1.00  0.00      PROA H
ATOM   1220  HB2 GLU   644      46.256  31.377  52.748  1.00  0.00      PROA H
ATOM   1221  CG  GLU   644      46.301  30.044  51.121  1.00  0.00      PROA C
ATOM   1222  HG1 GLU   644      47.318  29.742  51.453  1.00  0.00      PROA H
ATOM   1223  HG2 GLU   644      46.302  30.068  50.006  1.00  0.00      PROA H
ATOM   1224  CD  GLU   644      45.344  28.959  51.541  1.00  0.00      PROA C
ATOM   1225  OE1 GLU   644      44.891  28.972  52.708  1.00  0.00      PROA O
ATOM   1226  OE2 GLU   644      45.035  28.098  50.690  1.00  0.00      PROA O
ATOM   1227  C   GLU   644      45.699  32.985  49.774  1.00  0.00      PROA C
ATOM   1228  O   GLU   644      45.860  32.464  48.660  1.00  0.00      PROA O
ATOM   1229  N   ASN   645      44.742  33.892  49.985  1.00  0.00      PROA N
ATOM   1230  HN  ASN   645      44.543  34.117  50.927  1.00  0.00      PROA H
ATOM   1231  CA  ASN   645      43.795  34.234  48.926  1.00  0.00      PROA C
ATOM   1232  HA  ASN   645      43.894  33.552  48.090  1.00  0.00      PROA H
ATOM   1233  CB  ASN   645      42.354  34.108  49.429  1.00  0.00      PROA C
ATOM   1234  HB1 ASN   645      41.640  34.251  48.588  1.00  0.00      PROA H
ATOM   1235  HB2 ASN   645      42.139  34.880  50.198  1.00  0.00      PROA H
ATOM   1236  CG  ASN   645      42.087  32.772  50.061  1.00  0.00      PROA C
ATOM   1237  OD1 ASN   645      41.784  32.690  51.253  1.00  0.00      PROA O
ATOM   1238  ND2 ASN   645      42.245  31.710  49.288  1.00  0.00      PROA N
ATOM   1239 HD21 ASN   645      42.204  30.815  49.724  1.00  0.00      PROA H
ATOM   1240 HD22 ASN   645      42.437  31.827  48.314  1.00  0.00      PROA H
ATOM   1241  C   ASN   645      44.041  35.621  48.336  1.00  0.00      PROA C
ATOM   1242  O   ASN   645      43.117  36.228  47.791  1.00  0.00      PROA O
ATOM   1243  N   ILE   646      45.274  36.118  48.392  1.00  0.00      PROA N
ATOM   1244  HN  ILE   646      46.010  35.635  48.863  1.00  0.00      PROA H
ATOM   1245  CA  ILE   646      45.703  37.227  47.553  1.00  0.00      PROA C
ATOM   1246  HA  ILE   646      44.923  37.495  46.855  1.00  0.00      PROA H
ATOM   1247  CB  ILE   646      46.071  38.465  48.375  1.00  0.00      PROA C
ATOM   1248  HB  ILE   646      46.152  39.347  47.696  1.00  0.00      PROA H
ATOM   1249  CG2 ILE   646      44.949  38.774  49.421  1.00  0.00      PROA C
ATOM   1250 HG21 ILE   646      44.907  38.000  50.210  1.00  0.00      PROA H
ATOM   1251 HG22 ILE   646      43.961  38.815  48.926  1.00  0.00      PROA H
ATOM   1252 HG23 ILE   646      45.121  39.760  49.901  1.00  0.00      PROA H
ATOM   1253  CG1 ILE   646      47.425  38.232  49.049  1.00  0.00      PROA C
ATOM   1254 HG11 ILE   646      48.247  38.211  48.293  1.00  0.00      PROA H
ATOM   1255 HG12 ILE   646      47.430  37.245  49.560  1.00  0.00      PROA H
ATOM   1256  CD  ILE   646      47.790  39.270  50.028  1.00  0.00      PROA C
ATOM   1257  HD1 ILE   646      47.139  39.242  50.930  1.00  0.00      PROA H
ATOM   1258  HD2 ILE   646      47.714  40.288  49.583  1.00  0.00      PROA H
ATOM   1259  HD3 ILE   646      48.837  39.127  50.383  1.00  0.00      PROA H
ATOM   1260  C   ILE   646      46.904  36.760  46.739  1.00  0.00      PROA C
ATOM   1261  O   ILE   646      47.474  35.692  46.978  1.00  0.00      PROA O
ATOM   1262  N   VAL   647      47.254  37.562  45.734  1.00  0.00      PROA N
ATOM   1263  HN  VAL   647      46.712  38.377  45.524  1.00  0.00      PROA H
ATOM   1264  CA  VAL   647      48.438  37.335  44.910  1.00  0.00      PROA C
ATOM   1265  HA  VAL   647      48.598  36.272  44.785  1.00  0.00      PROA H
ATOM   1266  CB  VAL   647      48.318  37.986  43.527  1.00  0.00      PROA C
ATOM   1267  HB  VAL   647      48.124  39.080  43.657  1.00  0.00      PROA H
ATOM   1268  CG1 VAL   647      49.613  37.811  42.713  1.00  0.00      PROA C
ATOM   1269 HG11 VAL   647      49.884  36.737  42.618  1.00  0.00      PROA H
ATOM   1270 HG12 VAL   647      50.449  38.351  43.202  1.00  0.00      PROA H
ATOM   1271 HG13 VAL   647      49.490  38.232  41.692  1.00  0.00      PROA H
ATOM   1272  CG2 VAL   647      47.181  37.379  42.749  1.00  0.00      PROA C
ATOM   1273 HG21 VAL   647      46.206  37.538  43.259  1.00  0.00      PROA H
ATOM   1274 HG22 VAL   647      47.331  36.284  42.624  1.00  0.00      PROA H
ATOM   1275 HG23 VAL   647      47.111  37.832  41.736  1.00  0.00      PROA H
ATOM   1276  C   VAL   647      49.616  37.895  45.702  1.00  0.00      PROA C
ATOM   1277  O   VAL   647      49.744  39.104  45.859  1.00  0.00      PROA O
ATOM   1278  N   ASN   648      50.469  37.029  46.226  1.00  0.00      PROA N
ATOM   1279  HN  ASN   648      50.378  36.030  46.092  1.00  0.00      PROA H
ATOM   1280  CA  ASN   648      51.491  37.505  47.154  1.00  0.00      PROA C
ATOM   1281  HA  ASN   648      51.105  38.345  47.718  1.00  0.00      PROA H
ATOM   1282  CB  ASN   648      51.861  36.401  48.142  1.00  0.00      PROA C
ATOM   1283  HB1 ASN   648      52.736  36.738  48.751  1.00  0.00      PROA H
ATOM   1284  HB2 ASN   648      52.171  35.471  47.643  1.00  0.00      PROA H
ATOM   1285  CG  ASN   648      50.755  36.179  49.142  1.00  0.00      PROA C
ATOM   1286  OD1 ASN   648      50.520  37.018  50.012  1.00  0.00      PROA O
ATOM   1287  ND2 ASN   648      50.031  35.068  48.999  1.00  0.00      PROA N
ATOM   1288 HD21 ASN   648      50.247  34.469  48.222  1.00  0.00      PROA H
ATOM   1289 HD22 ASN   648      49.192  34.977  49.540  1.00  0.00      PROA H
ATOM   1290  C   ASN   648      52.741  38.012  46.434  1.00  0.00      PROA C
ATOM   1291  O   ASN   648      53.077  37.574  45.338  1.00  0.00      PROA O
ATOM   1292  N   LEU   649      53.400  38.976  47.062  1.00  0.00      PROA N
ATOM   1293  HN  LEU   649      53.077  39.318  47.944  1.00  0.00      PROA H
ATOM   1294  CA  LEU   649      54.725  39.408  46.670  1.00  0.00      PROA C
ATOM   1295  HA  LEU   649      54.761  39.502  45.593  1.00  0.00      PROA H
ATOM   1296  CB  LEU   649      55.073  40.747  47.311  1.00  0.00      PROA C
ATOM   1297  HB1 LEU   649      54.966  40.620  48.414  1.00  0.00      PROA H
ATOM   1298  HB2 LEU   649      54.310  41.488  46.987  1.00  0.00      PROA H
ATOM   1299  CG  LEU   649      56.457  41.359  47.062  1.00  0.00      PROA C
ATOM   1300  HG  LEU   649      57.245  40.584  47.234  1.00  0.00      PROA H
ATOM   1301  CD1 LEU   649      56.598  41.905  45.652  1.00  0.00      PROA C
ATOM   1302 HD11 LEU   649      55.849  42.704  45.464  1.00  0.00      PROA H
ATOM   1303 HD12 LEU   649      56.446  41.100  44.900  1.00  0.00      PROA H
ATOM   1304 HD13 LEU   649      57.614  42.326  45.496  1.00  0.00      PROA H
ATOM   1305  CD2 LEU   649      56.682  42.457  48.058  1.00  0.00      PROA C
ATOM   1306 HD21 LEU   649      56.605  42.069  49.097  1.00  0.00      PROA H
ATOM   1307 HD22 LEU   649      55.932  43.268  47.927  1.00  0.00      PROA H
ATOM   1308 HD23 LEU   649      57.696  42.898  47.931  1.00  0.00      PROA H
ATOM   1309  C   LEU   649      55.720  38.338  47.092  1.00  0.00      PROA C
ATOM   1310  O   LEU   649      55.653  37.812  48.212  1.00  0.00      PROA O
ATOM   1311  N   LEU   650      56.624  38.001  46.184  1.00  0.00      PROA N
ATOM   1312  HN  LEU   650      56.588  38.365  45.248  1.00  0.00      PROA H
ATOM   1313  CA  LEU   650      57.707  37.060  46.470  1.00  0.00      PROA C
ATOM   1314  HA  LEU   650      57.590  36.642  47.460  1.00  0.00      PROA H
ATOM   1315  CB  LEU   650      57.685  35.901  45.456  1.00  0.00      PROA C
ATOM   1316  HB1 LEU   650      58.549  35.239  45.664  1.00  0.00      PROA H
ATOM   1317  HB2 LEU   650      57.841  36.331  44.440  1.00  0.00      PROA H
ATOM   1318  CG  LEU   650      56.442  35.008  45.385  1.00  0.00      PROA C
ATOM   1319  HG  LEU   650      55.567  35.655  45.117  1.00  0.00      PROA H
ATOM   1320  CD1 LEU   650      56.583  33.953  44.322  1.00  0.00      PROA C
ATOM   1321 HD11 LEU   650      57.468  33.310  44.519  1.00  0.00      PROA H
ATOM   1322 HD12 LEU   650      56.708  34.421  43.320  1.00  0.00      PROA H
ATOM   1323 HD13 LEU   650      55.682  33.303  44.291  1.00  0.00      PROA H
ATOM   1324  CD2 LEU   650      56.131  34.349  46.723  1.00  0.00      PROA C
ATOM   1325 HD21 LEU   650      55.929  35.119  47.499  1.00  0.00      PROA H
ATOM   1326 HD22 LEU   650      56.992  33.733  47.059  1.00  0.00      PROA H
ATOM   1327 HD23 LEU   650      55.235  33.699  46.643  1.00  0.00      PROA H
ATOM   1328  C   LEU   650      59.082  37.719  46.472  1.00  0.00      PROA C
ATOM   1329  O   LEU   650      60.011  37.181  47.062  1.00  0.00      PROA O
ATOM   1330  N   GLY   651      59.237  38.867  45.829  1.00  0.00      PROA N
ATOM   1331  HN  GLY   651      58.491  39.276  45.302  1.00  0.00      PROA H
ATOM   1332  CA  GLY   651      60.511  39.554  45.815  1.00  0.00      PROA C
ATOM   1333  HA1 GLY   651      61.291  38.866  45.515  1.00  0.00      PROA H
ATOM   1334  HA2 GLY   651      60.680  40.014  46.773  1.00  0.00      PROA H
ATOM   1335  C   GLY   651      60.456  40.654  44.783  1.00  0.00      PROA C
ATOM   1336  O   GLY   651      59.438  40.852  44.114  1.00  0.00      PROA O
ATOM   1337  N   ALA   652      61.580  41.360  44.646  1.00  0.00      PROA N
ATOM   1338  HN  ALA   652      62.385  41.183  45.221  1.00  0.00      PROA H
ATOM   1339  CA  ALA   652      61.672  42.487  43.732  1.00  0.00      PROA C
ATOM   1340  HA  ALA   652      61.110  42.246  42.841  1.00  0.00      PROA H
ATOM   1341  CB  ALA   652      61.143  43.790  44.349  1.00  0.00      PROA C
ATOM   1342  HB1 ALA   652      61.718  44.052  45.263  1.00  0.00      PROA H
ATOM   1343  HB2 ALA   652      60.080  43.652  44.635  1.00  0.00      PROA H
ATOM   1344  HB3 ALA   652      61.204  44.635  43.632  1.00  0.00      PROA H
ATOM   1345  C   ALA   652      63.121  42.696  43.296  1.00  0.00      PROA C
ATOM   1346  O   ALA   652      64.066  42.351  44.014  1.00  0.00      PROA O
ATOM   1347  N   CYS   653      63.277  43.270  42.110  1.00  0.00      PROA N
ATOM   1348  HN  CYS   653      62.458  43.492  41.579  1.00  0.00      PROA H
ATOM   1349  CA  CYS   653      64.564  43.729  41.598  1.00  0.00      PROA C
ATOM   1350  HA  CYS   653      65.341  43.538  42.332  1.00  0.00      PROA H
ATOM   1351  CB  CYS   653      64.924  43.033  40.299  1.00  0.00      PROA C
ATOM   1352  HB1 CYS   653      66.000  43.231  40.093  1.00  0.00      PROA H
ATOM   1353  HB2 CYS   653      64.348  43.461  39.452  1.00  0.00      PROA H
ATOM   1354  SG  CYS   653      64.643  41.250  40.342  1.00  0.00      PROA S
ATOM   1355  HG1 CYS   653      65.486  41.027  41.354  1.00  0.00      PROA H
ATOM   1356  C   CYS   653      64.462  45.234  41.396  1.00  0.00      PROA C
ATOM   1357  O   CYS   653      63.766  45.699  40.481  1.00  0.00      PROA O
ATOM   1358  N   THR   654      65.134  45.987  42.269  1.00  0.00      PROA N
ATOM   1359  HN  THR   654      65.641  45.547  43.033  1.00  0.00      PROA H
ATOM   1360  CA  THR   654      65.176  47.443  42.215  1.00  0.00      PROA C
ATOM   1361  HA  THR   654      64.562  47.805  41.404  1.00  0.00      PROA H
ATOM   1362  CB  THR   654      64.638  48.048  43.511  1.00  0.00      PROA C
ATOM   1363  HB  THR   654      64.646  49.163  43.450  1.00  0.00      PROA H
ATOM   1364  OG1 THR   654      65.470  47.651  44.610  1.00  0.00      PROA O
ATOM   1365  HG1 THR   654      65.443  46.686  44.799  1.00  0.00      PROA H
ATOM   1366  CG2 THR   654      63.211  47.573  43.758  1.00  0.00      PROA C
ATOM   1367 HG21 THR   654      63.176  46.475  43.925  1.00  0.00      PROA H
ATOM   1368 HG22 THR   654      62.553  47.830  42.903  1.00  0.00      PROA H
ATOM   1369 HG23 THR   654      62.809  48.056  44.675  1.00  0.00      PROA H
ATOM   1370  C   THR   654      66.575  47.977  41.969  1.00  0.00      PROA C
ATOM   1371  O   THR   654      66.734  49.179  41.774  1.00  0.00      PROA O
ATOM   1372  N   HSD   655      67.596  47.139  42.000  1.00  0.00      PROA N
ATOM   1373  HN  HSD   655      67.459  46.226  42.396  1.00  0.00      PROA H
ATOM   1374  CA  HSD   655      68.962  47.603  41.804  1.00  0.00      PROA C
ATOM   1375  HA  HSD   655      69.006  48.683  41.808  1.00  0.00      PROA H
ATOM   1376  CB  HSD   655      69.895  47.073  42.898  1.00  0.00      PROA C
ATOM   1377  HB1 HSD   655      70.962  47.276  42.658  1.00  0.00      PROA H
ATOM   1378  HB2 HSD   655      69.772  45.973  43.010  1.00  0.00      PROA H
ATOM   1379  ND1 HSD   655      69.413  49.050  44.361  1.00  0.00      PROA N
ATOM   1380  HD1 HSD   655      68.983  49.595  43.636  1.00  0.00      PROA H
ATOM   1381  CG  HSD   655      69.636  47.698  44.224  1.00  0.00      PROA C
ATOM   1382  CE1 HSD   655      69.178  49.326  45.631  1.00  0.00      PROA C
ATOM   1383  HE1 HSD   655      68.847  50.284  46.037  1.00  0.00      PROA H
ATOM   1384  NE2 HSD   655      69.223  48.198  46.318  1.00  0.00      PROA N
ATOM   1385  CD2 HSD   655      69.501  47.163  45.460  1.00  0.00      PROA C
ATOM   1386  HD2 HSD   655      69.457  46.135  45.784  1.00  0.00      PROA H
ATOM   1387  C   HSD   655      69.453  47.160  40.446  1.00  0.00      PROA C
ATOM   1388  O   HSD   655      69.167  46.043  40.014  1.00  0.00      PROA O
ATOM   1389  N   GLY   656      70.186  48.044  39.778  1.00  0.00      PROA N
ATOM   1390  HN  GLY   656      70.363  48.953  40.145  1.00  0.00      PROA H
ATOM   1391  CA  GLY   656      70.936  47.632  38.607  1.00  0.00      PROA C
ATOM   1392  HA1 GLY   656      71.494  46.732  38.829  1.00  0.00      PROA H
ATOM   1393  HA2 GLY   656      71.570  48.457  38.338  1.00  0.00      PROA H
ATOM   1394  C   GLY   656      70.078  47.351  37.402  1.00  0.00      PROA C
ATOM   1395  O   GLY   656      70.442  46.526  36.569  1.00  0.00      PROA O
ATOM   1396  N   GLY   657      68.943  48.015  37.282  1.00  0.00      PROA N
ATOM   1397  HN  GLY   657      68.642  48.669  37.971  1.00  0.00      PROA H
ATOM   1398  CA  GLY   657      68.088  47.796  36.145  1.00  0.00      PROA C
ATOM   1399  HA1 GLY   657      68.078  46.746  35.891  1.00  0.00      PROA H
ATOM   1400  HA2 GLY   657      68.447  48.434  35.352  1.00  0.00      PROA H
ATOM   1401  C   GLY   657      66.666  48.216  36.439  1.00  0.00      PROA C
ATOM   1402  O   GLY   657      66.363  48.773  37.499  1.00  0.00      PROA O
ATOM   1403  N   PRO   658      65.769  47.970  35.485  1.00  0.00      PROA N
ATOM   1404  CD  PRO   658      66.011  47.285  34.203  1.00  0.00      PROA C
ATOM   1405  HD1 PRO   658      65.969  46.185  34.364  1.00  0.00      PROA H
ATOM   1406  HD2 PRO   658      66.987  47.567  33.742  1.00  0.00      PROA H
ATOM   1407  CA  PRO   658      64.370  48.390  35.653  1.00  0.00      PROA C
ATOM   1408  HA  PRO   658      64.350  49.448  35.873  1.00  0.00      PROA H
ATOM   1409  CB  PRO   658      63.718  48.029  34.307  1.00  0.00      PROA C
ATOM   1410  HB1 PRO   658      63.070  48.854  33.941  1.00  0.00      PROA H
ATOM   1411  HB2 PRO   658      63.096  47.107  34.386  1.00  0.00      PROA H
ATOM   1412  CG  PRO   658      64.862  47.748  33.363  1.00  0.00      PROA C
ATOM   1413  HG1 PRO   658      64.594  47.022  32.565  1.00  0.00      PROA H
ATOM   1414  HG2 PRO   658      65.157  48.707  32.867  1.00  0.00      PROA H
ATOM   1415  C   PRO   658      63.716  47.638  36.802  1.00  0.00      PROA C
ATOM   1416  O   PRO   658      64.083  46.507  37.117  1.00  0.00      PROA O
ATOM   1417  N   VAL   659      62.726  48.276  37.427  1.00  0.00      PROA N
ATOM   1418  HN  VAL   659      62.442  49.193  37.164  1.00  0.00      PROA H
ATOM   1419  CA  VAL   659      62.070  47.676  38.577  1.00  0.00      PROA C
ATOM   1420  HA  VAL   659      62.823  47.395  39.291  1.00  0.00      PROA H
ATOM   1421  CB  VAL   659      61.140  48.699  39.247  1.00  0.00      PROA C
ATOM   1422  HB  VAL   659      60.428  49.097  38.485  1.00  0.00      PROA H
ATOM   1423  CG1 VAL   659      60.326  48.035  40.339  1.00  0.00      PROA C
ATOM   1424 HG11 VAL   659      60.988  47.522  41.071  1.00  0.00      PROA H
ATOM   1425 HG12 VAL   659      59.604  47.292  39.938  1.00  0.00      PROA H
ATOM   1426 HG13 VAL   659      59.736  48.796  40.896  1.00  0.00      PROA H
ATOM   1427  CG2 VAL   659      61.945  49.878  39.785  1.00  0.00      PROA C
ATOM   1428 HG21 VAL   659      62.481  50.419  38.977  1.00  0.00      PROA H
ATOM   1429 HG22 VAL   659      62.695  49.531  40.530  1.00  0.00      PROA H
ATOM   1430 HG23 VAL   659      61.277  50.605  40.292  1.00  0.00      PROA H
ATOM   1431  C   VAL   659      61.316  46.433  38.134  1.00  0.00      PROA C
ATOM   1432  O   VAL   659      60.543  46.469  37.169  1.00  0.00      PROA O
ATOM   1433  N   LEU   660      61.565  45.312  38.818  1.00  0.00      PROA N
ATOM   1434  HN  LEU   660      62.260  45.318  39.544  1.00  0.00      PROA H
ATOM   1435  CA  LEU   660      60.823  44.072  38.614  1.00  0.00      PROA C
ATOM   1436  HA  LEU   660      60.070  44.214  37.850  1.00  0.00      PROA H
ATOM   1437  CB  LEU   660      61.763  42.934  38.177  1.00  0.00      PROA C
ATOM   1438  HB1 LEU   660      61.154  42.043  37.916  1.00  0.00      PROA H
ATOM   1439  HB2 LEU   660      62.400  42.641  39.039  1.00  0.00      PROA H
ATOM   1440  CG  LEU   660      62.680  43.252  36.988  1.00  0.00      PROA C
ATOM   1441  HG  LEU   660      63.334  44.105  37.290  1.00  0.00      PROA H
ATOM   1442  CD1 LEU   660      63.645  42.073  36.663  1.00  0.00      PROA C
ATOM   1443 HD11 LEU   660      63.054  41.161  36.438  1.00  0.00      PROA H
ATOM   1444 HD12 LEU   660      64.299  41.855  37.531  1.00  0.00      PROA H
ATOM   1445 HD13 LEU   660      64.275  42.316  35.784  1.00  0.00      PROA H
ATOM   1446  CD2 LEU   660      61.908  43.701  35.742  1.00  0.00      PROA C
ATOM   1447 HD21 LEU   660      61.286  44.592  35.939  1.00  0.00      PROA H
ATOM   1448 HD22 LEU   660      61.245  42.881  35.393  1.00  0.00      PROA H
ATOM   1449 HD23 LEU   660      62.614  43.949  34.921  1.00  0.00      PROA H
ATOM   1450  C   LEU   660      60.085  43.697  39.902  1.00  0.00      PROA C
ATOM   1451  O   LEU   660      60.665  43.748  40.994  1.00  0.00      PROA O
ATOM   1452  N   VAL   661      58.810  43.329  39.774  1.00  0.00      PROA N
ATOM   1453  HN  VAL   661      58.347  43.371  38.886  1.00  0.00      PROA H
ATOM   1454  CA  VAL   661      57.983  42.902  40.901  1.00  0.00      PROA C
ATOM   1455  HA  VAL   661      58.547  42.955  41.823  1.00  0.00      PROA H
ATOM   1456  CB  VAL   661      56.728  43.788  41.062  1.00  0.00      PROA C
ATOM   1457  HB  VAL   661      56.132  43.733  40.123  1.00  0.00      PROA H
ATOM   1458  CG1 VAL   661      55.838  43.307  42.227  1.00  0.00      PROA C
ATOM   1459 HG11 VAL   661      56.406  43.331  43.180  1.00  0.00      PROA H
ATOM   1460 HG12 VAL   661      55.463  42.276  42.061  1.00  0.00      PROA H
ATOM   1461 HG13 VAL   661      54.954  43.973  42.335  1.00  0.00      PROA H
ATOM   1462  CG2 VAL   661      57.118  45.248  41.281  1.00  0.00      PROA C
ATOM   1463 HG21 VAL   661      57.663  45.655  40.404  1.00  0.00      PROA H
ATOM   1464 HG22 VAL   661      57.769  45.345  42.176  1.00  0.00      PROA H
ATOM   1465 HG23 VAL   661      56.210  45.872  41.440  1.00  0.00      PROA H
ATOM   1466  C   VAL   661      57.611  41.438  40.678  1.00  0.00      PROA C
ATOM   1467  O   VAL   661      56.909  41.102  39.713  1.00  0.00      PROA O
ATOM   1468  N   ILE   662      58.056  40.576  41.582  1.00  0.00      PROA N
ATOM   1469  HN  ILE   662      58.553  40.870  42.404  1.00  0.00      PROA H
ATOM   1470  CA  ILE   662      57.934  39.131  41.440  1.00  0.00      PROA C
ATOM   1471  HA  ILE   662      57.701  38.874  40.415  1.00  0.00      PROA H
ATOM   1472  CB  ILE   662      59.237  38.423  41.847  1.00  0.00      PROA C
ATOM   1473  HB  ILE   662      59.426  38.609  42.932  1.00  0.00      PROA H
ATOM   1474  CG2 ILE   662      59.096  36.958  41.625  1.00  0.00      PROA C
ATOM   1475 HG21 ILE   662      58.877  36.753  40.555  1.00  0.00      PROA H
ATOM   1476 HG22 ILE   662      58.281  36.507  42.232  1.00  0.00      PROA H
ATOM   1477 HG23 ILE   662      60.034  36.421  41.891  1.00  0.00      PROA H
ATOM   1478  CG1 ILE   662      60.434  39.000  41.074  1.00  0.00      PROA C
ATOM   1479 HG11 ILE   662      60.398  40.110  41.030  1.00  0.00      PROA H
ATOM   1480 HG12 ILE   662      60.402  38.631  40.025  1.00  0.00      PROA H
ATOM   1481  CD  ILE   662      61.817  38.656  41.704  1.00  0.00      PROA C
ATOM   1482  HD1 ILE   662      61.976  37.559  41.736  1.00  0.00      PROA H
ATOM   1483  HD2 ILE   662      61.879  39.049  42.740  1.00  0.00      PROA H
ATOM   1484  HD3 ILE   662      62.636  39.111  41.110  1.00  0.00      PROA H
ATOM   1485  C   ILE   662      56.786  38.670  42.318  1.00  0.00      PROA C
ATOM   1486  O   ILE   662      56.857  38.781  43.546  1.00  0.00      PROA O
ATOM   1487  N   THR   663      55.742  38.123  41.705  1.00  0.00      PROA N
ATOM   1488  HN  THR   663      55.693  38.007  40.705  1.00  0.00      PROA H
ATOM   1489  CA  THR   663      54.587  37.663  42.448  1.00  0.00      PROA C
ATOM   1490  HA  THR   663      54.736  37.783  43.511  1.00  0.00      PROA H
ATOM   1491  CB  THR   663      53.315  38.434  42.040  1.00  0.00      PROA C
ATOM   1492  HB  THR   663      52.488  38.161  42.732  1.00  0.00      PROA H
ATOM   1493  OG1 THR   663      52.966  38.076  40.705  1.00  0.00      PROA O
ATOM   1494  HG1 THR   663      52.466  38.822  40.348  1.00  0.00      PROA H
ATOM   1495  CG2 THR   663      53.560  39.919  42.090  1.00  0.00      PROA C
ATOM   1496 HG21 THR   663      54.287  40.240  41.312  1.00  0.00      PROA H
ATOM   1497 HG22 THR   663      53.967  40.212  43.083  1.00  0.00      PROA H
ATOM   1498 HG23 THR   663      52.615  40.480  41.924  1.00  0.00      PROA H
ATOM   1499  C   THR   663      54.404  36.177  42.187  1.00  0.00      PROA C
ATOM   1500  O   THR   663      55.036  35.602  41.304  1.00  0.00      PROA O
ATOM   1501  N   GLU   664      53.495  35.569  42.944  1.00  0.00      PROA N
ATOM   1502  HN  GLU   664      53.014  36.056  43.671  1.00  0.00      PROA H
ATOM   1503  CA  GLU   664      53.146  34.175  42.741  1.00  0.00      PROA C
ATOM   1504  HA  GLU   664      54.042  33.580  42.835  1.00  0.00      PROA H
ATOM   1505  CB  GLU   664      52.117  33.734  43.774  1.00  0.00      PROA C
ATOM   1506  HB1 GLU   664      51.868  32.657  43.619  1.00  0.00      PROA H
ATOM   1507  HB2 GLU   664      51.179  34.317  43.593  1.00  0.00      PROA H
ATOM   1508  CG  GLU   664      52.522  33.941  45.227  1.00  0.00      PROA C
ATOM   1509  HG1 GLU   664      52.813  34.992  45.423  1.00  0.00      PROA H
ATOM   1510  HG2 GLU   664      53.383  33.288  45.476  1.00  0.00      PROA H
ATOM   1511  CD  GLU   664      51.380  33.609  46.184  1.00  0.00      PROA C
ATOM   1512  OE1 GLU   664      51.544  32.721  47.049  1.00  0.00      PROA O
ATOM   1513  OE2 GLU   664      50.308  34.240  46.061  1.00  0.00      PROA O
ATOM   1514  C   GLU   664      52.581  33.977  41.345  1.00  0.00      PROA C
ATOM   1515  O   GLU   664      51.754  34.762  40.875  1.00  0.00      PROA O
ATOM   1516  N   TYR   665      53.028  32.923  40.681  1.00  0.00      PROA N
ATOM   1517  HN  TYR   665      53.704  32.311  41.079  1.00  0.00      PROA H
ATOM   1518  CA  TYR   665      52.475  32.523  39.398  1.00  0.00      PROA C
ATOM   1519  HA  TYR   665      52.145  33.398  38.851  1.00  0.00      PROA H
ATOM   1520  CB  TYR   665      53.542  31.787  38.582  1.00  0.00      PROA C
ATOM   1521  HB1 TYR   665      54.043  31.027  39.224  1.00  0.00      PROA H
ATOM   1522  HB2 TYR   665      54.310  32.499  38.243  1.00  0.00      PROA H
ATOM   1523  CG  TYR   665      53.003  31.085  37.361  1.00  0.00      PROA C
ATOM   1524  CD1 TYR   665      52.758  31.787  36.188  1.00  0.00      PROA C
ATOM   1525  HD1 TYR   665      52.957  32.850  36.168  1.00  0.00      PROA H
ATOM   1526  CE1 TYR   665      52.272  31.152  35.070  1.00  0.00      PROA C
ATOM   1527  HE1 TYR   665      52.091  31.722  34.169  1.00  0.00      PROA H
ATOM   1528  CZ  TYR   665      52.018  29.803  35.115  1.00  0.00      PROA C
ATOM   1529  OH  TYR   665      51.520  29.188  33.983  1.00  0.00      PROA O
ATOM   1530  HH  TYR   665      51.191  29.897  33.415  1.00  0.00      PROA H
ATOM   1531  CD2 TYR   665      52.747  29.722  37.377  1.00  0.00      PROA C
ATOM   1532  HD2 TYR   665      52.930  29.161  38.286  1.00  0.00      PROA H
ATOM   1533  CE2 TYR   665      52.267  29.080  36.271  1.00  0.00      PROA C
ATOM   1534  HE2 TYR   665      52.086  28.016  36.309  1.00  0.00      PROA H
ATOM   1535  C   TYR   665      51.251  31.626  39.625  1.00  0.00      PROA C
ATOM   1536  O   TYR   665      51.313  30.683  40.417  1.00  0.00      PROA O
ATOM   1537  N   CYS   666      50.150  31.915  38.930  1.00  0.00      PROA N
ATOM   1538  HN  CYS   666      50.155  32.678  38.280  1.00  0.00      PROA H
ATOM   1539  CA  CYS   666      48.897  31.184  39.093  1.00  0.00      PROA C
ATOM   1540  HA  CYS   666      49.008  30.418  39.849  1.00  0.00      PROA H
ATOM   1541  CB  CYS   666      47.786  32.137  39.532  1.00  0.00      PROA C
ATOM   1542  HB1 CYS   666      46.853  31.568  39.703  1.00  0.00      PROA H
ATOM   1543  HB2 CYS   666      47.579  32.843  38.696  1.00  0.00      PROA H
ATOM   1544  SG  CYS   666      48.151  33.139  41.042  1.00  0.00      PROA S
ATOM   1545  HG1 CYS   666      49.183  33.807  40.530  1.00  0.00      PROA H
ATOM   1546  C   CYS   666      48.543  30.485  37.780  1.00  0.00      PROA C
ATOM   1547  O   CYS   666      48.142  31.145  36.813  1.00  0.00      PROA O
ATOM   1548  N   THR   667      48.656  29.142  37.773  1.00  0.00      PROA N
ATOM   1549  HN  THR   667      48.985  28.622  38.562  1.00  0.00      PROA H
ATOM   1550  CA  THR   667      48.685  28.351  36.535  1.00  0.00      PROA C
ATOM   1551  HA  THR   667      49.496  28.722  35.929  1.00  0.00      PROA H
ATOM   1552  CB  THR   667      48.904  26.866  36.826  1.00  0.00      PROA C
ATOM   1553  HB  THR   667      47.934  26.333  36.985  1.00  0.00      PROA H
ATOM   1554  OG1 THR   667      49.616  26.718  38.061  1.00  0.00      PROA O
ATOM   1555  HG1 THR   667      49.697  25.771  38.237  1.00  0.00      PROA H
ATOM   1556  CG2 THR   667      49.650  26.204  35.665  1.00  0.00      PROA C
ATOM   1557 HG21 THR   667      50.628  26.699  35.511  1.00  0.00      PROA H
ATOM   1558 HG22 THR   667      49.065  26.273  34.725  1.00  0.00      PROA H
ATOM   1559 HG23 THR   667      49.846  25.140  35.896  1.00  0.00      PROA H
ATOM   1560  C   THR   667      47.412  28.469  35.726  1.00  0.00      PROA C
ATOM   1561  O   THR   667      47.458  28.393  34.494  1.00  0.00      PROA O
ATOM   1562  N   TYR   668      46.260  28.536  36.394  1.00  0.00      PROA N
ATOM   1563  HN  TYR   668      46.205  28.617  37.389  1.00  0.00      PROA H
ATOM   1564  CA  TYR   668      45.005  28.528  35.649  1.00  0.00      PROA C
ATOM   1565  HA  TYR   668      45.114  27.929  34.753  1.00  0.00      PROA H
ATOM   1566  CB  TYR   668      43.905  27.878  36.503  1.00  0.00      PROA C
ATOM   1567  HB1 TYR   668      42.940  27.833  35.951  1.00  0.00      PROA H
ATOM   1568  HB2 TYR   668      43.750  28.466  37.427  1.00  0.00      PROA H
ATOM   1569  CG  TYR   668      44.281  26.460  36.896  1.00  0.00      PROA C
ATOM   1570  CD1 TYR   668      44.279  25.437  35.953  1.00  0.00      PROA C
ATOM   1571  HD1 TYR   668      43.977  25.656  34.938  1.00  0.00      PROA H
ATOM   1572  CE1 TYR   668      44.642  24.134  36.295  1.00  0.00      PROA C
ATOM   1573  HE1 TYR   668      44.613  23.359  35.542  1.00  0.00      PROA H
ATOM   1574  CZ  TYR   668      45.024  23.844  37.592  1.00  0.00      PROA C
ATOM   1575  OH  TYR   668      45.384  22.550  37.917  1.00  0.00      PROA O
ATOM   1576  HH  TYR   668      45.028  21.983  37.225  1.00  0.00      PROA H
ATOM   1577  CD2 TYR   668      44.676  26.149  38.199  1.00  0.00      PROA C
ATOM   1578  HD2 TYR   668      44.685  26.939  38.931  1.00  0.00      PROA H
ATOM   1579  CE2 TYR   668      45.042  24.844  38.550  1.00  0.00      PROA C
ATOM   1580  HE2 TYR   668      45.329  24.616  39.564  1.00  0.00      PROA H
ATOM   1581  C   TYR   668      44.586  29.909  35.172  1.00  0.00      PROA C
ATOM   1582  O   TYR   668      43.590  30.021  34.451  1.00  0.00      PROA O
ATOM   1583  N   GLY   669      45.340  30.948  35.512  1.00  0.00      PROA N
ATOM   1584  HN  GLY   669      46.143  30.821  36.095  1.00  0.00      PROA H
ATOM   1585  CA  GLY   669      45.050  32.271  35.011  1.00  0.00      PROA C
ATOM   1586  HA1 GLY   669      44.806  32.214  33.958  1.00  0.00      PROA H
ATOM   1587  HA2 GLY   669      45.921  32.877  35.203  1.00  0.00      PROA H
ATOM   1588  C   GLY   669      43.882  32.944  35.723  1.00  0.00      PROA C
ATOM   1589  O   GLY   669      43.501  32.586  36.844  1.00  0.00      PROA O
ATOM   1590  N   ASP   670      43.318  33.948  35.060  1.00  0.00      PROA N
ATOM   1591  HN  ASP   670      43.508  34.180  34.108  1.00  0.00      PROA H
ATOM   1592  CA  ASP   670      42.290  34.760  35.682  1.00  0.00      PROA C
ATOM   1593  HA  ASP   670      42.600  34.953  36.694  1.00  0.00      PROA H
ATOM   1594  CB  ASP   670      42.149  36.099  34.953  1.00  0.00      PROA C
ATOM   1595  HB1 ASP   670      43.139  36.579  34.823  1.00  0.00      PROA H
ATOM   1596  HB2 ASP   670      41.520  36.783  35.564  1.00  0.00      PROA H
ATOM   1597  CG  ASP   670      41.488  35.990  33.575  1.00  0.00      PROA C
ATOM   1598  OD1 ASP   670      42.182  35.673  32.578  1.00  0.00      PROA O
ATOM   1599  OD2 ASP   670      40.268  36.258  33.475  1.00  0.00      PROA O
ATOM   1600  C   ASP   670      40.959  34.008  35.726  1.00  0.00      PROA C
ATOM   1601  O   ASP   670      40.625  33.244  34.820  1.00  0.00      PROA O
ATOM   1602  N   LEU   671      40.194  34.235  36.794  1.00  0.00      PROA N
ATOM   1603  HN  LEU   671      40.507  34.887  37.493  1.00  0.00      PROA H
ATOM   1604  CA  LEU   671      38.965  33.471  37.035  1.00  0.00      PROA C
ATOM   1605  HA  LEU   671      39.238  32.426  37.062  1.00  0.00      PROA H
ATOM   1606  CB  LEU   671      38.359  33.889  38.374  1.00  0.00      PROA C
ATOM   1607  HB1 LEU   671      38.212  34.992  38.349  1.00  0.00      PROA H
ATOM   1608  HB2 LEU   671      39.086  33.662  39.184  1.00  0.00      PROA H
ATOM   1609  CG  LEU   671      37.011  33.247  38.696  1.00  0.00      PROA C
ATOM   1610  HG  LEU   671      36.274  33.444  37.881  1.00  0.00      PROA H
ATOM   1611  CD1 LEU   671      37.233  31.747  38.796  1.00  0.00      PROA C
ATOM   1612 HD11 LEU   671      37.989  31.513  39.576  1.00  0.00      PROA H
ATOM   1613 HD12 LEU   671      37.572  31.313  37.832  1.00  0.00      PROA H
ATOM   1614 HD13 LEU   671      36.285  31.238  39.074  1.00  0.00      PROA H
ATOM   1615  CD2 LEU   671      36.389  33.844  39.974  1.00  0.00      PROA C
ATOM   1616 HD21 LEU   671      36.173  34.924  39.837  1.00  0.00      PROA H
ATOM   1617 HD22 LEU   671      37.088  33.724  40.829  1.00  0.00      PROA H
ATOM   1618 HD23 LEU   671      35.448  33.313  40.222  1.00  0.00      PROA H
ATOM   1619  C   LEU   671      37.939  33.634  35.912  1.00  0.00      PROA C
ATOM   1620  O   LEU   671      37.259  32.673  35.546  1.00  0.00      PROA O
ATOM   1621  N   LEU   672      37.794  34.848  35.376  1.00  0.00      PROA N
ATOM   1622  HN  LEU   672      38.418  35.588  35.619  1.00  0.00      PROA H
ATOM   1623  CA  LEU   672      36.776  35.106  34.360  1.00  0.00      PROA C
ATOM   1624  HA  LEU   672      35.820  34.852  34.796  1.00  0.00      PROA H
ATOM   1625  CB  LEU   672      36.804  36.584  33.964  1.00  0.00      PROA C
ATOM   1626  HB1 LEU   672      37.818  36.845  33.583  1.00  0.00      PROA H
ATOM   1627  HB2 LEU   672      36.641  37.198  34.873  1.00  0.00      PROA H
ATOM   1628  CG  LEU   672      35.764  36.994  32.915  1.00  0.00      PROA C
ATOM   1629  HG  LEU   672      35.952  36.425  31.973  1.00  0.00      PROA H
ATOM   1630  CD1 LEU   672      34.387  36.649  33.418  1.00  0.00      PROA C
ATOM   1631 HD11 LEU   672      34.197  37.135  34.402  1.00  0.00      PROA H
ATOM   1632 HD12 LEU   672      34.248  35.554  33.528  1.00  0.00      PROA H
ATOM   1633 HD13 LEU   672      33.611  37.021  32.715  1.00  0.00      PROA H
ATOM   1634  CD2 LEU   672      35.862  38.488  32.553  1.00  0.00      PROA C
ATOM   1635 HD21 LEU   672      36.876  38.726  32.169  1.00  0.00      PROA H
ATOM   1636 HD22 LEU   672      35.661  39.104  33.456  1.00  0.00      PROA H
ATOM   1637 HD23 LEU   672      35.113  38.754  31.779  1.00  0.00      PROA H
ATOM   1638  C   LEU   672      36.959  34.214  33.131  1.00  0.00      PROA C
ATOM   1639  O   LEU   672      36.026  33.513  32.705  1.00  0.00      PROA O
ATOM   1640  N   ASN   673      38.165  34.231  32.542  1.00  0.00      PROA N
ATOM   1641  HN  ASN   673      38.910  34.820  32.891  1.00  0.00      PROA H
ATOM   1642  CA  ASN   673      38.441  33.380  31.391  1.00  0.00      PROA C
ATOM   1643  HA  ASN   673      37.701  33.578  30.627  1.00  0.00      PROA H
ATOM   1644  CB  ASN   673      39.847  33.649  30.851  1.00  0.00      PROA C
ATOM   1645  HB1 ASN   673      40.210  32.772  30.268  1.00  0.00      PROA H
ATOM   1646  HB2 ASN   673      40.557  33.797  31.695  1.00  0.00      PROA H
ATOM   1647  CG  ASN   673      39.875  34.801  29.890  1.00  0.00      PROA C
ATOM   1648  OD1 ASN   673      39.199  34.771  28.865  1.00  0.00      PROA O
ATOM   1649  ND2 ASN   673      40.630  35.843  30.226  1.00  0.00      PROA N
ATOM   1650 HD21 ASN   673      41.088  35.836  31.134  1.00  0.00      PROA H
ATOM   1651 HD22 ASN   673      40.905  36.477  29.518  1.00  0.00      PROA H
ATOM   1652  C   ASN   673      38.281  31.912  31.741  1.00  0.00      PROA C
ATOM   1653  O   ASN   673      37.741  31.140  30.945  1.00  0.00      PROA O
ATOM   1654  N   PHE   674      38.723  31.520  32.940  1.00  0.00      PROA N
ATOM   1655  HN  PHE   674      39.190  32.158  33.556  1.00  0.00      PROA H
ATOM   1656  CA  PHE   674      38.591  30.133  33.370  1.00  0.00      PROA C
ATOM   1657  HA  PHE   674      39.105  29.501  32.656  1.00  0.00      PROA H
ATOM   1658  CB  PHE   674      39.227  29.952  34.756  1.00  0.00      PROA C
ATOM   1659  HB1 PHE   674      38.827  30.707  35.466  1.00  0.00      PROA H
ATOM   1660  HB2 PHE   674      40.324  30.131  34.680  1.00  0.00      PROA H
ATOM   1661  CG  PHE   674      39.001  28.594  35.346  1.00  0.00      PROA C
ATOM   1662  CD1 PHE   674      39.888  27.555  35.105  1.00  0.00      PROA C
ATOM   1663  HD1 PHE   674      40.758  27.733  34.487  1.00  0.00      PROA H
ATOM   1664  CE1 PHE   674      39.658  26.287  35.639  1.00  0.00      PROA C
ATOM   1665  HE1 PHE   674      40.366  25.490  35.453  1.00  0.00      PROA H
ATOM   1666  CZ  PHE   674      38.545  26.064  36.416  1.00  0.00      PROA C
ATOM   1667  HZ  PHE   674      38.378  25.087  36.849  1.00  0.00      PROA H
ATOM   1668  CD2 PHE   674      37.882  28.346  36.130  1.00  0.00      PROA C
ATOM   1669  HD2 PHE   674      37.185  29.150  36.329  1.00  0.00      PROA H
ATOM   1670  CE2 PHE   674      37.656  27.093  36.666  1.00  0.00      PROA C
ATOM   1671  HE2 PHE   674      36.787  26.929  37.286  1.00  0.00      PROA H
ATOM   1672  C   PHE   674      37.130  29.688  33.388  1.00  0.00      PROA C
ATOM   1673  O   PHE   674      36.808  28.586  32.946  1.00  0.00      PROA O
ATOM   1674  N   LEU   675      36.227  30.535  33.888  1.00  0.00      PROA N
ATOM   1675  HN  LEU   675      36.507  31.416  34.283  1.00  0.00      PROA H
ATOM   1676  CA  LEU   675      34.824  30.146  33.955  1.00  0.00      PROA C
ATOM   1677  HA  LEU   675      34.754  29.155  34.379  1.00  0.00      PROA H
ATOM   1678  CB  LEU   675      34.029  31.139  34.815  1.00  0.00      PROA C
ATOM   1679  HB1 LEU   675      32.936  30.972  34.667  1.00  0.00      PROA H
ATOM   1680  HB2 LEU   675      34.257  32.172  34.462  1.00  0.00      PROA H
ATOM   1681  CG  LEU   675      34.283  31.075  36.327  1.00  0.00      PROA C
ATOM   1682  HG  LEU   675      35.382  31.188  36.499  1.00  0.00      PROA H
ATOM   1683  CD1 LEU   675      33.583  32.212  37.068  1.00  0.00      PROA C
ATOM   1684 HD11 LEU   675      32.485  32.148  36.912  1.00  0.00      PROA H
ATOM   1685 HD12 LEU   675      33.936  33.196  36.693  1.00  0.00      PROA H
ATOM   1686 HD13 LEU   675      33.793  32.156  38.158  1.00  0.00      PROA H
ATOM   1687  CD2 LEU   675      33.846  29.749  36.901  1.00  0.00      PROA C
ATOM   1688 HD21 LEU   675      34.418  28.913  36.451  1.00  0.00      PROA H
ATOM   1689 HD22 LEU   675      32.763  29.581  36.725  1.00  0.00      PROA H
ATOM   1690 HD23 LEU   675      34.022  29.727  37.999  1.00  0.00      PROA H
ATOM   1691  C   LEU   675      34.228  30.045  32.561  1.00  0.00      PROA C
ATOM   1692  O   LEU   675      33.423  29.148  32.281  1.00  0.00      PROA O
ATOM   1693  N   ARG   676      34.635  30.945  31.666  1.00  0.00      PROA N
ATOM   1694  HN  ARG   676      35.290  31.658  31.923  1.00  0.00      PROA H
ATOM   1695  CA  ARG   676      34.084  30.952  30.322  1.00  0.00      PROA C
ATOM   1696  HA  ARG   676      33.005  30.875  30.381  1.00  0.00      PROA H
ATOM   1697  CB  ARG   676      34.454  32.256  29.611  1.00  0.00      PROA C
ATOM   1698  HB1 ARG   676      34.173  32.170  28.535  1.00  0.00      PROA H
ATOM   1699  HB2 ARG   676      35.560  32.391  29.669  1.00  0.00      PROA H
ATOM   1700  CG  ARG   676      33.749  33.469  30.168  1.00  0.00      PROA C
ATOM   1701  HG1 ARG   676      33.853  33.509  31.276  1.00  0.00      PROA H
ATOM   1702  HG2 ARG   676      32.662  33.392  29.936  1.00  0.00      PROA H
ATOM   1703  CD  ARG   676      34.335  34.760  29.582  1.00  0.00      PROA C
ATOM   1704  HD1 ARG   676      34.394  34.672  28.471  1.00  0.00      PROA H
ATOM   1705  HD2 ARG   676      35.358  34.918  29.999  1.00  0.00      PROA H
ATOM   1706  NE  ARG   676      33.482  35.898  29.911  1.00  0.00      PROA N
ATOM   1707  HE  ARG   676      32.623  35.761  30.423  1.00  0.00      PROA H
ATOM   1708  CZ  ARG   676      33.760  37.173  29.632  1.00  0.00      PROA C
ATOM   1709  NH1 ARG   676      34.902  37.499  29.027  1.00  0.00      PROA N
ATOM   1710 HH11 ARG   676      35.531  36.778  28.782  1.00  0.00      PROA H
ATOM   1711 HH12 ARG   676      35.072  38.440  28.747  1.00  0.00      PROA H
ATOM   1712  NH2 ARG   676      32.890  38.132  29.980  1.00  0.00      PROA N
ATOM   1713 HH21 ARG   676      32.076  37.841  30.477  1.00  0.00      PROA H
ATOM   1714 HH22 ARG   676      33.073  39.086  29.787  1.00  0.00      PROA H
ATOM   1715  C   ARG   676      34.571  29.741  29.538  1.00  0.00      PROA C
ATOM   1716  O   ARG   676      33.782  29.070  28.864  1.00  0.00      PROA O
ATOM   1717  N   ARG   677      35.872  29.441  29.617  1.00  0.00      PROA N
ATOM   1718  HN  ARG   677      36.524  29.994  30.147  1.00  0.00      PROA H
ATOM   1719  CA  ARG   677      36.381  28.274  28.903  1.00  0.00      PROA C
ATOM   1720  HA  ARG   677      36.027  28.303  27.881  1.00  0.00      PROA H
ATOM   1721  CB  ARG   677      37.912  28.244  28.917  1.00  0.00      PROA C
ATOM   1722  HB1 ARG   677      38.287  27.400  28.295  1.00  0.00      PROA H
ATOM   1723  HB2 ARG   677      38.253  28.053  29.966  1.00  0.00      PROA H
ATOM   1724  CG  ARG   677      38.569  29.544  28.489  1.00  0.00      PROA C
ATOM   1725  HG1 ARG   677      39.658  29.441  28.696  1.00  0.00      PROA H
ATOM   1726  HG2 ARG   677      38.239  30.445  29.000  1.00  0.00      PROA H
ATOM   1727  CD  ARG   677      38.391  29.872  27.008  1.00  0.00      PROA C
ATOM   1728  HD1 ARG   677      38.543  28.937  26.419  1.00  0.00      PROA H
ATOM   1729  HD2 ARG   677      39.192  30.575  26.675  1.00  0.00      PROA H
ATOM   1730  NE  ARG   677      37.074  30.400  26.660  1.00  0.00      PROA N
ATOM   1731  HE  ARG   677      36.345  29.763  26.372  1.00  0.00      PROA H
ATOM   1732  CZ  ARG   677      36.746  31.693  26.624  1.00  0.00      PROA C
ATOM   1733  NH1 ARG   677      37.638  32.625  26.920  1.00  0.00      PROA N
ATOM   1734 HH11 ARG   677      38.568  32.348  27.127  1.00  0.00      PROA H
ATOM   1735 HH12 ARG   677      37.470  33.582  26.733  1.00  0.00      PROA H
ATOM   1736  NH2 ARG   677      35.511  32.050  26.290  1.00  0.00      PROA N
ATOM   1737 HH21 ARG   677      35.364  32.986  26.012  1.00  0.00      PROA H
ATOM   1738 HH22 ARG   677      34.889  31.328  25.930  1.00  0.00      PROA H
ATOM   1739  C   ARG   677      35.828  27.004  29.512  1.00  0.00      PROA C
ATOM   1740  O   ARG   677      35.554  26.036  28.800  1.00  0.00      PROA O
ATOM   1741  N   LYS   678      35.620  27.011  30.829  1.00  0.00      PROA N
ATOM   1742  HN  LYS   678      35.903  27.789  31.398  1.00  0.00      PROA H
ATOM   1743  CA  LYS   678      35.064  25.855  31.507  1.00  0.00      PROA C
ATOM   1744  HA  LYS   678      35.632  24.997  31.186  1.00  0.00      PROA H
ATOM   1745  CB  LYS   678      35.126  26.045  33.020  1.00  0.00      PROA C
ATOM   1746  HB1 LYS   678      34.379  26.799  33.359  1.00  0.00      PROA H
ATOM   1747  HB2 LYS   678      36.133  26.451  33.271  1.00  0.00      PROA H
ATOM   1748  CG  LYS   678      35.026  24.771  33.770  1.00  0.00      PROA C
ATOM   1749  HG1 LYS   678      34.175  24.153  33.433  1.00  0.00      PROA H
ATOM   1750  HG2 LYS   678      34.961  25.099  34.820  1.00  0.00      PROA H
ATOM   1751  CD  LYS   678      36.303  23.978  33.607  1.00  0.00      PROA C
ATOM   1752  HD1 LYS   678      37.116  24.465  34.197  1.00  0.00      PROA H
ATOM   1753  HD2 LYS   678      36.644  23.945  32.549  1.00  0.00      PROA H
ATOM   1754  CE  LYS   678      36.045  22.571  34.076  1.00  0.00      PROA C
ATOM   1755  HE1 LYS   678      35.268  22.076  33.456  1.00  0.00      PROA H
ATOM   1756  HE2 LYS   678      35.689  22.580  35.132  1.00  0.00      PROA H
ATOM   1757  NZ  LYS   678      37.270  21.724  34.034  1.00  0.00      PROA N
ATOM   1758  HZ1 LYS   678      38.052  22.131  34.587  1.00  0.00      PROA H
ATOM   1759  HZ2 LYS   678      37.630  21.636  33.068  1.00  0.00      PROA H
ATOM   1760  HZ3 LYS   678      37.030  20.779  34.428  1.00  0.00      PROA H
ATOM   1761  C   LYS   678      33.629  25.609  31.082  1.00  0.00      PROA C
ATOM   1762  O   LYS   678      33.226  24.460  30.882  1.00  0.00      PROA O
ATOM   1763  N   ALA   679      32.838  26.671  30.935  1.00  0.00      PROA N
ATOM   1764  HN  ALA   679      33.141  27.605  31.146  1.00  0.00      PROA H
ATOM   1765  CA  ALA   679      31.459  26.468  30.498  1.00  0.00      PROA C
ATOM   1766  HA  ALA   679      30.981  25.736  31.132  1.00  0.00      PROA H
ATOM   1767  CB  ALA   679      30.654  27.780  30.600  1.00  0.00      PROA C
ATOM   1768  HB1 ALA   679      31.042  28.530  29.877  1.00  0.00      PROA H
ATOM   1769  HB2 ALA   679      30.763  28.214  31.615  1.00  0.00      PROA H
ATOM   1770  HB3 ALA   679      29.576  27.602  30.397  1.00  0.00      PROA H
ATOM   1771  C   ALA   679      31.424  25.909  29.080  1.00  0.00      PROA C
ATOM   1772  O   ALA   679      30.610  25.029  28.772  1.00  0.00      PROA O
ATOM   1773  N   GLU   680      32.315  26.390  28.208  1.00  0.00      PROA N
ATOM   1774  HN  GLU   680      32.930  27.149  28.434  1.00  0.00      PROA H
ATOM   1775  CA  GLU   680      32.384  25.853  26.855  1.00  0.00      PROA C
ATOM   1776  HA  GLU   680      31.400  25.894  26.407  1.00  0.00      PROA H
ATOM   1777  CB  GLU   680      33.356  26.663  26.000  1.00  0.00      PROA C
ATOM   1778  HB1 GLU   680      33.575  26.134  25.042  1.00  0.00      PROA H
ATOM   1779  HB2 GLU   680      34.314  26.722  26.572  1.00  0.00      PROA H
ATOM   1780  CG  GLU   680      32.848  28.032  25.671  1.00  0.00      PROA C
ATOM   1781  HG1 GLU   680      32.388  28.506  26.569  1.00  0.00      PROA H
ATOM   1782  HG2 GLU   680      32.069  27.996  24.881  1.00  0.00      PROA H
ATOM   1783  CD  GLU   680      33.951  28.968  25.233  1.00  0.00      PROA C
ATOM   1784  OE1 GLU   680      33.663  30.158  24.987  1.00  0.00      PROA O
ATOM   1785  OE2 GLU   680      35.108  28.514  25.149  1.00  0.00      PROA O
ATOM   1786  C   GLU   680      32.805  24.391  26.867  1.00  0.00      PROA C
ATOM   1787  O   GLU   680      32.287  23.591  26.081  1.00  0.00      PROA O
ATOM   1788  N   ALA   681      33.746  24.019  27.744  1.00  0.00      PROA N
ATOM   1789  HN  ALA   681      34.235  24.703  28.292  1.00  0.00      PROA H
ATOM   1790  CA  ALA   681      34.169  22.622  27.792  1.00  0.00      PROA C
ATOM   1791  HA  ALA   681      34.420  22.302  26.788  1.00  0.00      PROA H
ATOM   1792  CB  ALA   681      35.399  22.459  28.687  1.00  0.00      PROA C
ATOM   1793  HB1 ALA   681      35.227  22.918  29.682  1.00  0.00      PROA H
ATOM   1794  HB2 ALA   681      36.249  23.013  28.227  1.00  0.00      PROA H
ATOM   1795  HB3 ALA   681      35.703  21.395  28.780  1.00  0.00      PROA H
ATOM   1796  C   ALA   681      33.043  21.723  28.269  1.00  0.00      PROA C
ATOM   1797  O   ALA   681      32.893  20.597  27.789  1.00  0.00      PROA O
ATOM   1798  N   MET   682      32.226  22.207  29.205  1.00  0.00      PROA N
ATOM   1799  HN  MET   682      32.315  23.148  29.540  1.00  0.00      PROA H
ATOM   1800  CA  MET   682      31.120  21.394  29.691  1.00  0.00      PROA C
ATOM   1801  HA  MET   682      31.487  20.403  29.925  1.00  0.00      PROA H
ATOM   1802  CB  MET   682      30.528  22.006  30.961  1.00  0.00      PROA C
ATOM   1803  HB1 MET   682      29.628  21.426  31.271  1.00  0.00      PROA H
ATOM   1804  HB2 MET   682      30.184  23.043  30.731  1.00  0.00      PROA H
ATOM   1805  CG  MET   682      31.505  22.054  32.134  1.00  0.00      PROA C
ATOM   1806  HG1 MET   682      32.426  22.593  31.874  1.00  0.00      PROA H
ATOM   1807  HG2 MET   682      31.807  21.006  32.344  1.00  0.00      PROA H
ATOM   1808  SD  MET   682      30.807  22.795  33.641  1.00  0.00      PROA S
ATOM   1809  CE  MET   682      31.609  24.372  33.677  1.00  0.00      PROA C
ATOM   1810  HE1 MET   682      31.855  24.730  32.675  1.00  0.00      PROA H
ATOM   1811  HE2 MET   682      32.489  24.355  34.338  1.00  0.00      PROA H
ATOM   1812  HE3 MET   682      30.922  25.129  34.117  1.00  0.00      PROA H
ATOM   1813  C   MET   682      30.047  21.209  28.621  1.00  0.00      PROA C
ATOM   1814  O   MET   682      29.390  20.166  28.577  1.00  0.00      PROA O
ATOM   1815  N   LEU   683      29.875  22.187  27.732  1.00  0.00      PROA N
ATOM   1816  HN  LEU   683      30.369  23.056  27.799  1.00  0.00      PROA H
ATOM   1817  CA  LEU   683      28.845  22.097  26.702  1.00  0.00      PROA C
ATOM   1818  HA  LEU   683      27.993  21.549  27.082  1.00  0.00      PROA H
ATOM   1819  CB  LEU   683      28.368  23.488  26.289  1.00  0.00      PROA C
ATOM   1820  HB1 LEU   683      27.783  23.450  25.341  1.00  0.00      PROA H
ATOM   1821  HB2 LEU   683      29.307  24.044  26.042  1.00  0.00      PROA H
ATOM   1822  CG  LEU   683      27.603  24.379  27.254  1.00  0.00      PROA C
ATOM   1823  HG  LEU   683      27.969  24.198  28.295  1.00  0.00      PROA H
ATOM   1824  CD1 LEU   683      27.829  25.845  26.912  1.00  0.00      PROA C
ATOM   1825 HD11 LEU   683      27.507  26.057  25.870  1.00  0.00      PROA H
ATOM   1826 HD12 LEU   683      28.911  26.095  26.988  1.00  0.00      PROA H
ATOM   1827 HD13 LEU   683      27.270  26.503  27.609  1.00  0.00      PROA H
ATOM   1828  CD2 LEU   683      26.140  24.035  27.147  1.00  0.00      PROA C
ATOM   1829 HD21 LEU   683      25.978  22.962  27.395  1.00  0.00      PROA H
ATOM   1830 HD22 LEU   683      25.765  24.224  26.118  1.00  0.00      PROA H
ATOM   1831 HD23 LEU   683      25.550  24.653  27.857  1.00  0.00      PROA H
ATOM   1832  C   LEU   683      29.312  21.363  25.450  1.00  0.00      PROA C
ATOM   1833  O   LEU   683      28.476  21.042  24.597  1.00  0.00      PROA O
ATOM   1834  N   GLY   684      30.620  21.106  25.314  1.00  0.00      PROA N
ATOM   1835  HN  GLY   684      31.252  21.460  26.004  1.00  0.00      PROA H
ATOM   1836  CA  GLY   684      31.170  20.462  24.147  1.00  0.00      PROA C
ATOM   1837  HA1 GLY   684      32.222  20.319  24.339  1.00  0.00      PROA H
ATOM   1838  HA2 GLY   684      30.987  21.106  23.299  1.00  0.00      PROA H
ATOM   1839  C   GLY   684      30.596  19.083  23.794  1.00  0.00      PROA C
ATOM   1840  O   GLY   684      30.358  18.839  22.613  1.00  0.00      PROA O
ATOM   1841  N   PRO   685      30.410  18.195  24.776  1.00  0.00      PROA N
ATOM   1842  CD  PRO   685      30.746  18.260  26.207  1.00  0.00      PROA C
ATOM   1843  HD1 PRO   685      29.966  18.868  26.705  1.00  0.00      PROA H
ATOM   1844  HD2 PRO   685      31.755  18.696  26.376  1.00  0.00      PROA H
ATOM   1845  CA  PRO   685      29.862  16.867  24.410  1.00  0.00      PROA C
ATOM   1846  HA  PRO   685      30.559  16.386  23.736  1.00  0.00      PROA H
ATOM   1847  CB  PRO   685      29.722  16.157  25.761  1.00  0.00      PROA C
ATOM   1848  HB1 PRO   685      29.927  15.068  25.664  1.00  0.00      PROA H
ATOM   1849  HB2 PRO   685      28.688  16.272  26.171  1.00  0.00      PROA H
ATOM   1850  CG  PRO   685      30.643  16.832  26.659  1.00  0.00      PROA C
ATOM   1851  HG1 PRO   685      30.355  16.754  27.732  1.00  0.00      PROA H
ATOM   1852  HG2 PRO   685      31.660  16.373  26.550  1.00  0.00      PROA H
ATOM   1853  C   PRO   685      28.531  16.939  23.684  1.00  0.00      PROA C
ATOM   1854  O   PRO   685      28.316  16.179  22.734  1.00  0.00      PROA O
ATOM   1855  N   SER   686      27.631  17.829  24.100  1.00  0.00      PROA N
ATOM   1856  HN  SER   686      27.798  18.459  24.859  1.00  0.00      PROA H
ATOM   1857  CA  SER   686      26.335  17.918  23.442  1.00  0.00      PROA C
ATOM   1858  HA  SER   686      25.911  16.925  23.386  1.00  0.00      PROA H
ATOM   1859  CB  SER   686      25.409  18.815  24.250  1.00  0.00      PROA C
ATOM   1860  HB1 SER   686      24.345  18.507  24.129  1.00  0.00      PROA H
ATOM   1861  HB2 SER   686      25.500  19.877  23.926  1.00  0.00      PROA H
ATOM   1862  OG  SER   686      25.795  18.795  25.609  1.00  0.00      PROA O
ATOM   1863  HG1 SER   686      25.595  17.923  25.970  1.00  0.00      PROA H
ATOM   1864  C   SER   686      26.462  18.443  22.024  1.00  0.00      PROA C
ATOM   1865  O   SER   686      25.703  18.035  21.138  1.00  0.00      PROA O
ATOM   1866  N   LEU   687      27.416  19.336  21.791  1.00  0.00      PROA N
ATOM   1867  HN  LEU   687      28.052  19.592  22.518  1.00  0.00      PROA H
ATOM   1868  CA  LEU   687      27.593  19.982  20.502  1.00  0.00      PROA C
ATOM   1869  HA  LEU   687      26.737  19.792  19.869  1.00  0.00      PROA H
ATOM   1870  CB  LEU   687      27.726  21.490  20.709  1.00  0.00      PROA C
ATOM   1871  HB1 LEU   687      27.914  22.004  19.743  1.00  0.00      PROA H
ATOM   1872  HB2 LEU   687      28.604  21.678  21.370  1.00  0.00      PROA H
ATOM   1873  CG  LEU   687      26.490  22.125  21.370  1.00  0.00      PROA C
ATOM   1874  HG  LEU   687      26.244  21.562  22.304  1.00  0.00      PROA H
ATOM   1875  CD1 LEU   687      26.738  23.556  21.786  1.00  0.00      PROA C
ATOM   1876 HD11 LEU   687      27.001  24.184  20.908  1.00  0.00      PROA H
ATOM   1877 HD12 LEU   687      27.578  23.614  22.515  1.00  0.00      PROA H
ATOM   1878 HD13 LEU   687      25.836  23.995  22.264  1.00  0.00      PROA H
ATOM   1879  CD2 LEU   687      25.299  22.071  20.443  1.00  0.00      PROA C
ATOM   1880 HD21 LEU   687      25.015  21.020  20.220  1.00  0.00      PROA H
ATOM   1881 HD22 LEU   687      25.522  22.584  19.482  1.00  0.00      PROA H
ATOM   1882 HD23 LEU   687      24.430  22.586  20.908  1.00  0.00      PROA H
ATOM   1883  C   LEU   687      28.783  19.413  19.732  1.00  0.00      PROA C
ATOM   1884  O   LEU   687      29.387  20.118  18.920  1.00  0.00      PROA O
ATOM   1885  N   SER   688      29.150  18.172  19.956  1.00  0.00      PROA N
ATOM   1886  HN  SER   688      28.733  17.542  20.618  1.00  0.00      PROA H
ATOM   1887  CA  SER   688      30.249  17.591  19.202  1.00  0.00      PROA C
ATOM   1888  HA  SER   688      30.006  17.652  18.160  1.00  0.00      PROA H
ATOM   1889  CB  SER   688      31.592  18.297  19.442  1.00  0.00      PROA C
ATOM   1890  HB1 SER   688      32.025  18.601  18.465  1.00  0.00      PROA H
ATOM   1891  HB2 SER   688      32.328  17.603  19.908  1.00  0.00      PROA H
ATOM   1892  OG  SER   688      31.511  19.442  20.272  1.00  0.00      PROA O
ATOM   1893  HG1 SER   688      30.960  19.146  21.025  1.00  0.00      PROA H
ATOM   1894  C   SER   688      30.349  16.130  19.558  1.00  0.00      PROA C
ATOM   1895  OT1 SER   688      29.527  15.667  20.393  1.00  0.00      PROA O
ATOM   1896  OT2 SER   688      31.250  15.446  19.002  1.00  0.00      PROA O
TER
ATOM   1897  N   GLY   747      39.873  18.820  32.031  1.00  0.00      PROB N
ATOM   1898  HT1 GLY   747      40.661  18.448  31.439  1.00  0.00      PROB H
ATOM   1899  HT2 GLY   747      40.335  19.332  32.816  1.00  0.00      PROB H
ATOM   1900  HT3 GLY   747      39.370  19.522  31.453  1.00  0.00      PROB H
ATOM   1901  CA  GLY   747      39.048  17.739  32.541  1.00  0.00      PROB C
ATOM   1902  HA1 GLY   747      39.722  16.938  32.816  1.00  0.00      PROB H
ATOM   1903  HA2 GLY   747      38.351  17.453  31.777  1.00  0.00      PROB H
ATOM   1904  C   GLY   747      38.272  18.087  33.800  1.00  0.00      PROB C
ATOM   1905  O   GLY   747      38.688  18.951  34.568  1.00  0.00      PROB O
ATOM   1906  N   ARG   748      37.140  17.403  33.996  1.00  0.00      PROB N
ATOM   1907  HN  ARG   748      36.830  16.762  33.293  1.00  0.00      PROB H
ATOM   1908  CA  ARG   748      36.231  17.439  35.141  1.00  0.00      PROB C
ATOM   1909  HA  ARG   748      35.656  16.538  35.078  1.00  0.00      PROB H
ATOM   1910  CB  ARG   748      37.003  17.320  36.463  1.00  0.00      PROB C
ATOM   1911  HB1 ARG   748      38.051  17.676  36.414  1.00  0.00      PROB H
ATOM   1912  HB2 ARG   748      37.074  16.232  36.696  1.00  0.00      PROB H
ATOM   1913  CG  ARG   748      36.316  18.065  37.615  1.00  0.00      PROB C
ATOM   1914  HG1 ARG   748      35.247  18.328  37.481  1.00  0.00      PROB H
ATOM   1915  HG2 ARG   748      36.862  19.025  37.762  1.00  0.00      PROB H
ATOM   1916  CD  ARG   748      36.197  17.277  38.903  1.00  0.00      PROB C
ATOM   1917  HD1 ARG   748      36.955  16.459  38.914  1.00  0.00      PROB H
ATOM   1918  HD2 ARG   748      35.200  16.796  39.030  1.00  0.00      PROB H
ATOM   1919  NE  ARG   748      36.492  18.117  40.069  1.00  0.00      PROB N
ATOM   1920  HE  ARG   748      37.442  18.319  40.329  1.00  0.00      PROB H
ATOM   1921  CZ  ARG   748      35.635  18.958  40.653  1.00  0.00      PROB C
ATOM   1922  NH1 ARG   748      34.394  19.099  40.198  1.00  0.00      PROB N
ATOM   1923 HH11 ARG   748      34.097  18.694  39.344  1.00  0.00      PROB H
ATOM   1924 HH12 ARG   748      33.835  19.830  40.592  1.00  0.00      PROB H
ATOM   1925  NH2 ARG   748      36.032  19.668  41.699  1.00  0.00      PROB N
ATOM   1926 HH21 ARG   748      35.431  20.434  41.967  1.00  0.00      PROB H
ATOM   1927 HH22 ARG   748      37.011  19.815  41.822  1.00  0.00      PROB H
ATOM   1928  C   ARG   748      35.347  18.682  35.152  1.00  0.00      PROB C
ATOM   1929  O   ARG   748      35.852  19.808  35.175  1.00  0.00      PROB O
ATOM   1930  N   PRO   749      34.030  18.514  35.144  1.00  0.00      PROB N
ATOM   1931  CD  PRO   749      33.295  17.247  35.030  1.00  0.00      PROB C
ATOM   1932  HD1 PRO   749      33.023  16.909  36.054  1.00  0.00      PROB H
ATOM   1933  HD2 PRO   749      33.825  16.443  34.475  1.00  0.00      PROB H
ATOM   1934  CA  PRO   749      33.137  19.673  35.065  1.00  0.00      PROB C
ATOM   1935  HA  PRO   749      33.510  20.360  34.319  1.00  0.00      PROB H
ATOM   1936  CB  PRO   749      31.784  19.059  34.673  1.00  0.00      PROB C
ATOM   1937  HB1 PRO   749      31.298  19.638  33.866  1.00  0.00      PROB H
ATOM   1938  HB2 PRO   749      31.083  19.037  35.544  1.00  0.00      PROB H
ATOM   1939  CG  PRO   749      32.073  17.652  34.269  1.00  0.00      PROB C
ATOM   1940  HG1 PRO   749      31.227  16.950  34.422  1.00  0.00      PROB H
ATOM   1941  HG2 PRO   749      32.333  17.640  33.183  1.00  0.00      PROB H
ATOM   1942  C   PRO   749      33.037  20.404  36.398  1.00  0.00      PROB C
ATOM   1943  O   PRO   749      33.296  19.853  37.469  1.00  0.00      PROB O
ATOM   1944  N   LEU   750      32.639  21.670  36.319  1.00  0.00      PROB N
ATOM   1945  HN  LEU   750      32.332  22.081  35.469  1.00  0.00      PROB H
ATOM   1946  CA  LEU   750      32.427  22.442  37.528  1.00  0.00      PROB C
ATOM   1947  HA  LEU   750      33.249  22.270  38.211  1.00  0.00      PROB H
ATOM   1948  CB  LEU   750      32.309  23.935  37.228  1.00  0.00      PROB C
ATOM   1949  HB1 LEU   750      31.846  24.443  38.113  1.00  0.00      PROB H
ATOM   1950  HB2 LEU   750      31.588  24.076  36.395  1.00  0.00      PROB H
ATOM   1951  CG  LEU   750      33.580  24.746  36.981  1.00  0.00      PROB C
ATOM   1952  HG  LEU   750      34.075  24.178  36.177  1.00  0.00      PROB H
ATOM   1953  CD1 LEU   750      33.190  26.160  36.613  1.00  0.00      PROB C
ATOM   1954 HD11 LEU   750      32.677  26.656  37.465  1.00  0.00      PROB H
ATOM   1955 HD12 LEU   750      32.507  26.184  35.738  1.00  0.00      PROB H
ATOM   1956 HD13 LEU   750      34.094  26.754  36.362  1.00  0.00      PROB H
ATOM   1957  CD2 LEU   750      34.525  24.736  38.174  1.00  0.00      PROB C
ATOM   1958 HD21 LEU   750      34.795  23.701  38.477  1.00  0.00      PROB H
ATOM   1959 HD22 LEU   750      34.042  25.226  39.048  1.00  0.00      PROB H
ATOM   1960 HD23 LEU   750      35.459  25.287  37.945  1.00  0.00      PROB H
ATOM   1961  C   LEU   750      31.168  21.981  38.250  1.00  0.00      PROB C
ATOM   1962  O   LEU   750      30.198  21.499  37.647  1.00  0.00      PROB O
ATOM   1963  N   GLU   751      31.192  22.169  39.563  1.00  0.00      PROB N
ATOM   1964  HN  GLU   751      32.055  22.436  40.020  1.00  0.00      PROB H
ATOM   1965  CA  GLU   751      30.059  21.921  40.434  1.00  0.00      PROB C
ATOM   1966  HA  GLU   751      29.187  21.645  39.855  1.00  0.00      PROB H
ATOM   1967  CB  GLU   751      30.363  20.833  41.456  1.00  0.00      PROB C
ATOM   1968  HB1 GLU   751      29.792  20.958  42.407  1.00  0.00      PROB H
ATOM   1969  HB2 GLU   751      31.444  20.940  41.730  1.00  0.00      PROB H
ATOM   1970  CG  GLU   751      30.091  19.436  40.981  1.00  0.00      PROB C
ATOM   1971  HG1 GLU   751      30.474  19.312  39.941  1.00  0.00      PROB H
ATOM   1972  HG2 GLU   751      29.006  19.214  40.983  1.00  0.00      PROB H
ATOM   1973  CD  GLU   751      30.789  18.387  41.833  1.00  0.00      PROB C
ATOM   1974  OE1 GLU   751      31.011  18.642  43.040  1.00  0.00      PROB O
ATOM   1975  OE2 GLU   751      31.127  17.315  41.285  1.00  0.00      PROB O
ATOM   1976  C   GLU   751      29.725  23.203  41.168  1.00  0.00      PROB C
ATOM   1977  O   GLU   751      30.548  24.114  41.271  1.00  0.00      PROB O
ATOM   1978  N   LEU   752      28.503  23.250  41.696  1.00  0.00      PROB N
ATOM   1979  HN  LEU   752      27.850  22.517  41.535  1.00  0.00      PROB H
ATOM   1980  CA  LEU   752      28.077  24.395  42.487  1.00  0.00      PROB C
ATOM   1981  HA  LEU   752      28.096  25.271  41.851  1.00  0.00      PROB H
ATOM   1982  CB  LEU   752      26.655  24.165  43.023  1.00  0.00      PROB C
ATOM   1983  HB1 LEU   752      26.598  23.152  43.484  1.00  0.00      PROB H
ATOM   1984  HB2 LEU   752      25.961  24.166  42.150  1.00  0.00      PROB H
ATOM   1985  CG  LEU   752      26.139  25.170  44.041  1.00  0.00      PROB C
ATOM   1986  HG  LEU   752      26.775  25.151  44.959  1.00  0.00      PROB H
ATOM   1987  CD1 LEU   752      26.175  26.532  43.435  1.00  0.00      PROB C
ATOM   1988 HD11 LEU   752      25.551  26.572  42.513  1.00  0.00      PROB H
ATOM   1989 HD12 LEU   752      27.205  26.846  43.165  1.00  0.00      PROB H
ATOM   1990 HD13 LEU   752      25.771  27.286  44.146  1.00  0.00      PROB H
ATOM   1991  CD2 LEU   752      24.705  24.833  44.459  1.00  0.00      PROB C
ATOM   1992 HD21 LEU   752      24.655  23.815  44.902  1.00  0.00      PROB H
ATOM   1993 HD22 LEU   752      24.030  24.854  43.575  1.00  0.00      PROB H
ATOM   1994 HD23 LEU   752      24.329  25.566  45.202  1.00  0.00      PROB H
ATOM   1995  C   LEU   752      29.052  24.652  43.625  1.00  0.00      PROB C
ATOM   1996  O   LEU   752      29.403  25.805  43.901  1.00  0.00      PROB O
ATOM   1997  N   ARG   753      29.520  23.581  44.276  1.00  0.00      PROB N
ATOM   1998  HN  ARG   753      29.271  22.662  43.987  1.00  0.00      PROB H
ATOM   1999  CA  ARG   753      30.480  23.705  45.367  1.00  0.00      PROB C
ATOM   2000  HA  ARG   753      30.088  24.373  46.118  1.00  0.00      PROB H
ATOM   2001  CB  ARG   753      30.813  22.329  45.943  1.00  0.00      PROB C
ATOM   2002  HB1 ARG   753      31.906  22.202  46.144  1.00  0.00      PROB H
ATOM   2003  HB2 ARG   753      30.564  21.553  45.182  1.00  0.00      PROB H
ATOM   2004  CG  ARG   753      30.093  22.014  47.250  1.00  0.00      PROB C
ATOM   2005  HG1 ARG   753      30.719  22.357  48.110  1.00  0.00      PROB H
ATOM   2006  HG2 ARG   753      30.001  20.910  47.344  1.00  0.00      PROB H
ATOM   2007  CD  ARG   753      28.734  22.733  47.338  1.00  0.00      PROB C
ATOM   2008  HD1 ARG   753      28.360  23.137  46.383  1.00  0.00      PROB H
ATOM   2009  HD2 ARG   753      28.865  23.571  48.066  1.00  0.00      PROB H
ATOM   2010  NE  ARG   753      27.653  21.861  47.797  1.00  0.00      PROB N
ATOM   2011  HE  ARG   753      27.861  20.910  47.995  1.00  0.00      PROB H
ATOM   2012  CZ  ARG   753      26.458  22.293  48.189  1.00  0.00      PROB C
ATOM   2013  NH1 ARG   753      26.186  23.591  48.189  1.00  0.00      PROB N
ATOM   2014 HH11 ARG   753      26.985  24.175  48.177  1.00  0.00      PROB H
ATOM   2015 HH12 ARG   753      25.457  23.832  48.820  1.00  0.00      PROB H
ATOM   2016  NH2 ARG   753      25.533  21.431  48.589  1.00  0.00      PROB N
ATOM   2017 HH21 ARG   753      25.784  20.486  48.752  1.00  0.00      PROB H
ATOM   2018 HH22 ARG   753      24.716  21.766  49.091  1.00  0.00      PROB H
ATOM   2019  C   ARG   753      31.753  24.420  44.930  1.00  0.00      PROB C
ATOM   2020  O   ARG   753      32.337  25.167  45.718  1.00  0.00      PROB O
ATOM   2021  N   ASP   754      32.214  24.198  43.694  1.00  0.00      PROB N
ATOM   2022  HN  ASP   754      31.795  23.570  43.044  1.00  0.00      PROB H
ATOM   2023  CA  ASP   754      33.384  24.944  43.217  1.00  0.00      PROB C
ATOM   2024  HA  ASP   754      34.203  24.776  43.905  1.00  0.00      PROB H
ATOM   2025  CB  ASP   754      33.798  24.497  41.817  1.00  0.00      PROB C
ATOM   2026  HB1 ASP   754      34.717  25.045  41.510  1.00  0.00      PROB H
ATOM   2027  HB2 ASP   754      33.001  24.715  41.074  1.00  0.00      PROB H
ATOM   2028  CG  ASP   754      34.123  23.033  41.739  1.00  0.00      PROB C
ATOM   2029  OD1 ASP   754      34.784  22.531  42.670  1.00  0.00      PROB O
ATOM   2030  OD2 ASP   754      33.716  22.391  40.743  1.00  0.00      PROB O
ATOM   2031  C   ASP   754      33.106  26.441  43.188  1.00  0.00      PROB C
ATOM   2032  O   ASP   754      33.947  27.247  43.593  1.00  0.00      PROB O
ATOM   2033  N   LEU   755      31.929  26.836  42.692  1.00  0.00      PROB N
ATOM   2034  HN  LEU   755      31.262  26.170  42.363  1.00  0.00      PROB H
ATOM   2035  CA  LEU   755      31.607  28.255  42.633  1.00  0.00      PROB C
ATOM   2036  HA  LEU   755      32.400  28.769  42.107  1.00  0.00      PROB H
ATOM   2037  CB  LEU   755      30.267  28.474  41.930  1.00  0.00      PROB C
ATOM   2038  HB1 LEU   755      30.064  29.568  41.869  1.00  0.00      PROB H
ATOM   2039  HB2 LEU   755      29.445  28.017  42.526  1.00  0.00      PROB H
ATOM   2040  CG  LEU   755      30.197  27.905  40.517  1.00  0.00      PROB C
ATOM   2041  HG  LEU   755      30.253  26.789  40.571  1.00  0.00      PROB H
ATOM   2042  CD1 LEU   755      28.863  28.259  39.845  1.00  0.00      PROB C
ATOM   2043 HD11 LEU   755      28.736  29.364  39.817  1.00  0.00      PROB H
ATOM   2044 HD12 LEU   755      28.009  27.823  40.406  1.00  0.00      PROB H
ATOM   2045 HD13 LEU   755      28.845  27.889  38.799  1.00  0.00      PROB H
ATOM   2046  CD2 LEU   755      31.412  28.386  39.697  1.00  0.00      PROB C
ATOM   2047 HD21 LEU   755      32.363  27.978  40.096  1.00  0.00      PROB H
ATOM   2048 HD22 LEU   755      31.461  29.494  39.695  1.00  0.00      PROB H
ATOM   2049 HD23 LEU   755      31.311  28.048  38.644  1.00  0.00      PROB H
ATOM   2050  C   LEU   755      31.574  28.855  44.024  1.00  0.00      PROB C
ATOM   2051  O   LEU   755      32.023  29.987  44.226  1.00  0.00      PROB O
ATOM   2052  N   LEU   756      31.049  28.109  44.996  1.00  0.00      PROB N
ATOM   2053  HN  LEU   756      30.677  27.202  44.790  1.00  0.00      PROB H
ATOM   2054  CA  LEU   756      30.998  28.594  46.370  1.00  0.00      PROB C
ATOM   2055  HA  LEU   756      30.595  29.597  46.374  1.00  0.00      PROB H
ATOM   2056  CB  LEU   756      30.109  27.681  47.227  1.00  0.00      PROB C
ATOM   2057  HB1 LEU   756      30.198  27.972  48.301  1.00  0.00      PROB H
ATOM   2058  HB2 LEU   756      30.512  26.644  47.141  1.00  0.00      PROB H
ATOM   2059  CG  LEU   756      28.619  27.643  46.895  1.00  0.00      PROB C
ATOM   2060  HG  LEU   756      28.497  27.534  45.788  1.00  0.00      PROB H
ATOM   2061  CD1 LEU   756      27.945  26.457  47.563  1.00  0.00      PROB C
ATOM   2062 HD11 LEU   756      28.053  26.517  48.669  1.00  0.00      PROB H
ATOM   2063 HD12 LEU   756      28.423  25.523  47.208  1.00  0.00      PROB H
ATOM   2064 HD13 LEU   756      26.866  26.423  47.301  1.00  0.00      PROB H
ATOM   2065  CD2 LEU   756      27.956  28.935  47.340  1.00  0.00      PROB C
ATOM   2066 HD21 LEU   756      28.452  29.816  46.881  1.00  0.00      PROB H
ATOM   2067 HD22 LEU   756      28.019  29.047  48.444  1.00  0.00      PROB H
ATOM   2068 HD23 LEU   756      26.888  28.953  47.037  1.00  0.00      PROB H
ATOM   2069  C   LEU   756      32.393  28.688  46.963  1.00  0.00      PROB C
ATOM   2070  O   LEU   756      32.689  29.636  47.696  1.00  0.00      PROB O
ATOM   2071  N   HSD   757      33.279  27.734  46.625  1.00  0.00      PROB N
ATOM   2072  HN  HSD   757      33.007  26.925  46.094  1.00  0.00      PROB H
ATOM   2073  CA  HSD   757      34.670  27.810  47.068  1.00  0.00      PROB C
ATOM   2074  HA  HSD   757      34.678  27.934  48.142  1.00  0.00      PROB H
ATOM   2075  CB  HSD   757      35.459  26.549  46.675  1.00  0.00      PROB C
ATOM   2076  HB1 HSD   757      36.553  26.738  46.753  1.00  0.00      PROB H
ATOM   2077  HB2 HSD   757      35.243  26.269  45.622  1.00  0.00      PROB H
ATOM   2078  ND1 HSD   757      35.144  25.477  48.934  1.00  0.00      PROB N
ATOM   2079  HD1 HSD   757      35.379  26.293  49.479  1.00  0.00      PROB H
ATOM   2080  CG  HSD   757      35.207  25.372  47.561  1.00  0.00      PROB C
ATOM   2081  CE1 HSD   757      34.887  24.291  49.454  1.00  0.00      PROB C
ATOM   2082  HE1 HSD   757      34.707  24.094  50.516  1.00  0.00      PROB H
ATOM   2083  NE2 HSD   757      34.780  23.420  48.467  1.00  0.00      PROB N
ATOM   2084  CD2 HSD   757      34.978  24.069  47.273  1.00  0.00      PROB C
ATOM   2085  HD2 HSD   757      34.927  23.552  46.322  1.00  0.00      PROB H
ATOM   2086  C   HSD   757      35.365  29.039  46.503  1.00  0.00      PROB C
ATOM   2087  O   HSD   757      36.034  29.771  47.242  1.00  0.00      PROB O
ATOM   2088  N   PHE   758      35.262  29.259  45.187  1.00  0.00      PROB N
ATOM   2089  HN  PHE   758      34.789  28.615  44.575  1.00  0.00      PROB H
ATOM   2090  CA  PHE   758      35.876  30.445  44.601  1.00  0.00      PROB C
ATOM   2091  HA  PHE   758      36.943  30.410  44.781  1.00  0.00      PROB H
ATOM   2092  CB  PHE   758      35.574  30.546  43.101  1.00  0.00      PROB C
ATOM   2093  HB1 PHE   758      36.036  31.464  42.674  1.00  0.00      PROB H
ATOM   2094  HB2 PHE   758      34.473  30.600  42.946  1.00  0.00      PROB H
ATOM   2095  CG  PHE   758      36.087  29.393  42.277  1.00  0.00      PROB C
ATOM   2096  CD1 PHE   758      37.158  28.620  42.712  1.00  0.00      PROB C
ATOM   2097  HD1 PHE   758      37.658  28.816  43.650  1.00  0.00      PROB H
ATOM   2098  CE1 PHE   758      37.612  27.551  41.957  1.00  0.00      PROB C
ATOM   2099  HE1 PHE   758      38.415  26.935  42.326  1.00  0.00      PROB H
ATOM   2100  CZ  PHE   758      37.034  27.261  40.743  1.00  0.00      PROB C
ATOM   2101  HZ  PHE   758      37.394  26.429  40.155  1.00  0.00      PROB H
ATOM   2102  CD2 PHE   758      35.499  29.088  41.056  1.00  0.00      PROB C
ATOM   2103  HD2 PHE   758      34.668  29.682  40.704  1.00  0.00      PROB H
ATOM   2104  CE2 PHE   758      35.964  28.029  40.283  1.00  0.00      PROB C
ATOM   2105  HE2 PHE   758      35.495  27.800  39.336  1.00  0.00      PROB H
ATOM   2106  C   PHE   758      35.381  31.692  45.304  1.00  0.00      PROB C
ATOM   2107  O   PHE   758      36.175  32.570  45.666  1.00  0.00      PROB O
ATOM   2108  N   SER   759      34.065  31.771  45.521  1.00  0.00      PROB N
ATOM   2109  HN  SER   759      33.463  31.028  45.227  1.00  0.00      PROB H
ATOM   2110  CA  SER   759      33.475  32.955  46.118  1.00  0.00      PROB C
ATOM   2111  HA  SER   759      33.756  33.812  45.528  1.00  0.00      PROB H
ATOM   2112  CB  SER   759      31.949  32.835  46.139  1.00  0.00      PROB C
ATOM   2113  HB1 SER   759      31.520  33.747  46.608  1.00  0.00      PROB H
ATOM   2114  HB2 SER   759      31.619  31.947  46.724  1.00  0.00      PROB H
ATOM   2115  OG  SER   759      31.442  32.751  44.825  1.00  0.00      PROB O
ATOM   2116  HG1 SER   759      31.669  31.870  44.485  1.00  0.00      PROB H
ATOM   2117  C   SER   759      34.006  33.173  47.523  1.00  0.00      PROB C
ATOM   2118  O   SER   759      34.420  34.276  47.865  1.00  0.00      PROB O
ATOM   2119  N   SER   760      34.009  32.123  48.347  1.00  0.00      PROB N
ATOM   2120  HN  SER   760      33.708  31.208  48.055  1.00  0.00      PROB H
ATOM   2121  CA  SER   760      34.464  32.269  49.727  1.00  0.00      PROB C
ATOM   2122  HA  SER   760      33.943  33.108  50.167  1.00  0.00      PROB H
ATOM   2123  CB  SER   760      34.138  31.015  50.546  1.00  0.00      PROB C
ATOM   2124  HB1 SER   760      33.122  30.646  50.298  1.00  0.00      PROB H
ATOM   2125  HB2 SER   760      34.173  31.242  51.636  1.00  0.00      PROB H
ATOM   2126  OG  SER   760      35.038  29.969  50.259  1.00  0.00      PROB O
ATOM   2127  HG1 SER   760      35.880  30.256  50.648  1.00  0.00      PROB H
ATOM   2128  C   SER   760      35.953  32.571  49.793  1.00  0.00      PROB C
ATOM   2129  O   SER   760      36.390  33.340  50.653  1.00  0.00      PROB O
ATOM   2130  N   GLN   761      36.751  31.979  48.895  1.00  0.00      PROB N
ATOM   2131  HN  GLN   761      36.398  31.318  48.223  1.00  0.00      PROB H
ATOM   2132  CA  GLN   761      38.182  32.283  48.879  1.00  0.00      PROB C
ATOM   2133  HA  GLN   761      38.583  32.129  49.873  1.00  0.00      PROB H
ATOM   2134  CB  GLN   761      38.919  31.366  47.902  1.00  0.00      PROB C
ATOM   2135  HB1 GLN   761      39.946  31.731  47.679  1.00  0.00      PROB H
ATOM   2136  HB2 GLN   761      38.337  31.389  46.950  1.00  0.00      PROB H
ATOM   2137  CG  GLN   761      38.997  29.935  48.440  1.00  0.00      PROB C
ATOM   2138  HG1 GLN   761      38.054  29.693  48.977  1.00  0.00      PROB H
ATOM   2139  HG2 GLN   761      39.832  29.855  49.170  1.00  0.00      PROB H
ATOM   2140  CD  GLN   761      39.167  28.892  47.354  1.00  0.00      PROB C
ATOM   2141  OE1 GLN   761      39.195  29.211  46.164  1.00  0.00      PROB O
ATOM   2142  NE2 GLN   761      39.258  27.634  47.754  1.00  0.00      PROB N
ATOM   2143 HE21 GLN   761      39.345  26.944  47.039  1.00  0.00      PROB H
ATOM   2144 HE22 GLN   761      39.388  27.417  48.718  1.00  0.00      PROB H
ATOM   2145  C   GLN   761      38.423  33.743  48.541  1.00  0.00      PROB C
ATOM   2146  O   GLN   761      39.217  34.413  49.205  1.00  0.00      PROB O
ATOM   2147  N   VAL   762      37.708  34.274  47.553  1.00  0.00      PROB N
ATOM   2148  HN  VAL   762      37.071  33.733  46.997  1.00  0.00      PROB H
ATOM   2149  CA  VAL   762      37.907  35.681  47.230  1.00  0.00      PROB C
ATOM   2150  HA  VAL   762      38.966  35.859  47.098  1.00  0.00      PROB H
ATOM   2151  CB  VAL   762      37.202  36.069  45.923  1.00  0.00      PROB C
ATOM   2152  HB  VAL   762      36.129  35.785  45.996  1.00  0.00      PROB H
ATOM   2153  CG1 VAL   762      37.340  37.582  45.723  1.00  0.00      PROB C
ATOM   2154 HG11 VAL   762      38.397  37.896  45.867  1.00  0.00      PROB H
ATOM   2155 HG12 VAL   762      36.706  38.159  46.427  1.00  0.00      PROB H
ATOM   2156 HG13 VAL   762      37.054  37.864  44.693  1.00  0.00      PROB H
ATOM   2157  CG2 VAL   762      37.836  35.323  44.753  1.00  0.00      PROB C
ATOM   2158 HG21 VAL   762      37.771  34.224  44.884  1.00  0.00      PROB H
ATOM   2159 HG22 VAL   762      38.908  35.597  44.652  1.00  0.00      PROB H
ATOM   2160 HG23 VAL   762      37.319  35.584  43.805  1.00  0.00      PROB H
ATOM   2161  C   VAL   762      37.465  36.560  48.387  1.00  0.00      PROB C
ATOM   2162  O   VAL   762      38.121  37.560  48.694  1.00  0.00      PROB O
ATOM   2163  N   ALA   763      36.367  36.192  49.066  1.00  0.00      PROB N
ATOM   2164  HN  ALA   763      35.842  35.380  48.804  1.00  0.00      PROB H
ATOM   2165  CA  ALA   763      35.891  36.994  50.188  1.00  0.00      PROB C
ATOM   2166  HA  ALA   763      35.805  38.023  49.866  1.00  0.00      PROB H
ATOM   2167  CB  ALA   763      34.508  36.501  50.662  1.00  0.00      PROB C
ATOM   2168  HB1 ALA   763      34.562  35.440  50.989  1.00  0.00      PROB H
ATOM   2169  HB2 ALA   763      33.771  36.578  49.843  1.00  0.00      PROB H
ATOM   2170  HB3 ALA   763      34.142  37.113  51.514  1.00  0.00      PROB H
ATOM   2171  C   ALA   763      36.893  36.967  51.338  1.00  0.00      PROB C
ATOM   2172  O   ALA   763      37.114  37.988  51.996  1.00  0.00      PROB O
ATOM   2173  N   GLN   764      37.506  35.799  51.591  1.00  0.00      PROB N
ATOM   2174  HN  GLN   764      37.230  34.958  51.117  1.00  0.00      PROB H
ATOM   2175  CA  GLN   764      38.593  35.689  52.563  1.00  0.00      PROB C
ATOM   2176  HA  GLN   764      38.217  35.986  53.533  1.00  0.00      PROB H
ATOM   2177  CB  GLN   764      39.123  34.252  52.623  1.00  0.00      PROB C
ATOM   2178  HB1 GLN   764      40.079  34.241  53.201  1.00  0.00      PROB H
ATOM   2179  HB2 GLN   764      39.362  33.905  51.592  1.00  0.00      PROB H
ATOM   2180  CG  GLN   764      38.165  33.285  53.267  1.00  0.00      PROB C
ATOM   2181  HG1 GLN   764      37.161  33.311  52.812  1.00  0.00      PROB H
ATOM   2182  HG2 GLN   764      38.047  33.576  54.333  1.00  0.00      PROB H
ATOM   2183  CD  GLN   764      38.634  31.841  53.275  1.00  0.00      PROB C
ATOM   2184  OE1 GLN   764      37.926  30.949  52.796  1.00  0.00      PROB O
ATOM   2185  NE2 GLN   764      39.812  31.597  53.850  1.00  0.00      PROB N
ATOM   2186 HE21 GLN   764      40.099  30.646  53.879  1.00  0.00      PROB H
ATOM   2187 HE22 GLN   764      40.403  32.355  54.104  1.00  0.00      PROB H
ATOM   2188  C   GLN   764      39.740  36.625  52.219  1.00  0.00      PROB C
ATOM   2189  O   GLN   764      40.292  37.296  53.099  1.00  0.00      PROB O
ATOM   2190  N   GLY   765      40.140  36.654  50.955  1.00  0.00      PROB N
ATOM   2191  HN  GLY   765      39.700  36.069  50.266  1.00  0.00      PROB H
ATOM   2192  CA  GLY   765      41.238  37.527  50.570  1.00  0.00      PROB C
ATOM   2193  HA1 GLY   765      41.446  37.349  49.526  1.00  0.00      PROB H
ATOM   2194  HA2 GLY   765      42.089  37.352  51.214  1.00  0.00      PROB H
ATOM   2195  C   GLY   765      40.852  38.986  50.700  1.00  0.00      PROB C
ATOM   2196  O   GLY   765      41.686  39.834  51.017  1.00  0.00      PROB O
ATOM   2197  N   MET   766      39.579  39.298  50.445  1.00  0.00      PROB N
ATOM   2198  HN  MET   766      38.943  38.616  50.077  1.00  0.00      PROB H
ATOM   2199  CA  MET   766      39.110  40.673  50.597  1.00  0.00      PROB C
ATOM   2200  HA  MET   766      39.857  41.350  50.208  1.00  0.00      PROB H
ATOM   2201  CB  MET   766      37.785  40.879  49.864  1.00  0.00      PROB C
ATOM   2202  HB1 MET   766      37.346  41.859  50.154  1.00  0.00      PROB H
ATOM   2203  HB2 MET   766      37.063  40.092  50.178  1.00  0.00      PROB H
ATOM   2204  CG  MET   766      37.910  40.857  48.338  1.00  0.00      PROB C
ATOM   2205  HG1 MET   766      36.916  41.091  47.896  1.00  0.00      PROB H
ATOM   2206  HG2 MET   766      38.182  39.838  47.998  1.00  0.00      PROB H
ATOM   2207  SD  MET   766      39.149  42.015  47.701  1.00  0.00      PROB S
ATOM   2208  CE  MET   766      38.515  43.560  48.366  1.00  0.00      PROB C
ATOM   2209  HE1 MET   766      38.641  43.613  49.468  1.00  0.00      PROB H
ATOM   2210  HE2 MET   766      37.435  43.680  48.139  1.00  0.00      PROB H
ATOM   2211  HE3 MET   766      39.046  44.435  47.933  1.00  0.00      PROB H
ATOM   2212  C   MET   766      38.954  41.029  52.064  1.00  0.00      PROB C
ATOM   2213  O   MET   766      39.213  42.164  52.465  1.00  0.00      PROB O
ATOM   2214  N   ALA   767      38.565  40.061  52.891  1.00  0.00      PROB N
ATOM   2215  HN  ALA   767      38.270  39.159  52.557  1.00  0.00      PROB H
ATOM   2216  CA  ALA   767      38.512  40.328  54.322  1.00  0.00      PROB C
ATOM   2217  HA  ALA   767      37.916  41.214  54.485  1.00  0.00      PROB H
ATOM   2218  CB  ALA   767      37.870  39.146  55.064  1.00  0.00      PROB C
ATOM   2219  HB1 ALA   767      38.480  38.225  54.931  1.00  0.00      PROB H
ATOM   2220  HB2 ALA   767      36.859  38.934  54.657  1.00  0.00      PROB H
ATOM   2221  HB3 ALA   767      37.778  39.350  56.152  1.00  0.00      PROB H
ATOM   2222  C   ALA   767      39.907  40.631  54.861  1.00  0.00      PROB C
ATOM   2223  O   ALA   767      40.071  41.476  55.749  1.00  0.00      PROB O
ATOM   2224  N   PHE   768      40.932  39.988  54.297  1.00  0.00      PROB N
ATOM   2225  HN  PHE   768      40.782  39.251  53.633  1.00  0.00      PROB H
ATOM   2226  CA  PHE   768      42.283  40.284  54.728  1.00  0.00      PROB C
ATOM   2227  HA  PHE   768      42.320  40.242  55.809  1.00  0.00      PROB H
ATOM   2228  CB  PHE   768      43.273  39.246  54.171  1.00  0.00      PROB C
ATOM   2229  HB1 PHE   768      43.173  39.180  53.065  1.00  0.00      PROB H
ATOM   2230  HB2 PHE   768      43.015  38.243  54.579  1.00  0.00      PROB H
ATOM   2231  CG  PHE   768      44.719  39.545  54.505  1.00  0.00      PROB C
ATOM   2232  CD1 PHE   768      45.245  39.207  55.745  1.00  0.00      PROB C
ATOM   2233  HD1 PHE   768      44.601  38.730  56.469  1.00  0.00      PROB H
ATOM   2234  CE1 PHE   768      46.574  39.478  56.050  1.00  0.00      PROB C
ATOM   2235  HE1 PHE   768      46.978  39.190  57.012  1.00  0.00      PROB H
ATOM   2236  CZ  PHE   768      47.391  40.098  55.125  1.00  0.00      PROB C
ATOM   2237  HZ  PHE   768      48.433  40.276  55.346  1.00  0.00      PROB H
ATOM   2238  CD2 PHE   768      45.534  40.177  53.590  1.00  0.00      PROB C
ATOM   2239  HD2 PHE   768      45.143  40.452  52.620  1.00  0.00      PROB H
ATOM   2240  CE2 PHE   768      46.880  40.450  53.897  1.00  0.00      PROB C
ATOM   2241  HE2 PHE   768      47.515  40.926  53.161  1.00  0.00      PROB H
ATOM   2242  C   PHE   768      42.678  41.694  54.325  1.00  0.00      PROB C
ATOM   2243  O   PHE   768      43.215  42.440  55.146  1.00  0.00      PROB O
ATOM   2244  N   LEU   769      42.453  42.080  53.064  1.00  0.00      PROB N
ATOM   2245  HN  LEU   769      42.072  41.461  52.374  1.00  0.00      PROB H
ATOM   2246  CA  LEU   769      42.752  43.457  52.667  1.00  0.00      PROB C
ATOM   2247  HA  LEU   769      43.804  43.641  52.833  1.00  0.00      PROB H
ATOM   2248  CB  LEU   769      42.412  43.697  51.192  1.00  0.00      PROB C
ATOM   2249  HB1 LEU   769      42.626  44.767  50.954  1.00  0.00      PROB H
ATOM   2250  HB2 LEU   769      41.316  43.553  51.036  1.00  0.00      PROB H
ATOM   2251  CG  LEU   769      43.133  42.865  50.127  1.00  0.00      PROB C
ATOM   2252  HG  LEU   769      42.760  41.817  50.156  1.00  0.00      PROB H
ATOM   2253  CD1 LEU   769      42.807  43.452  48.756  1.00  0.00      PROB C
ATOM   2254 HD11 LEU   769      43.182  44.495  48.672  1.00  0.00      PROB H
ATOM   2255 HD12 LEU   769      41.711  43.460  48.580  1.00  0.00      PROB H
ATOM   2256 HD13 LEU   769      43.286  42.854  47.951  1.00  0.00      PROB H
ATOM   2257  CD2 LEU   769      44.622  42.856  50.382  1.00  0.00      PROB C
ATOM   2258 HD21 LEU   769      44.872  42.368  51.346  1.00  0.00      PROB H
ATOM   2259 HD22 LEU   769      45.004  43.899  50.400  1.00  0.00      PROB H
ATOM   2260 HD23 LEU   769      45.149  42.310  49.569  1.00  0.00      PROB H
ATOM   2261  C   LEU   769      41.998  44.467  53.532  1.00  0.00      PROB C
ATOM   2262  O   LEU   769      42.577  45.474  53.956  1.00  0.00      PROB O
ATOM   2263  N   ALA   770      40.702  44.235  53.776  1.00  0.00      PROB N
ATOM   2264  HN  ALA   770      40.221  43.460  53.354  1.00  0.00      PROB H
ATOM   2265  CA  ALA   770      39.933  45.173  54.592  1.00  0.00      PROB C
ATOM   2266  HA  ALA   770      40.014  46.154  54.140  1.00  0.00      PROB H
ATOM   2267  CB  ALA   770      38.445  44.769  54.643  1.00  0.00      PROB C
ATOM   2268  HB1 ALA   770      38.337  43.746  55.061  1.00  0.00      PROB H
ATOM   2269  HB2 ALA   770      38.033  44.769  53.610  1.00  0.00      PROB H
ATOM   2270  HB3 ALA   770      37.864  45.486  55.261  1.00  0.00      PROB H
ATOM   2271  C   ALA   770      40.500  45.285  56.001  1.00  0.00      PROB C
ATOM   2272  O   ALA   770      40.480  46.368  56.592  1.00  0.00      PROB O
ATOM   2273  N   SER   771      41.017  44.184  56.557  1.00  0.00      PROB N
ATOM   2274  HN  SER   771      40.976  43.303  56.080  1.00  0.00      PROB H
ATOM   2275  CA  SER   771      41.587  44.245  57.904  1.00  0.00      PROB C
ATOM   2276  HA  SER   771      40.857  44.686  58.569  1.00  0.00      PROB H
ATOM   2277  CB  SER   771      41.927  42.837  58.399  1.00  0.00      PROB C
ATOM   2278  HB1 SER   771      41.044  42.171  58.289  1.00  0.00      PROB H
ATOM   2279  HB2 SER   771      42.211  42.854  59.475  1.00  0.00      PROB H
ATOM   2280  OG  SER   771      42.992  42.294  57.641  1.00  0.00      PROB O
ATOM   2281  HG1 SER   771      42.825  42.395  56.685  1.00  0.00      PROB H
ATOM   2282  C   SER   771      42.829  45.132  57.954  1.00  0.00      PROB C
ATOM   2283  O   SER   771      43.151  45.685  59.012  1.00  0.00      PROB O
ATOM   2284  N   LYS   772      43.520  45.298  56.826  1.00  0.00      PROB N
ATOM   2285  HN  LYS   772      43.250  44.823  55.989  1.00  0.00      PROB H
ATOM   2286  CA  LYS   772      44.625  46.241  56.709  1.00  0.00      PROB C
ATOM   2287  HA  LYS   772      45.070  46.397  57.682  1.00  0.00      PROB H
ATOM   2288  CB  LYS   772      45.695  45.690  55.755  1.00  0.00      PROB C
ATOM   2289  HB1 LYS   772      46.580  46.369  55.772  1.00  0.00      PROB H
ATOM   2290  HB2 LYS   772      45.294  45.688  54.714  1.00  0.00      PROB H
ATOM   2291  CG  LYS   772      46.158  44.270  56.087  1.00  0.00      PROB C
ATOM   2292  HG1 LYS   772      47.051  44.044  55.463  1.00  0.00      PROB H
ATOM   2293  HG2 LYS   772      45.372  43.534  55.802  1.00  0.00      PROB H
ATOM   2294  CD  LYS   772      46.464  44.130  57.574  1.00  0.00      PROB C
ATOM   2295  HD1 LYS   772      45.503  44.103  58.139  1.00  0.00      PROB H
ATOM   2296  HD2 LYS   772      47.034  45.014  57.938  1.00  0.00      PROB H
ATOM   2297  CE  LYS   772      47.205  42.846  57.898  1.00  0.00      PROB C
ATOM   2298  HE1 LYS   772      46.717  41.965  57.431  1.00  0.00      PROB H
ATOM   2299  HE2 LYS   772      47.218  42.712  59.003  1.00  0.00      PROB H
ATOM   2300  NZ  LYS   772      48.620  42.908  57.458  1.00  0.00      PROB N
ATOM   2301  HZ1 LYS   772      49.072  43.771  57.818  1.00  0.00      PROB H
ATOM   2302  HZ2 LYS   772      48.676  42.910  56.407  1.00  0.00      PROB H
ATOM   2303  HZ3 LYS   772      49.128  42.079  57.816  1.00  0.00      PROB H
ATOM   2304  C   LYS   772      44.177  47.621  56.226  1.00  0.00      PROB C
ATOM   2305  O   LYS   772      45.027  48.456  55.910  1.00  0.00      PROB O
ATOM   2306  N   ASN   773      42.869  47.874  56.157  1.00  0.00      PROB N
ATOM   2307  HN  ASN   773      42.196  47.194  56.460  1.00  0.00      PROB H
ATOM   2308  CA  ASN   773      42.326  49.118  55.601  1.00  0.00      PROB C
ATOM   2309  HA  ASN   773      41.260  48.968  55.494  1.00  0.00      PROB H
ATOM   2310  CB  ASN   773      42.581  50.313  56.522  1.00  0.00      PROB C
ATOM   2311  HB1 ASN   773      43.666  50.507  56.612  1.00  0.00      PROB H
ATOM   2312  HB2 ASN   773      42.199  50.069  57.535  1.00  0.00      PROB H
ATOM   2313  CG  ASN   773      41.842  51.580  56.056  1.00  0.00      PROB C
ATOM   2314  OD1 ASN   773      40.653  51.534  55.698  1.00  0.00      PROB O
ATOM   2315  ND2 ASN   773      42.557  52.705  56.030  1.00  0.00      PROB N
ATOM   2316 HD21 ASN   773      42.132  53.491  55.592  1.00  0.00      PROB H
ATOM   2317 HD22 ASN   773      43.543  52.647  56.170  1.00  0.00      PROB H
ATOM   2318  C   ASN   773      42.869  49.393  54.200  1.00  0.00      PROB C
ATOM   2319  O   ASN   773      43.178  50.529  53.836  1.00  0.00      PROB O
ATOM   2320  N   CYS   774      42.986  48.339  53.403  1.00  0.00      PROB N
ATOM   2321  HN  CYS   774      42.734  47.422  53.719  1.00  0.00      PROB H
ATOM   2322  CA  CYS   774      43.441  48.431  52.024  1.00  0.00      PROB C
ATOM   2323  HA  CYS   774      43.931  49.381  51.851  1.00  0.00      PROB H
ATOM   2324  CB  CYS   774      44.425  47.306  51.723  1.00  0.00      PROB C
ATOM   2325  HB1 CYS   774      43.964  46.335  52.004  1.00  0.00      PROB H
ATOM   2326  HB2 CYS   774      45.308  47.446  52.387  1.00  0.00      PROB H
ATOM   2327  SG  CYS   774      44.958  47.237  50.031  1.00  0.00      PROB S
ATOM   2328  HG1 CYS   774      43.799  46.832  49.521  1.00  0.00      PROB H
ATOM   2329  C   CYS   774      42.224  48.360  51.103  1.00  0.00      PROB C
ATOM   2330  O   CYS   774      41.465  47.384  51.151  1.00  0.00      PROB O
ATOM   2331  N   ILE   775      42.038  49.385  50.274  1.00  0.00      PROB N
ATOM   2332  HN  ILE   775      42.638  50.180  50.282  1.00  0.00      PROB H
ATOM   2333  CA  ILE   775      40.905  49.466  49.357  1.00  0.00      PROB C
ATOM   2334  HA  ILE   775      40.125  48.778  49.663  1.00  0.00      PROB H
ATOM   2335  CB  ILE   775      40.316  50.881  49.331  1.00  0.00      PROB C
ATOM   2336  HB  ILE   775      41.062  51.590  48.901  1.00  0.00      PROB H
ATOM   2337  CG2 ILE   775      39.028  50.919  48.511  1.00  0.00      PROB C
ATOM   2338 HG21 ILE   775      38.235  50.330  49.023  1.00  0.00      PROB H
ATOM   2339 HG22 ILE   775      39.160  50.454  47.514  1.00  0.00      PROB H
ATOM   2340 HG23 ILE   775      38.659  51.951  48.352  1.00  0.00      PROB H
ATOM   2341  CG1 ILE   775      40.018  51.306  50.767  1.00  0.00      PROB C
ATOM   2342 HG11 ILE   775      40.942  51.311  51.392  1.00  0.00      PROB H
ATOM   2343 HG12 ILE   775      39.321  50.558  51.213  1.00  0.00      PROB H
ATOM   2344  CD  ILE   775      39.412  52.671  50.870  1.00  0.00      PROB C
ATOM   2345  HD1 ILE   775      38.543  52.808  50.206  1.00  0.00      PROB H
ATOM   2346  HD2 ILE   775      40.161  53.445  50.587  1.00  0.00      PROB H
ATOM   2347  HD3 ILE   775      39.092  52.884  51.914  1.00  0.00      PROB H
ATOM   2348  C   ILE   775      41.386  49.045  47.985  1.00  0.00      PROB C
ATOM   2349  O   ILE   775      42.333  49.627  47.460  1.00  0.00      PROB O
ATOM   2350  N   HSD   776      40.741  48.039  47.399  1.00  0.00      PROB N
ATOM   2351  HN  HSD   776      39.875  47.677  47.790  1.00  0.00      PROB H
ATOM   2352  CA  HSD   776      41.260  47.450  46.171  1.00  0.00      PROB C
ATOM   2353  HA  HSD   776      42.337  47.362  46.243  1.00  0.00      PROB H
ATOM   2354  CB  HSD   776      40.667  46.049  46.006  1.00  0.00      PROB C
ATOM   2355  HB1 HSD   776      39.558  46.103  45.964  1.00  0.00      PROB H
ATOM   2356  HB2 HSD   776      40.924  45.472  46.923  1.00  0.00      PROB H
ATOM   2357  ND1 HSD   776      40.851  45.571  43.543  1.00  0.00      PROB N
ATOM   2358  HD1 HSD   776      39.990  46.014  43.304  1.00  0.00      PROB H
ATOM   2359  CG  HSD   776      41.210  45.291  44.846  1.00  0.00      PROB C
ATOM   2360  CE1 HSD   776      41.486  44.744  42.734  1.00  0.00      PROB C
ATOM   2361  HE1 HSD   776      41.389  44.709  41.646  1.00  0.00      PROB H
ATOM   2362  NE2 HSD   776      42.254  43.953  43.463  1.00  0.00      PROB N
ATOM   2363  CD2 HSD   776      42.093  44.269  44.788  1.00  0.00      PROB C
ATOM   2364  HD2 HSD   776      42.625  43.739  45.568  1.00  0.00      PROB H
ATOM   2365  C   HSD   776      40.960  48.341  44.974  1.00  0.00      PROB C
ATOM   2366  O   HSD   776      41.869  48.711  44.222  1.00  0.00      PROB O
ATOM   2367  N   ARG   777      39.685  48.697  44.785  1.00  0.00      PROB N
ATOM   2368  HN  ARG   777      39.003  48.367  45.459  1.00  0.00      PROB H
ATOM   2369  CA  ARG   777      39.111  49.602  43.789  1.00  0.00      PROB C
ATOM   2370  HA  ARG   777      38.131  49.875  44.157  1.00  0.00      PROB H
ATOM   2371  CB  ARG   777      39.935  50.890  43.598  1.00  0.00      PROB C
ATOM   2372  HB1 ARG   777      39.522  51.474  42.741  1.00  0.00      PROB H
ATOM   2373  HB2 ARG   777      40.977  50.645  43.314  1.00  0.00      PROB H
ATOM   2374  CG  ARG   777      39.892  51.846  44.808  1.00  0.00      PROB C
ATOM   2375  HG1 ARG   777      39.968  51.196  45.711  1.00  0.00      PROB H
ATOM   2376  HG2 ARG   777      38.933  52.385  44.883  1.00  0.00      PROB H
ATOM   2377  CD  ARG   777      41.093  52.763  44.871  1.00  0.00      PROB C
ATOM   2378  HD1 ARG   777      41.973  52.211  44.477  1.00  0.00      PROB H
ATOM   2379  HD2 ARG   777      41.326  52.965  45.943  1.00  0.00      PROB H
ATOM   2380  NE  ARG   777      40.941  53.973  44.074  1.00  0.00      PROB N
ATOM   2381  HE  ARG   777      40.628  53.921  43.113  1.00  0.00      PROB H
ATOM   2382  CZ  ARG   777      40.941  55.207  44.583  1.00  0.00      PROB C
ATOM   2383  NH1 ARG   777      41.098  55.386  45.895  1.00  0.00      PROB N
ATOM   2384 HH11 ARG   777      41.215  54.595  46.480  1.00  0.00      PROB H
ATOM   2385 HH12 ARG   777      41.083  56.307  46.268  1.00  0.00      PROB H
ATOM   2386  NH2 ARG   777      40.791  56.266  43.784  1.00  0.00      PROB N
ATOM   2387 HH21 ARG   777      40.486  56.043  42.852  1.00  0.00      PROB H
ATOM   2388 HH22 ARG   777      40.509  57.128  44.190  1.00  0.00      PROB H
ATOM   2389  C   ARG   777      38.871  48.952  42.418  1.00  0.00      PROB C
ATOM   2390  O   ARG   777      38.328  49.604  41.544  1.00  0.00      PROB O
ATOM   2391  N   ASP   778      39.240  47.704  42.194  1.00  0.00      PROB N
ATOM   2392  HN  ASP   778      39.955  47.349  42.784  1.00  0.00      PROB H
ATOM   2393  CA  ASP   778      38.969  47.070  40.902  1.00  0.00      PROB C
ATOM   2394  HA  ASP   778      38.041  47.467  40.505  1.00  0.00      PROB H
ATOM   2395  CB  ASP   778      40.098  47.335  39.901  1.00  0.00      PROB C
ATOM   2396  HB1 ASP   778      41.007  46.751  40.148  1.00  0.00      PROB H
ATOM   2397  HB2 ASP   778      40.372  48.409  39.911  1.00  0.00      PROB H
ATOM   2398  CG  ASP   778      39.689  47.004  38.437  1.00  0.00      PROB C
ATOM   2399  OD1 ASP   778      38.475  46.812  38.154  1.00  0.00      PROB O
ATOM   2400  OD2 ASP   778      40.588  46.928  37.560  1.00  0.00      PROB O
ATOM   2401  C   ASP   778      38.706  45.572  41.124  1.00  0.00      PROB C
ATOM   2402  O   ASP   778      39.226  44.692  40.443  1.00  0.00      PROB O
ATOM   2403  N   VAL   779      37.879  45.282  42.127  1.00  0.00      PROB N
ATOM   2404  HN  VAL   779      37.469  46.014  42.662  1.00  0.00      PROB H
ATOM   2405  CA  VAL   779      37.389  43.933  42.378  1.00  0.00      PROB C
ATOM   2406  HA  VAL   779      38.236  43.263  42.441  1.00  0.00      PROB H
ATOM   2407  CB  VAL   779      36.602  43.889  43.696  1.00  0.00      PROB C
ATOM   2408  HB  VAL   779      35.853  44.712  43.681  1.00  0.00      PROB H
ATOM   2409  CG1 VAL   779      35.864  42.578  43.866  1.00  0.00      PROB C
ATOM   2410 HG11 VAL   779      36.565  41.718  43.794  1.00  0.00      PROB H
ATOM   2411 HG12 VAL   779      35.059  42.451  43.110  1.00  0.00      PROB H
ATOM   2412 HG13 VAL   779      35.385  42.545  44.869  1.00  0.00      PROB H
ATOM   2413  CG2 VAL   779      37.543  44.154  44.878  1.00  0.00      PROB C
ATOM   2414 HG21 VAL   779      37.991  45.167  44.806  1.00  0.00      PROB H
ATOM   2415 HG22 VAL   779      38.362  43.405  44.914  1.00  0.00      PROB H
ATOM   2416 HG23 VAL   779      36.980  44.108  45.835  1.00  0.00      PROB H
ATOM   2417  C   VAL   779      36.532  43.514  41.191  1.00  0.00      PROB C
ATOM   2418  O   VAL   779      35.633  44.255  40.767  1.00  0.00      PROB O
ATOM   2419  N   ALA   780      36.820  42.336  40.653  1.00  0.00      PROB N
ATOM   2420  HN  ALA   780      37.581  41.800  41.006  1.00  0.00      PROB H
ATOM   2421  CA  ALA   780      36.215  41.816  39.431  1.00  0.00      PROB C
ATOM   2422  HA  ALA   780      35.166  41.629  39.624  1.00  0.00      PROB H
ATOM   2423  CB  ALA   780      36.366  42.781  38.250  1.00  0.00      PROB C
ATOM   2424  HB1 ALA   780      37.438  43.020  38.073  1.00  0.00      PROB H
ATOM   2425  HB2 ALA   780      35.839  43.737  38.447  1.00  0.00      PROB H
ATOM   2426  HB3 ALA   780      35.925  42.346  37.329  1.00  0.00      PROB H
ATOM   2427  C   ALA   780      36.878  40.482  39.124  1.00  0.00      PROB C
ATOM   2428  O   ALA   780      38.028  40.237  39.512  1.00  0.00      PROB O
ATOM   2429  N   ALA   781      36.144  39.625  38.411  1.00  0.00      PROB N
ATOM   2430  HN  ALA   781      35.190  39.820  38.127  1.00  0.00      PROB H
ATOM   2431  CA  ALA   781      36.662  38.288  38.120  1.00  0.00      PROB C
ATOM   2432  HA  ALA   781      36.926  37.811  39.055  1.00  0.00      PROB H
ATOM   2433  CB  ALA   781      35.579  37.448  37.425  1.00  0.00      PROB C
ATOM   2434  HB1 ALA   781      35.265  37.926  36.471  1.00  0.00      PROB H
ATOM   2435  HB2 ALA   781      34.670  37.378  38.057  1.00  0.00      PROB H
ATOM   2436  HB3 ALA   781      35.938  36.418  37.213  1.00  0.00      PROB H
ATOM   2437  C   ALA   781      37.935  38.331  37.277  1.00  0.00      PROB C
ATOM   2438  O   ALA   781      38.779  37.436  37.397  1.00  0.00      PROB O
ATOM   2439  N   ARG   782      38.104  39.365  36.446  1.00  0.00      PROB N
ATOM   2440  HN  ARG   782      37.376  40.034  36.343  1.00  0.00      PROB H
ATOM   2441  CA  ARG   782      39.324  39.494  35.644  1.00  0.00      PROB C
ATOM   2442  HA  ARG   782      39.489  38.565  35.108  1.00  0.00      PROB H
ATOM   2443  CB  ARG   782      39.203  40.644  34.631  1.00  0.00      PROB C
ATOM   2444  HB1 ARG   782      38.431  40.349  33.884  1.00  0.00      PROB H
ATOM   2445  HB2 ARG   782      40.157  40.772  34.076  1.00  0.00      PROB H
ATOM   2446  CG  ARG   782      38.765  41.975  35.293  1.00  0.00      PROB C
ATOM   2447  HG1 ARG   782      39.480  42.236  36.108  1.00  0.00      PROB H
ATOM   2448  HG2 ARG   782      37.765  41.850  35.761  1.00  0.00      PROB H
ATOM   2449  CD  ARG   782      38.722  43.140  34.322  1.00  0.00      PROB C
ATOM   2450  HD1 ARG   782      38.046  42.929  33.461  1.00  0.00      PROB H
ATOM   2451  HD2 ARG   782      39.726  43.328  33.892  1.00  0.00      PROB H
ATOM   2452  NE  ARG   782      38.304  44.363  35.003  1.00  0.00      PROB N
ATOM   2453  HE  ARG   782      38.976  45.082  35.234  1.00  0.00      PROB H
ATOM   2454  CZ  ARG   782      37.031  44.689  35.272  1.00  0.00      PROB C
ATOM   2455  NH1 ARG   782      36.019  43.902  34.894  1.00  0.00      PROB N
ATOM   2456 HH11 ARG   782      36.223  43.031  34.479  1.00  0.00      PROB H
ATOM   2457 HH12 ARG   782      35.075  44.170  35.079  1.00  0.00      PROB H
ATOM   2458  NH2 ARG   782      36.771  45.813  35.919  1.00  0.00      PROB N
ATOM   2459 HH21 ARG   782      35.869  45.908  36.311  1.00  0.00      PROB H
ATOM   2460 HH22 ARG   782      37.518  46.196  36.494  1.00  0.00      PROB H
ATOM   2461  C   ARG   782      40.563  39.723  36.507  1.00  0.00      PROB C
ATOM   2462  O   ARG   782      41.680  39.559  36.018  1.00  0.00      PROB O
ATOM   2463  N   ASN   783      40.387  40.132  37.764  1.00  0.00      PROB N
ATOM   2464  HN  ASN   783      39.467  40.237  38.145  1.00  0.00      PROB H
ATOM   2465  CA  ASN   783      41.480  40.364  38.695  1.00  0.00      PROB C
ATOM   2466  HA  ASN   783      42.430  40.316  38.180  1.00  0.00      PROB H
ATOM   2467  CB  ASN   783      41.333  41.726  39.376  1.00  0.00      PROB C
ATOM   2468  HB1 ASN   783      41.925  41.801  40.310  1.00  0.00      PROB H
ATOM   2469  HB2 ASN   783      40.270  41.879  39.667  1.00  0.00      PROB H
ATOM   2470  CG  ASN   783      41.823  42.859  38.515  1.00  0.00      PROB C
ATOM   2471  OD1 ASN   783      42.829  42.731  37.811  1.00  0.00      PROB O
ATOM   2472  ND2 ASN   783      41.125  43.985  38.571  1.00  0.00      PROB N
ATOM   2473 HD21 ASN   783      41.505  44.826  38.182  1.00  0.00      PROB H
ATOM   2474 HD22 ASN   783      40.375  44.089  39.233  1.00  0.00      PROB H
ATOM   2475  C   ASN   783      41.579  39.294  39.756  1.00  0.00      PROB C
ATOM   2476  O   ASN   783      42.331  39.469  40.719  1.00  0.00      PROB O
ATOM   2477  N   VAL   784      40.805  38.215  39.631  1.00  0.00      PROB N
ATOM   2478  HN  VAL   784      40.186  38.116  38.852  1.00  0.00      PROB H
ATOM   2479  CA  VAL   784      40.961  37.034  40.468  1.00  0.00      PROB C
ATOM   2480  HA  VAL   784      41.485  37.295  41.374  1.00  0.00      PROB H
ATOM   2481  CB  VAL   784      39.606  36.417  40.850  1.00  0.00      PROB C
ATOM   2482  HB  VAL   784      39.054  36.177  39.912  1.00  0.00      PROB H
ATOM   2483  CG1 VAL   784      39.830  35.156  41.635  1.00  0.00      PROB C
ATOM   2484 HG11 VAL   784      40.455  35.354  42.533  1.00  0.00      PROB H
ATOM   2485 HG12 VAL   784      40.317  34.355  41.039  1.00  0.00      PROB H
ATOM   2486 HG13 VAL   784      38.857  34.748  41.986  1.00  0.00      PROB H
ATOM   2487  CG2 VAL   784      38.731  37.421  41.637  1.00  0.00      PROB C
ATOM   2488 HG21 VAL   784      38.545  38.338  41.043  1.00  0.00      PROB H
ATOM   2489 HG22 VAL   784      39.238  37.712  42.582  1.00  0.00      PROB H
ATOM   2490 HG23 VAL   784      37.751  36.963  41.886  1.00  0.00      PROB H
ATOM   2491  C   VAL   784      41.800  36.032  39.698  1.00  0.00      PROB C
ATOM   2492  O   VAL   784      41.544  35.785  38.512  1.00  0.00      PROB O
ATOM   2493  N   LEU   785      42.784  35.437  40.374  1.00  0.00      PROB N
ATOM   2494  HN  LEU   785      42.950  35.684  41.335  1.00  0.00      PROB H
ATOM   2495  CA  LEU   785      43.649  34.419  39.788  1.00  0.00      PROB C
ATOM   2496  HA  LEU   785      43.403  34.277  38.746  1.00  0.00      PROB H
ATOM   2497  CB  LEU   785      45.139  34.804  39.903  1.00  0.00      PROB C
ATOM   2498  HB1 LEU   785      45.757  33.904  39.696  1.00  0.00      PROB H
ATOM   2499  HB2 LEU   785      45.338  35.112  40.955  1.00  0.00      PROB H
ATOM   2500  CG  LEU   785      45.671  35.905  38.962  1.00  0.00      PROB C
ATOM   2501  HG  LEU   785      46.734  36.087  39.273  1.00  0.00      PROB H
ATOM   2502  CD1 LEU   785      45.703  35.416  37.521  1.00  0.00      PROB C
ATOM   2503 HD11 LEU   785      44.668  35.285  37.145  1.00  0.00      PROB H
ATOM   2504 HD12 LEU   785      46.236  34.445  37.439  1.00  0.00      PROB H
ATOM   2505 HD13 LEU   785      46.207  36.161  36.870  1.00  0.00      PROB H
ATOM   2506  CD2 LEU   785      44.945  37.219  39.060  1.00  0.00      PROB C
ATOM   2507 HD21 LEU   785      44.803  37.519  40.122  1.00  0.00      PROB H
ATOM   2508 HD22 LEU   785      43.948  37.158  38.575  1.00  0.00      PROB H
ATOM   2509 HD23 LEU   785      45.504  38.028  38.547  1.00  0.00      PROB H
ATOM   2510  C   LEU   785      43.420  33.075  40.474  1.00  0.00      PROB C
ATOM   2511  O   LEU   785      43.130  33.022  41.671  1.00  0.00      PROB O
ATOM   2512  N   LEU   786      43.584  32.000  39.700  1.00  0.00      PROB N
ATOM   2513  HN  LEU   786      43.737  32.118  38.713  1.00  0.00      PROB H
ATOM   2514  CA  LEU   786      43.414  30.623  40.142  1.00  0.00      PROB C
ATOM   2515  HA  LEU   786      43.109  30.611  41.174  1.00  0.00      PROB H
ATOM   2516  CB  LEU   786      42.408  29.880  39.269  1.00  0.00      PROB C
ATOM   2517  HB1 LEU   786      42.542  28.778  39.385  1.00  0.00      PROB H
ATOM   2518  HB2 LEU   786      42.611  30.137  38.202  1.00  0.00      PROB H
ATOM   2519  CG  LEU   786      40.945  30.166  39.558  1.00  0.00      PROB C
ATOM   2520  HG  LEU   786      40.737  31.255  39.413  1.00  0.00      PROB H
ATOM   2521  CD1 LEU   786      40.128  29.365  38.588  1.00  0.00      PROB C
ATOM   2522 HD11 LEU   786      40.342  28.278  38.683  1.00  0.00      PROB H
ATOM   2523 HD12 LEU   786      40.352  29.672  37.543  1.00  0.00      PROB H
ATOM   2524 HD13 LEU   786      39.041  29.511  38.767  1.00  0.00      PROB H
ATOM   2525  CD2 LEU   786      40.629  29.774  40.987  1.00  0.00      PROB C
ATOM   2526 HD21 LEU   786      41.161  30.412  41.712  1.00  0.00      PROB H
ATOM   2527 HD22 LEU   786      40.904  28.716  41.178  1.00  0.00      PROB H
ATOM   2528 HD23 LEU   786      39.539  29.880  41.184  1.00  0.00      PROB H
ATOM   2529  C   LEU   786      44.762  29.923  40.087  1.00  0.00      PROB C
ATOM   2530  O   LEU   786      45.357  29.795  39.012  1.00  0.00      PROB O
ATOM   2531  N   THR   787      45.228  29.463  41.239  1.00  0.00      PROB N
ATOM   2532  HN  THR   787      44.679  29.578  42.073  1.00  0.00      PROB H
ATOM   2533  CA  THR   787      46.503  28.787  41.356  1.00  0.00      PROB C
ATOM   2534  HA  THR   787      47.092  28.955  40.466  1.00  0.00      PROB H
ATOM   2535  CB  THR   787      47.267  29.349  42.562  1.00  0.00      PROB C
ATOM   2536  HB  THR   787      47.242  30.464  42.520  1.00  0.00      PROB H
ATOM   2537  OG1 THR   787      48.627  28.906  42.486  1.00  0.00      PROB O
ATOM   2538  HG1 THR   787      49.185  29.629  42.167  1.00  0.00      PROB H
ATOM   2539  CG2 THR   787      46.639  28.869  43.872  1.00  0.00      PROB C
ATOM   2540 HG21 THR   787      46.733  27.777  44.025  1.00  0.00      PROB H
ATOM   2541 HG22 THR   787      45.572  29.150  43.930  1.00  0.00      PROB H
ATOM   2542 HG23 THR   787      47.161  29.344  44.729  1.00  0.00      PROB H
ATOM   2543  C   THR   787      46.270  27.283  41.464  1.00  0.00      PROB C
ATOM   2544  O   THR   787      45.152  26.790  41.250  1.00  0.00      PROB O
ATOM   2545  N   ASN   788      47.340  26.558  41.806  1.00  0.00      PROB N
ATOM   2546  HN  ASN   788      48.184  27.055  42.025  1.00  0.00      PROB H
ATOM   2547  CA  ASN   788      47.280  25.117  42.039  1.00  0.00      PROB C
ATOM   2548  HA  ASN   788      47.044  24.642  41.096  1.00  0.00      PROB H
ATOM   2549  CB  ASN   788      48.632  24.610  42.551  1.00  0.00      PROB C
ATOM   2550  HB1 ASN   788      48.599  23.505  42.686  1.00  0.00      PROB H
ATOM   2551  HB2 ASN   788      48.848  25.057  43.546  1.00  0.00      PROB H
ATOM   2552  CG  ASN   788      49.745  24.893  41.593  1.00  0.00      PROB C
ATOM   2553  OD1 ASN   788      49.846  24.267  40.538  1.00  0.00      PROB O
ATOM   2554  ND2 ASN   788      50.591  25.853  41.942  1.00  0.00      PROB N
ATOM   2555 HD21 ASN   788      51.344  26.047  41.319  1.00  0.00      PROB H
ATOM   2556 HD22 ASN   788      50.435  26.461  42.720  1.00  0.00      PROB H
ATOM   2557  C   ASN   788      46.191  24.746  43.042  1.00  0.00      PROB C
ATOM   2558  O   ASN   788      46.002  25.415  44.062  1.00  0.00      PROB O
ATOM   2559  N   GLY   789      45.508  23.639  42.772  1.00  0.00      PROB N
ATOM   2560  HN  GLY   789      45.750  23.056  42.001  1.00  0.00      PROB H
ATOM   2561  CA  GLY   789      44.361  23.271  43.556  1.00  0.00      PROB C
ATOM   2562  HA1 GLY   789      44.591  23.368  44.610  1.00  0.00      PROB H
ATOM   2563  HA2 GLY   789      44.088  22.262  43.288  1.00  0.00      PROB H
ATOM   2564  C   GLY   789      43.168  24.138  43.276  1.00  0.00      PROB C
ATOM   2565  O   GLY   789      42.166  24.038  43.991  1.00  0.00      PROB O
ATOM   2566  N   HSD   790      43.252  24.990  42.254  1.00  0.00      PROB N
ATOM   2567  HN  HSD   790      44.104  25.118  41.751  1.00  0.00      PROB H
ATOM   2568  CA  HSD   790      42.153  25.866  41.869  1.00  0.00      PROB C
ATOM   2569  HA  HSD   790      42.525  26.544  41.114  1.00  0.00      PROB H
ATOM   2570  CB  HSD   790      40.995  25.046  41.286  1.00  0.00      PROB C
ATOM   2571  HB1 HSD   790      40.172  25.743  41.008  1.00  0.00      PROB H
ATOM   2572  HB2 HSD   790      40.583  24.342  42.040  1.00  0.00      PROB H
ATOM   2573  ND1 HSD   790      41.816  23.006  40.037  1.00  0.00      PROB N
ATOM   2574  HD1 HSD   790      41.952  22.453  40.859  1.00  0.00      PROB H
ATOM   2575  CG  HSD   790      41.367  24.312  40.035  1.00  0.00      PROB C
ATOM   2576  CE1 HSD   790      42.089  22.636  38.799  1.00  0.00      PROB C
ATOM   2577  HE1 HSD   790      42.472  21.659  38.492  1.00  0.00      PROB H
ATOM   2578  NE2 HSD   790      41.848  23.656  37.995  1.00  0.00      PROB N
ATOM   2579  CD2 HSD   790      41.400  24.718  38.743  1.00  0.00      PROB C
ATOM   2580  HD2 HSD   790      41.160  25.671  38.290  1.00  0.00      PROB H
ATOM   2581  C   HSD   790      41.716  26.722  43.058  1.00  0.00      PROB C
ATOM   2582  O   HSD   790      40.530  26.889  43.337  1.00  0.00      PROB O
ATOM   2583  N   VAL   791      42.706  27.265  43.760  1.00  0.00      PROB N
ATOM   2584  HN  VAL   791      43.652  27.041  43.543  1.00  0.00      PROB H
ATOM   2585  CA  VAL   791      42.489  28.199  44.853  1.00  0.00      PROB C
ATOM   2586  HA  VAL   791      41.519  28.024  45.300  1.00  0.00      PROB H
ATOM   2587  CB  VAL   791      43.562  28.050  45.940  1.00  0.00      PROB C
ATOM   2588  HB  VAL   791      44.564  27.963  45.462  1.00  0.00      PROB H
ATOM   2589  CG1 VAL   791      43.571  29.254  46.874  1.00  0.00      PROB C
ATOM   2590 HG11 VAL   791      42.557  29.436  47.291  1.00  0.00      PROB H
ATOM   2591 HG12 VAL   791      43.925  30.178  46.370  1.00  0.00      PROB H
ATOM   2592 HG13 VAL   791      44.258  29.061  47.729  1.00  0.00      PROB H
ATOM   2593  CG2 VAL   791      43.306  26.775  46.714  1.00  0.00      PROB C
ATOM   2594 HG21 VAL   791      43.315  25.890  46.042  1.00  0.00      PROB H
ATOM   2595 HG22 VAL   791      42.328  26.815  47.240  1.00  0.00      PROB H
ATOM   2596 HG23 VAL   791      44.106  26.632  47.475  1.00  0.00      PROB H
ATOM   2597  C   VAL   791      42.475  29.600  44.267  1.00  0.00      PROB C
ATOM   2598  O   VAL   791      43.362  29.957  43.481  1.00  0.00      PROB O
ATOM   2599  N   ALA   792      41.461  30.377  44.646  1.00  0.00      PROB N
ATOM   2600  HN  ALA   792      40.730  30.027  45.239  1.00  0.00      PROB H
ATOM   2601  CA  ALA   792      41.278  31.720  44.111  1.00  0.00      PROB C
ATOM   2602  HA  ALA   792      41.656  31.762  43.103  1.00  0.00      PROB H
ATOM   2603  CB  ALA   792      39.774  32.071  44.098  1.00  0.00      PROB C
ATOM   2604  HB1 ALA   792      39.360  32.066  45.127  1.00  0.00      PROB H
ATOM   2605  HB2 ALA   792      39.218  31.318  43.499  1.00  0.00      PROB H
ATOM   2606  HB3 ALA   792      39.603  33.071  43.650  1.00  0.00      PROB H
ATOM   2607  C   ALA   792      42.056  32.748  44.924  1.00  0.00      PROB C
ATOM   2608  O   ALA   792      42.108  32.683  46.157  1.00  0.00      PROB O
ATOM   2609  N   LYS   793      42.639  33.714  44.213  1.00  0.00      PROB N
ATOM   2610  HN  LYS   793      42.658  33.644  43.210  1.00  0.00      PROB H
ATOM   2611  CA  LYS   793      43.421  34.793  44.799  1.00  0.00      PROB C
ATOM   2612  HA  LYS   793      43.209  34.853  45.852  1.00  0.00      PROB H
ATOM   2613  CB  LYS   793      44.935  34.606  44.576  1.00  0.00      PROB C
ATOM   2614  HB1 LYS   793      45.484  35.546  44.793  1.00  0.00      PROB H
ATOM   2615  HB2 LYS   793      45.083  34.391  43.489  1.00  0.00      PROB H
ATOM   2616  CG  LYS   793      45.578  33.477  45.372  1.00  0.00      PROB C
ATOM   2617  HG1 LYS   793      44.951  32.558  45.309  1.00  0.00      PROB H
ATOM   2618  HG2 LYS   793      45.620  33.784  46.439  1.00  0.00      PROB H
ATOM   2619  CD  LYS   793      46.994  33.145  44.840  1.00  0.00      PROB C
ATOM   2620  HD1 LYS   793      47.583  34.085  44.736  1.00  0.00      PROB H
ATOM   2621  HD2 LYS   793      46.893  32.702  43.824  1.00  0.00      PROB H
ATOM   2622  CE  LYS   793      47.745  32.177  45.741  1.00  0.00      PROB C
ATOM   2623  HE1 LYS   793      48.712  31.900  45.264  1.00  0.00      PROB H
ATOM   2624  HE2 LYS   793      47.154  31.254  45.921  1.00  0.00      PROB H
ATOM   2625  NZ  LYS   793      48.079  32.769  47.083  1.00  0.00      PROB N
ATOM   2626  HZ1 LYS   793      47.232  32.791  47.693  1.00  0.00      PROB H
ATOM   2627  HZ2 LYS   793      48.451  33.735  46.909  1.00  0.00      PROB H
ATOM   2628  HZ3 LYS   793      48.843  32.223  47.532  1.00  0.00      PROB H
ATOM   2629  C   LYS   793      42.998  36.114  44.171  1.00  0.00      PROB C
ATOM   2630  O   LYS   793      42.958  36.245  42.939  1.00  0.00      PROB O
ATOM   2631  N   ILE   794      42.739  37.107  45.013  1.00  0.00      PROB N
ATOM   2632  HN  ILE   794      42.778  36.980  46.006  1.00  0.00      PROB H
ATOM   2633  CA  ILE   794      42.451  38.450  44.537  1.00  0.00      PROB C
ATOM   2634  HA  ILE   794      41.897  38.374  43.611  1.00  0.00      PROB H
ATOM   2635  CB  ILE   794      41.599  39.255  45.551  1.00  0.00      PROB C
ATOM   2636  HB  ILE   794      40.621  38.730  45.663  1.00  0.00      PROB H
ATOM   2637  CG2 ILE   794      42.249  39.333  46.948  1.00  0.00      PROB C
ATOM   2638 HG21 ILE   794      43.241  39.825  46.910  1.00  0.00      PROB H
ATOM   2639 HG22 ILE   794      42.345  38.338  47.407  1.00  0.00      PROB H
ATOM   2640 HG23 ILE   794      41.606  39.942  47.621  1.00  0.00      PROB H
ATOM   2641  CG1 ILE   794      41.321  40.667  45.014  1.00  0.00      PROB C
ATOM   2642 HG11 ILE   794      42.272  41.234  44.882  1.00  0.00      PROB H
ATOM   2643 HG12 ILE   794      40.747  41.228  45.773  1.00  0.00      PROB H
ATOM   2644  CD  ILE   794      40.552  40.672  43.724  1.00  0.00      PROB C
ATOM   2645  HD1 ILE   794      39.615  40.082  43.807  1.00  0.00      PROB H
ATOM   2646  HD2 ILE   794      41.155  40.273  42.882  1.00  0.00      PROB H
ATOM   2647  HD3 ILE   794      40.285  41.720  43.452  1.00  0.00      PROB H
ATOM   2648  C   ILE   794      43.771  39.135  44.225  1.00  0.00      PROB C
ATOM   2649  O   ILE   794      44.673  39.189  45.066  1.00  0.00      PROB O
ATOM   2650  N   GLY   795      43.907  39.613  42.996  1.00  0.00      PROB N
ATOM   2651  HN  GLY   795      43.165  39.566  42.317  1.00  0.00      PROB H
ATOM   2652  CA  GLY   795      45.061  40.399  42.614  1.00  0.00      PROB C
ATOM   2653  HA1 GLY   795      45.643  39.800  41.932  1.00  0.00      PROB H
ATOM   2654  HA2 GLY   795      45.616  40.733  43.481  1.00  0.00      PROB H
ATOM   2655  C   GLY   795      44.640  41.657  41.880  1.00  0.00      PROB C
ATOM   2656  O   GLY   795      43.495  42.124  41.980  1.00  0.00      PROB O
ATOM   2657  N   ASP   796      45.580  42.196  41.116  1.00  0.00      PROB N
ATOM   2658  HN  ASP   796      46.518  41.890  41.201  1.00  0.00      PROB H
ATOM   2659  CA  ASP   796      45.337  43.387  40.308  1.00  0.00      PROB C
ATOM   2660  HA  ASP   796      44.356  43.292  39.858  1.00  0.00      PROB H
ATOM   2661  CB  ASP   796      45.375  44.653  41.172  1.00  0.00      PROB C
ATOM   2662  HB1 ASP   796      46.394  44.878  41.543  1.00  0.00      PROB H
ATOM   2663  HB2 ASP   796      44.717  44.501  42.058  1.00  0.00      PROB H
ATOM   2664  CG  ASP   796      44.823  45.859  40.448  1.00  0.00      PROB C
ATOM   2665  OD1 ASP   796      44.465  45.727  39.268  1.00  0.00      PROB O
ATOM   2666  OD2 ASP   796      44.729  46.927  41.064  1.00  0.00      PROB O
ATOM   2667  C   ASP   796      46.365  43.458  39.185  1.00  0.00      PROB C
ATOM   2668  O   ASP   796      47.541  43.750  39.434  1.00  0.00      PROB O
ATOM   2669  N   PHE   797      45.915  43.201  37.948  1.00  0.00      PROB N
ATOM   2670  HN  PHE   797      44.936  43.034  37.813  1.00  0.00      PROB H
ATOM   2671  CA  PHE   797      46.805  43.300  36.793  1.00  0.00      PROB C
ATOM   2672  HA  PHE   797      47.655  42.650  36.950  1.00  0.00      PROB H
ATOM   2673  CB  PHE   797      46.081  42.901  35.518  1.00  0.00      PROB C
ATOM   2674  HB1 PHE   797      46.536  43.391  34.625  1.00  0.00      PROB H
ATOM   2675  HB2 PHE   797      45.025  43.246  35.560  1.00  0.00      PROB H
ATOM   2676  CG  PHE   797      46.090  41.421  35.234  1.00  0.00      PROB C
ATOM   2677  CD1 PHE   797      45.212  40.558  35.882  1.00  0.00      PROB C
ATOM   2678  HD1 PHE   797      44.526  40.946  36.624  1.00  0.00      PROB H
ATOM   2679  CE1 PHE   797      45.210  39.217  35.601  1.00  0.00      PROB C
ATOM   2680  HE1 PHE   797      44.507  38.558  36.099  1.00  0.00      PROB H
ATOM   2681  CZ  PHE   797      46.082  38.705  34.642  1.00  0.00      PROB C
ATOM   2682  HZ  PHE   797      46.006  37.654  34.424  1.00  0.00      PROB H
ATOM   2683  CD2 PHE   797      46.954  40.901  34.291  1.00  0.00      PROB C
ATOM   2684  HD2 PHE   797      47.639  41.560  33.772  1.00  0.00      PROB H
ATOM   2685  CE2 PHE   797      46.965  39.550  34.000  1.00  0.00      PROB C
ATOM   2686  HE2 PHE   797      47.650  39.166  33.257  1.00  0.00      PROB H
ATOM   2687  C   PHE   797      47.368  44.700  36.640  1.00  0.00      PROB C
ATOM   2688  O   PHE   797      48.528  44.866  36.227  1.00  0.00      PROB O
ATOM   2689  N   GLY   798      46.572  45.715  36.938  1.00  0.00      PROB N
ATOM   2690  HN  GLY   798      45.676  45.564  37.375  1.00  0.00      PROB H
ATOM   2691  CA  GLY   798      47.117  47.067  37.017  1.00  0.00      PROB C
ATOM   2692  HA1 GLY   798      47.883  47.090  37.780  1.00  0.00      PROB H
ATOM   2693  HA2 GLY   798      46.289  47.723  37.242  1.00  0.00      PROB H
ATOM   2694  C   GLY   798      47.705  47.527  35.695  1.00  0.00      PROB C
ATOM   2695  O   GLY   798      47.021  47.529  34.664  1.00  0.00      PROB O
ATOM   2696  N   LEU   799      48.994  47.900  35.709  1.00  0.00      PROB N
ATOM   2697  HN  LEU   799      49.542  47.885  36.538  1.00  0.00      PROB H
ATOM   2698  CA  LEU   799      49.670  48.365  34.490  1.00  0.00      PROB C
ATOM   2699  HA  LEU   799      49.120  49.210  34.098  1.00  0.00      PROB H
ATOM   2700  CB  LEU   799      51.117  48.770  34.788  1.00  0.00      PROB C
ATOM   2701  HB1 LEU   799      51.632  49.080  33.849  1.00  0.00      PROB H
ATOM   2702  HB2 LEU   799      51.650  47.869  35.173  1.00  0.00      PROB H
ATOM   2703  CG  LEU   799      51.301  49.876  35.808  1.00  0.00      PROB C
ATOM   2704  HG  LEU   799      50.677  49.691  36.715  1.00  0.00      PROB H
ATOM   2705  CD1 LEU   799      52.747  49.946  36.253  1.00  0.00      PROB C
ATOM   2706 HD11 LEU   799      53.393  50.139  35.374  1.00  0.00      PROB H
ATOM   2707 HD12 LEU   799      53.058  48.998  36.740  1.00  0.00      PROB H
ATOM   2708 HD13 LEU   799      52.893  50.773  36.982  1.00  0.00      PROB H
ATOM   2709  CD2 LEU   799      50.888  51.164  35.168  1.00  0.00      PROB C
ATOM   2710 HD21 LEU   799      49.815  51.154  34.876  1.00  0.00      PROB H
ATOM   2711 HD22 LEU   799      51.495  51.380  34.262  1.00  0.00      PROB H
ATOM   2712 HD23 LEU   799      51.028  52.012  35.877  1.00  0.00      PROB H
ATOM   2713  C   LEU   799      49.690  47.309  33.393  1.00  0.00      PROB C
ATOM   2714  O   LEU   799      49.819  47.651  32.214  1.00  0.00      PROB O
ATOM   2715  N   ALA   800      49.624  46.027  33.763  1.00  0.00      PROB N
ATOM   2716  HN  ALA   800      49.466  45.785  34.721  1.00  0.00      PROB H
ATOM   2717  CA  ALA   800      49.629  44.923  32.804  1.00  0.00      PROB C
ATOM   2718  HA  ALA   800      50.282  45.180  31.982  1.00  0.00      PROB H
ATOM   2719  CB  ALA   800      50.168  43.661  33.483  1.00  0.00      PROB C
ATOM   2720  HB1 ALA   800      49.498  43.326  34.303  1.00  0.00      PROB H
ATOM   2721  HB2 ALA   800      51.158  43.917  33.918  1.00  0.00      PROB H
ATOM   2722  HB3 ALA   800      50.296  42.829  32.757  1.00  0.00      PROB H
ATOM   2723  C   ALA   800      48.256  44.622  32.205  1.00  0.00      PROB C
ATOM   2724  O   ALA   800      48.083  43.567  31.587  1.00  0.00      PROB O
ATOM   2725  N   ARG   801      47.284  45.499  32.358  1.00  0.00      PROB N
ATOM   2726  HN  ARG   801      47.402  46.333  32.902  1.00  0.00      PROB H
ATOM   2727  CA  ARG   801      46.018  45.346  31.656  1.00  0.00      PROB C
ATOM   2728  HA  ARG   801      45.976  44.400  31.133  1.00  0.00      PROB H
ATOM   2729  CB  ARG   801      44.823  45.401  32.614  1.00  0.00      PROB C
ATOM   2730  HB1 ARG   801      44.829  46.373  33.160  1.00  0.00      PROB H
ATOM   2731  HB2 ARG   801      44.980  44.602  33.372  1.00  0.00      PROB H
ATOM   2732  CG  ARG   801      43.444  45.189  31.937  1.00  0.00      PROB C
ATOM   2733  HG1 ARG   801      43.459  44.219  31.396  1.00  0.00      PROB H
ATOM   2734  HG2 ARG   801      43.259  45.983  31.179  1.00  0.00      PROB H
ATOM   2735  CD  ARG   801      42.263  45.234  32.923  1.00  0.00      PROB C
ATOM   2736  HD1 ARG   801      41.306  44.994  32.401  1.00  0.00      PROB H
ATOM   2737  HD2 ARG   801      42.167  46.270  33.317  1.00  0.00      PROB H
ATOM   2738  NE  ARG   801      42.438  44.371  34.094  1.00  0.00      PROB N
ATOM   2739  HE  ARG   801      42.512  44.778  35.002  1.00  0.00      PROB H
ATOM   2740  CZ  ARG   801      42.347  43.052  34.038  1.00  0.00      PROB C
ATOM   2741  NH1 ARG   801      42.111  42.461  32.875  1.00  0.00      PROB N
ATOM   2742 HH11 ARG   801      42.060  43.029  32.060  1.00  0.00      PROB H
ATOM   2743 HH12 ARG   801      42.647  41.623  32.713  1.00  0.00      PROB H
ATOM   2744  NH2 ARG   801      42.522  42.311  35.129  1.00  0.00      PROB N
ATOM   2745 HH21 ARG   801      42.650  42.717  36.043  1.00  0.00      PROB H
ATOM   2746 HH22 ARG   801      42.412  41.318  35.074  1.00  0.00      PROB H
ATOM   2747  C   ARG   801      45.882  46.441  30.610  1.00  0.00      PROB C
ATOM   2748  O   ARG   801      46.170  47.612  30.883  1.00  0.00      PROB O
ATOM   2749  N   ASP   802      45.450  46.043  29.409  1.00  0.00      PROB N
ATOM   2750  HN  ASP   802      45.296  45.082  29.202  1.00  0.00      PROB H
ATOM   2751  CA  ASP   802      45.223  46.951  28.285  1.00  0.00      PROB C
ATOM   2752  HA  ASP   802      45.999  47.705  28.301  1.00  0.00      PROB H
ATOM   2753  CB  ASP   802      45.268  46.173  26.979  1.00  0.00      PROB C
ATOM   2754  HB1 ASP   802      44.367  45.543  26.847  1.00  0.00      PROB H
ATOM   2755  HB2 ASP   802      46.155  45.503  26.966  1.00  0.00      PROB H
ATOM   2756  CG  ASP   802      45.406  47.090  25.779  1.00  0.00      PROB C
ATOM   2757  OD1 ASP   802      45.770  48.267  25.988  1.00  0.00      PROB O
ATOM   2758  OD2 ASP   802      45.152  46.645  24.640  1.00  0.00      PROB O
ATOM   2759  C   ASP   802      43.873  47.668  28.421  1.00  0.00      PROB C
ATOM   2760  O   ASP   802      42.959  47.485  27.613  1.00  0.00      PROB O
ATOM   2761  N   ILE   803      43.760  48.534  29.439  1.00  0.00      PROB N
ATOM   2762  HN  ILE   803      44.512  48.659  30.087  1.00  0.00      PROB H
ATOM   2763  CA  ILE   803      42.445  49.100  29.765  1.00  0.00      PROB C
ATOM   2764  HA  ILE   803      41.734  48.291  29.843  1.00  0.00      PROB H
ATOM   2765  CB  ILE   803      42.473  49.854  31.106  1.00  0.00      PROB C
ATOM   2766  HB  ILE   803      41.429  50.207  31.310  1.00  0.00      PROB H
ATOM   2767  CG2 ILE   803      42.893  48.960  32.229  1.00  0.00      PROB C
ATOM   2768 HG21 ILE   803      43.939  48.599  32.117  1.00  0.00      PROB H
ATOM   2769 HG22 ILE   803      42.218  48.080  32.271  1.00  0.00      PROB H
ATOM   2770 HG23 ILE   803      42.815  49.482  33.208  1.00  0.00      PROB H
ATOM   2771  CG1 ILE   803      43.385  51.064  30.997  1.00  0.00      PROB C
ATOM   2772 HG11 ILE   803      43.475  51.538  30.002  1.00  0.00      PROB H
ATOM   2773 HG12 ILE   803      44.422  50.732  31.253  1.00  0.00      PROB H
ATOM   2774  CD  ILE   803      42.972  52.137  31.927  1.00  0.00      PROB C
ATOM   2775  HD1 ILE   803      42.415  51.742  32.805  1.00  0.00      PROB H
ATOM   2776  HD2 ILE   803      42.349  52.882  31.407  1.00  0.00      PROB H
ATOM   2777  HD3 ILE   803      43.865  52.687  32.306  1.00  0.00      PROB H
ATOM   2778  C   ILE   803      41.963  50.026  28.659  1.00  0.00      PROB C
ATOM   2779  O   ILE   803      40.769  50.328  28.559  1.00  0.00      PROB O
ATOM   2780  N   MET   804      42.891  50.523  27.848  1.00  0.00      PROB N
ATOM   2781  HN  MET   804      43.832  50.207  27.934  1.00  0.00      PROB H
ATOM   2782  CA  MET   804      42.589  51.487  26.796  1.00  0.00      PROB C
ATOM   2783  HA  MET   804      42.021  52.300  27.227  1.00  0.00      PROB H
ATOM   2784  CB  MET   804      43.902  52.003  26.197  1.00  0.00      PROB C
ATOM   2785  HB1 MET   804      44.103  51.489  25.221  1.00  0.00      PROB H
ATOM   2786  HB2 MET   804      44.753  51.629  26.800  1.00  0.00      PROB H
ATOM   2787  CG  MET   804      43.943  53.466  25.908  1.00  0.00      PROB C
ATOM   2788  HG1 MET   804      43.046  53.773  25.326  1.00  0.00      PROB H
ATOM   2789  HG2 MET   804      44.837  53.688  25.280  1.00  0.00      PROB H
ATOM   2790  SD  MET   804      44.073  54.384  27.452  1.00  0.00      PROB S
ATOM   2791  CE  MET   804      45.431  53.513  28.232  1.00  0.00      PROB C
ATOM   2792  HE1 MET   804      46.248  53.297  27.511  1.00  0.00      PROB H
ATOM   2793  HE2 MET   804      45.102  52.558  28.693  1.00  0.00      PROB H
ATOM   2794  HE3 MET   804      45.864  54.122  29.052  1.00  0.00      PROB H
ATOM   2795  C   MET   804      41.755  50.860  25.699  1.00  0.00      PROB C
ATOM   2796  O   MET   804      41.037  51.555  24.979  1.00  0.00      PROB O
ATOM   2797  N   ASN   805      41.887  49.554  25.522  1.00  0.00      PROB N
ATOM   2798  HN  ASN   805      42.507  49.018  26.102  1.00  0.00      PROB H
ATOM   2799  CA  ASN   805      41.187  48.820  24.481  1.00  0.00      PROB C
ATOM   2800  HA  ASN   805      40.588  49.495  23.884  1.00  0.00      PROB H
ATOM   2801  CB  ASN   805      42.203  48.145  23.563  1.00  0.00      PROB C
ATOM   2802  HB1 ASN   805      41.694  47.583  22.754  1.00  0.00      PROB H
ATOM   2803  HB2 ASN   805      42.805  47.416  24.150  1.00  0.00      PROB H
ATOM   2804  CG  ASN   805      43.138  49.162  22.881  1.00  0.00      PROB C
ATOM   2805  OD1 ASN   805      42.677  50.079  22.187  1.00  0.00      PROB O
ATOM   2806  ND2 ASN   805      44.452  49.022  23.111  1.00  0.00      PROB N
ATOM   2807 HD21 ASN   805      44.758  48.290  23.745  1.00  0.00      PROB H
ATOM   2808 HD22 ASN   805      45.060  49.753  22.829  1.00  0.00      PROB H
ATOM   2809  C   ASN   805      40.216  47.815  25.078  1.00  0.00      PROB C
ATOM   2810  O   ASN   805      39.788  46.882  24.401  1.00  0.00      PROB O
ATOM   2811  N   ASP   806      39.865  47.996  26.337  1.00  0.00      PROB N
ATOM   2812  HN  ASP   806      40.232  48.757  26.868  1.00  0.00      PROB H
ATOM   2813  CA  ASP   806      39.083  47.030  27.088  1.00  0.00      PROB C
ATOM   2814  HA  ASP   806      38.993  46.104  26.534  1.00  0.00      PROB H
ATOM   2815  CB  ASP   806      39.782  46.734  28.418  1.00  0.00      PROB C
ATOM   2816  HB1 ASP   806      39.807  47.643  29.052  1.00  0.00      PROB H
ATOM   2817  HB2 ASP   806      40.825  46.413  28.220  1.00  0.00      PROB H
ATOM   2818  CG  ASP   806      39.109  45.620  29.227  1.00  0.00      PROB C
ATOM   2819  OD1 ASP   806      37.857  45.576  29.316  1.00  0.00      PROB O
ATOM   2820  OD2 ASP   806      39.848  44.790  29.801  1.00  0.00      PROB O
ATOM   2821  C   ASP   806      37.678  47.607  27.295  1.00  0.00      PROB C
ATOM   2822  O   ASP   806      37.518  48.617  27.983  1.00  0.00      PROB O
ATOM   2823  N   SER   807      36.676  46.957  26.702  1.00  0.00      PROB N
ATOM   2824  HN  SER   807      36.817  46.059  26.290  1.00  0.00      PROB H
ATOM   2825  CA  SER   807      35.305  47.469  26.736  1.00  0.00      PROB C
ATOM   2826  HA  SER   807      35.320  48.503  26.425  1.00  0.00      PROB H
ATOM   2827  CB  SER   807      34.419  46.661  25.779  1.00  0.00      PROB C
ATOM   2828  HB1 SER   807      34.867  46.667  24.761  1.00  0.00      PROB H
ATOM   2829  HB2 SER   807      33.393  47.091  25.718  1.00  0.00      PROB H
ATOM   2830  OG  SER   807      34.348  45.325  26.241  1.00  0.00      PROB O
ATOM   2831  HG1 SER   807      33.784  45.308  27.027  1.00  0.00      PROB H
ATOM   2832  C   SER   807      34.688  47.434  28.129  1.00  0.00      PROB C
ATOM   2833  O   SER   807      33.601  47.972  28.316  1.00  0.00      PROB O
ATOM   2834  N   ASN   808      35.362  46.836  29.108  1.00  0.00      PROB N
ATOM   2835  HN  ASN   808      36.266  46.397  28.973  1.00  0.00      PROB H
ATOM   2836  CA  ASN   808      34.850  46.848  30.473  1.00  0.00      PROB C
ATOM   2837  HA  ASN   808      33.768  46.820  30.457  1.00  0.00      PROB H
ATOM   2838  CB  ASN   808      35.346  45.625  31.230  1.00  0.00      PROB C
ATOM   2839  HB1 ASN   808      34.962  45.643  32.276  1.00  0.00      PROB H
ATOM   2840  HB2 ASN   808      36.457  45.628  31.298  1.00  0.00      PROB H
ATOM   2841  CG  ASN   808      34.845  44.365  30.618  1.00  0.00      PROB C
ATOM   2842  OD1 ASN   808      33.657  44.058  30.707  1.00  0.00      PROB O
ATOM   2843  ND2 ASN   808      35.735  43.638  29.937  1.00  0.00      PROB N
ATOM   2844 HD21 ASN   808      36.627  44.063  29.726  1.00  0.00      PROB H
ATOM   2845 HD22 ASN   808      35.490  42.726  29.625  1.00  0.00      PROB H
ATOM   2846  C   ASN   808      35.235  48.095  31.231  1.00  0.00      PROB C
ATOM   2847  O   ASN   808      34.783  48.278  32.361  1.00  0.00      PROB O
ATOM   2848  N   TYR   809      36.068  48.943  30.647  1.00  0.00      PROB N
ATOM   2849  HN  TYR   809      36.465  48.746  29.747  1.00  0.00      PROB H
ATOM   2850  CA  TYR   809      36.461  50.193  31.266  1.00  0.00      PROB C
ATOM   2851  HA  TYR   809      36.037  50.277  32.258  1.00  0.00      PROB H
ATOM   2852  CB  TYR   809      37.986  50.319  31.383  1.00  0.00      PROB C
ATOM   2853  HB1 TYR   809      38.255  51.336  31.730  1.00  0.00      PROB H
ATOM   2854  HB2 TYR   809      38.471  50.139  30.396  1.00  0.00      PROB H
ATOM   2855  CG  TYR   809      38.566  49.344  32.376  1.00  0.00      PROB C
ATOM   2856  CD1 TYR   809      38.715  48.006  32.049  1.00  0.00      PROB C
ATOM   2857  HD1 TYR   809      38.429  47.661  31.064  1.00  0.00      PROB H
ATOM   2858  CE1 TYR   809      39.197  47.096  32.964  1.00  0.00      PROB C
ATOM   2859  HE1 TYR   809      39.285  46.057  32.681  1.00  0.00      PROB H
ATOM   2860  CZ  TYR   809      39.594  47.518  34.225  1.00  0.00      PROB C
ATOM   2861  OH  TYR   809      40.115  46.593  35.120  1.00  0.00      PROB O
ATOM   2862  HH  TYR   809      40.245  46.982  36.025  1.00  0.00      PROB H
ATOM   2863  CD2 TYR   809      38.927  49.755  33.652  1.00  0.00      PROB C
ATOM   2864  HD2 TYR   809      38.813  50.792  33.937  1.00  0.00      PROB H
ATOM   2865  CE2 TYR   809      39.449  48.849  34.580  1.00  0.00      PROB C
ATOM   2866  HE2 TYR   809      39.736  49.180  35.570  1.00  0.00      PROB H
ATOM   2867  C   TYR   809      35.879  51.313  30.427  1.00  0.00      PROB C
ATOM   2868  O   TYR   809      36.131  51.382  29.218  1.00  0.00      PROB O
ATOM   2869  N   ILE   810      35.130  52.174  31.062  1.00  0.00      PROB N
ATOM   2870  HN  ILE   810      35.029  52.118  32.060  1.00  0.00      PROB H
ATOM   2871  CA  ILE   810      34.379  53.202  30.373  1.00  0.00      PROB C
ATOM   2872  HA  ILE   810      34.347  53.000  29.312  1.00  0.00      PROB H
ATOM   2873  CB  ILE   810      32.943  53.283  30.935  1.00  0.00      PROB C
ATOM   2874  HB  ILE   810      32.998  53.433  32.040  1.00  0.00      PROB H
ATOM   2875  CG2 ILE   810      32.202  54.406  30.327  1.00  0.00      PROB C
ATOM   2876 HG21 ILE   810      32.307  54.406  29.220  1.00  0.00      PROB H
ATOM   2877 HG22 ILE   810      32.561  55.391  30.701  1.00  0.00      PROB H
ATOM   2878 HG23 ILE   810      31.118  54.349  30.566  1.00  0.00      PROB H
ATOM   2879  CG1 ILE   810      32.193  51.975  30.666  1.00  0.00      PROB C
ATOM   2880 HG11 ILE   810      31.130  52.124  30.946  1.00  0.00      PROB H
ATOM   2881 HG12 ILE   810      32.600  51.182  31.336  1.00  0.00      PROB H
ATOM   2882  CD  ILE   810      32.280  51.497  29.244  1.00  0.00      PROB C
ATOM   2883  HD1 ILE   810      33.306  51.148  28.989  1.00  0.00      PROB H
ATOM   2884  HD2 ILE   810      31.992  52.290  28.522  1.00  0.00      PROB H
ATOM   2885  HD3 ILE   810      31.599  50.635  29.071  1.00  0.00      PROB H
ATOM   2886  C   ILE   810      35.113  54.524  30.518  1.00  0.00      PROB C
ATOM   2887  O   ILE   810      35.702  54.809  31.571  1.00  0.00      PROB O
ATOM   2888  N   VAL   811      35.085  55.332  29.459  1.00  0.00      PROB N
ATOM   2889  HN  VAL   811      34.611  55.067  28.625  1.00  0.00      PROB H
ATOM   2890  CA  VAL   811      35.648  56.678  29.507  1.00  0.00      PROB C
ATOM   2891  HA  VAL   811      36.568  56.674  30.078  1.00  0.00      PROB H
ATOM   2892  CB  VAL   811      35.940  57.230  28.110  1.00  0.00      PROB C
ATOM   2893  HB  VAL   811      35.032  57.071  27.482  1.00  0.00      PROB H
ATOM   2894  CG1 VAL   811      36.206  58.729  28.150  1.00  0.00      PROB C
ATOM   2895 HG11 VAL   811      37.042  58.968  28.842  1.00  0.00      PROB H
ATOM   2896 HG12 VAL   811      35.320  59.317  28.466  1.00  0.00      PROB H
ATOM   2897 HG13 VAL   811      36.488  59.095  27.140  1.00  0.00      PROB H
ATOM   2898  CG2 VAL   811      37.120  56.515  27.510  1.00  0.00      PROB C
ATOM   2899 HG21 VAL   811      37.026  55.411  27.583  1.00  0.00      PROB H
ATOM   2900 HG22 VAL   811      38.051  56.842  28.019  1.00  0.00      PROB H
ATOM   2901 HG23 VAL   811      37.235  56.779  26.435  1.00  0.00      PROB H
ATOM   2902  C   VAL   811      34.644  57.541  30.264  1.00  0.00      PROB C
ATOM   2903  O   VAL   811      33.618  57.941  29.718  1.00  0.00      PROB O
ATOM   2904  N   LYS   812      34.898  57.772  31.543  1.00  0.00      PROB N
ATOM   2905  HN  LYS   812      35.724  57.407  31.983  1.00  0.00      PROB H
ATOM   2906  CA  LYS   812      34.099  58.687  32.339  1.00  0.00      PROB C
ATOM   2907  HA  LYS   812      33.260  59.054  31.764  1.00  0.00      PROB H
ATOM   2908  CB  LYS   812      33.561  58.048  33.614  1.00  0.00      PROB C
ATOM   2909  HB1 LYS   812      34.409  57.878  34.317  1.00  0.00      PROB H
ATOM   2910  HB2 LYS   812      33.156  57.039  33.367  1.00  0.00      PROB H
ATOM   2911  CG  LYS   812      32.468  58.860  34.300  1.00  0.00      PROB C
ATOM   2912  HG1 LYS   812      31.514  58.632  33.775  1.00  0.00      PROB H
ATOM   2913  HG2 LYS   812      32.691  59.948  34.225  1.00  0.00      PROB H
ATOM   2914  CD  LYS   812      32.319  58.444  35.752  1.00  0.00      PROB C
ATOM   2915  HD1 LYS   812      33.239  58.728  36.312  1.00  0.00      PROB H
ATOM   2916  HD2 LYS   812      32.225  57.335  35.818  1.00  0.00      PROB H
ATOM   2917  CE  LYS   812      31.099  59.071  36.406  1.00  0.00      PROB C
ATOM   2918  HE1 LYS   812      31.094  58.844  37.491  1.00  0.00      PROB H
ATOM   2919  HE2 LYS   812      30.173  58.647  35.955  1.00  0.00      PROB H
ATOM   2920  NZ  LYS   812      31.027  60.548  36.244  1.00  0.00      PROB N
ATOM   2921  HZ1 LYS   812      31.088  60.835  35.252  1.00  0.00      PROB H
ATOM   2922  HZ2 LYS   812      31.773  61.039  36.794  1.00  0.00      PROB H
ATOM   2923  HZ3 LYS   812      30.115  60.889  36.621  1.00  0.00      PROB H
ATOM   2924  C   LYS   812      34.996  59.869  32.659  1.00  0.00      PROB C
ATOM   2925  O   LYS   812      35.860  59.782  33.535  1.00  0.00      PROB O
ATOM   2926  N   GLY   813      34.787  60.968  31.947  1.00  0.00      PROB N
ATOM   2927  HN  GLY   813      34.114  61.007  31.218  1.00  0.00      PROB H
ATOM   2928  CA  GLY   813      35.645  62.119  32.120  1.00  0.00      PROB C
ATOM   2929  HA1 GLY   813      35.560  62.494  33.128  1.00  0.00      PROB H
ATOM   2930  HA2 GLY   813      35.372  62.854  31.379  1.00  0.00      PROB H
ATOM   2931  C   GLY   813      37.091  61.761  31.860  1.00  0.00      PROB C
ATOM   2932  O   GLY   813      37.459  61.307  30.777  1.00  0.00      PROB O
ATOM   2933  N   ASN   814      37.924  61.928  32.885  1.00  0.00      PROB N
ATOM   2934  HN  ASN   814      37.599  62.237  33.777  1.00  0.00      PROB H
ATOM   2935  CA  ASN   814      39.367  61.928  32.667  1.00  0.00      PROB C
ATOM   2936  HA  ASN   814      39.583  62.400  31.715  1.00  0.00      PROB H
ATOM   2937  CB  ASN   814      40.072  62.691  33.792  1.00  0.00      PROB C
ATOM   2938  HB1 ASN   814      41.154  62.426  33.822  1.00  0.00      PROB H
ATOM   2939  HB2 ASN   814      39.633  62.417  34.771  1.00  0.00      PROB H
ATOM   2940  CG  ASN   814      40.031  64.196  33.599  1.00  0.00      PROB C
ATOM   2941  OD1 ASN   814      39.892  64.706  32.486  1.00  0.00      PROB O
ATOM   2942  ND2 ASN   814      40.164  64.923  34.708  1.00  0.00      PROB N
ATOM   2943 HD21 ASN   814      40.192  65.916  34.621  1.00  0.00      PROB H
ATOM   2944 HD22 ASN   814      40.187  64.482  35.601  1.00  0.00      PROB H
ATOM   2945  C   ASN   814      39.936  60.524  32.547  1.00  0.00      PROB C
ATOM   2946  O   ASN   814      40.957  60.332  31.882  1.00  0.00      PROB O
ATOM   2947  N   ALA   815      39.319  59.538  33.187  1.00  0.00      PROB N
ATOM   2948  HN  ALA   815      38.439  59.689  33.638  1.00  0.00      PROB H
ATOM   2949  CA  ALA   815      39.951  58.235  33.307  1.00  0.00      PROB C
ATOM   2950  HA  ALA   815      40.842  58.178  32.696  1.00  0.00      PROB H
ATOM   2951  CB  ALA   815      40.359  57.962  34.761  1.00  0.00      PROB C
ATOM   2952  HB1 ALA   815      39.503  58.132  35.449  1.00  0.00      PROB H
ATOM   2953  HB2 ALA   815      41.183  58.650  35.044  1.00  0.00      PROB H
ATOM   2954  HB3 ALA   815      40.731  56.927  34.917  1.00  0.00      PROB H
ATOM   2955  C   ALA   815      39.032  57.133  32.801  1.00  0.00      PROB C
ATOM   2956  O   ALA   815      37.838  57.338  32.601  1.00  0.00      PROB O
ATOM   2957  N   ARG   816      39.622  55.953  32.601  1.00  0.00      PROB N
ATOM   2958  HN  ARG   816      40.566  55.828  32.880  1.00  0.00      PROB H
ATOM   2959  CA  ARG   816      38.899  54.737  32.254  1.00  0.00      PROB C
ATOM   2960  HA  ARG   816      37.994  55.006  31.736  1.00  0.00      PROB H
ATOM   2961  CB  ARG   816      39.740  53.833  31.364  1.00  0.00      PROB C
ATOM   2962  HB1 ARG   816      39.092  53.057  30.898  1.00  0.00      PROB H
ATOM   2963  HB2 ARG   816      40.464  53.277  32.006  1.00  0.00      PROB H
ATOM   2964  CG  ARG   816      40.548  54.523  30.311  1.00  0.00      PROB C
ATOM   2965  HG1 ARG   816      41.276  53.782  29.889  1.00  0.00      PROB H
ATOM   2966  HG2 ARG   816      41.148  55.374  30.687  1.00  0.00      PROB H
ATOM   2967  CD  ARG   816      39.664  54.927  29.202  1.00  0.00      PROB C
ATOM   2968  HD1 ARG   816      38.984  55.731  29.578  1.00  0.00      PROB H
ATOM   2969  HD2 ARG   816      39.009  54.066  28.924  1.00  0.00      PROB H
ATOM   2970  NE  ARG   816      40.403  55.478  28.080  1.00  0.00      PROB N
ATOM   2971  HE  ARG   816      41.088  56.183  28.242  1.00  0.00      PROB H
ATOM   2972  CZ  ARG   816      40.267  55.061  26.830  1.00  0.00      PROB C
ATOM   2973  NH1 ARG   816      40.983  55.622  25.872  1.00  0.00      PROB N
ATOM   2974 HH11 ARG   816      41.717  56.250  26.102  1.00  0.00      PROB H
ATOM   2975 HH12 ARG   816      40.805  55.322  24.934  1.00  0.00      PROB H
ATOM   2976  NH2 ARG   816      39.414  54.092  26.542  1.00  0.00      PROB N
ATOM   2977 HH21 ARG   816      39.066  53.528  27.275  1.00  0.00      PROB H
ATOM   2978 HH22 ARG   816      39.430  53.736  25.609  1.00  0.00      PROB H
ATOM   2979  C   ARG   816      38.549  53.974  33.521  1.00  0.00      PROB C
ATOM   2980  O   ARG   816      39.443  53.456  34.199  1.00  0.00      PROB O
ATOM   2981  N   LEU   817      37.250  53.830  33.790  1.00  0.00      PROB N
ATOM   2982  HN  LEU   817      36.555  54.224  33.184  1.00  0.00      PROB H
ATOM   2983  CA  LEU   817      36.802  53.233  35.034  1.00  0.00      PROB C
ATOM   2984  HA  LEU   817      37.662  52.928  35.610  1.00  0.00      PROB H
ATOM   2985  CB  LEU   817      36.031  54.272  35.858  1.00  0.00      PROB C
ATOM   2986  HB1 LEU   817      35.728  53.820  36.822  1.00  0.00      PROB H
ATOM   2987  HB2 LEU   817      35.107  54.554  35.302  1.00  0.00      PROB H
ATOM   2988  CG  LEU   817      36.781  55.564  36.200  1.00  0.00      PROB C
ATOM   2989  HG  LEU   817      37.220  55.989  35.263  1.00  0.00      PROB H
ATOM   2990  CD1 LEU   817      35.811  56.597  36.730  1.00  0.00      PROB C
ATOM   2991 HD11 LEU   817      35.421  56.289  37.724  1.00  0.00      PROB H
ATOM   2992 HD12 LEU   817      34.951  56.731  36.044  1.00  0.00      PROB H
ATOM   2993 HD13 LEU   817      36.317  57.580  36.851  1.00  0.00      PROB H
ATOM   2994  CD2 LEU   817      37.927  55.337  37.197  1.00  0.00      PROB C
ATOM   2995 HD21 LEU   817      38.676  54.625  36.789  1.00  0.00      PROB H
ATOM   2996 HD22 LEU   817      37.539  54.927  38.153  1.00  0.00      PROB H
ATOM   2997 HD23 LEU   817      38.449  56.293  37.417  1.00  0.00      PROB H
ATOM   2998  C   LEU   817      35.914  52.023  34.777  1.00  0.00      PROB C
ATOM   2999  O   LEU   817      35.127  52.016  33.825  1.00  0.00      PROB O
ATOM   3000  N   PRO   818      36.007  50.986  35.628  1.00  0.00      PROB N
ATOM   3001  CD  PRO   818      36.898  50.878  36.803  1.00  0.00      PROB C
ATOM   3002  HD1 PRO   818      36.765  51.728  37.508  1.00  0.00      PROB H
ATOM   3003  HD2 PRO   818      37.958  50.828  36.463  1.00  0.00      PROB H
ATOM   3004  CA  PRO   818      35.142  49.797  35.488  1.00  0.00      PROB C
ATOM   3005  HA  PRO   818      35.051  49.493  34.456  1.00  0.00      PROB H
ATOM   3006  CB  PRO   818      35.893  48.749  36.305  1.00  0.00      PROB C
ATOM   3007  HB1 PRO   818      36.729  48.362  35.677  1.00  0.00      PROB H
ATOM   3008  HB2 PRO   818      35.261  47.910  36.655  1.00  0.00      PROB H
ATOM   3009  CG  PRO   818      36.491  49.553  37.441  1.00  0.00      PROB C
ATOM   3010  HG1 PRO   818      35.724  49.738  38.226  1.00  0.00      PROB H
ATOM   3011  HG2 PRO   818      37.356  49.043  37.916  1.00  0.00      PROB H
ATOM   3012  C   PRO   818      33.736  50.065  36.037  1.00  0.00      PROB C
ATOM   3013  O   PRO   818      33.318  49.521  37.055  1.00  0.00      PROB O
ATOM   3014  N   VAL   819      33.014  50.944  35.338  1.00  0.00      PROB N
ATOM   3015  HN  VAL   819      33.447  51.387  34.552  1.00  0.00      PROB H
ATOM   3016  CA  VAL   819      31.779  51.524  35.860  1.00  0.00      PROB C
ATOM   3017  HA  VAL   819      32.013  52.078  36.757  1.00  0.00      PROB H
ATOM   3018  CB  VAL   819      31.169  52.493  34.825  1.00  0.00      PROB C
ATOM   3019  HB  VAL   819      31.115  51.977  33.836  1.00  0.00      PROB H
ATOM   3020  CG1 VAL   819      29.769  52.910  35.227  1.00  0.00      PROB C
ATOM   3021 HG11 VAL   819      29.779  53.387  36.230  1.00  0.00      PROB H
ATOM   3022 HG12 VAL   819      29.074  52.047  35.253  1.00  0.00      PROB H
ATOM   3023 HG13 VAL   819      29.366  53.634  34.489  1.00  0.00      PROB H
ATOM   3024  CG2 VAL   819      32.056  53.713  34.697  1.00  0.00      PROB C
ATOM   3025 HG21 VAL   819      33.080  53.451  34.360  1.00  0.00      PROB H
ATOM   3026 HG22 VAL   819      32.141  54.235  35.675  1.00  0.00      PROB H
ATOM   3027 HG23 VAL   819      31.627  54.432  33.965  1.00  0.00      PROB H
ATOM   3028  C   VAL   819      30.793  50.436  36.281  1.00  0.00      PROB C
ATOM   3029  O   VAL   819      30.170  50.529  37.349  1.00  0.00      PROB O
ATOM   3030  N   LYS   820      30.660  49.369  35.480  1.00  0.00      PROB N
ATOM   3031  HN  LYS   820      31.226  49.250  34.674  1.00  0.00      PROB H
ATOM   3032  CA  LYS   820      29.642  48.358  35.784  1.00  0.00      PROB C
ATOM   3033  HA  LYS   820      28.691  48.855  35.926  1.00  0.00      PROB H
ATOM   3034  CB  LYS   820      29.510  47.358  34.636  1.00  0.00      PROB C
ATOM   3035  HB1 LYS   820      28.831  46.534  34.962  1.00  0.00      PROB H
ATOM   3036  HB2 LYS   820      30.492  46.887  34.409  1.00  0.00      PROB H
ATOM   3037  CG  LYS   820      28.927  47.979  33.383  1.00  0.00      PROB C
ATOM   3038  HG1 LYS   820      29.674  48.622  32.882  1.00  0.00      PROB H
ATOM   3039  HG2 LYS   820      28.094  48.651  33.710  1.00  0.00      PROB H
ATOM   3040  CD  LYS   820      28.338  46.936  32.461  1.00  0.00      PROB C
ATOM   3041  HD1 LYS   820      27.653  46.277  33.026  1.00  0.00      PROB H
ATOM   3042  HD2 LYS   820      29.146  46.290  32.045  1.00  0.00      PROB H
ATOM   3043  CE  LYS   820      27.599  47.624  31.344  1.00  0.00      PROB C
ATOM   3044  HE1 LYS   820      28.305  48.145  30.661  1.00  0.00      PROB H
ATOM   3045  HE2 LYS   820      26.922  48.397  31.780  1.00  0.00      PROB H
ATOM   3046  NZ  LYS   820      26.726  46.745  30.510  1.00  0.00      PROB N
ATOM   3047  HZ1 LYS   820      26.142  46.077  31.056  1.00  0.00      PROB H
ATOM   3048  HZ2 LYS   820      27.372  46.186  29.905  1.00  0.00      PROB H
ATOM   3049  HZ3 LYS   820      26.120  47.327  29.884  1.00  0.00      PROB H
ATOM   3050  C   LYS   820      29.926  47.617  37.079  1.00  0.00      PROB C
ATOM   3051  O   LYS   820      29.032  46.954  37.624  1.00  0.00      PROB O
ATOM   3052  N   TRP   821      31.140  47.725  37.589  1.00  0.00      PROB N
ATOM   3053  HN  TRP   821      31.847  48.298  37.171  1.00  0.00      PROB H
ATOM   3054  CA  TRP   821      31.486  47.139  38.872  1.00  0.00      PROB C
ATOM   3055  HA  TRP   821      30.799  46.343  39.116  1.00  0.00      PROB H
ATOM   3056  CB  TRP   821      32.903  46.537  38.836  1.00  0.00      PROB C
ATOM   3057  HB1 TRP   821      33.282  46.356  39.868  1.00  0.00      PROB H
ATOM   3058  HB2 TRP   821      33.612  47.251  38.363  1.00  0.00      PROB H
ATOM   3059  CG  TRP   821      32.965  45.226  38.126  1.00  0.00      PROB C
ATOM   3060  CD1 TRP   821      33.032  43.977  38.696  1.00  0.00      PROB C
ATOM   3061  HD1 TRP   821      33.101  43.793  39.764  1.00  0.00      PROB H
ATOM   3062  NE1 TRP   821      33.069  43.018  37.710  1.00  0.00      PROB N
ATOM   3063  HE1 TRP   821      33.099  42.026  37.811  1.00  0.00      PROB H
ATOM   3064  CE2 TRP   821      33.022  43.633  36.482  1.00  0.00      PROB C
ATOM   3065  CD2 TRP   821      32.963  45.021  36.706  1.00  0.00      PROB C
ATOM   3066  CE3 TRP   821      32.882  45.880  35.603  1.00  0.00      PROB C
ATOM   3067  HE3 TRP   821      32.855  46.950  35.733  1.00  0.00      PROB H
ATOM   3068  CZ3 TRP   821      32.880  45.329  34.326  1.00  0.00      PROB C
ATOM   3069  HZ3 TRP   821      32.831  45.973  33.456  1.00  0.00      PROB H
ATOM   3070  CZ2 TRP   821      33.007  43.082  35.202  1.00  0.00      PROB C
ATOM   3071  HZ2 TRP   821      33.031  42.006  35.065  1.00  0.00      PROB H
ATOM   3072  CH2 TRP   821      32.935  43.943  34.142  1.00  0.00      PROB C
ATOM   3073  HH2 TRP   821      32.911  43.543  33.132  1.00  0.00      PROB H
ATOM   3074  C   TRP   821      31.411  48.130  40.022  1.00  0.00      PROB C
ATOM   3075  O   TRP   821      31.621  47.731  41.166  1.00  0.00      PROB O
ATOM   3076  N   MET   822      31.164  49.405  39.752  1.00  0.00      PROB N
ATOM   3077  HN  MET   822      30.911  49.711  38.833  1.00  0.00      PROB H
ATOM   3078  CA  MET   822      31.394  50.446  40.745  1.00  0.00      PROB C
ATOM   3079  HA  MET   822      32.144  50.115  41.454  1.00  0.00      PROB H
ATOM   3080  CB  MET   822      31.940  51.693  40.038  1.00  0.00      PROB C
ATOM   3081  HB1 MET   822      31.856  52.558  40.737  1.00  0.00      PROB H
ATOM   3082  HB2 MET   822      31.313  51.918  39.150  1.00  0.00      PROB H
ATOM   3083  CG  MET   822      33.420  51.566  39.645  1.00  0.00      PROB C
ATOM   3084  HG1 MET   822      33.589  50.607  39.120  1.00  0.00      PROB H
ATOM   3085  HG2 MET   822      34.028  51.514  40.577  1.00  0.00      PROB H
ATOM   3086  SD  MET   822      33.986  52.945  38.628  1.00  0.00      PROB S
ATOM   3087  CE  MET   822      33.559  54.359  39.650  1.00  0.00      PROB C
ATOM   3088  HE1 MET   822      33.977  54.249  40.673  1.00  0.00      PROB H
ATOM   3089  HE2 MET   822      32.466  54.479  39.753  1.00  0.00      PROB H
ATOM   3090  HE3 MET   822      33.963  55.302  39.223  1.00  0.00      PROB H
ATOM   3091  C   MET   822      30.142  50.791  41.559  1.00  0.00      PROB C
ATOM   3092  O   MET   822      29.028  50.857  41.027  1.00  0.00      PROB O
ATOM   3093  N   ALA   823      30.348  51.036  42.851  1.00  0.00      PROB N
ATOM   3094  HN  ALA   823      31.248  50.964  43.269  1.00  0.00      PROB H
ATOM   3095  CA  ALA   823      29.271  51.503  43.715  1.00  0.00      PROB C
ATOM   3096  HA  ALA   823      28.455  50.808  43.595  1.00  0.00      PROB H
ATOM   3097  CB  ALA   823      29.723  51.527  45.174  1.00  0.00      PROB C
ATOM   3098  HB1 ALA   823      30.517  52.289  45.339  1.00  0.00      PROB H
ATOM   3099  HB2 ALA   823      30.137  50.540  45.463  1.00  0.00      PROB H
ATOM   3100  HB3 ALA   823      28.878  51.753  45.857  1.00  0.00      PROB H
ATOM   3101  C   ALA   823      28.817  52.906  43.314  1.00  0.00      PROB C
ATOM   3102  O   ALA   823      29.614  53.707  42.823  1.00  0.00      PROB O
ATOM   3103  N   PRO   824      27.537  53.241  43.549  1.00  0.00      PROB N
ATOM   3104  CD  PRO   824      26.493  52.458  44.235  1.00  0.00      PROB C
ATOM   3105  HD1 PRO   824      26.644  52.547  45.335  1.00  0.00      PROB H
ATOM   3106  HD2 PRO   824      26.509  51.393  43.928  1.00  0.00      PROB H
ATOM   3107  CA  PRO   824      27.057  54.583  43.173  1.00  0.00      PROB C
ATOM   3108  HA  PRO   824      27.146  54.677  42.101  1.00  0.00      PROB H
ATOM   3109  CB  PRO   824      25.601  54.591  43.674  1.00  0.00      PROB C
ATOM   3110  HB1 PRO   824      24.934  55.148  42.983  1.00  0.00      PROB H
ATOM   3111  HB2 PRO   824      25.529  55.054  44.687  1.00  0.00      PROB H
ATOM   3112  CG  PRO   824      25.224  53.139  43.798  1.00  0.00      PROB C
ATOM   3113  HG1 PRO   824      24.395  52.972  44.517  1.00  0.00      PROB H
ATOM   3114  HG2 PRO   824      24.921  52.724  42.815  1.00  0.00      PROB H
ATOM   3115  C   PRO   824      27.866  55.716  43.783  1.00  0.00      PROB C
ATOM   3116  O   PRO   824      28.126  56.722  43.109  1.00  0.00      PROB O
ATOM   3117  N   GLU   825      28.283  55.594  45.040  1.00  0.00      PROB N
ATOM   3118  HN  GLU   825      28.092  54.813  45.650  1.00  0.00      PROB H
ATOM   3119  CA  GLU   825      29.023  56.685  45.645  1.00  0.00      PROB C
ATOM   3120  HA  GLU   825      28.473  57.608  45.499  1.00  0.00      PROB H
ATOM   3121  CB  GLU   825      29.154  56.460  47.159  1.00  0.00      PROB C
ATOM   3122  HB1 GLU   825      28.143  56.328  47.608  1.00  0.00      PROB H
ATOM   3123  HB2 GLU   825      29.551  57.415  47.584  1.00  0.00      PROB H
ATOM   3124  CG  GLU   825      30.102  55.338  47.577  1.00  0.00      PROB C
ATOM   3125  HG1 GLU   825      30.456  55.599  48.600  1.00  0.00      PROB H
ATOM   3126  HG2 GLU   825      31.007  55.219  46.958  1.00  0.00      PROB H
ATOM   3127  CD  GLU   825      29.415  53.973  47.733  1.00  0.00      PROB C
ATOM   3128  OE1 GLU   825      28.281  53.780  47.241  1.00  0.00      PROB O
ATOM   3129  OE2 GLU   825      30.041  53.088  48.356  1.00  0.00      PROB O
ATOM   3130  C   GLU   825      30.385  56.862  44.980  1.00  0.00      PROB C
ATOM   3131  O   GLU   825      30.924  57.974  44.956  1.00  0.00      PROB O
ATOM   3132  N   SER   826      30.956  55.791  44.412  1.00  0.00      PROB N
ATOM   3133  HN  SER   826      30.542  54.884  44.465  1.00  0.00      PROB H
ATOM   3134  CA  SER   826      32.223  55.953  43.694  1.00  0.00      PROB C
ATOM   3135  HA  SER   826      32.882  56.585  44.266  1.00  0.00      PROB H
ATOM   3136  CB  SER   826      32.920  54.608  43.475  1.00  0.00      PROB C
ATOM   3137  HB1 SER   826      33.932  54.774  43.043  1.00  0.00      PROB H
ATOM   3138  HB2 SER   826      32.336  53.970  42.775  1.00  0.00      PROB H
ATOM   3139  OG  SER   826      33.048  53.899  44.684  1.00  0.00      PROB O
ATOM   3140  HG1 SER   826      33.359  54.533  45.365  1.00  0.00      PROB H
ATOM   3141  C   SER   826      31.994  56.627  42.352  1.00  0.00      PROB C
ATOM   3142  O   SER   826      32.770  57.489  41.928  1.00  0.00      PROB O
ATOM   3143  N   ILE   827      30.939  56.223  41.650  1.00  0.00      PROB N
ATOM   3144  HN  ILE   827      30.318  55.527  42.019  1.00  0.00      PROB H
ATOM   3145  CA  ILE   827      30.631  56.840  40.362  1.00  0.00      PROB C
ATOM   3146  HA  ILE   827      31.506  56.785  39.730  1.00  0.00      PROB H
ATOM   3147  CB  ILE   827      29.465  56.102  39.683  1.00  0.00      PROB C
ATOM   3148  HB  ILE   827      28.624  56.032  40.418  1.00  0.00      PROB H
ATOM   3149  CG2 ILE   827      28.970  56.846  38.458  1.00  0.00      PROB C
ATOM   3150 HG21 ILE   827      29.756  56.887  37.677  1.00  0.00      PROB H
ATOM   3151 HG22 ILE   827      28.632  57.879  38.692  1.00  0.00      PROB H
ATOM   3152 HG23 ILE   827      28.081  56.336  38.036  1.00  0.00      PROB H
ATOM   3153  CG1 ILE   827      29.880  54.676  39.295  1.00  0.00      PROB C
ATOM   3154 HG11 ILE   827      30.275  54.154  40.197  1.00  0.00      PROB H
ATOM   3155 HG12 ILE   827      30.691  54.717  38.535  1.00  0.00      PROB H
ATOM   3156  CD  ILE   827      28.724  53.836  38.753  1.00  0.00      PROB C
ATOM   3157  HD1 ILE   827      28.343  54.216  37.785  1.00  0.00      PROB H
ATOM   3158  HD2 ILE   827      27.884  53.816  39.482  1.00  0.00      PROB H
ATOM   3159  HD3 ILE   827      29.071  52.791  38.600  1.00  0.00      PROB H
ATOM   3160  C   ILE   827      30.316  58.319  40.546  1.00  0.00      PROB C
ATOM   3161  O   ILE   827      30.839  59.186  39.845  1.00  0.00      PROB O
ATOM   3162  N   PHE   828      29.454  58.632  41.497  1.00  0.00      PROB N
ATOM   3163  HN  PHE   828      29.041  57.942  42.101  1.00  0.00      PROB H
ATOM   3164  CA  PHE   828      28.902  59.970  41.525  1.00  0.00      PROB C
ATOM   3165  HA  PHE   828      28.907  60.411  40.537  1.00  0.00      PROB H
ATOM   3166  CB  PHE   828      27.463  59.908  42.008  1.00  0.00      PROB C
ATOM   3167  HB1 PHE   828      27.067  60.933  42.169  1.00  0.00      PROB H
ATOM   3168  HB2 PHE   828      27.414  59.384  42.992  1.00  0.00      PROB H
ATOM   3169  CG  PHE   828      26.543  59.229  41.032  1.00  0.00      PROB C
ATOM   3170  CD1 PHE   828      26.252  59.807  39.811  1.00  0.00      PROB C
ATOM   3171  HD1 PHE   828      26.685  60.768  39.567  1.00  0.00      PROB H
ATOM   3172  CE1 PHE   828      25.395  59.185  38.915  1.00  0.00      PROB C
ATOM   3173  HE1 PHE   828      25.161  59.669  37.976  1.00  0.00      PROB H
ATOM   3174  CZ  PHE   828      24.827  57.981  39.239  1.00  0.00      PROB C
ATOM   3175  HZ  PHE   828      24.149  57.521  38.560  1.00  0.00      PROB H
ATOM   3176  CD2 PHE   828      25.962  58.015  41.345  1.00  0.00      PROB C
ATOM   3177  HD2 PHE   828      26.121  57.578  42.317  1.00  0.00      PROB H
ATOM   3178  CE2 PHE   828      25.109  57.393  40.459  1.00  0.00      PROB C
ATOM   3179  HE2 PHE   828      24.659  56.444  40.720  1.00  0.00      PROB H
ATOM   3180  C   PHE   828      29.757  60.894  42.382  1.00  0.00      PROB C
ATOM   3181  O   PHE   828      30.025  62.042  41.998  1.00  0.00      PROB O
ATOM   3182  N   ASP   829      30.222  60.408  43.533  1.00  0.00      PROB N
ATOM   3183  HN  ASP   829      29.982  59.501  43.873  1.00  0.00      PROB H
ATOM   3184  CA  ASP   829      30.980  61.231  44.466  1.00  0.00      PROB C
ATOM   3185  HA  ASP   829      30.921  62.273  44.174  1.00  0.00      PROB H
ATOM   3186  CB  ASP   829      30.382  61.118  45.860  1.00  0.00      PROB C
ATOM   3187  HB1 ASP   829      30.869  61.868  46.512  1.00  0.00      PROB H
ATOM   3188  HB2 ASP   829      30.547  60.108  46.294  1.00  0.00      PROB H
ATOM   3189  CG  ASP   829      28.899  61.398  45.886  1.00  0.00      PROB C
ATOM   3190  OD1 ASP   829      28.473  62.456  45.365  1.00  0.00      PROB O
ATOM   3191  OD2 ASP   829      28.158  60.556  46.438  1.00  0.00      PROB O
ATOM   3192  C   ASP   829      32.460  60.882  44.530  1.00  0.00      PROB C
ATOM   3193  O   ASP   829      33.165  61.433  45.369  1.00  0.00      PROB O
ATOM   3194  N   SER   830      32.945  59.962  43.702  1.00  0.00      PROB N
ATOM   3195  HN  SER   830      32.339  59.489  43.066  1.00  0.00      PROB H
ATOM   3196  CA  SER   830      34.375  59.624  43.683  1.00  0.00      PROB C
ATOM   3197  HA  SER   830      34.519  58.818  42.981  1.00  0.00      PROB H
ATOM   3198  CB  SER   830      35.229  60.816  43.253  1.00  0.00      PROB C
ATOM   3199  HB1 SER   830      36.282  60.721  43.596  1.00  0.00      PROB H
ATOM   3200  HB2 SER   830      34.859  61.778  43.663  1.00  0.00      PROB H
ATOM   3201  OG  SER   830      35.318  60.896  41.851  1.00  0.00      PROB O
ATOM   3202  HG1 SER   830      34.492  61.296  41.552  1.00  0.00      PROB H
ATOM   3203  C   SER   830      34.864  59.084  45.029  1.00  0.00      PROB C
ATOM   3204  O   SER   830      36.017  59.277  45.414  1.00  0.00      PROB O
ATOM   3205  N   VAL   831      33.975  58.420  45.759  1.00  0.00      PROB N
ATOM   3206  HN  VAL   831      33.026  58.347  45.453  1.00  0.00      PROB H
ATOM   3207  CA  VAL   831      34.255  57.917  47.099  1.00  0.00      PROB C
ATOM   3208  HA  VAL   831      35.140  58.392  47.500  1.00  0.00      PROB H
ATOM   3209  CB  VAL   831      33.082  58.214  48.056  1.00  0.00      PROB C
ATOM   3210  HB  VAL   831      32.126  57.954  47.535  1.00  0.00      PROB H
ATOM   3211  CG1 VAL   831      33.169  57.409  49.321  1.00  0.00      PROB C
ATOM   3212 HG11 VAL   831      34.143  57.573  49.834  1.00  0.00      PROB H
ATOM   3213 HG12 VAL   831      33.039  56.321  49.135  1.00  0.00      PROB H
ATOM   3214 HG13 VAL   831      32.363  57.719  50.024  1.00  0.00      PROB H
ATOM   3215  CG2 VAL   831      33.059  59.680  48.409  1.00  0.00      PROB C
ATOM   3216 HG21 VAL   831      32.951  60.315  47.507  1.00  0.00      PROB H
ATOM   3217 HG22 VAL   831      33.997  59.981  48.926  1.00  0.00      PROB H
ATOM   3218 HG23 VAL   831      32.208  59.901  49.089  1.00  0.00      PROB H
ATOM   3219  C   VAL   831      34.537  56.418  46.990  1.00  0.00      PROB C
ATOM   3220  O   VAL   831      33.727  55.663  46.444  1.00  0.00      PROB O
ATOM   3221  N   TYR   832      35.693  55.993  47.493  1.00  0.00      PROB N
ATOM   3222  HN  TYR   832      36.312  56.624  47.948  1.00  0.00      PROB H
ATOM   3223  CA  TYR   832      36.084  54.590  47.508  1.00  0.00      PROB C
ATOM   3224  HA  TYR   832      35.275  53.973  47.140  1.00  0.00      PROB H
ATOM   3225  CB  TYR   832      37.322  54.346  46.664  1.00  0.00      PROB C
ATOM   3226  HB1 TYR   832      37.652  53.287  46.768  1.00  0.00      PROB H
ATOM   3227  HB2 TYR   832      38.157  54.993  47.016  1.00  0.00      PROB H
ATOM   3228  CG  TYR   832      37.121  54.610  45.194  1.00  0.00      PROB C
ATOM   3229  CD1 TYR   832      37.345  55.873  44.646  1.00  0.00      PROB C
ATOM   3230  HD1 TYR   832      37.639  56.691  45.292  1.00  0.00      PROB H
ATOM   3231  CE1 TYR   832      37.166  56.096  43.301  1.00  0.00      PROB C
ATOM   3232  HE1 TYR   832      37.315  57.075  42.880  1.00  0.00      PROB H
ATOM   3233  CZ  TYR   832      36.755  55.055  42.494  1.00  0.00      PROB C
ATOM   3234  OH  TYR   832      36.563  55.241  41.153  1.00  0.00      PROB O
ATOM   3235  HH  TYR   832      36.256  54.408  40.790  1.00  0.00      PROB H
ATOM   3236  CD2 TYR   832      36.719  53.589  44.351  1.00  0.00      PROB C
ATOM   3237  HD2 TYR   832      36.525  52.606  44.765  1.00  0.00      PROB H
ATOM   3238  CE2 TYR   832      36.528  53.808  43.013  1.00  0.00      PROB C
ATOM   3239  HE2 TYR   832      36.205  52.988  42.384  1.00  0.00      PROB H
ATOM   3240  C   TYR   832      36.352  54.168  48.940  1.00  0.00      PROB C
ATOM   3241  O   TYR   832      37.098  54.834  49.656  1.00  0.00      PROB O
ATOM   3242  N   THR   833      35.723  53.078  49.362  1.00  0.00      PROB N
ATOM   3243  HN  THR   833      35.140  52.538  48.741  1.00  0.00      PROB H
ATOM   3244  CA  THR   833      35.899  52.551  50.703  1.00  0.00      PROB C
ATOM   3245  HA  THR   833      36.819  52.891  51.142  1.00  0.00      PROB H
ATOM   3246  CB  THR   833      34.770  52.979  51.647  1.00  0.00      PROB C
ATOM   3247  HB  THR   833      34.995  52.650  52.684  1.00  0.00      PROB H
ATOM   3248  OG1 THR   833      33.578  52.331  51.214  1.00  0.00      PROB O
ATOM   3249  HG1 THR   833      32.932  53.059  51.113  1.00  0.00      PROB H
ATOM   3250  CG2 THR   833      34.541  54.498  51.633  1.00  0.00      PROB C
ATOM   3251 HG21 THR   833      34.196  54.846  50.638  1.00  0.00      PROB H
ATOM   3252 HG22 THR   833      35.486  55.028  51.880  1.00  0.00      PROB H
ATOM   3253 HG23 THR   833      33.775  54.781  52.384  1.00  0.00      PROB H
ATOM   3254  C   THR   833      35.932  51.033  50.604  1.00  0.00      PROB C
ATOM   3255  O   THR   833      35.718  50.449  49.537  1.00  0.00      PROB O
ATOM   3256  N   VAL   834      36.157  50.386  51.745  1.00  0.00      PROB N
ATOM   3257  HN  VAL   834      36.443  50.878  52.565  1.00  0.00      PROB H
ATOM   3258  CA  VAL   834      35.923  48.947  51.841  1.00  0.00      PROB C
ATOM   3259  HA  VAL   834      36.589  48.445  51.150  1.00  0.00      PROB H
ATOM   3260  CB  VAL   834      36.208  48.454  53.273  1.00  0.00      PROB C
ATOM   3261  HB  VAL   834      35.630  49.100  53.981  1.00  0.00      PROB H
ATOM   3262  CG1 VAL   834      35.737  47.003  53.463  1.00  0.00      PROB C
ATOM   3263 HG11 VAL   834      36.166  46.364  52.660  1.00  0.00      PROB H
ATOM   3264 HG12 VAL   834      34.630  46.921  53.421  1.00  0.00      PROB H
ATOM   3265 HG13 VAL   834      36.071  46.595  54.435  1.00  0.00      PROB H
ATOM   3266  CG2 VAL   834      37.673  48.592  53.593  1.00  0.00      PROB C
ATOM   3267 HG21 VAL   834      38.017  49.646  53.508  1.00  0.00      PROB H
ATOM   3268 HG22 VAL   834      38.283  47.986  52.883  1.00  0.00      PROB H
ATOM   3269 HG23 VAL   834      37.905  48.243  54.621  1.00  0.00      PROB H
ATOM   3270  C   VAL   834      34.499  48.606  51.406  1.00  0.00      PROB C
ATOM   3271  O   VAL   834      34.259  47.552  50.801  1.00  0.00      PROB O
ATOM   3272  N   GLN   835      33.540  49.496  51.693  1.00  0.00      PROB N
ATOM   3273  HN  GLN   835      33.741  50.402  52.071  1.00  0.00      PROB H
ATOM   3274  CA  GLN   835      32.139  49.209  51.396  1.00  0.00      PROB C
ATOM   3275  HA  GLN   835      31.915  48.192  51.689  1.00  0.00      PROB H
ATOM   3276  CB  GLN   835      31.198  50.161  52.145  1.00  0.00      PROB C
ATOM   3277  HB1 GLN   835      30.159  50.000  51.758  1.00  0.00      PROB H
ATOM   3278  HB2 GLN   835      31.444  51.224  51.931  1.00  0.00      PROB H
ATOM   3279  CG  GLN   835      31.102  49.916  53.629  1.00  0.00      PROB C
ATOM   3280  HG1 GLN   835      30.934  48.839  53.840  1.00  0.00      PROB H
ATOM   3281  HG2 GLN   835      30.230  50.474  54.044  1.00  0.00      PROB H
ATOM   3282  CD  GLN   835      32.324  50.444  54.376  1.00  0.00      PROB C
ATOM   3283  OE1 GLN   835      32.740  51.590  54.186  1.00  0.00      PROB O
ATOM   3284  NE2 GLN   835      32.910  49.604  55.216  1.00  0.00      PROB N
ATOM   3285 HE21 GLN   835      33.707  49.957  55.705  1.00  0.00      PROB H
ATOM   3286 HE22 GLN   835      32.363  48.849  55.574  1.00  0.00      PROB H
ATOM   3287  C   GLN   835      31.865  49.312  49.918  1.00  0.00      PROB C
ATOM   3288  O   GLN   835      31.003  48.601  49.391  1.00  0.00      PROB O
ATOM   3289  N   SER   836      32.579  50.197  49.224  1.00  0.00      PROB N
ATOM   3290  HN  SER   836      33.247  50.811  49.654  1.00  0.00      PROB H
ATOM   3291  CA  SER   836      32.452  50.210  47.775  1.00  0.00      PROB C
ATOM   3292  HA  SER   836      31.405  50.191  47.509  1.00  0.00      PROB H
ATOM   3293  CB  SER   836      33.028  51.509  47.207  1.00  0.00      PROB C
ATOM   3294  HB1 SER   836      32.507  52.377  47.674  1.00  0.00      PROB H
ATOM   3295  HB2 SER   836      32.844  51.566  46.109  1.00  0.00      PROB H
ATOM   3296  OG  SER   836      34.402  51.624  47.449  1.00  0.00      PROB O
ATOM   3297  HG1 SER   836      34.839  50.827  47.115  1.00  0.00      PROB H
ATOM   3298  C   SER   836      33.093  48.957  47.162  1.00  0.00      PROB C
ATOM   3299  O   SER   836      32.609  48.449  46.145  1.00  0.00      PROB O
ATOM   3300  N   ASP   837      34.156  48.411  47.781  1.00  0.00      PROB N
ATOM   3301  HN  ASP   837      34.629  48.848  48.548  1.00  0.00      PROB H
ATOM   3302  CA  ASP   837      34.667  47.116  47.312  1.00  0.00      PROB C
ATOM   3303  HA  ASP   837      34.850  47.173  46.245  1.00  0.00      PROB H
ATOM   3304  CB  ASP   837      35.960  46.685  48.034  1.00  0.00      PROB C
ATOM   3305  HB1 ASP   837      36.159  45.602  47.882  1.00  0.00      PROB H
ATOM   3306  HB2 ASP   837      35.884  46.871  49.122  1.00  0.00      PROB H
ATOM   3307  CG  ASP   837      37.231  47.376  47.533  1.00  0.00      PROB C
ATOM   3308  OD1 ASP   837      37.306  47.914  46.401  1.00  0.00      PROB O
ATOM   3309  OD2 ASP   837      38.204  47.343  48.306  1.00  0.00      PROB O
ATOM   3310  C   ASP   837      33.626  46.018  47.525  1.00  0.00      PROB C
ATOM   3311  O   ASP   837      33.564  45.060  46.750  1.00  0.00      PROB O
ATOM   3312  N   VAL   838      32.869  46.093  48.622  1.00  0.00      PROB N
ATOM   3313  HN  VAL   838      33.057  46.786  49.319  1.00  0.00      PROB H
ATOM   3314  CA  VAL   838      31.828  45.097  48.866  1.00  0.00      PROB C
ATOM   3315  HA  VAL   838      32.281  44.116  48.889  1.00  0.00      PROB H
ATOM   3316  CB  VAL   838      31.133  45.351  50.218  1.00  0.00      PROB C
ATOM   3317  HB  VAL   838      30.816  46.411  50.297  1.00  0.00      PROB H
ATOM   3318  CG1 VAL   838      29.866  44.466  50.321  1.00  0.00      PROB C
ATOM   3319 HG11 VAL   838      30.116  43.404  50.113  1.00  0.00      PROB H
ATOM   3320 HG12 VAL   838      29.067  44.794  49.626  1.00  0.00      PROB H
ATOM   3321 HG13 VAL   838      29.469  44.527  51.354  1.00  0.00      PROB H
ATOM   3322  CG2 VAL   838      32.091  45.038  51.375  1.00  0.00      PROB C
ATOM   3323 HG21 VAL   838      33.026  45.624  51.308  1.00  0.00      PROB H
ATOM   3324 HG22 VAL   838      32.362  43.960  51.365  1.00  0.00      PROB H
ATOM   3325 HG23 VAL   838      31.604  45.264  52.347  1.00  0.00      PROB H
ATOM   3326  C   VAL   838      30.826  45.089  47.714  1.00  0.00      PROB C
ATOM   3327  O   VAL   838      30.426  44.029  47.216  1.00  0.00      PROB O
ATOM   3328  N   TRP   839      30.418  46.272  47.267  1.00  0.00      PROB N
ATOM   3329  HN  TRP   839      30.756  47.116  47.681  1.00  0.00      PROB H
ATOM   3330  CA  TRP   839      29.535  46.358  46.111  1.00  0.00      PROB C
ATOM   3331  HA  TRP   839      28.613  45.841  46.340  1.00  0.00      PROB H
ATOM   3332  CB  TRP   839      29.243  47.831  45.796  1.00  0.00      PROB C
ATOM   3333  HB1 TRP   839      30.200  48.376  45.660  1.00  0.00      PROB H
ATOM   3334  HB2 TRP   839      28.724  48.287  46.667  1.00  0.00      PROB H
ATOM   3335  CG  TRP   839      28.420  48.022  44.577  1.00  0.00      PROB C
ATOM   3336  CD1 TRP   839      28.793  47.774  43.288  1.00  0.00      PROB C
ATOM   3337  HD1 TRP   839      29.787  47.470  42.977  1.00  0.00      PROB H
ATOM   3338  NE1 TRP   839      27.767  48.081  42.432  1.00  0.00      PROB N
ATOM   3339  HE1 TRP   839      27.861  48.280  41.480  1.00  0.00      PROB H
ATOM   3340  CE2 TRP   839      26.706  48.553  43.159  1.00  0.00      PROB C
ATOM   3341  CD2 TRP   839      27.078  48.526  44.514  1.00  0.00      PROB C
ATOM   3342  CE3 TRP   839      26.153  48.957  45.479  1.00  0.00      PROB C
ATOM   3343  HE3 TRP   839      26.400  48.940  46.530  1.00  0.00      PROB H
ATOM   3344  CZ3 TRP   839      24.917  49.394  45.061  1.00  0.00      PROB C
ATOM   3345  HZ3 TRP   839      24.200  49.753  45.790  1.00  0.00      PROB H
ATOM   3346  CZ2 TRP   839      25.438  48.988  42.736  1.00  0.00      PROB C
ATOM   3347  HZ2 TRP   839      25.161  48.989  41.693  1.00  0.00      PROB H
ATOM   3348  CH2 TRP   839      24.564  49.407  43.703  1.00  0.00      PROB C
ATOM   3349  HH2 TRP   839      23.576  49.756  43.422  1.00  0.00      PROB H
ATOM   3350  C   TRP   839      30.164  45.653  44.912  1.00  0.00      PROB C
ATOM   3351  O   TRP   839      29.527  44.815  44.260  1.00  0.00      PROB O
ATOM   3352  N   SER   840      31.426  45.981  44.613  1.00  0.00      PROB N
ATOM   3353  HN  SER   840      31.932  46.691  45.112  1.00  0.00      PROB H
ATOM   3354  CA  SER   840      32.088  45.373  43.466  1.00  0.00      PROB C
ATOM   3355  HA  SER   840      31.501  45.565  42.579  1.00  0.00      PROB H
ATOM   3356  CB  SER   840      33.487  45.971  43.297  1.00  0.00      PROB C
ATOM   3357  HB1 SER   840      34.035  45.482  42.460  1.00  0.00      PROB H
ATOM   3358  HB2 SER   840      34.074  45.857  44.236  1.00  0.00      PROB H
ATOM   3359  OG  SER   840      33.358  47.335  43.019  1.00  0.00      PROB O
ATOM   3360  HG1 SER   840      32.758  47.433  42.256  1.00  0.00      PROB H
ATOM   3361  C   SER   840      32.159  43.871  43.631  1.00  0.00      PROB C
ATOM   3362  O   SER   840      31.970  43.124  42.670  1.00  0.00      PROB O
ATOM   3363  N   TYR   841      32.375  43.410  44.861  1.00  0.00      PROB N
ATOM   3364  HN  TYR   841      32.573  44.033  45.626  1.00  0.00      PROB H
ATOM   3365  CA  TYR   841      32.391  41.980  45.122  1.00  0.00      PROB C
ATOM   3366  HA  TYR   841      33.127  41.520  44.477  1.00  0.00      PROB H
ATOM   3367  CB  TYR   841      32.761  41.713  46.584  1.00  0.00      PROB C
ATOM   3368  HB1 TYR   841      32.093  42.270  47.272  1.00  0.00      PROB H
ATOM   3369  HB2 TYR   841      33.800  42.067  46.766  1.00  0.00      PROB H
ATOM   3370  CG  TYR   841      32.661  40.251  46.932  1.00  0.00      PROB C
ATOM   3371  CD1 TYR   841      31.454  39.692  47.393  1.00  0.00      PROB C
ATOM   3372  HD1 TYR   841      30.588  40.331  47.505  1.00  0.00      PROB H
ATOM   3373  CE1 TYR   841      31.355  38.351  47.688  1.00  0.00      PROB C
ATOM   3374  HE1 TYR   841      30.426  37.923  48.034  1.00  0.00      PROB H
ATOM   3375  CZ  TYR   841      32.477  37.546  47.540  1.00  0.00      PROB C
ATOM   3376  OH  TYR   841      32.422  36.210  47.824  1.00  0.00      PROB O
ATOM   3377  HH  TYR   841      33.264  35.802  47.573  1.00  0.00      PROB H
ATOM   3378  CD2 TYR   841      33.759  39.419  46.800  1.00  0.00      PROB C
ATOM   3379  HD2 TYR   841      34.699  39.832  46.456  1.00  0.00      PROB H
ATOM   3380  CE2 TYR   841      33.678  38.071  47.110  1.00  0.00      PROB C
ATOM   3381  HE2 TYR   841      34.550  37.439  47.016  1.00  0.00      PROB H
ATOM   3382  C   TYR   841      31.046  41.355  44.779  1.00  0.00      PROB C
ATOM   3383  O   TYR   841      30.984  40.202  44.334  1.00  0.00      PROB O
ATOM   3384  N   GLY   842      29.953  42.102  44.961  1.00  0.00      PROB N
ATOM   3385  HN  GLY   842      30.017  43.024  45.354  1.00  0.00      PROB H
ATOM   3386  CA  GLY   842      28.651  41.548  44.634  1.00  0.00      PROB C
ATOM   3387  HA1 GLY   842      27.907  42.262  44.953  1.00  0.00      PROB H
ATOM   3388  HA2 GLY   842      28.536  40.583  45.109  1.00  0.00      PROB H
ATOM   3389  C   GLY   842      28.477  41.357  43.140  1.00  0.00      PROB C
ATOM   3390  O   GLY   842      27.879  40.374  42.694  1.00  0.00      PROB O
ATOM   3391  N   ILE   843      29.019  42.296  42.352  1.00  0.00      PROB N
ATOM   3392  HN  ILE   843      29.508  43.065  42.765  1.00  0.00      PROB H
ATOM   3393  CA  ILE   843      29.102  42.146  40.899  1.00  0.00      PROB C
ATOM   3394  HA  ILE   843      28.112  41.955  40.513  1.00  0.00      PROB H
ATOM   3395  CB  ILE   843      29.662  43.426  40.257  1.00  0.00      PROB C
ATOM   3396  HB  ILE   843      30.718  43.564  40.593  1.00  0.00      PROB H
ATOM   3397  CG2 ILE   843      29.677  43.295  38.740  1.00  0.00      PROB C
ATOM   3398 HG21 ILE   843      28.669  43.037  38.354  1.00  0.00      PROB H
ATOM   3399 HG22 ILE   843      30.385  42.507  38.404  1.00  0.00      PROB H
ATOM   3400 HG23 ILE   843      29.994  44.252  38.271  1.00  0.00      PROB H
ATOM   3401  CG1 ILE   843      28.884  44.654  40.747  1.00  0.00      PROB C
ATOM   3402 HG11 ILE   843      29.418  45.564  40.402  1.00  0.00      PROB H
ATOM   3403 HG12 ILE   843      28.867  44.732  41.851  1.00  0.00      PROB H
ATOM   3404  CD  ILE   843      27.407  44.762  40.203  1.00  0.00      PROB C
ATOM   3405  HD1 ILE   843      26.844  43.834  40.418  1.00  0.00      PROB H
ATOM   3406  HD2 ILE   843      27.412  44.934  39.107  1.00  0.00      PROB H
ATOM   3407  HD3 ILE   843      26.887  45.609  40.697  1.00  0.00      PROB H
ATOM   3408  C   ILE   843      29.955  40.937  40.543  1.00  0.00      PROB C
ATOM   3409  O   ILE   843      29.618  40.160  39.642  1.00  0.00      PROB O
ATOM   3410  N   LEU   844      31.055  40.736  41.264  1.00  0.00      PROB N
ATOM   3411  HN  LEU   844      31.358  41.399  41.951  1.00  0.00      PROB H
ATOM   3412  CA  LEU   844      31.881  39.551  41.008  1.00  0.00      PROB C
ATOM   3413  HA  LEU   844      32.168  39.545  39.964  1.00  0.00      PROB H
ATOM   3414  CB  LEU   844      33.138  39.588  41.884  1.00  0.00      PROB C
ATOM   3415  HB1 LEU   844      32.855  39.928  42.900  1.00  0.00      PROB H
ATOM   3416  HB2 LEU   844      33.813  40.370  41.468  1.00  0.00      PROB H
ATOM   3417  CG  LEU   844      33.926  38.287  42.064  1.00  0.00      PROB C
ATOM   3418  HG  LEU   844      33.272  37.497  42.505  1.00  0.00      PROB H
ATOM   3419  CD1 LEU   844      34.407  37.859  40.724  1.00  0.00      PROB C
ATOM   3420 HD11 LEU   844      35.084  38.637  40.335  1.00  0.00      PROB H
ATOM   3421 HD12 LEU   844      33.580  37.722  39.995  1.00  0.00      PROB H
ATOM   3422 HD13 LEU   844      34.974  36.905  40.783  1.00  0.00      PROB H
ATOM   3423  CD2 LEU   844      35.119  38.499  42.978  1.00  0.00      PROB C
ATOM   3424 HD21 LEU   844      34.793  38.816  43.991  1.00  0.00      PROB H
ATOM   3425 HD22 LEU   844      35.785  39.290  42.567  1.00  0.00      PROB H
ATOM   3426 HD23 LEU   844      35.711  37.562  43.061  1.00  0.00      PROB H
ATOM   3427  C   LEU   844      31.090  38.266  41.255  1.00  0.00      PROB C
ATOM   3428  O   LEU   844      31.137  37.323  40.453  1.00  0.00      PROB O
ATOM   3429  N   LEU   845      30.354  38.218  42.365  1.00  0.00      PROB N
ATOM   3430  HN  LEU   845      30.391  38.967  43.032  1.00  0.00      PROB H
ATOM   3431  CA  LEU   845      29.506  37.077  42.649  1.00  0.00      PROB C
ATOM   3432  HA  LEU   845      30.149  36.216  42.754  1.00  0.00      PROB H
ATOM   3433  CB  LEU   845      28.731  37.358  43.934  1.00  0.00      PROB C
ATOM   3434  HB1 LEU   845      27.757  37.822  43.699  1.00  0.00      PROB H
ATOM   3435  HB2 LEU   845      29.313  38.167  44.448  1.00  0.00      PROB H
ATOM   3436  CG  LEU   845      28.566  36.311  45.023  1.00  0.00      PROB C
ATOM   3437  HG  LEU   845      27.822  35.551  44.682  1.00  0.00      PROB H
ATOM   3438  CD1 LEU   845      29.860  35.598  45.334  1.00  0.00      PROB C
ATOM   3439 HD11 LEU   845      30.658  36.325  45.599  1.00  0.00      PROB H
ATOM   3440 HD12 LEU   845      30.213  34.998  44.470  1.00  0.00      PROB H
ATOM   3441 HD13 LEU   845      29.719  34.911  46.195  1.00  0.00      PROB H
ATOM   3442  CD2 LEU   845      28.002  37.033  46.263  1.00  0.00      PROB C
ATOM   3443 HD21 LEU   845      27.018  37.494  46.039  1.00  0.00      PROB H
ATOM   3444 HD22 LEU   845      28.696  37.833  46.596  1.00  0.00      PROB H
ATOM   3445 HD23 LEU   845      27.869  36.314  47.099  1.00  0.00      PROB H
ATOM   3446  C   LEU   845      28.564  36.804  41.480  1.00  0.00      PROB C
ATOM   3447  O   LEU   845      28.366  35.650  41.080  1.00  0.00      PROB O
ATOM   3448  N   TRP   846      28.002  37.863  40.897  1.00  0.00      PROB N
ATOM   3449  HN  TRP   846      28.177  38.787  41.239  1.00  0.00      PROB H
ATOM   3450  CA  TRP   846      27.130  37.703  39.742  1.00  0.00      PROB C
ATOM   3451  HA  TRP   846      26.354  36.997  40.003  1.00  0.00      PROB H
ATOM   3452  CB  TRP   846      26.499  39.051  39.386  1.00  0.00      PROB C
ATOM   3453  HB1 TRP   846      27.260  39.764  39.004  1.00  0.00      PROB H
ATOM   3454  HB2 TRP   846      26.089  39.490  40.324  1.00  0.00      PROB H
ATOM   3455  CG  TRP   846      25.400  38.935  38.396  1.00  0.00      PROB C
ATOM   3456  CD1 TRP   846      24.053  38.859  38.653  1.00  0.00      PROB C
ATOM   3457  HD1 TRP   846      23.622  38.871  39.647  1.00  0.00      PROB H
ATOM   3458  NE1 TRP   846      23.354  38.774  37.470  1.00  0.00      PROB N
ATOM   3459  HE1 TRP   846      22.383  38.641  37.384  1.00  0.00      PROB H
ATOM   3460  CE2 TRP   846      24.232  38.805  36.421  1.00  0.00      PROB C
ATOM   3461  CD2 TRP   846      25.540  38.908  36.967  1.00  0.00      PROB C
ATOM   3462  CE3 TRP   846      26.638  38.974  36.098  1.00  0.00      PROB C
ATOM   3463  HE3 TRP   846      27.648  39.073  36.470  1.00  0.00      PROB H
ATOM   3464  CZ3 TRP   846      26.408  38.935  34.744  1.00  0.00      PROB C
ATOM   3465  HZ3 TRP   846      27.241  38.985  34.060  1.00  0.00      PROB H
ATOM   3466  CZ2 TRP   846      23.995  38.753  35.045  1.00  0.00      PROB C
ATOM   3467  HZ2 TRP   846      23.000  38.662  34.639  1.00  0.00      PROB H
ATOM   3468  CH2 TRP   846      25.092  38.811  34.223  1.00  0.00      PROB C
ATOM   3469  HH2 TRP   846      24.963  38.768  33.149  1.00  0.00      PROB H
ATOM   3470  C   TRP   846      27.895  37.115  38.556  1.00  0.00      PROB C
ATOM   3471  O   TRP   846      27.385  36.234  37.860  1.00  0.00      PROB O
ATOM   3472  N   GLU   847      29.139  37.560  38.336  1.00  0.00      PROB N
ATOM   3473  HN  GLU   847      29.547  38.295  38.884  1.00  0.00      PROB H
ATOM   3474  CA  GLU   847      29.955  36.968  37.278  1.00  0.00      PROB C
ATOM   3475  HA  GLU   847      29.423  37.055  36.340  1.00  0.00      PROB H
ATOM   3476  CB  GLU   847      31.300  37.683  37.147  1.00  0.00      PROB C
ATOM   3477  HB1 GLU   847      31.854  37.214  36.294  1.00  0.00      PROB H
ATOM   3478  HB2 GLU   847      31.905  37.488  38.066  1.00  0.00      PROB H
ATOM   3479  CG  GLU   847      31.282  39.164  36.926  1.00  0.00      PROB C
ATOM   3480  HG1 GLU   847      30.808  39.716  37.751  1.00  0.00      PROB H
ATOM   3481  HG2 GLU   847      30.745  39.417  35.986  1.00  0.00      PROB H
ATOM   3482  CD  GLU   847      32.714  39.679  36.793  1.00  0.00      PROB C
ATOM   3483  OE1 GLU   847      33.309  39.524  35.697  1.00  0.00      PROB O
ATOM   3484  OE2 GLU   847      33.261  40.187  37.808  1.00  0.00      PROB O
ATOM   3485  C   GLU   847      30.206  35.494  37.543  1.00  0.00      PROB C
ATOM   3486  O   GLU   847      30.142  34.673  36.630  1.00  0.00      PROB O
ATOM   3487  N   ILE   848      30.523  35.140  38.782  1.00  0.00      PROB N
ATOM   3488  HN  ILE   848      30.624  35.835  39.502  1.00  0.00      PROB H
ATOM   3489  CA  ILE   848      30.799  33.740  39.087  1.00  0.00      PROB C
ATOM   3490  HA  ILE   848      31.573  33.388  38.426  1.00  0.00      PROB H
ATOM   3491  CB  ILE   848      31.289  33.598  40.544  1.00  0.00      PROB C
ATOM   3492  HB  ILE   848      30.578  34.145  41.211  1.00  0.00      PROB H
ATOM   3493  CG2 ILE   848      31.311  32.144  40.980  1.00  0.00      PROB C
ATOM   3494 HG21 ILE   848      32.008  31.558  40.344  1.00  0.00      PROB H
ATOM   3495 HG22 ILE   848      30.307  31.672  40.936  1.00  0.00      PROB H
ATOM   3496 HG23 ILE   848      31.639  32.045  42.036  1.00  0.00      PROB H
ATOM   3497  CG1 ILE   848      32.668  34.250  40.693  1.00  0.00      PROB C
ATOM   3498 HG11 ILE   848      32.604  35.326  40.414  1.00  0.00      PROB H
ATOM   3499 HG12 ILE   848      33.360  33.772  39.964  1.00  0.00      PROB H
ATOM   3500  CD  ILE   848      33.239  34.146  42.084  1.00  0.00      PROB C
ATOM   3501  HD1 ILE   848      33.492  33.098  42.350  1.00  0.00      PROB H
ATOM   3502  HD2 ILE   848      32.515  34.529  42.838  1.00  0.00      PROB H
ATOM   3503  HD3 ILE   848      34.175  34.742  42.162  1.00  0.00      PROB H
ATOM   3504  C   ILE   848      29.568  32.881  38.819  1.00  0.00      PROB C
ATOM   3505  O   ILE   848      29.641  31.871  38.114  1.00  0.00      PROB O
ATOM   3506  N   PHE   849      28.424  33.262  39.376  1.00  0.00      PROB N
ATOM   3507  HN  PHE   849      28.381  34.096  39.935  1.00  0.00      PROB H
ATOM   3508  CA  PHE   849      27.236  32.419  39.295  1.00  0.00      PROB C
ATOM   3509  HA  PHE   849      27.540  31.379  39.291  1.00  0.00      PROB H
ATOM   3510  CB  PHE   849      26.359  32.640  40.546  1.00  0.00      PROB C
ATOM   3511  HB1 PHE   849      25.381  32.133  40.408  1.00  0.00      PROB H
ATOM   3512  HB2 PHE   849      26.177  33.724  40.706  1.00  0.00      PROB H
ATOM   3513  CG  PHE   849      26.981  32.060  41.771  1.00  0.00      PROB C
ATOM   3514  CD1 PHE   849      27.905  32.788  42.496  1.00  0.00      PROB C
ATOM   3515  HD1 PHE   849      28.100  33.812  42.267  1.00  0.00      PROB H
ATOM   3516  CE1 PHE   849      28.546  32.236  43.574  1.00  0.00      PROB C
ATOM   3517  HE1 PHE   849      29.194  32.857  44.168  1.00  0.00      PROB H
ATOM   3518  CZ  PHE   849      28.321  30.911  43.917  1.00  0.00      PROB C
ATOM   3519  HZ  PHE   849      28.849  30.475  44.753  1.00  0.00      PROB H
ATOM   3520  CD2 PHE   849      26.754  30.738  42.111  1.00  0.00      PROB C
ATOM   3521  HD2 PHE   849      26.077  30.138  41.519  1.00  0.00      PROB H
ATOM   3522  CE2 PHE   849      27.420  30.159  43.188  1.00  0.00      PROB C
ATOM   3523  HE2 PHE   849      27.247  29.124  43.442  1.00  0.00      PROB H
ATOM   3524  C   PHE   849      26.448  32.604  37.999  1.00  0.00      PROB C
ATOM   3525  O   PHE   849      25.368  32.019  37.874  1.00  0.00      PROB O
ATOM   3526  N   SER   850      26.987  33.362  37.027  1.00  0.00      PROB N
ATOM   3527  HN  SER   850      27.773  33.943  37.238  1.00  0.00      PROB H
ATOM   3528  CA  SER   850      26.585  33.302  35.614  1.00  0.00      PROB C
ATOM   3529  HA  SER   850      25.681  32.716  35.519  1.00  0.00      PROB H
ATOM   3530  CB  SER   850      26.310  34.696  35.040  1.00  0.00      PROB C
ATOM   3531  HB1 SER   850      25.561  35.228  35.666  1.00  0.00      PROB H
ATOM   3532  HB2 SER   850      25.880  34.599  34.018  1.00  0.00      PROB H
ATOM   3533  OG  SER   850      27.497  35.484  34.967  1.00  0.00      PROB O
ATOM   3534  HG1 SER   850      27.593  35.891  35.845  1.00  0.00      PROB H
ATOM   3535  C   SER   850      27.639  32.621  34.741  1.00  0.00      PROB C
ATOM   3536  O   SER   850      27.457  32.534  33.523  1.00  0.00      PROB O
ATOM   3537  N   LEU   851      28.729  32.130  35.330  1.00  0.00      PROB N
ATOM   3538  HN  LEU   851      28.855  32.179  36.322  1.00  0.00      PROB H
ATOM   3539  CA  LEU   851      29.805  31.500  34.571  1.00  0.00      PROB C
ATOM   3540  HA  LEU   851      30.610  31.309  35.261  1.00  0.00      PROB H
ATOM   3541  CB  LEU   851      29.343  30.224  33.869  1.00  0.00      PROB C
ATOM   3542  HB1 LEU   851      30.160  29.895  33.180  1.00  0.00      PROB H
ATOM   3543  HB2 LEU   851      28.456  30.400  33.226  1.00  0.00      PROB H
ATOM   3544  CG  LEU   851      29.100  28.996  34.738  1.00  0.00      PROB C
ATOM   3545  HG  LEU   851      28.191  29.168  35.359  1.00  0.00      PROB H
ATOM   3546  CD1 LEU   851      28.883  27.757  33.871  1.00  0.00      PROB C
ATOM   3547 HD11 LEU   851      29.820  27.467  33.354  1.00  0.00      PROB H
ATOM   3548 HD12 LEU   851      28.091  27.938  33.113  1.00  0.00      PROB H
ATOM   3549 HD13 LEU   851      28.566  26.909  34.512  1.00  0.00      PROB H
ATOM   3550  CD2 LEU   851      30.286  28.826  35.665  1.00  0.00      PROB C
ATOM   3551 HD21 LEU   851      30.324  29.629  36.432  1.00  0.00      PROB H
ATOM   3552 HD22 LEU   851      31.237  28.825  35.090  1.00  0.00      PROB H
ATOM   3553 HD23 LEU   851      30.210  27.859  36.208  1.00  0.00      PROB H
ATOM   3554  C   LEU   851      30.400  32.473  33.561  1.00  0.00      PROB C
ATOM   3555  O   LEU   851      30.733  32.108  32.432  1.00  0.00      PROB O
ATOM   3556  N   GLY   852      30.520  33.726  33.974  1.00  0.00      PROB N
ATOM   3557  HN  GLY   852      30.181  33.994  34.883  1.00  0.00      PROB H
ATOM   3558  CA  GLY   852      31.309  34.687  33.238  1.00  0.00      PROB C
ATOM   3559  HA1 GLY   852      32.093  34.185  32.689  1.00  0.00      PROB H
ATOM   3560  HA2 GLY   852      31.715  35.360  33.980  1.00  0.00      PROB H
ATOM   3561  C   GLY   852      30.573  35.567  32.260  1.00  0.00      PROB C
ATOM   3562  O   GLY   852      31.186  36.028  31.284  1.00  0.00      PROB O
ATOM   3563  N   LEU   853      29.298  35.835  32.489  1.00  0.00      PROB N
ATOM   3564  HN  LEU   853      28.803  35.454  33.274  1.00  0.00      PROB H
ATOM   3565  CA  LEU   853      28.597  36.831  31.699  1.00  0.00      PROB C
ATOM   3566  HA  LEU   853      28.846  36.704  30.658  1.00  0.00      PROB H
ATOM   3567  CB  LEU   853      27.083  36.743  31.945  1.00  0.00      PROB C
ATOM   3568  HB1 LEU   853      26.593  37.643  31.503  1.00  0.00      PROB H
ATOM   3569  HB2 LEU   853      26.862  36.777  33.029  1.00  0.00      PROB H
ATOM   3570  CG  LEU   853      26.388  35.541  31.311  1.00  0.00      PROB C
ATOM   3571  HG  LEU   853      26.702  34.614  31.849  1.00  0.00      PROB H
ATOM   3572  CD1 LEU   853      24.862  35.713  31.469  1.00  0.00      PROB C
ATOM   3573 HD11 LEU   853      24.507  36.619  30.934  1.00  0.00      PROB H
ATOM   3574 HD12 LEU   853      24.586  35.813  32.539  1.00  0.00      PROB H
ATOM   3575 HD13 LEU   853      24.331  34.833  31.048  1.00  0.00      PROB H
ATOM   3576  CD2 LEU   853      26.806  35.403  29.839  1.00  0.00      PROB C
ATOM   3577 HD21 LEU   853      27.888  35.198  29.726  1.00  0.00      PROB H
ATOM   3578 HD22 LEU   853      26.517  36.300  29.260  1.00  0.00      PROB H
ATOM   3579 HD23 LEU   853      26.266  34.537  29.395  1.00  0.00      PROB H
ATOM   3580  C   LEU   853      29.079  38.224  32.067  1.00  0.00      PROB C
ATOM   3581  O   LEU   853      29.515  38.469  33.196  1.00  0.00      PROB O
ATOM   3582  N   ASN   854      28.979  39.146  31.107  1.00  0.00      PROB N
ATOM   3583  HN  ASN   854      28.579  38.931  30.217  1.00  0.00      PROB H
ATOM   3584  CA  ASN   854      29.206  40.561  31.406  1.00  0.00      PROB C
ATOM   3585  HA  ASN   854      30.150  40.608  31.925  1.00  0.00      PROB H
ATOM   3586  CB  ASN   854      29.280  41.410  30.144  1.00  0.00      PROB C
ATOM   3587  HB1 ASN   854      29.408  42.479  30.433  1.00  0.00      PROB H
ATOM   3588  HB2 ASN   854      28.332  41.316  29.570  1.00  0.00      PROB H
ATOM   3589  CG  ASN   854      30.475  41.083  29.272  1.00  0.00      PROB C
ATOM   3590  OD1 ASN   854      31.626  41.233  29.683  1.00  0.00      PROB O
ATOM   3591  ND2 ASN   854      30.204  40.669  28.043  1.00  0.00      PROB N
ATOM   3592 HD21 ASN   854      30.952  40.250  27.518  1.00  0.00      PROB H
ATOM   3593 HD22 ASN   854      29.258  40.511  27.773  1.00  0.00      PROB H
ATOM   3594  C   ASN   854      28.071  41.116  32.261  1.00  0.00      PROB C
ATOM   3595  O   ASN   854      26.898  40.836  31.991  1.00  0.00      PROB O
ATOM   3596  N   PRO   855      28.381  41.956  33.253  1.00  0.00      PROB N
ATOM   3597  CD  PRO   855      29.725  42.446  33.607  1.00  0.00      PROB C
ATOM   3598  HD1 PRO   855      29.999  43.281  32.923  1.00  0.00      PROB H
ATOM   3599  HD2 PRO   855      30.501  41.645  33.572  1.00  0.00      PROB H
ATOM   3600  CA  PRO   855      27.311  42.562  34.059  1.00  0.00      PROB C
ATOM   3601  HA  PRO   855      26.664  41.771  34.415  1.00  0.00      PROB H
ATOM   3602  CB  PRO   855      28.059  43.283  35.194  1.00  0.00      PROB C
ATOM   3603  HB1 PRO   855      27.699  42.941  36.186  1.00  0.00      PROB H
ATOM   3604  HB2 PRO   855      27.958  44.387  35.142  1.00  0.00      PROB H
ATOM   3605  CG  PRO   855      29.563  42.908  35.004  1.00  0.00      PROB C
ATOM   3606  HG1 PRO   855      30.230  43.754  35.272  1.00  0.00      PROB H
ATOM   3607  HG2 PRO   855      29.791  42.060  35.694  1.00  0.00      PROB H
ATOM   3608  C   PRO   855      26.472  43.534  33.229  1.00  0.00      PROB C
ATOM   3609  O   PRO   855      26.938  44.107  32.243  1.00  0.00      PROB O
ATOM   3610  N   TYR   856      25.228  43.725  33.671  1.00  0.00      PROB N
ATOM   3611  HN  TYR   856      24.943  43.273  34.515  1.00  0.00      PROB H
ATOM   3612  CA  TYR   856      24.213  44.499  32.965  1.00  0.00      PROB C
ATOM   3613  HA  TYR   856      23.247  44.172  33.324  1.00  0.00      PROB H
ATOM   3614  CB  TYR   856      24.376  45.988  33.245  1.00  0.00      PROB C
ATOM   3615  HB1 TYR   856      23.515  46.561  32.836  1.00  0.00      PROB H
ATOM   3616  HB2 TYR   856      25.299  46.381  32.776  1.00  0.00      PROB H
ATOM   3617  CG  TYR   856      24.474  46.316  34.732  1.00  0.00      PROB C
ATOM   3618  CD1 TYR   856      23.332  46.393  35.541  1.00  0.00      PROB C
ATOM   3619  HD1 TYR   856      22.390  46.155  35.084  1.00  0.00      PROB H
ATOM   3620  CE1 TYR   856      23.429  46.671  36.923  1.00  0.00      PROB C
ATOM   3621  HE1 TYR   856      22.545  46.730  37.541  1.00  0.00      PROB H
ATOM   3622  CZ  TYR   856      24.693  46.874  37.487  1.00  0.00      PROB C
ATOM   3623  OH  TYR   856      24.835  47.161  38.832  1.00  0.00      PROB O
ATOM   3624  HH  TYR   856      25.772  47.134  39.040  1.00  0.00      PROB H
ATOM   3625  CD2 TYR   856      25.717  46.508  35.336  1.00  0.00      PROB C
ATOM   3626  HD2 TYR   856      26.613  46.427  34.752  1.00  0.00      PROB H
ATOM   3627  CE2 TYR   856      25.834  46.781  36.688  1.00  0.00      PROB C
ATOM   3628  HE2 TYR   856      26.800  46.931  37.130  1.00  0.00      PROB H
ATOM   3629  C   TYR   856      24.258  44.230  31.452  1.00  0.00      PROB C
ATOM   3630  O   TYR   856      24.475  45.145  30.670  1.00  0.00      PROB O
ATOM   3631  N   PRO   857      24.127  42.962  31.039  1.00  0.00      PROB N
ATOM   3632  CD  PRO   857      23.768  41.757  31.823  1.00  0.00      PROB C
ATOM   3633  HD1 PRO   857      22.872  41.942  32.458  1.00  0.00      PROB H
ATOM   3634  HD2 PRO   857      24.620  41.442  32.461  1.00  0.00      PROB H
ATOM   3635  CA  PRO   857      24.501  42.616  29.659  1.00  0.00      PROB C
ATOM   3636  HA  PRO   857      25.521  42.928  29.487  1.00  0.00      PROB H
ATOM   3637  CB  PRO   857      24.343  41.087  29.613  1.00  0.00      PROB C
ATOM   3638  HB1 PRO   857      25.355  40.637  29.763  1.00  0.00      PROB H
ATOM   3639  HB2 PRO   857      23.939  40.704  28.649  1.00  0.00      PROB H
ATOM   3640  CG  PRO   857      23.498  40.729  30.770  1.00  0.00      PROB C
ATOM   3641  HG1 PRO   857      22.422  40.792  30.479  1.00  0.00      PROB H
ATOM   3642  HG2 PRO   857      23.680  39.693  31.137  1.00  0.00      PROB H
ATOM   3643  C   PRO   857      23.619  43.319  28.634  1.00  0.00      PROB C
ATOM   3644  O   PRO   857      22.396  43.434  28.800  1.00  0.00      PROB O
ATOM   3645  N   GLY   858      24.268  43.808  27.576  1.00  0.00      PROB N
ATOM   3646  HN  GLY   858      25.249  43.649  27.495  1.00  0.00      PROB H
ATOM   3647  CA  GLY   858      23.658  44.552  26.503  1.00  0.00      PROB C
ATOM   3648  HA1 GLY   858      22.735  44.059  26.221  1.00  0.00      PROB H
ATOM   3649  HA2 GLY   858      24.360  44.579  25.683  1.00  0.00      PROB H
ATOM   3650  C   GLY   858      23.305  45.983  26.830  1.00  0.00      PROB C
ATOM   3651  O   GLY   858      22.850  46.712  25.932  1.00  0.00      PROB O
ATOM   3652  N   ILE   859      23.502  46.412  28.068  1.00  0.00      PROB N
ATOM   3653  HN  ILE   859      23.797  45.765  28.771  1.00  0.00      PROB H
ATOM   3654  CA  ILE   859      23.105  47.747  28.504  1.00  0.00      PROB C
ATOM   3655  HA  ILE   859      22.301  48.107  27.876  1.00  0.00      PROB H
ATOM   3656  CB  ILE   859      22.596  47.732  29.957  1.00  0.00      PROB C
ATOM   3657  HB  ILE   859      23.375  47.302  30.622  1.00  0.00      PROB H
ATOM   3658  CG2 ILE   859      22.275  49.147  30.468  1.00  0.00      PROB C
ATOM   3659 HG21 ILE   859      21.428  49.582  29.897  1.00  0.00      PROB H
ATOM   3660 HG22 ILE   859      23.147  49.828  30.380  1.00  0.00      PROB H
ATOM   3661 HG23 ILE   859      22.003  49.139  31.544  1.00  0.00      PROB H
ATOM   3662  CG1 ILE   859      21.341  46.874  30.025  1.00  0.00      PROB C
ATOM   3663 HG11 ILE   859      21.617  45.809  29.825  1.00  0.00      PROB H
ATOM   3664 HG12 ILE   859      20.630  47.178  29.220  1.00  0.00      PROB H
ATOM   3665  CD  ILE   859      20.670  46.960  31.337  1.00  0.00      PROB C
ATOM   3666  HD1 ILE   859      20.167  47.939  31.502  1.00  0.00      PROB H
ATOM   3667  HD2 ILE   859      21.377  46.785  32.177  1.00  0.00      PROB H
ATOM   3668  HD3 ILE   859      19.871  46.186  31.422  1.00  0.00      PROB H
ATOM   3669  C   ILE   859      24.293  48.685  28.329  1.00  0.00      PROB C
ATOM   3670  O   ILE   859      25.371  48.451  28.887  1.00  0.00      PROB O
ATOM   3671  N   LEU   860      24.075  49.748  27.557  1.00  0.00      PROB N
ATOM   3672  HN  LEU   860      23.198  49.868  27.099  1.00  0.00      PROB H
ATOM   3673  CA  LEU   860      25.066  50.797  27.373  1.00  0.00      PROB C
ATOM   3674  HA  LEU   860      26.029  50.334  27.210  1.00  0.00      PROB H
ATOM   3675  CB  LEU   860      24.681  51.656  26.164  1.00  0.00      PROB C
ATOM   3676  HB1 LEU   860      23.676  52.099  26.369  1.00  0.00      PROB H
ATOM   3677  HB2 LEU   860      24.549  51.008  25.269  1.00  0.00      PROB H
ATOM   3678  CG  LEU   860      25.627  52.801  25.809  1.00  0.00      PROB C
ATOM   3679  HG  LEU   860      25.886  53.387  26.725  1.00  0.00      PROB H
ATOM   3680  CD1 LEU   860      26.904  52.261  25.213  1.00  0.00      PROB C
ATOM   3681 HD11 LEU   860      26.702  51.707  24.270  1.00  0.00      PROB H
ATOM   3682 HD12 LEU   860      27.437  51.586  25.916  1.00  0.00      PROB H
ATOM   3683 HD13 LEU   860      27.596  53.098  24.964  1.00  0.00      PROB H
ATOM   3684  CD2 LEU   860      24.977  53.795  24.858  1.00  0.00      PROB C
ATOM   3685 HD21 LEU   860      24.065  54.233  25.313  1.00  0.00      PROB H
ATOM   3686 HD22 LEU   860      24.672  53.285  23.919  1.00  0.00      PROB H
ATOM   3687 HD23 LEU   860      25.678  54.625  24.623  1.00  0.00      PROB H
ATOM   3688  C   LEU   860      25.187  51.686  28.609  1.00  0.00      PROB C
ATOM   3689  O   LEU   860      24.187  52.150  29.166  1.00  0.00      PROB O
ATOM   3690  N   VAL   861      26.424  51.952  29.015  1.00  0.00      PROB N
ATOM   3691  HN  VAL   861      27.214  51.541  28.575  1.00  0.00      PROB H
ATOM   3692  CA  VAL   861      26.708  52.907  30.087  1.00  0.00      PROB C
ATOM   3693  HA  VAL   861      26.026  52.726  30.907  1.00  0.00      PROB H
ATOM   3694  CB  VAL   861      28.142  52.773  30.606  1.00  0.00      PROB C
ATOM   3695  HB  VAL   861      28.854  52.928  29.757  1.00  0.00      PROB H
ATOM   3696  CG1 VAL   861      28.421  53.862  31.644  1.00  0.00      PROB C
ATOM   3697 HG11 VAL   861      27.674  53.823  32.466  1.00  0.00      PROB H
ATOM   3698 HG12 VAL   861      28.411  54.879  31.202  1.00  0.00      PROB H
ATOM   3699 HG13 VAL   861      29.424  53.706  32.097  1.00  0.00      PROB H
ATOM   3700  CG2 VAL   861      28.402  51.359  31.152  1.00  0.00      PROB C
ATOM   3701 HG21 VAL   861      28.442  50.610  30.333  1.00  0.00      PROB H
ATOM   3702 HG22 VAL   861      27.595  51.069  31.860  1.00  0.00      PROB H
ATOM   3703 HG23 VAL   861      29.361  51.314  31.706  1.00  0.00      PROB H
ATOM   3704  C   VAL   861      26.463  54.315  29.555  1.00  0.00      PROB C
ATOM   3705  O   VAL   861      27.208  54.809  28.707  1.00  0.00      PROB O
ATOM   3706  N   ASN   862      25.435  54.966  30.078  1.00  0.00      PROB N
ATOM   3707  HN  ASN   862      24.833  54.527  30.739  1.00  0.00      PROB H
ATOM   3708  CA  ASN   862      25.063  56.320  29.698  1.00  0.00      PROB C
ATOM   3709  HA  ASN   862      25.962  56.905  29.547  1.00  0.00      PROB H
ATOM   3710  CB  ASN   862      24.224  56.300  28.414  1.00  0.00      PROB C
ATOM   3711  HB1 ASN   862      24.859  55.861  27.611  1.00  0.00      PROB H
ATOM   3712  HB2 ASN   862      23.941  57.320  28.084  1.00  0.00      PROB H
ATOM   3713  CG  ASN   862      22.966  55.445  28.543  1.00  0.00      PROB C
ATOM   3714  OD1 ASN   862      22.507  55.122  29.643  1.00  0.00      PROB O
ATOM   3715  ND2 ASN   862      22.397  55.085  27.400  1.00  0.00      PROB N
ATOM   3716 HD21 ASN   862      21.618  54.468  27.458  1.00  0.00      PROB H
ATOM   3717 HD22 ASN   862      22.905  55.213  26.552  1.00  0.00      PROB H
ATOM   3718  C   ASN   862      24.326  56.940  30.882  1.00  0.00      PROB C
ATOM   3719  O   ASN   862      24.326  56.390  31.987  1.00  0.00      PROB O
ATOM   3720  N   SER   863      23.690  58.086  30.645  1.00  0.00      PROB N
ATOM   3721  HN  SER   863      23.805  58.590  29.791  1.00  0.00      PROB H
ATOM   3722  CA  SER   863      22.965  58.791  31.701  1.00  0.00      PROB C
ATOM   3723  HA  SER   863      23.644  59.006  32.514  1.00  0.00      PROB H
ATOM   3724  CB  SER   863      22.392  60.104  31.162  1.00  0.00      PROB C
ATOM   3725  HB1 SER   863      21.676  60.541  31.894  1.00  0.00      PROB H
ATOM   3726  HB2 SER   863      21.834  59.923  30.224  1.00  0.00      PROB H
ATOM   3727  OG  SER   863      23.430  61.031  30.911  1.00  0.00      PROB O
ATOM   3728  HG1 SER   863      23.211  61.804  31.478  1.00  0.00      PROB H
ATOM   3729  C   SER   863      21.845  57.941  32.278  1.00  0.00      PROB C
ATOM   3730  O   SER   863      21.619  57.934  33.492  1.00  0.00      PROB O
ATOM   3731  N   LYS   864      21.108  57.244  31.423  1.00  0.00      PROB N
ATOM   3732  HN  LYS   864      21.296  57.218  30.449  1.00  0.00      PROB H
ATOM   3733  CA  LYS   864      20.053  56.386  31.931  1.00  0.00      PROB C
ATOM   3734  HA  LYS   864      19.383  56.983  32.540  1.00  0.00      PROB H
ATOM   3735  CB  LYS   864      19.259  55.793  30.768  1.00  0.00      PROB C
ATOM   3736  HB1 LYS   864      19.932  55.196  30.113  1.00  0.00      PROB H
ATOM   3737  HB2 LYS   864      18.874  56.647  30.158  1.00  0.00      PROB H
ATOM   3738  CG  LYS   864      18.086  54.958  31.208  1.00  0.00      PROB C
ATOM   3739  HG1 LYS   864      17.427  55.567  31.870  1.00  0.00      PROB H
ATOM   3740  HG2 LYS   864      18.423  54.078  31.804  1.00  0.00      PROB H
ATOM   3741  CD  LYS   864      17.281  54.476  30.015  1.00  0.00      PROB C
ATOM   3742  HD1 LYS   864      17.914  53.916  29.295  1.00  0.00      PROB H
ATOM   3743  HD2 LYS   864      16.909  55.388  29.494  1.00  0.00      PROB H
ATOM   3744  CE  LYS   864      16.092  53.621  30.446  1.00  0.00      PROB C
ATOM   3745  HE1 LYS   864      15.562  54.073  31.307  1.00  0.00      PROB H
ATOM   3746  HE2 LYS   864      16.435  52.609  30.753  1.00  0.00      PROB H
ATOM   3747  NZ  LYS   864      15.088  53.445  29.347  1.00  0.00      PROB N
ATOM   3748  HZ1 LYS   864      15.444  52.885  28.552  1.00  0.00      PROB H
ATOM   3749  HZ2 LYS   864      14.750  54.357  28.981  1.00  0.00      PROB H
ATOM   3750  HZ3 LYS   864      14.254  52.918  29.732  1.00  0.00      PROB H
ATOM   3751  C   LYS   864      20.619  55.297  32.833  1.00  0.00      PROB C
ATOM   3752  O   LYS   864      20.049  55.008  33.892  1.00  0.00      PROB O
ATOM   3753  N   PHE   865      21.759  54.700  32.451  1.00  0.00      PROB N
ATOM   3754  HN  PHE   865      22.204  54.941  31.586  1.00  0.00      PROB H
ATOM   3755  CA  PHE   865      22.343  53.642  33.273  1.00  0.00      PROB C
ATOM   3756  HA  PHE   865      21.592  52.883  33.447  1.00  0.00      PROB H
ATOM   3757  CB  PHE   865      23.554  53.009  32.568  1.00  0.00      PROB C
ATOM   3758  HB1 PHE   865      24.249  53.810  32.246  1.00  0.00      PROB H
ATOM   3759  HB2 PHE   865      23.222  52.458  31.660  1.00  0.00      PROB H
ATOM   3760  CG  PHE   865      24.322  52.061  33.451  1.00  0.00      PROB C
ATOM   3761  CD1 PHE   865      23.853  50.775  33.683  1.00  0.00      PROB C
ATOM   3762  HD1 PHE   865      22.931  50.447  33.227  1.00  0.00      PROB H
ATOM   3763  CE1 PHE   865      24.558  49.905  34.524  1.00  0.00      PROB C
ATOM   3764  HE1 PHE   865      24.157  48.927  34.730  1.00  0.00      PROB H
ATOM   3765  CZ  PHE   865      25.713  50.326  35.150  1.00  0.00      PROB C
ATOM   3766  HZ  PHE   865      26.223  49.674  35.849  1.00  0.00      PROB H
ATOM   3767  CD2 PHE   865      25.480  52.474  34.102  1.00  0.00      PROB C
ATOM   3768  HD2 PHE   865      25.834  53.488  33.980  1.00  0.00      PROB H
ATOM   3769  CE2 PHE   865      26.169  51.610  34.946  1.00  0.00      PROB C
ATOM   3770  HE2 PHE   865      27.021  51.967  35.504  1.00  0.00      PROB H
ATOM   3771  C   PHE   865      22.742  54.172  34.648  1.00  0.00      PROB C
ATOM   3772  O   PHE   865      22.381  53.582  35.672  1.00  0.00      PROB O
ATOM   3773  N   TYR   866      23.485  55.286  34.683  1.00  0.00      PROB N
ATOM   3774  HN  TYR   866      23.781  55.720  33.832  1.00  0.00      PROB H
ATOM   3775  CA  TYR   866      23.827  55.976  35.931  1.00  0.00      PROB C
ATOM   3776  HA  TYR   866      24.437  55.308  36.522  1.00  0.00      PROB H
ATOM   3777  CB  TYR   866      24.550  57.296  35.631  1.00  0.00      PROB C
ATOM   3778  HB1 TYR   866      24.692  57.910  36.538  1.00  0.00      PROB H
ATOM   3779  HB2 TYR   866      23.944  57.894  34.913  1.00  0.00      PROB H
ATOM   3780  CG  TYR   866      25.927  57.098  35.059  1.00  0.00      PROB C
ATOM   3781  CD1 TYR   866      26.803  56.205  35.644  1.00  0.00      PROB C
ATOM   3782  HD1 TYR   866      26.516  55.674  36.542  1.00  0.00      PROB H
ATOM   3783  CE1 TYR   866      28.070  55.990  35.120  1.00  0.00      PROB C
ATOM   3784  HE1 TYR   866      28.751  55.334  35.637  1.00  0.00      PROB H
ATOM   3785  CZ  TYR   866      28.462  56.663  33.997  1.00  0.00      PROB C
ATOM   3786  OH  TYR   866      29.717  56.435  33.504  1.00  0.00      PROB O
ATOM   3787  HH  TYR   866      29.708  56.664  32.574  1.00  0.00      PROB H
ATOM   3788  CD2 TYR   866      26.339  57.763  33.917  1.00  0.00      PROB C
ATOM   3789  HD2 TYR   866      25.666  58.457  33.434  1.00  0.00      PROB H
ATOM   3790  CE2 TYR   866      27.609  57.555  33.385  1.00  0.00      PROB C
ATOM   3791  HE2 TYR   866      27.909  58.093  32.499  1.00  0.00      PROB H
ATOM   3792  C   TYR   866      22.604  56.258  36.790  1.00  0.00      PROB C
ATOM   3793  O   TYR   866      22.619  56.000  37.999  1.00  0.00      PROB O
ATOM   3794  N   LYS   867      21.544  56.806  36.199  1.00  0.00      PROB N
ATOM   3795  HN  LYS   867      21.526  57.037  35.225  1.00  0.00      PROB H
ATOM   3796  CA  LYS   867      20.340  57.063  36.981  1.00  0.00      PROB C
ATOM   3797  HA  LYS   867      20.606  57.650  37.850  1.00  0.00      PROB H
ATOM   3798  CB  LYS   867      19.303  57.842  36.161  1.00  0.00      PROB C
ATOM   3799  HB1 LYS   867      18.359  57.941  36.747  1.00  0.00      PROB H
ATOM   3800  HB2 LYS   867      19.073  57.258  35.240  1.00  0.00      PROB H
ATOM   3801  CG  LYS   867      19.754  59.236  35.755  1.00  0.00      PROB C
ATOM   3802  HG1 LYS   867      20.748  59.211  35.268  1.00  0.00      PROB H
ATOM   3803  HG2 LYS   867      19.871  59.841  36.687  1.00  0.00      PROB H
ATOM   3804  CD  LYS   867      18.741  59.920  34.844  1.00  0.00      PROB C
ATOM   3805  HD1 LYS   867      17.759  59.965  35.373  1.00  0.00      PROB H
ATOM   3806  HD2 LYS   867      18.607  59.300  33.927  1.00  0.00      PROB H
ATOM   3807  CE  LYS   867      19.205  61.319  34.467  1.00  0.00      PROB C
ATOM   3808  HE1 LYS   867      20.151  61.266  33.886  1.00  0.00      PROB H
ATOM   3809  HE2 LYS   867      19.381  61.924  35.380  1.00  0.00      PROB H
ATOM   3810  NZ  LYS   867      18.191  62.007  33.626  1.00  0.00      PROB N
ATOM   3811  HZ1 LYS   867      17.317  62.133  34.207  1.00  0.00      PROB H
ATOM   3812  HZ2 LYS   867      17.964  61.465  32.773  1.00  0.00      PROB H
ATOM   3813  HZ3 LYS   867      18.519  62.968  33.384  1.00  0.00      PROB H
ATOM   3814  C   LYS   867      19.733  55.769  37.504  1.00  0.00      PROB C
ATOM   3815  O   LYS   867      19.343  55.699  38.671  1.00  0.00      PROB O
ATOM   3816  N   LEU   868      19.621  54.740  36.660  1.00  0.00      PROB N
ATOM   3817  HN  LEU   868      19.897  54.800  35.697  1.00  0.00      PROB H
ATOM   3818  CA  LEU   868      19.042  53.486  37.141  1.00  0.00      PROB C
ATOM   3819  HA  LEU   868      18.045  53.687  37.503  1.00  0.00      PROB H
ATOM   3820  CB  LEU   868      19.010  52.435  36.033  1.00  0.00      PROB C
ATOM   3821  HB1 LEU   868      18.870  51.415  36.446  1.00  0.00      PROB H
ATOM   3822  HB2 LEU   868      20.001  52.440  35.524  1.00  0.00      PROB H
ATOM   3823  CG  LEU   868      17.921  52.609  34.975  1.00  0.00      PROB C
ATOM   3824  HG  LEU   868      17.966  53.652  34.578  1.00  0.00      PROB H
ATOM   3825  CD1 LEU   868      18.154  51.651  33.804  1.00  0.00      PROB C
ATOM   3826 HD11 LEU   868      18.132  50.598  34.160  1.00  0.00      PROB H
ATOM   3827 HD12 LEU   868      19.140  51.844  33.332  1.00  0.00      PROB H
ATOM   3828 HD13 LEU   868      17.358  51.774  33.039  1.00  0.00      PROB H
ATOM   3829  CD2 LEU   868      16.559  52.404  35.607  1.00  0.00      PROB C
ATOM   3830 HD21 LEU   868      16.336  53.208  36.339  1.00  0.00      PROB H
ATOM   3831 HD22 LEU   868      16.496  51.419  36.117  1.00  0.00      PROB H
ATOM   3832 HD23 LEU   868      15.763  52.441  34.830  1.00  0.00      PROB H
ATOM   3833  C   LEU   868      19.815  52.954  38.335  1.00  0.00      PROB C
ATOM   3834  O   LEU   868      19.216  52.575  39.347  1.00  0.00      PROB O
ATOM   3835  N   VAL   869      21.152  52.943  38.247  1.00  0.00      PROB N
ATOM   3836  HN  VAL   869      21.624  53.248  37.416  1.00  0.00      PROB H
ATOM   3837  CA  VAL   869      21.956  52.435  39.352  1.00  0.00      PROB C
ATOM   3838  HA  VAL   869      21.656  51.418  39.568  1.00  0.00      PROB H
ATOM   3839  CB  VAL   869      23.457  52.447  38.981  1.00  0.00      PROB C
ATOM   3840  HB  VAL   869      23.698  53.417  38.483  1.00  0.00      PROB H
ATOM   3841  CG1 VAL   869      24.322  52.306  40.229  1.00  0.00      PROB C
ATOM   3842 HG11 VAL   869      24.001  51.434  40.840  1.00  0.00      PROB H
ATOM   3843 HG12 VAL   869      24.281  53.224  40.851  1.00  0.00      PROB H
ATOM   3844 HG13 VAL   869      25.384  52.152  39.942  1.00  0.00      PROB H
ATOM   3845  CG2 VAL   869      23.769  51.315  38.037  1.00  0.00      PROB C
ATOM   3846 HG21 VAL   869      23.121  51.353  37.135  1.00  0.00      PROB H
ATOM   3847 HG22 VAL   869      23.621  50.329  38.532  1.00  0.00      PROB H
ATOM   3848 HG23 VAL   869      24.823  51.374  37.693  1.00  0.00      PROB H
ATOM   3849  C   VAL   869      21.682  53.240  40.614  1.00  0.00      PROB C
ATOM   3850  O   VAL   869      21.399  52.679  41.683  1.00  0.00      PROB O
ATOM   3851  N   LYS   870      21.760  54.569  40.504  1.00  0.00      PROB N
ATOM   3852  HN  LYS   870      21.960  54.992  39.618  1.00  0.00      PROB H
ATOM   3853  CA  LYS   870      21.480  55.464  41.620  1.00  0.00      PROB C
ATOM   3854  HA  LYS   870      22.197  55.248  42.400  1.00  0.00      PROB H
ATOM   3855  CB  LYS   870      21.641  56.909  41.144  1.00  0.00      PROB C
ATOM   3856  HB1 LYS   870      20.714  57.245  40.620  1.00  0.00      PROB H
ATOM   3857  HB2 LYS   870      22.440  56.905  40.368  1.00  0.00      PROB H
ATOM   3858  CG  LYS   870      22.034  57.872  42.208  1.00  0.00      PROB C
ATOM   3859  HG1 LYS   870      22.985  57.504  42.670  1.00  0.00      PROB H
ATOM   3860  HG2 LYS   870      21.278  57.895  43.025  1.00  0.00      PROB H
ATOM   3861  CD  LYS   870      22.290  59.224  41.592  1.00  0.00      PROB C
ATOM   3862  HD1 LYS   870      22.421  59.143  40.488  1.00  0.00      PROB H
ATOM   3863  HD2 LYS   870      23.268  59.600  41.981  1.00  0.00      PROB H
ATOM   3864  CE  LYS   870      21.159  60.188  41.893  1.00  0.00      PROB C
ATOM   3865  HE1 LYS   870      20.376  59.735  42.538  1.00  0.00      PROB H
ATOM   3866  HE2 LYS   870      20.666  60.510  40.949  1.00  0.00      PROB H
ATOM   3867  NZ  LYS   870      21.650  61.415  42.585  1.00  0.00      PROB N
ATOM   3868  HZ1 LYS   870      22.284  61.924  41.936  1.00  0.00      PROB H
ATOM   3869  HZ2 LYS   870      22.180  61.155  43.440  1.00  0.00      PROB H
ATOM   3870  HZ3 LYS   870      20.849  62.051  42.842  1.00  0.00      PROB H
ATOM   3871  C   LYS   870      20.086  55.242  42.204  1.00  0.00      PROB C
ATOM   3872  O   LYS   870      19.891  55.390  43.417  1.00  0.00      PROB O
ATOM   3873  N   ASP   871      19.112  54.874  41.379  1.00  0.00      PROB N
ATOM   3874  HN  ASP   871      19.242  54.884  40.386  1.00  0.00      PROB H
ATOM   3875  CA  ASP   871      17.764  54.631  41.864  1.00  0.00      PROB C
ATOM   3876  HA  ASP   871      17.571  55.271  42.715  1.00  0.00      PROB H
ATOM   3877  CB  ASP   871      16.729  54.947  40.781  1.00  0.00      PROB C
ATOM   3878  HB1 ASP   871      15.714  54.602  41.068  1.00  0.00      PROB H
ATOM   3879  HB2 ASP   871      17.017  54.444  39.833  1.00  0.00      PROB H
ATOM   3880  CG  ASP   871      16.593  56.430  40.496  1.00  0.00      PROB C
ATOM   3881  OD1 ASP   871      17.297  57.253  41.124  1.00  0.00      PROB O
ATOM   3882  OD2 ASP   871      15.775  56.765  39.615  1.00  0.00      PROB O
ATOM   3883  C   ASP   871      17.547  53.202  42.344  1.00  0.00      PROB C
ATOM   3884  O   ASP   871      16.403  52.816  42.561  1.00  0.00      PROB O
ATOM   3885  N   GLY   872      18.594  52.393  42.470  1.00  0.00      PROB N
ATOM   3886  HN  GLY   872      19.518  52.700  42.223  1.00  0.00      PROB H
ATOM   3887  CA  GLY   872      18.412  51.056  43.005  1.00  0.00      PROB C
ATOM   3888  HA1 GLY   872      17.637  51.052  43.760  1.00  0.00      PROB H
ATOM   3889  HA2 GLY   872      19.368  50.771  43.418  1.00  0.00      PROB H
ATOM   3890  C   GLY   872      18.063  49.978  42.003  1.00  0.00      PROB C
ATOM   3891  O   GLY   872      17.558  48.924  42.400  1.00  0.00      PROB O
ATOM   3892  N   TYR   873      18.285  50.205  40.718  1.00  0.00      PROB N
ATOM   3893  HN  TYR   873      18.653  51.082  40.395  1.00  0.00      PROB H
ATOM   3894  CA  TYR   873      18.130  49.124  39.760  1.00  0.00      PROB C
ATOM   3895  HA  TYR   873      17.181  48.630  39.922  1.00  0.00      PROB H
ATOM   3896  CB  TYR   873      18.188  49.661  38.329  1.00  0.00      PROB C
ATOM   3897  HB1 TYR   873      19.086  50.310  38.253  1.00  0.00      PROB H
ATOM   3898  HB2 TYR   873      17.290  50.273  38.100  1.00  0.00      PROB H
ATOM   3899  CG  TYR   873      18.338  48.570  37.291  1.00  0.00      PROB C
ATOM   3900  CD1 TYR   873      17.223  47.867  36.826  1.00  0.00      PROB C
ATOM   3901  HD1 TYR   873      16.250  48.131  37.209  1.00  0.00      PROB H
ATOM   3902  CE1 TYR   873      17.349  46.867  35.883  1.00  0.00      PROB C
ATOM   3903  HE1 TYR   873      16.481  46.338  35.533  1.00  0.00      PROB H
ATOM   3904  CZ  TYR   873      18.603  46.552  35.384  1.00  0.00      PROB C
ATOM   3905  OH  TYR   873      18.732  45.553  34.445  1.00  0.00      PROB O
ATOM   3906  HH  TYR   873      17.929  45.019  34.501  1.00  0.00      PROB H
ATOM   3907  CD2 TYR   873      19.595  48.233  36.773  1.00  0.00      PROB C
ATOM   3908  HD2 TYR   873      20.470  48.764  37.124  1.00  0.00      PROB H
ATOM   3909  CE2 TYR   873      19.730  47.233  35.827  1.00  0.00      PROB C
ATOM   3910  HE2 TYR   873      20.682  47.016  35.400  1.00  0.00      PROB H
ATOM   3911  C   TYR   873      19.238  48.103  39.974  1.00  0.00      PROB C
ATOM   3912  O   TYR   873      20.391  48.470  40.181  1.00  0.00      PROB O
ATOM   3913  N   GLN   874      18.879  46.826  39.944  1.00  0.00      PROB N
ATOM   3914  HN  GLN   874      17.946  46.561  39.726  1.00  0.00      PROB H
ATOM   3915  CA  GLN   874      19.789  45.731  40.197  1.00  0.00      PROB C
ATOM   3916  HA  GLN   874      20.812  46.078  40.124  1.00  0.00      PROB H
ATOM   3917  CB  GLN   874      19.561  45.115  41.579  1.00  0.00      PROB C
ATOM   3918  HB1 GLN   874      20.163  44.179  41.681  1.00  0.00      PROB H
ATOM   3919  HB2 GLN   874      18.485  44.827  41.652  1.00  0.00      PROB H
ATOM   3920  CG  GLN   874      19.916  46.042  42.719  1.00  0.00      PROB C
ATOM   3921  HG1 GLN   874      19.366  47.004  42.610  1.00  0.00      PROB H
ATOM   3922  HG2 GLN   874      21.005  46.267  42.698  1.00  0.00      PROB H
ATOM   3923  CD  GLN   874      19.559  45.462  44.072  1.00  0.00      PROB C
ATOM   3924  OE1 GLN   874      19.089  44.335  44.166  1.00  0.00      PROB O
ATOM   3925  NE2 GLN   874      19.780  46.233  45.123  1.00  0.00      PROB N
ATOM   3926 HE21 GLN   874      19.445  45.884  45.995  1.00  0.00      PROB H
ATOM   3927 HE22 GLN   874      20.216  47.120  44.994  1.00  0.00      PROB H
ATOM   3928  C   GLN   874      19.600  44.666  39.135  1.00  0.00      PROB C
ATOM   3929  O   GLN   874      18.486  44.439  38.653  1.00  0.00      PROB O
ATOM   3930  N   MET   875      20.714  44.032  38.769  1.00  0.00      PROB N
ATOM   3931  HN  MET   875      21.591  44.269  39.172  1.00  0.00      PROB H
ATOM   3932  CA  MET   875      20.690  42.865  37.904  1.00  0.00      PROB C
ATOM   3933  HA  MET   875      20.282  43.158  36.945  1.00  0.00      PROB H
ATOM   3934  CB  MET   875      22.104  42.307  37.737  1.00  0.00      PROB C
ATOM   3935  HB1 MET   875      22.054  41.236  37.416  1.00  0.00      PROB H
ATOM   3936  HB2 MET   875      22.595  42.318  38.735  1.00  0.00      PROB H
ATOM   3937  CG  MET   875      22.918  43.025  36.689  1.00  0.00      PROB C
ATOM   3938  HG1 MET   875      23.059  44.077  37.009  1.00  0.00      PROB H
ATOM   3939  HG2 MET   875      22.361  43.036  35.726  1.00  0.00      PROB H
ATOM   3940  SD  MET   875      24.526  42.243  36.455  1.00  0.00      PROB S
ATOM   3941  CE  MET   875      25.193  42.508  38.085  1.00  0.00      PROB C
ATOM   3942  HE1 MET   875      24.696  41.860  38.837  1.00  0.00      PROB H
ATOM   3943  HE2 MET   875      25.079  43.566  38.406  1.00  0.00      PROB H
ATOM   3944  HE3 MET   875      26.275  42.257  38.111  1.00  0.00      PROB H
ATOM   3945  C   MET   875      19.782  41.776  38.471  1.00  0.00      PROB C
ATOM   3946  O   MET   875      19.577  41.676  39.684  1.00  0.00      PROB O
ATOM   3947  N   ALA   876      19.236  40.956  37.573  1.00  0.00      PROB N
ATOM   3948  HN  ALA   876      19.408  41.074  36.602  1.00  0.00      PROB H
ATOM   3949  CA  ALA   876      18.377  39.827  37.924  1.00  0.00      PROB C
ATOM   3950  HA  ALA   876      17.711  40.131  38.722  1.00  0.00      PROB H
ATOM   3951  CB  ALA   876      17.561  39.385  36.713  1.00  0.00      PROB C
ATOM   3952  HB1 ALA   876      18.221  39.053  35.882  1.00  0.00      PROB H
ATOM   3953  HB2 ALA   876      16.949  40.235  36.337  1.00  0.00      PROB H
ATOM   3954  HB3 ALA   876      16.866  38.555  36.959  1.00  0.00      PROB H
ATOM   3955  C   ALA   876      19.204  38.648  38.423  1.00  0.00      PROB C
ATOM   3956  O   ALA   876      20.421  38.608  38.258  1.00  0.00      PROB O
ATOM   3957  N   GLN   877      18.523  37.658  38.998  1.00  0.00      PROB N
ATOM   3958  HN  GLN   877      17.535  37.687  39.095  1.00  0.00      PROB H
ATOM   3959  CA  GLN   877      19.216  36.515  39.588  1.00  0.00      PROB C
ATOM   3960  HA  GLN   877      19.878  36.898  40.339  1.00  0.00      PROB H
ATOM   3961  CB  GLN   877      18.227  35.586  40.267  1.00  0.00      PROB C
ATOM   3962  HB1 GLN   877      17.441  35.288  39.531  1.00  0.00      PROB H
ATOM   3963  HB2 GLN   877      17.710  36.163  41.068  1.00  0.00      PROB H
ATOM   3964  CG  GLN   877      18.867  34.341  40.844  1.00  0.00      PROB C
ATOM   3965  HG1 GLN   877      19.716  34.616  41.501  1.00  0.00      PROB H
ATOM   3966  HG2 GLN   877      19.254  33.684  40.034  1.00  0.00      PROB H
ATOM   3967  CD  GLN   877      17.876  33.515  41.639  1.00  0.00      PROB C
ATOM   3968  OE1 GLN   877      16.690  33.831  41.677  1.00  0.00      PROB O
ATOM   3969  NE2 GLN   877      18.356  32.465  42.280  1.00  0.00      PROB N
ATOM   3970 HE21 GLN   877      19.280  32.116  42.095  1.00  0.00      PROB H
ATOM   3971 HE22 GLN   877      17.713  31.931  42.819  1.00  0.00      PROB H
ATOM   3972  C   GLN   877      19.986  35.738  38.525  1.00  0.00      PROB C
ATOM   3973  O   GLN   877      19.416  35.405  37.483  1.00  0.00      PROB O
ATOM   3974  N   PRO   878      21.266  35.419  38.751  1.00  0.00      PROB N
ATOM   3975  CD  PRO   878      22.126  35.889  39.855  1.00  0.00      PROB C
ATOM   3976  HD1 PRO   878      21.947  35.252  40.747  1.00  0.00      PROB H
ATOM   3977  HD2 PRO   878      21.928  36.958  40.097  1.00  0.00      PROB H
ATOM   3978  CA  PRO   878      22.023  34.669  37.742  1.00  0.00      PROB C
ATOM   3979  HA  PRO   878      21.857  35.122  36.774  1.00  0.00      PROB H
ATOM   3980  CB  PRO   878      23.485  34.774  38.208  1.00  0.00      PROB C
ATOM   3981  HB1 PRO   878      24.146  35.080  37.368  1.00  0.00      PROB H
ATOM   3982  HB2 PRO   878      23.853  33.792  38.588  1.00  0.00      PROB H
ATOM   3983  CG  PRO   878      23.518  35.734  39.319  1.00  0.00      PROB C
ATOM   3984  HG1 PRO   878      24.185  35.341  40.115  1.00  0.00      PROB H
ATOM   3985  HG2 PRO   878      24.001  36.624  38.946  1.00  0.00      PROB H
ATOM   3986  C   PRO   878      21.568  33.218  37.680  1.00  0.00      PROB C
ATOM   3987  O   PRO   878      21.044  32.655  38.643  1.00  0.00      PROB O
ATOM   3988  N   ALA   879      21.823  32.597  36.526  1.00  0.00      PROB N
ATOM   3989  HN  ALA   879      22.288  33.053  35.777  1.00  0.00      PROB H
ATOM   3990  CA  ALA   879      21.244  31.291  36.237  1.00  0.00      PROB C
ATOM   3991  HA  ALA   879      20.170  31.375  36.325  1.00  0.00      PROB H
ATOM   3992  CB  ALA   879      21.609  30.856  34.817  1.00  0.00      PROB C
ATOM   3993  HB1 ALA   879      22.711  30.765  34.701  1.00  0.00      PROB H
ATOM   3994  HB2 ALA   879      21.232  31.598  34.081  1.00  0.00      PROB H
ATOM   3995  HB3 ALA   879      21.150  29.871  34.580  1.00  0.00      PROB H
ATOM   3996  C   ALA   879      21.669  30.234  37.243  1.00  0.00      PROB C
ATOM   3997  O   ALA   879      20.906  29.303  37.526  1.00  0.00      PROB O
ATOM   3998  N   PHE   880      22.891  30.317  37.760  1.00  0.00      PROB N
ATOM   3999  HN  PHE   880      23.538  31.039  37.515  1.00  0.00      PROB H
ATOM   4000  CA  PHE   880      23.379  29.222  38.585  1.00  0.00      PROB C
ATOM   4001  HA  PHE   880      22.719  28.367  38.534  1.00  0.00      PROB H
ATOM   4002  CB  PHE   880      24.738  28.737  38.051  1.00  0.00      PROB C
ATOM   4003  HB1 PHE   880      24.993  27.769  38.530  1.00  0.00      PROB H
ATOM   4004  HB2 PHE   880      25.536  29.466  38.314  1.00  0.00      PROB H
ATOM   4005  CG  PHE   880      24.747  28.537  36.563  1.00  0.00      PROB C
ATOM   4006  CD1 PHE   880      23.935  27.574  35.980  1.00  0.00      PROB C
ATOM   4007  HD1 PHE   880      23.304  26.962  36.609  1.00  0.00      PROB H
ATOM   4008  CE1 PHE   880      23.924  27.391  34.611  1.00  0.00      PROB C
ATOM   4009  HE1 PHE   880      23.294  26.631  34.180  1.00  0.00      PROB H
ATOM   4010  CZ  PHE   880      24.728  28.188  33.803  1.00  0.00      PROB C
ATOM   4011  HZ  PHE   880      24.728  28.042  32.732  1.00  0.00      PROB H
ATOM   4012  CD2 PHE   880      25.522  29.336  35.746  1.00  0.00      PROB C
ATOM   4013  HD2 PHE   880      26.142  30.109  36.179  1.00  0.00      PROB H
ATOM   4014  CE2 PHE   880      25.515  29.160  34.364  1.00  0.00      PROB C
ATOM   4015  HE2 PHE   880      26.131  29.796  33.742  1.00  0.00      PROB H
ATOM   4016  C   PHE   880      23.446  29.584  40.061  1.00  0.00      PROB C
ATOM   4017  O   PHE   880      23.946  28.793  40.863  1.00  0.00      PROB O
ATOM   4018  N   ALA   881      22.924  30.716  40.429  1.00  0.00      PROB N
ATOM   4019  HN  ALA   881      22.445  31.280  39.755  1.00  0.00      PROB H
ATOM   4020  CA  ALA   881      22.918  31.174  41.807  1.00  0.00      PROB C
ATOM   4021  HA  ALA   881      23.857  30.889  42.250  1.00  0.00      PROB H
ATOM   4022  CB  ALA   881      22.896  32.694  41.866  1.00  0.00      PROB C
ATOM   4023  HB1 ALA   881      21.968  33.078  41.386  1.00  0.00      PROB H
ATOM   4024  HB2 ALA   881      23.757  33.129  41.324  1.00  0.00      PROB H
ATOM   4025  HB3 ALA   881      22.927  33.058  42.916  1.00  0.00      PROB H
ATOM   4026  C   ALA   881      21.731  30.619  42.576  1.00  0.00      PROB C
ATOM   4027  O   ALA   881      20.573  30.827  42.173  1.00  0.00      PROB O
ATOM   4028  N   PRO   882      21.989  29.928  43.685  1.00  0.00      PROB N
ATOM   4029  CD  PRO   882      23.303  29.401  44.103  1.00  0.00      PROB C
ATOM   4030  HD1 PRO   882      23.905  30.231  44.525  1.00  0.00      PROB H
ATOM   4031  HD2 PRO   882      23.849  28.927  43.258  1.00  0.00      PROB H
ATOM   4032  CA  PRO   882      20.923  29.672  44.664  1.00  0.00      PROB C
ATOM   4033  HA  PRO   882      20.117  29.171  44.153  1.00  0.00      PROB H
ATOM   4034  CB  PRO   882      21.603  28.832  45.746  1.00  0.00      PROB C
ATOM   4035  HB1 PRO   882      20.972  27.964  46.025  1.00  0.00      PROB H
ATOM   4036  HB2 PRO   882      21.823  29.416  46.668  1.00  0.00      PROB H
ATOM   4037  CG  PRO   882      22.926  28.380  45.133  1.00  0.00      PROB C
ATOM   4038  HG1 PRO   882      23.714  28.220  45.898  1.00  0.00      PROB H
ATOM   4039  HG2 PRO   882      22.746  27.409  44.609  1.00  0.00      PROB H
ATOM   4040  C   PRO   882      20.405  30.980  45.240  1.00  0.00      PROB C
ATOM   4041  O   PRO   882      21.110  31.987  45.284  1.00  0.00      PROB O
ATOM   4042  N   LYS   883      19.133  30.955  45.661  1.00  0.00      PROB N
ATOM   4043  HN  LYS   883      18.582  30.128  45.529  1.00  0.00      PROB H
ATOM   4044  CA  LYS   883      18.474  32.142  46.215  1.00  0.00      PROB C
ATOM   4045  HA  LYS   883      18.326  32.855  45.415  1.00  0.00      PROB H
ATOM   4046  CB  LYS   883      17.113  31.737  46.814  1.00  0.00      PROB C
ATOM   4047  HB1 LYS   883      17.265  30.970  47.606  1.00  0.00      PROB H
ATOM   4048  HB2 LYS   883      16.513  31.257  46.006  1.00  0.00      PROB H
ATOM   4049  CG  LYS   883      16.299  32.903  47.388  1.00  0.00      PROB C
ATOM   4050  HG1 LYS   883      16.108  33.639  46.572  1.00  0.00      PROB H
ATOM   4051  HG2 LYS   883      16.883  33.424  48.181  1.00  0.00      PROB H
ATOM   4052  CD  LYS   883      14.959  32.446  47.986  1.00  0.00      PROB C
ATOM   4053  HD1 LYS   883      15.147  31.725  48.811  1.00  0.00      PROB H
ATOM   4054  HD2 LYS   883      14.377  31.916  47.197  1.00  0.00      PROB H
ATOM   4055  CE  LYS   883      14.142  33.632  48.521  1.00  0.00      PROB C
ATOM   4056  HE1 LYS   883      13.989  34.389  47.724  1.00  0.00      PROB H
ATOM   4057  HE2 LYS   883      14.665  34.122  49.365  1.00  0.00      PROB H
ATOM   4058  NZ  LYS   883      12.793  33.213  49.007  1.00  0.00      PROB N
ATOM   4059  HZ1 LYS   883      12.871  32.358  49.618  1.00  0.00      PROB H
ATOM   4060  HZ2 LYS   883      12.184  32.909  48.230  1.00  0.00      PROB H
ATOM   4061  HZ3 LYS   883      12.367  34.002  49.556  1.00  0.00      PROB H
ATOM   4062  C   LYS   883      19.337  32.823  47.276  1.00  0.00      PROB C
ATOM   4063  O   LYS   883      19.524  34.048  47.254  1.00  0.00      PROB O
ATOM   4064  N   ASN   884      19.795  32.033  48.250  1.00  0.00      PROB N
ATOM   4065  HN  ASN   884      19.481  31.088  48.292  1.00  0.00      PROB H
ATOM   4066  CA  ASN   884      20.858  32.373  49.195  1.00  0.00      PROB C
ATOM   4067  HA  ASN   884      20.361  32.946  49.966  1.00  0.00      PROB H
ATOM   4068  CB  ASN   884      21.582  31.079  49.586  1.00  0.00      PROB C
ATOM   4069  HB1 ASN   884      22.659  31.044  49.298  1.00  0.00      PROB H
ATOM   4070  HB2 ASN   884      21.100  30.225  49.056  1.00  0.00      PROB H
ATOM   4071  CG  ASN   884      21.479  30.865  50.983  1.00  0.00      PROB C
ATOM   4072  OD1 ASN   884      20.824  31.673  51.634  1.00  0.00      PROB O
ATOM   4073  ND2 ASN   884      22.082  29.816  51.507  1.00  0.00      PROB N
ATOM   4074 HD21 ASN   884      22.038  29.702  52.507  1.00  0.00      PROB H
ATOM   4075 HD22 ASN   884      22.431  29.075  50.938  1.00  0.00      PROB H
ATOM   4076  C   ASN   884      21.893  33.341  48.634  1.00  0.00      PROB C
ATOM   4077  O   ASN   884      22.210  34.373  49.245  1.00  0.00      PROB O
ATOM   4078  N   ILE   885      22.544  32.933  47.547  1.00  0.00      PROB N
ATOM   4079  HN  ILE   885      22.236  32.135  47.034  1.00  0.00      PROB H
ATOM   4080  CA  ILE   885      23.688  33.663  47.019  1.00  0.00      PROB C
ATOM   4081  HA  ILE   885      24.328  33.972  47.834  1.00  0.00      PROB H
ATOM   4082  CB  ILE   885      24.467  32.760  46.053  1.00  0.00      PROB C
ATOM   4083  HB  ILE   885      23.804  32.511  45.188  1.00  0.00      PROB H
ATOM   4084  CG2 ILE   885      25.706  33.500  45.457  1.00  0.00      PROB C
ATOM   4085 HG21 ILE   885      26.411  33.791  46.263  1.00  0.00      PROB H
ATOM   4086 HG22 ILE   885      25.409  34.410  44.905  1.00  0.00      PROB H
ATOM   4087 HG23 ILE   885      26.234  32.825  44.754  1.00  0.00      PROB H
ATOM   4088  CG1 ILE   885      24.791  31.429  46.754  1.00  0.00      PROB C
ATOM   4089 HG11 ILE   885      25.501  30.868  46.102  1.00  0.00      PROB H
ATOM   4090 HG12 ILE   885      23.873  30.806  46.838  1.00  0.00      PROB H
ATOM   4091  CD  ILE   885      25.410  31.575  48.146  1.00  0.00      PROB C
ATOM   4092  HD1 ILE   885      24.714  32.054  48.864  1.00  0.00      PROB H
ATOM   4093  HD2 ILE   885      26.338  32.186  48.098  1.00  0.00      PROB H
ATOM   4094  HD3 ILE   885      25.676  30.579  48.559  1.00  0.00      PROB H
ATOM   4095  C   ILE   885      23.224  34.935  46.343  1.00  0.00      PROB C
ATOM   4096  O   ILE   885      23.848  35.996  46.472  1.00  0.00      PROB O
ATOM   4097  N   TYR   886      22.114  34.854  45.617  1.00  0.00      PROB N
ATOM   4098  HN  TYR   886      21.614  33.990  45.533  1.00  0.00      PROB H
ATOM   4099  CA  TYR   886      21.537  36.056  45.039  1.00  0.00      PROB C
ATOM   4100  HA  TYR   886      22.303  36.529  44.441  1.00  0.00      PROB H
ATOM   4101  CB  TYR   886      20.335  35.686  44.168  1.00  0.00      PROB C
ATOM   4102  HB1 TYR   886      19.553  35.183  44.781  1.00  0.00      PROB H
ATOM   4103  HB2 TYR   886      20.667  34.974  43.383  1.00  0.00      PROB H
ATOM   4104  CG  TYR   886      19.744  36.892  43.482  1.00  0.00      PROB C
ATOM   4105  CD1 TYR   886      20.553  37.775  42.768  1.00  0.00      PROB C
ATOM   4106  HD1 TYR   886      21.614  37.594  42.696  1.00  0.00      PROB H
ATOM   4107  CE1 TYR   886      20.018  38.883  42.139  1.00  0.00      PROB C
ATOM   4108  HE1 TYR   886      20.657  39.558  41.586  1.00  0.00      PROB H
ATOM   4109  CZ  TYR   886      18.646  39.123  42.226  1.00  0.00      PROB C
ATOM   4110  OH  TYR   886      18.092  40.227  41.603  1.00  0.00      PROB O
ATOM   4111  HH  TYR   886      18.774  40.650  41.052  1.00  0.00      PROB H
ATOM   4112  CD2 TYR   886      18.386  37.154  43.555  1.00  0.00      PROB C
ATOM   4113  HD2 TYR   886      17.759  36.472  44.111  1.00  0.00      PROB H
ATOM   4114  CE2 TYR   886      17.831  38.257  42.935  1.00  0.00      PROB C
ATOM   4115  HE2 TYR   886      16.769  38.451  42.993  1.00  0.00      PROB H
ATOM   4116  C   TYR   886      21.146  37.059  46.123  1.00  0.00      PROB C
ATOM   4117  O   TYR   886      21.299  38.272  45.940  1.00  0.00      PROB O
ATOM   4118  N   SER   887      20.659  36.575  47.272  1.00  0.00      PROB N
ATOM   4119  HN  SER   887      20.426  35.603  47.387  1.00  0.00      PROB H
ATOM   4120  CA  SER   887      20.353  37.494  48.378  1.00  0.00      PROB C
ATOM   4121  HA  SER   887      19.700  38.277  48.013  1.00  0.00      PROB H
ATOM   4122  CB  SER   887      19.670  36.758  49.537  1.00  0.00      PROB C
ATOM   4123  HB1 SER   887      19.657  37.399  50.450  1.00  0.00      PROB H
ATOM   4124  HB2 SER   887      20.226  35.828  49.793  1.00  0.00      PROB H
ATOM   4125  OG  SER   887      18.331  36.427  49.235  1.00  0.00      PROB O
ATOM   4126  HG1 SER   887      17.984  37.180  48.739  1.00  0.00      PROB H
ATOM   4127  C   SER   887      21.613  38.189  48.885  1.00  0.00      PROB C
ATOM   4128  O   SER   887      21.585  39.383  49.198  1.00  0.00      PROB O
ATOM   4129  N   ILE   888      22.738  37.464  48.934  1.00  0.00      PROB N
ATOM   4130  HN  ILE   888      22.731  36.484  48.733  1.00  0.00      PROB H
ATOM   4131  CA  ILE   888      24.023  38.076  49.278  1.00  0.00      PROB C
ATOM   4132  HA  ILE   888      23.920  38.543  50.246  1.00  0.00      PROB H
ATOM   4133  CB  ILE   888      25.152  37.026  49.293  1.00  0.00      PROB C
ATOM   4134  HB  ILE   888      25.277  36.537  48.305  1.00  0.00      PROB H
ATOM   4135  CG2 ILE   888      26.447  37.653  49.750  1.00  0.00      PROB C
ATOM   4136 HG21 ILE   888      26.329  38.400  50.563  1.00  0.00      PROB H
ATOM   4137 HG22 ILE   888      26.900  38.217  48.902  1.00  0.00      PROB H
ATOM   4138 HG23 ILE   888      27.200  36.888  50.041  1.00  0.00      PROB H
ATOM   4139  CG1 ILE   888      24.854  36.005  50.345  1.00  0.00      PROB C
ATOM   4140 HG11 ILE   888      25.525  35.135  50.176  1.00  0.00      PROB H
ATOM   4141 HG12 ILE   888      23.815  35.632  50.317  1.00  0.00      PROB H
ATOM   4142  CD  ILE   888      25.132  36.579  51.745  1.00  0.00      PROB C
ATOM   4143  HD1 ILE   888      24.691  37.585  51.895  1.00  0.00      PROB H
ATOM   4144  HD2 ILE   888      26.212  36.588  52.000  1.00  0.00      PROB H
ATOM   4145  HD3 ILE   888      24.651  35.909  52.495  1.00  0.00      PROB H
ATOM   4146  C   ILE   888      24.358  39.188  48.307  1.00  0.00      PROB C
ATOM   4147  O   ILE   888      24.804  40.266  48.710  1.00  0.00      PROB O
ATOM   4148  N   MET   889      24.211  38.917  47.010  1.00  0.00      PROB N
ATOM   4149  HN  MET   889      23.901  38.014  46.708  1.00  0.00      PROB H
ATOM   4150  CA  MET   889      24.462  39.938  46.004  1.00  0.00      PROB C
ATOM   4151  HA  MET   889      25.503  40.228  46.051  1.00  0.00      PROB H
ATOM   4152  CB  MET   889      24.131  39.406  44.618  1.00  0.00      PROB C
ATOM   4153  HB1 MET   889      24.275  40.245  43.892  1.00  0.00      PROB H
ATOM   4154  HB2 MET   889      23.055  39.125  44.564  1.00  0.00      PROB H
ATOM   4155  CG  MET   889      24.965  38.281  44.186  1.00  0.00      PROB C
ATOM   4156  HG1 MET   889      24.909  37.429  44.893  1.00  0.00      PROB H
ATOM   4157  HG2 MET   889      26.017  38.633  44.161  1.00  0.00      PROB H
ATOM   4158  SD  MET   889      24.436  37.767  42.540  1.00  0.00      PROB S
ATOM   4159  CE  MET   889      24.910  36.036  42.673  1.00  0.00      PROB C
ATOM   4160  HE1 MET   889      24.050  35.393  42.956  1.00  0.00      PROB H
ATOM   4161  HE2 MET   889      25.703  35.914  43.440  1.00  0.00      PROB H
ATOM   4162  HE3 MET   889      25.354  35.663  41.729  1.00  0.00      PROB H
ATOM   4163  C   MET   889      23.632  41.179  46.269  1.00  0.00      PROB C
ATOM   4164  O   MET   889      24.165  42.297  46.300  1.00  0.00      PROB O
ATOM   4165  N   GLN   890      22.320  41.000  46.441  1.00  0.00      PROB N
ATOM   4166  HN  GLN   890      21.912  40.085  46.386  1.00  0.00      PROB H
ATOM   4167  CA  GLN   890      21.446  42.129  46.729  1.00  0.00      PROB C
ATOM   4168  HA  GLN   890      21.495  42.817  45.896  1.00  0.00      PROB H
ATOM   4169  CB  GLN   890      19.993  41.656  46.923  1.00  0.00      PROB C
ATOM   4170  HB1 GLN   890      19.349  42.496  47.247  1.00  0.00      PROB H
ATOM   4171  HB2 GLN   890      19.974  40.887  47.731  1.00  0.00      PROB H
ATOM   4172  CG  GLN   890      19.376  41.082  45.659  1.00  0.00      PROB C
ATOM   4173  HG1 GLN   890      19.961  40.211  45.295  1.00  0.00      PROB H
ATOM   4174  HG2 GLN   890      19.403  41.850  44.856  1.00  0.00      PROB H
ATOM   4175  CD  GLN   890      17.961  40.594  45.894  1.00  0.00      PROB C
ATOM   4176  OE1 GLN   890      17.707  39.813  46.794  1.00  0.00      PROB O
ATOM   4177  NE2 GLN   890      17.039  41.066  45.094  1.00  0.00      PROB N
ATOM   4178 HE21 GLN   890      17.290  41.734  44.400  1.00  0.00      PROB H
ATOM   4179 HE22 GLN   890      16.111  40.751  45.248  1.00  0.00      PROB H
ATOM   4180  C   GLN   890      21.914  42.884  47.958  1.00  0.00      PROB C
ATOM   4181  O   GLN   890      21.894  44.116  47.966  1.00  0.00      PROB O
ATOM   4182  N   ALA   891      22.320  42.171  49.013  1.00  0.00      PROB N
ATOM   4183  HN  ALA   891      22.279  41.168  49.037  1.00  0.00      PROB H
ATOM   4184  CA  ALA   891      22.803  42.878  50.192  1.00  0.00      PROB C
ATOM   4185  HA  ALA   891      22.049  43.587  50.506  1.00  0.00      PROB H
ATOM   4186  CB  ALA   891      23.052  41.897  51.338  1.00  0.00      PROB C
ATOM   4187  HB1 ALA   891      23.838  41.160  51.068  1.00  0.00      PROB H
ATOM   4188  HB2 ALA   891      22.121  41.334  51.567  1.00  0.00      PROB H
ATOM   4189  HB3 ALA   891      23.363  42.432  52.262  1.00  0.00      PROB H
ATOM   4190  C   ALA   891      24.061  43.684  49.860  1.00  0.00      PROB C
ATOM   4191  O   ALA   891      24.219  44.815  50.333  1.00  0.00      PROB O
ATOM   4192  N   CYS   892      24.933  43.155  48.989  1.00  0.00      PROB N
ATOM   4193  HN  CYS   892      24.795  42.240  48.600  1.00  0.00      PROB H
ATOM   4194  CA  CYS   892      26.127  43.915  48.616  1.00  0.00      PROB C
ATOM   4195  HA  CYS   892      26.641  44.232  49.512  1.00  0.00      PROB H
ATOM   4196  CB  CYS   892      27.080  43.077  47.760  1.00  0.00      PROB C
ATOM   4197  HB1 CYS   892      27.883  43.738  47.361  1.00  0.00      PROB H
ATOM   4198  HB2 CYS   892      26.534  42.681  46.877  1.00  0.00      PROB H
ATOM   4199  SG  CYS   892      27.878  41.748  48.625  1.00  0.00      PROB S
ATOM   4200  HG1 CYS   892      26.770  41.024  48.775  1.00  0.00      PROB H
ATOM   4201  C   CYS   892      25.762  45.178  47.856  1.00  0.00      PROB C
ATOM   4202  O   CYS   892      26.518  46.152  47.881  1.00  0.00      PROB O
ATOM   4203  N   TRP   893      24.609  45.191  47.193  1.00  0.00      PROB N
ATOM   4204  HN  TRP   893      24.041  44.369  47.158  1.00  0.00      PROB H
ATOM   4205  CA  TRP   893      24.205  46.325  46.386  1.00  0.00      PROB C
ATOM   4206  HA  TRP   893      25.076  46.891  46.119  1.00  0.00      PROB H
ATOM   4207  CB  TRP   893      23.545  45.840  45.090  1.00  0.00      PROB C
ATOM   4208  HB1 TRP   893      23.256  46.702  44.449  1.00  0.00      PROB H
ATOM   4209  HB2 TRP   893      22.623  45.274  45.349  1.00  0.00      PROB H
ATOM   4210  CG  TRP   893      24.437  44.940  44.274  1.00  0.00      PROB C
ATOM   4211  CD1 TRP   893      25.819  44.973  44.216  1.00  0.00      PROB C
ATOM   4212  HD1 TRP   893      26.437  45.690  44.744  1.00  0.00      PROB H
ATOM   4213  NE1 TRP   893      26.278  43.975  43.380  1.00  0.00      PROB N
ATOM   4214  HE1 TRP   893      27.193  43.880  43.049  1.00  0.00      PROB H
ATOM   4215  CE2 TRP   893      25.207  43.292  42.861  1.00  0.00      PROB C
ATOM   4216  CD2 TRP   893      24.026  43.863  43.409  1.00  0.00      PROB C
ATOM   4217  CE3 TRP   893      22.777  43.330  43.042  1.00  0.00      PROB C
ATOM   4218  HE3 TRP   893      21.864  43.733  43.451  1.00  0.00      PROB H
ATOM   4219  CZ3 TRP   893      22.744  42.271  42.160  1.00  0.00      PROB C
ATOM   4220  HZ3 TRP   893      21.795  41.843  41.866  1.00  0.00      PROB H
ATOM   4221  CZ2 TRP   893      25.175  42.214  41.969  1.00  0.00      PROB C
ATOM   4222  HZ2 TRP   893      26.078  41.782  41.573  1.00  0.00      PROB H
ATOM   4223  CH2 TRP   893      23.948  41.710  41.636  1.00  0.00      PROB C
ATOM   4224  HH2 TRP   893      23.877  40.870  40.960  1.00  0.00      PROB H
ATOM   4225  C   TRP   893      23.274  47.275  47.128  1.00  0.00      PROB C
ATOM   4226  O   TRP   893      22.528  48.027  46.481  1.00  0.00      PROB O
ATOM   4227  N   ALA   894      23.296  47.262  48.457  1.00  0.00      PROB N
ATOM   4228  HN  ALA   894      23.852  46.604  48.965  1.00  0.00      PROB H
ATOM   4229  CA  ALA   894      22.531  48.249  49.201  1.00  0.00      PROB C
ATOM   4230  HA  ALA   894      21.503  48.209  48.907  1.00  0.00      PROB H
ATOM   4231  CB  ALA   894      22.642  48.023  50.713  1.00  0.00      PROB C
ATOM   4232  HB1 ALA   894      23.700  48.064  51.046  1.00  0.00      PROB H
ATOM   4233  HB2 ALA   894      22.243  47.021  50.984  1.00  0.00      PROB H
ATOM   4234  HB3 ALA   894      22.073  48.787  51.284  1.00  0.00      PROB H
ATOM   4235  C   ALA   894      23.050  49.627  48.848  1.00  0.00      PROB C
ATOM   4236  O   ALA   894      24.259  49.830  48.720  1.00  0.00      PROB O
ATOM   4237  N   LEU   895      22.127  50.565  48.655  1.00  0.00      PROB N
ATOM   4238  HN  LEU   895      21.156  50.369  48.739  1.00  0.00      PROB H
ATOM   4239  CA  LEU   895      22.506  51.922  48.302  1.00  0.00      PROB C
ATOM   4240  HA  LEU   895      23.210  51.891  47.483  1.00  0.00      PROB H
ATOM   4241  CB  LEU   895      21.248  52.735  47.915  1.00  0.00      PROB C
ATOM   4242  HB1 LEU   895      21.520  53.817  47.889  1.00  0.00      PROB H
ATOM   4243  HB2 LEU   895      20.467  52.617  48.697  1.00  0.00      PROB H
ATOM   4244  CG  LEU   895      20.641  52.425  46.532  1.00  0.00      PROB C
ATOM   4245  HG  LEU   895      20.299  51.363  46.535  1.00  0.00      PROB H
ATOM   4246  CD1 LEU   895      19.392  53.300  46.180  1.00  0.00      PROB C
ATOM   4247 HD11 LEU   895      19.682  54.370  46.131  1.00  0.00      PROB H
ATOM   4248 HD12 LEU   895      18.604  53.181  46.951  1.00  0.00      PROB H
ATOM   4249 HD13 LEU   895      18.982  53.007  45.193  1.00  0.00      PROB H
ATOM   4250  CD2 LEU   895      21.701  52.562  45.441  1.00  0.00      PROB C
ATOM   4251 HD21 LEU   895      22.488  51.785  45.533  1.00  0.00      PROB H
ATOM   4252 HD22 LEU   895      22.175  53.566  45.481  1.00  0.00      PROB H
ATOM   4253 HD23 LEU   895      21.236  52.448  44.437  1.00  0.00      PROB H
ATOM   4254  C   LEU   895      23.257  52.582  49.450  1.00  0.00      PROB C
ATOM   4255  O   LEU   895      24.225  53.317  49.225  1.00  0.00      PROB O
ATOM   4256  N   GLU   896      22.825  52.336  50.688  1.00  0.00      PROB N
ATOM   4257  HN  GLU   896      22.043  51.751  50.867  1.00  0.00      PROB H
ATOM   4258  CA  GLU   896      23.523  52.882  51.845  1.00  0.00      PROB C
ATOM   4259  HA  GLU   896      23.791  53.906  51.635  1.00  0.00      PROB H
ATOM   4260  CB  GLU   896      22.614  52.928  53.059  1.00  0.00      PROB C
ATOM   4261  HB1 GLU   896      22.120  51.940  53.199  1.00  0.00      PROB H
ATOM   4262  HB2 GLU   896      21.806  53.667  52.839  1.00  0.00      PROB H
ATOM   4263  CG  GLU   896      23.291  53.324  54.361  1.00  0.00      PROB C
ATOM   4264  HG1 GLU   896      23.875  52.467  54.752  1.00  0.00      PROB H
ATOM   4265  HG2 GLU   896      22.523  53.577  55.118  1.00  0.00      PROB H
ATOM   4266  CD  GLU   896      24.243  54.521  54.229  1.00  0.00      PROB C
ATOM   4267  OE1 GLU   896      25.429  54.401  54.647  1.00  0.00      PROB O
ATOM   4268  OE2 GLU   896      23.796  55.578  53.719  1.00  0.00      PROB O
ATOM   4269  C   GLU   896      24.754  52.037  52.145  1.00  0.00      PROB C
ATOM   4270  O   GLU   896      24.612  50.854  52.489  1.00  0.00      PROB O
ATOM   4271  N   PRO   897      25.973  52.589  51.999  1.00  0.00      PROB N
ATOM   4272  CD  PRO   897      26.288  53.968  51.576  1.00  0.00      PROB C
ATOM   4273  HD1 PRO   897      26.233  54.660  52.442  1.00  0.00      PROB H
ATOM   4274  HD2 PRO   897      25.644  54.347  50.761  1.00  0.00      PROB H
ATOM   4275  CA  PRO   897      27.188  51.748  52.109  1.00  0.00      PROB C
ATOM   4276  HA  PRO   897      27.131  50.992  51.345  1.00  0.00      PROB H
ATOM   4277  CB  PRO   897      28.334  52.752  51.897  1.00  0.00      PROB C
ATOM   4278  HB1 PRO   897      29.202  52.286  51.383  1.00  0.00      PROB H
ATOM   4279  HB2 PRO   897      28.685  53.168  52.870  1.00  0.00      PROB H
ATOM   4280  CG  PRO   897      27.736  53.851  51.116  1.00  0.00      PROB C
ATOM   4281  HG1 PRO   897      28.275  54.818  51.225  1.00  0.00      PROB H
ATOM   4282  HG2 PRO   897      27.729  53.586  50.032  1.00  0.00      PROB H
ATOM   4283  C   PRO   897      27.327  51.013  53.438  1.00  0.00      PROB C
ATOM   4284  O   PRO   897      27.742  49.851  53.448  1.00  0.00      PROB O
ATOM   4285  N   THR   898      26.997  51.653  54.558  1.00  0.00      PROB N
ATOM   4286  HN  THR   898      26.631  52.589  54.516  1.00  0.00      PROB H
ATOM   4287  CA  THR   898      27.060  50.998  55.861  1.00  0.00      PROB C
ATOM   4288  HA  THR   898      28.050  50.590  56.005  1.00  0.00      PROB H
ATOM   4289  CB  THR   898      26.769  52.017  56.960  1.00  0.00      PROB C
ATOM   4290  HB  THR   898      26.718  51.520  57.960  1.00  0.00      PROB H
ATOM   4291  OG1 THR   898      25.524  52.636  56.675  1.00  0.00      PROB O
ATOM   4292  HG1 THR   898      25.668  53.326  55.986  1.00  0.00      PROB H
ATOM   4293  CG2 THR   898      27.835  53.083  56.999  1.00  0.00      PROB C
ATOM   4294 HG21 THR   898      27.835  53.651  56.051  1.00  0.00      PROB H
ATOM   4295 HG22 THR   898      28.843  52.645  57.162  1.00  0.00      PROB H
ATOM   4296 HG23 THR   898      27.610  53.797  57.816  1.00  0.00      PROB H
ATOM   4297  C   THR   898      26.070  49.848  55.985  1.00  0.00      PROB C
ATOM   4298  O   THR   898      26.203  49.023  56.891  1.00  0.00      PROB O
ATOM   4299  N   HSD   899      25.054  49.788  55.121  1.00  0.00      PROB N
ATOM   4300  HN  HSD   899      24.942  50.446  54.373  1.00  0.00      PROB H
ATOM   4301  CA  HSD   899      24.113  48.676  55.232  1.00  0.00      PROB C
ATOM   4302  HA  HSD   899      23.949  48.425  56.271  1.00  0.00      PROB H
ATOM   4303  CB  HSD   899      22.749  49.028  54.610  1.00  0.00      PROB C
ATOM   4304  HB1 HSD   899      22.098  48.132  54.563  1.00  0.00      PROB H
ATOM   4305  HB2 HSD   899      22.891  49.388  53.569  1.00  0.00      PROB H
ATOM   4306  ND1 HSD   899      22.458  50.677  56.504  1.00  0.00      PROB N
ATOM   4307  HD1 HSD   899      23.429  50.668  56.767  1.00  0.00      PROB H
ATOM   4308  CG  HSD   899      21.976  50.064  55.368  1.00  0.00      PROB C
ATOM   4309  CE1 HSD   899      21.570  51.545  56.943  1.00  0.00      PROB C
ATOM   4310  HE1 HSD   899      21.730  52.248  57.765  1.00  0.00      PROB H
ATOM   4311  NE2 HSD   899      20.527  51.517  56.134  1.00  0.00      PROB N
ATOM   4312  CD2 HSD   899      20.748  50.592  55.150  1.00  0.00      PROB C
ATOM   4313  HD2 HSD   899      20.075  50.440  54.325  1.00  0.00      PROB H
ATOM   4314  C   HSD   899      24.663  47.415  54.576  1.00  0.00      PROB C
ATOM   4315  O   HSD   899      24.182  46.313  54.860  1.00  0.00      PROB O
ATOM   4316  N   ARG   900      25.659  47.547  53.707  1.00  0.00      PROB N
ATOM   4317  HN  ARG   900      26.107  48.427  53.556  1.00  0.00      PROB H
ATOM   4318  CA  ARG   900      26.200  46.386  53.023  1.00  0.00      PROB C
ATOM   4319  HA  ARG   900      25.368  45.857  52.582  1.00  0.00      PROB H
ATOM   4320  CB  ARG   900      27.181  46.816  51.920  1.00  0.00      PROB C
ATOM   4321  HB1 ARG   900      27.707  45.942  51.484  1.00  0.00      PROB H
ATOM   4322  HB2 ARG   900      27.957  47.457  52.403  1.00  0.00      PROB H
ATOM   4323  CG  ARG   900      26.529  47.585  50.769  1.00  0.00      PROB C
ATOM   4324  HG1 ARG   900      25.889  48.377  51.227  1.00  0.00      PROB H
ATOM   4325  HG2 ARG   900      25.868  46.935  50.165  1.00  0.00      PROB H
ATOM   4326  CD  ARG   900      27.583  48.293  49.896  1.00  0.00      PROB C
ATOM   4327  HD1 ARG   900      28.045  47.596  49.162  1.00  0.00      PROB H
ATOM   4328  HD2 ARG   900      28.381  48.672  50.579  1.00  0.00      PROB H
ATOM   4329  NE  ARG   900      26.981  49.423  49.205  1.00  0.00      PROB N
ATOM   4330  HE  ARG   900      25.981  49.456  49.074  1.00  0.00      PROB H
ATOM   4331  CZ  ARG   900      27.648  50.450  48.701  1.00  0.00      PROB C
ATOM   4332  NH1 ARG   900      28.975  50.506  48.799  1.00  0.00      PROB N
ATOM   4333 HH11 ARG   900      29.497  49.743  49.168  1.00  0.00      PROB H
ATOM   4334 HH12 ARG   900      29.405  51.403  48.570  1.00  0.00      PROB H
ATOM   4335  NH2 ARG   900      26.977  51.432  48.106  1.00  0.00      PROB N
ATOM   4336 HH21 ARG   900      26.002  51.507  48.280  1.00  0.00      PROB H
ATOM   4337 HH22 ARG   900      27.493  52.274  47.846  1.00  0.00      PROB H
ATOM   4338  C   ARG   900      26.907  45.462  54.019  1.00  0.00      PROB C
ATOM   4339  O   ARG   900      27.395  45.915  55.058  1.00  0.00      PROB O
ATOM   4340  N   PRO   901      26.984  44.163  53.728  1.00  0.00      PROB N
ATOM   4341  CD  PRO   901      26.680  43.512  52.442  1.00  0.00      PROB C
ATOM   4342  HD1 PRO   901      27.517  43.690  51.734  1.00  0.00      PROB H
ATOM   4343  HD2 PRO   901      25.727  43.887  52.018  1.00  0.00      PROB H
ATOM   4344  CA  PRO   901      27.717  43.260  54.621  1.00  0.00      PROB C
ATOM   4345  HA  PRO   901      27.320  43.355  55.622  1.00  0.00      PROB H
ATOM   4346  CB  PRO   901      27.504  41.874  53.991  1.00  0.00      PROB C
ATOM   4347  HB1 PRO   901      27.069  41.164  54.729  1.00  0.00      PROB H
ATOM   4348  HB2 PRO   901      28.459  41.442  53.623  1.00  0.00      PROB H
ATOM   4349  CG  PRO   901      26.587  42.089  52.814  1.00  0.00      PROB C
ATOM   4350  HG1 PRO   901      26.819  41.408  51.965  1.00  0.00      PROB H
ATOM   4351  HG2 PRO   901      25.542  41.876  53.149  1.00  0.00      PROB H
ATOM   4352  C   PRO   901      29.197  43.611  54.656  1.00  0.00      PROB C
ATOM   4353  O   PRO   901      29.722  44.279  53.765  1.00  0.00      PROB O
ATOM   4354  N   THR   902      29.871  43.146  55.698  1.00  0.00      PROB N
ATOM   4355  HN  THR   902      29.358  42.673  56.417  1.00  0.00      PROB H
ATOM   4356  CA  THR   902      31.327  43.181  55.736  1.00  0.00      PROB C
ATOM   4357  HA  THR   902      31.681  44.061  55.217  1.00  0.00      PROB H
ATOM   4358  CB  THR   902      31.851  43.204  57.170  1.00  0.00      PROB C
ATOM   4359  HB  THR   902      32.941  43.440  57.178  1.00  0.00      PROB H
ATOM   4360  OG1 THR   902      31.653  41.907  57.751  1.00  0.00      PROB O
ATOM   4361  HG1 THR   902      30.691  41.809  57.778  1.00  0.00      PROB H
ATOM   4362  CG2 THR   902      31.114  44.220  58.027  1.00  0.00      PROB C
ATOM   4363 HG21 THR   902      30.035  43.979  58.140  1.00  0.00      PROB H
ATOM   4364 HG22 THR   902      31.197  45.233  57.582  1.00  0.00      PROB H
ATOM   4365 HG23 THR   902      31.560  44.258  59.044  1.00  0.00      PROB H
ATOM   4366  C   THR   902      31.890  41.935  55.052  1.00  0.00      PROB C
ATOM   4367  O   THR   902      31.233  40.888  54.971  1.00  0.00      PROB O
ATOM   4368  N   PHE   903      33.150  42.034  54.607  1.00  0.00      PROB N
ATOM   4369  HN  PHE   903      33.634  42.901  54.578  1.00  0.00      PROB H
ATOM   4370  CA  PHE   903      33.781  40.880  53.978  1.00  0.00      PROB C
ATOM   4371  HA  PHE   903      33.136  40.535  53.180  1.00  0.00      PROB H
ATOM   4372  CB  PHE   903      35.165  41.236  53.404  1.00  0.00      PROB C
ATOM   4373  HB1 PHE   903      35.734  40.305  53.175  1.00  0.00      PROB H
ATOM   4374  HB2 PHE   903      35.758  41.827  54.132  1.00  0.00      PROB H
ATOM   4375  CG  PHE   903      35.089  41.966  52.092  1.00  0.00      PROB C
ATOM   4376  CD1 PHE   903      34.492  41.349  50.990  1.00  0.00      PROB C
ATOM   4377  HD1 PHE   903      34.118  40.337  51.078  1.00  0.00      PROB H
ATOM   4378  CE1 PHE   903      34.392  42.007  49.778  1.00  0.00      PROB C
ATOM   4379  HE1 PHE   903      33.946  41.512  48.935  1.00  0.00      PROB H
ATOM   4380  CZ  PHE   903      34.888  43.318  49.665  1.00  0.00      PROB C
ATOM   4381  HZ  PHE   903      34.831  43.829  48.717  1.00  0.00      PROB H
ATOM   4382  CD2 PHE   903      35.562  43.266  51.966  1.00  0.00      PROB C
ATOM   4383  HD2 PHE   903      36.023  43.757  52.811  1.00  0.00      PROB H
ATOM   4384  CE2 PHE   903      35.464  43.943  50.763  1.00  0.00      PROB C
ATOM   4385  HE2 PHE   903      35.843  44.953  50.667  1.00  0.00      PROB H
ATOM   4386  C   PHE   903      33.875  39.710  54.943  1.00  0.00      PROB C
ATOM   4387  O   PHE   903      33.772  38.556  54.530  1.00  0.00      PROB O
ATOM   4388  N   GLN   904      34.036  39.975  56.234  1.00  0.00      PROB N
ATOM   4389  HN  GLN   904      34.058  40.901  56.594  1.00  0.00      PROB H
ATOM   4390  CA  GLN   904      34.067  38.860  57.176  1.00  0.00      PROB C
ATOM   4391  HA  GLN   904      34.767  38.120  56.808  1.00  0.00      PROB H
ATOM   4392  CB  GLN   904      34.534  39.327  58.559  1.00  0.00      PROB C
ATOM   4393  HB1 GLN   904      33.843  40.108  58.950  1.00  0.00      PROB H
ATOM   4394  HB2 GLN   904      35.539  39.797  58.450  1.00  0.00      PROB H
ATOM   4395  CG  GLN   904      34.632  38.171  59.578  1.00  0.00      PROB C
ATOM   4396  HG1 GLN   904      33.627  37.754  59.800  1.00  0.00      PROB H
ATOM   4397  HG2 GLN   904      35.051  38.547  60.530  1.00  0.00      PROB H
ATOM   4398  CD  GLN   904      35.585  37.056  59.122  1.00  0.00      PROB C
ATOM   4399  OE1 GLN   904      36.747  37.307  58.768  1.00  0.00      PROB O
ATOM   4400  NE2 GLN   904      35.089  35.824  59.119  1.00  0.00      PROB N
ATOM   4401 HE21 GLN   904      35.704  35.078  58.841  1.00  0.00      PROB H
ATOM   4402 HE22 GLN   904      34.108  35.669  59.262  1.00  0.00      PROB H
ATOM   4403  C   GLN   904      32.701  38.175  57.271  1.00  0.00      PROB C
ATOM   4404  O   GLN   904      32.623  36.943  57.323  1.00  0.00      PROB O
ATOM   4405  N   GLN   905      31.614  38.950  57.262  1.00  0.00      PROB N
ATOM   4406  HN  GLN   905      31.677  39.946  57.214  1.00  0.00      PROB H
ATOM   4407  CA  GLN   905      30.293  38.329  57.263  1.00  0.00      PROB C
ATOM   4408  HA  GLN   905      30.212  37.670  58.118  1.00  0.00      PROB H
ATOM   4409  CB  GLN   905      29.179  39.402  57.340  1.00  0.00      PROB C
ATOM   4410  HB1 GLN   905      28.207  38.987  56.982  1.00  0.00      PROB H
ATOM   4411  HB2 GLN   905      29.456  40.197  56.611  1.00  0.00      PROB H
ATOM   4412  CG  GLN   905      28.970  39.965  58.726  1.00  0.00      PROB C
ATOM   4413  HG1 GLN   905      29.962  40.165  59.186  1.00  0.00      PROB H
ATOM   4414  HG2 GLN   905      28.457  39.221  59.373  1.00  0.00      PROB H
ATOM   4415  CD  GLN   905      28.211  41.271  58.715  1.00  0.00      PROB C
ATOM   4416  OE1 GLN   905      28.150  41.962  57.699  1.00  0.00      PROB O
ATOM   4417  NE2 GLN   905      27.606  41.611  59.850  1.00  0.00      PROB N
ATOM   4418 HE21 GLN   905      27.166  42.504  59.883  1.00  0.00      PROB H
ATOM   4419 HE22 GLN   905      27.746  41.049  60.665  1.00  0.00      PROB H
ATOM   4420  C   GLN   905      30.104  37.466  56.025  1.00  0.00      PROB C
ATOM   4421  O   GLN   905      29.610  36.335  56.109  1.00  0.00      PROB O
ATOM   4422  N   ILE   906      30.459  37.998  54.859  1.00  0.00      PROB N
ATOM   4423  HN  ILE   906      30.787  38.943  54.804  1.00  0.00      PROB H
ATOM   4424  CA  ILE   906      30.333  37.237  53.617  1.00  0.00      PROB C
ATOM   4425  HA  ILE   906      29.303  36.940  53.487  1.00  0.00      PROB H
ATOM   4426  CB  ILE   906      30.768  38.106  52.430  1.00  0.00      PROB C
ATOM   4427  HB  ILE   906      31.778  38.521  52.671  1.00  0.00      PROB H
ATOM   4428  CG2 ILE   906      30.931  37.252  51.158  1.00  0.00      PROB C
ATOM   4429 HG21 ILE   906      29.982  36.731  50.910  1.00  0.00      PROB H
ATOM   4430 HG22 ILE   906      31.736  36.498  51.254  1.00  0.00      PROB H
ATOM   4431 HG23 ILE   906      31.203  37.900  50.301  1.00  0.00      PROB H
ATOM   4432  CG1 ILE   906      29.828  39.302  52.293  1.00  0.00      PROB C
ATOM   4433 HG11 ILE   906      29.631  39.751  53.289  1.00  0.00      PROB H
ATOM   4434 HG12 ILE   906      28.848  38.950  51.898  1.00  0.00      PROB H
ATOM   4435  CD  ILE   906      30.382  40.393  51.396  1.00  0.00      PROB C
ATOM   4436  HD1 ILE   906      30.542  40.023  50.360  1.00  0.00      PROB H
ATOM   4437  HD2 ILE   906      31.350  40.776  51.784  1.00  0.00      PROB H
ATOM   4438  HD3 ILE   906      29.675  41.250  51.344  1.00  0.00      PROB H
ATOM   4439  C   ILE   906      31.163  35.968  53.690  1.00  0.00      PROB C
ATOM   4440  O   ILE   906      30.717  34.881  53.291  1.00  0.00      PROB O
ATOM   4441  N   THR   907      32.383  36.091  54.211  1.00  0.00      PROB N
ATOM   4442  HN  THR   907      32.721  36.985  54.512  1.00  0.00      PROB H
ATOM   4443  CA  THR   907      33.268  34.944  54.313  1.00  0.00      PROB C
ATOM   4444  HA  THR   907      33.421  34.531  53.325  1.00  0.00      PROB H
ATOM   4445  CB  THR   907      34.629  35.349  54.902  1.00  0.00      PROB C
ATOM   4446  HB  THR   907      34.497  35.895  55.866  1.00  0.00      PROB H
ATOM   4447  OG1 THR   907      35.300  36.203  53.978  1.00  0.00      PROB O
ATOM   4448  HG1 THR   907      34.847  37.059  54.015  1.00  0.00      PROB H
ATOM   4449  CG2 THR   907      35.459  34.140  55.113  1.00  0.00      PROB C
ATOM   4450 HG21 THR   907      35.503  33.515  54.196  1.00  0.00      PROB H
ATOM   4451 HG22 THR   907      35.091  33.510  55.951  1.00  0.00      PROB H
ATOM   4452 HG23 THR   907      36.493  34.446  55.381  1.00  0.00      PROB H
ATOM   4453  C   THR   907      32.653  33.853  55.162  1.00  0.00      PROB C
ATOM   4454  O   THR   907      32.614  32.687  54.754  1.00  0.00      PROB O
ATOM   4455  N   SER   908      32.215  34.201  56.369  1.00  0.00      PROB N
ATOM   4456  HN  SER   908      32.288  35.139  56.726  1.00  0.00      PROB H
ATOM   4457  CA  SER   908      31.691  33.181  57.272  1.00  0.00      PROB C
ATOM   4458  HA  SER   908      32.454  32.431  57.429  1.00  0.00      PROB H
ATOM   4459  CB  SER   908      31.322  33.812  58.608  1.00  0.00      PROB C
ATOM   4460  HB1 SER   908      30.853  33.073  59.298  1.00  0.00      PROB H
ATOM   4461  HB2 SER   908      30.607  34.653  58.450  1.00  0.00      PROB H
ATOM   4462  OG  SER   908      32.485  34.334  59.204  1.00  0.00      PROB O
ATOM   4463  HG1 SER   908      32.969  33.581  59.572  1.00  0.00      PROB H
ATOM   4464  C   SER   908      30.495  32.472  56.656  1.00  0.00      PROB C
ATOM   4465  O   SER   908      30.419  31.237  56.668  1.00  0.00      PROB O
ATOM   4466  N   PHE   909      29.592  33.241  56.055  1.00  0.00      PROB N
ATOM   4467  HN  PHE   909      29.701  34.236  56.014  1.00  0.00      PROB H
ATOM   4468  CA  PHE   909      28.438  32.670  55.381  1.00  0.00      PROB C
ATOM   4469  HA  PHE   909      27.899  32.036  56.076  1.00  0.00      PROB H
ATOM   4470  CB  PHE   909      27.528  33.785  54.880  1.00  0.00      PROB C
ATOM   4471  HB1 PHE   909      28.130  34.540  54.324  1.00  0.00      PROB H
ATOM   4472  HB2 PHE   909      27.079  34.302  55.753  1.00  0.00      PROB H
ATOM   4473  CG  PHE   909      26.439  33.300  53.997  1.00  0.00      PROB C
ATOM   4474  CD1 PHE   909      25.338  32.658  54.531  1.00  0.00      PROB C
ATOM   4475  HD1 PHE   909      25.274  32.499  55.602  1.00  0.00      PROB H
ATOM   4476  CE1 PHE   909      24.342  32.192  53.726  1.00  0.00      PROB C
ATOM   4477  HE1 PHE   909      23.468  31.734  54.165  1.00  0.00      PROB H
ATOM   4478  CZ  PHE   909      24.412  32.365  52.373  1.00  0.00      PROB C
ATOM   4479  HZ  PHE   909      23.611  32.036  51.738  1.00  0.00      PROB H
ATOM   4480  CD2 PHE   909      26.523  33.460  52.630  1.00  0.00      PROB C
ATOM   4481  HD2 PHE   909      27.386  33.945  52.194  1.00  0.00      PROB H
ATOM   4482  CE2 PHE   909      25.506  33.008  51.816  1.00  0.00      PROB C
ATOM   4483  HE2 PHE   909      25.573  33.113  50.745  1.00  0.00      PROB H
ATOM   4484  C   PHE   909      28.849  31.783  54.214  1.00  0.00      PROB C
ATOM   4485  O   PHE   909      28.265  30.715  54.003  1.00  0.00      PROB O
ATOM   4486  N   LEU   910      29.806  32.237  53.400  1.00  0.00      PROB N
ATOM   4487  HN  LEU   910      30.237  33.135  53.522  1.00  0.00      PROB H
ATOM   4488  CA  LEU   910      30.148  31.457  52.213  1.00  0.00      PROB C
ATOM   4489  HA  LEU   910      29.241  31.084  51.764  1.00  0.00      PROB H
ATOM   4490  CB  LEU   910      30.923  32.308  51.203  1.00  0.00      PROB C
ATOM   4491  HB1 LEU   910      31.351  31.637  50.426  1.00  0.00      PROB H
ATOM   4492  HB2 LEU   910      31.757  32.839  51.714  1.00  0.00      PROB H
ATOM   4493  CG  LEU   910      30.073  33.304  50.413  1.00  0.00      PROB C
ATOM   4494  HG  LEU   910      29.599  34.020  51.129  1.00  0.00      PROB H
ATOM   4495  CD1 LEU   910      30.915  34.085  49.453  1.00  0.00      PROB C
ATOM   4496 HD11 LEU   910      31.411  33.398  48.740  1.00  0.00      PROB H
ATOM   4497 HD12 LEU   910      31.711  34.647  49.988  1.00  0.00      PROB H
ATOM   4498 HD13 LEU   910      30.305  34.814  48.876  1.00  0.00      PROB H
ATOM   4499  CD2 LEU   910      28.965  32.582  49.650  1.00  0.00      PROB C
ATOM   4500 HD21 LEU   910      28.215  32.142  50.339  1.00  0.00      PROB H
ATOM   4501 HD22 LEU   910      29.389  31.774  49.016  1.00  0.00      PROB H
ATOM   4502 HD23 LEU   910      28.431  33.298  48.988  1.00  0.00      PROB H
ATOM   4503  C   LEU   910      30.932  30.207  52.599  1.00  0.00      PROB C
ATOM   4504  O   LEU   910      30.696  29.123  52.055  1.00  0.00      PROB O
ATOM   4505  N   GLN   911      31.840  30.328  53.560  1.00  0.00      PROB N
ATOM   4506  HN  GLN   911      32.029  31.213  54.001  1.00  0.00      PROB H
ATOM   4507  CA  GLN   911      32.515  29.145  54.093  1.00  0.00      PROB C
ATOM   4508  HA  GLN   911      33.060  28.660  53.294  1.00  0.00      PROB H
ATOM   4509  CB  GLN   911      33.472  29.532  55.214  1.00  0.00      PROB C
ATOM   4510  HB1 GLN   911      33.770  28.607  55.774  1.00  0.00      PROB H
ATOM   4511  HB2 GLN   911      32.872  30.180  55.901  1.00  0.00      PROB H
ATOM   4512  CG  GLN   911      34.708  30.212  54.758  1.00  0.00      PROB C
ATOM   4513  HG1 GLN   911      34.480  31.096  54.123  1.00  0.00      PROB H
ATOM   4514  HG2 GLN   911      35.335  29.523  54.144  1.00  0.00      PROB H
ATOM   4515  CD  GLN   911      35.561  30.695  55.904  1.00  0.00      PROB C
ATOM   4516  OE1 GLN   911      36.702  31.102  55.704  1.00  0.00      PROB O
ATOM   4517  NE2 GLN   911      35.013  30.659  57.116  1.00  0.00      PROB N
ATOM   4518 HE21 GLN   911      35.539  31.030  57.876  1.00  0.00      PROB H
ATOM   4519 HE22 GLN   911      34.081  30.330  57.227  1.00  0.00      PROB H
ATOM   4520  C   GLN   911      31.517  28.128  54.619  1.00  0.00      PROB C
ATOM   4521  O   GLN   911      31.625  26.926  54.335  1.00  0.00      PROB O
ATOM   4522  N   GLU   912      30.556  28.587  55.419  1.00  0.00      PROB N
ATOM   4523  HN  GLU   912      30.470  29.550  55.684  1.00  0.00      PROB H
ATOM   4524  CA  GLU   912      29.540  27.667  55.901  1.00  0.00      PROB C
ATOM   4525  HA  GLU   912      30.029  26.866  56.441  1.00  0.00      PROB H
ATOM   4526  CB  GLU   912      28.629  28.440  56.878  1.00  0.00      PROB C
ATOM   4527  HB1 GLU   912      28.155  29.263  56.291  1.00  0.00      PROB H
ATOM   4528  HB2 GLU   912      29.304  28.960  57.601  1.00  0.00      PROB H
ATOM   4529  CG  GLU   912      27.656  27.646  57.675  1.00  0.00      PROB C
ATOM   4530  HG1 GLU   912      27.859  27.712  58.764  1.00  0.00      PROB H
ATOM   4531  HG2 GLU   912      27.680  26.572  57.387  1.00  0.00      PROB H
ATOM   4532  CD  GLU   912      26.215  28.141  57.460  1.00  0.00      PROB C
ATOM   4533  OE1 GLU   912      25.310  27.283  57.503  1.00  0.00      PROB O
ATOM   4534  OE2 GLU   912      25.976  29.361  57.222  1.00  0.00      PROB O
ATOM   4535  C   GLU   912      28.799  27.019  54.721  1.00  0.00      PROB C
ATOM   4536  O   GLU   912      28.550  25.809  54.734  1.00  0.00      PROB O
ATOM   4537  N   GLN   913      28.528  27.773  53.652  1.00  0.00      PROB N
ATOM   4538  HN  GLN   913      28.714  28.756  53.668  1.00  0.00      PROB H
ATOM   4539  CA  GLN   913      27.788  27.218  52.517  1.00  0.00      PROB C
ATOM   4540  HA  GLN   913      26.950  26.648  52.893  1.00  0.00      PROB H
ATOM   4541  CB  GLN   913      27.320  28.330  51.581  1.00  0.00      PROB C
ATOM   4542  HB1 GLN   913      26.966  27.872  50.624  1.00  0.00      PROB H
ATOM   4543  HB2 GLN   913      28.194  28.975  51.322  1.00  0.00      PROB H
ATOM   4544  CG  GLN   913      26.224  29.181  52.100  1.00  0.00      PROB C
ATOM   4545  HG1 GLN   913      25.858  29.863  51.298  1.00  0.00      PROB H
ATOM   4546  HG2 GLN   913      26.530  29.841  52.929  1.00  0.00      PROB H
ATOM   4547  CD  GLN   913      25.051  28.362  52.552  1.00  0.00      PROB C
ATOM   4548  OE1 GLN   913      24.289  27.850  51.736  1.00  0.00      PROB O
ATOM   4549  NE2 GLN   913      24.907  28.210  53.867  1.00  0.00      PROB N
ATOM   4550 HE21 GLN   913      25.557  28.612  54.515  1.00  0.00      PROB H
ATOM   4551 HE22 GLN   913      24.128  27.691  54.209  1.00  0.00      PROB H
ATOM   4552  C   GLN   913      28.632  26.231  51.711  1.00  0.00      PROB C
ATOM   4553  O   GLN   913      28.144  25.179  51.281  1.00  0.00      PROB O
ATOM   4554  N   ALA   914      29.886  26.579  51.448  1.00  0.00      PROB N
ATOM   4555  HN  ALA   914      30.286  27.436  51.790  1.00  0.00      PROB H
ATOM   4556  CA  ALA   914      30.753  25.637  50.771  1.00  0.00      PROB C
ATOM   4557  HA  ALA   914      30.251  25.268  49.888  1.00  0.00      PROB H
ATOM   4558  CB  ALA   914      32.046  26.340  50.334  1.00  0.00      PROB C
ATOM   4559  HB1 ALA   914      32.656  26.618  51.222  1.00  0.00      PROB H
ATOM   4560  HB2 ALA   914      31.819  27.265  49.767  1.00  0.00      PROB H
ATOM   4561  HB3 ALA   914      32.641  25.664  49.686  1.00  0.00      PROB H
ATOM   4562  C   ALA   914      31.084  24.424  51.626  1.00  0.00      PROB C
ATOM   4563  O   ALA   914      31.644  23.473  51.090  1.00  0.00      PROB O
ATOM   4564  N   GLN   915      30.751  24.431  52.920  1.00  0.00      PROB N
ATOM   4565  HN  GLN   915      30.386  25.251  53.349  1.00  0.00      PROB H
ATOM   4566  CA  GLN   915      31.054  23.318  53.833  1.00  0.00      PROB C
ATOM   4567  HA  GLN   915      30.844  23.654  54.837  1.00  0.00      PROB H
ATOM   4568  CB  GLN   915      30.182  22.108  53.501  1.00  0.00      PROB C
ATOM   4569  HB1 GLN   915      30.479  21.248  54.147  1.00  0.00      PROB H
ATOM   4570  HB2 GLN   915      30.433  21.809  52.457  1.00  0.00      PROB H
ATOM   4571  CG  GLN   915      28.696  22.350  53.674  1.00  0.00      PROB C
ATOM   4572  HG1 GLN   915      28.455  23.404  53.405  1.00  0.00      PROB H
ATOM   4573  HG2 GLN   915      28.420  22.215  54.740  1.00  0.00      PROB H
ATOM   4574  CD  GLN   915      27.863  21.488  52.752  1.00  0.00      PROB C
ATOM   4575  OE1 GLN   915      28.204  21.309  51.580  1.00  0.00      PROB O
ATOM   4576  NE2 GLN   915      26.767  20.943  53.273  1.00  0.00      PROB N
ATOM   4577 HE21 GLN   915      26.482  21.207  54.190  1.00  0.00      PROB H
ATOM   4578 HE22 GLN   915      26.276  20.275  52.720  1.00  0.00      PROB H
ATOM   4579  C   GLN   915      32.532  22.917  53.802  1.00  0.00      PROB C
ATOM   4580  OT1 GLN   915      33.301  23.553  53.033  1.00  0.00      PROB O
ATOM   4581  OT2 GLN   915      32.903  21.972  54.548  1.00  0.00      PROB O
TER
ATOM   4582  O1  UNN     0      48.484  36.956  35.615  1.00  0.00      HETA O
ATOM   4583  O2  UNN     0      50.056  33.558  36.821  1.00  0.00      HETA O
ATOM   4584  C1  UNN     0      48.992  34.672  35.177  1.00  0.00      HETA C
ATOM   4585  C2  UNN     0      48.463  35.858  34.816  1.00  0.00      HETA C
ATOM   4586  C3  UNN     0      49.189  36.907  36.785  1.00  0.00      HETA C
ATOM   4587  C4  UNN     0      49.686  35.717  37.190  1.00  0.00      HETA C
ATOM   4588  C5  UNN     0      49.591  34.600  36.402  1.00  0.00      HETA C
ATOM   4589  C6  UNN     0      48.909  33.614  34.331  1.00  0.00      HETA C
ATOM   4590  C7  UNN     0      47.862  35.975  33.618  1.00  0.00      HETA C
ATOM   4591  C8  UNN     0      47.769  34.956  32.753  1.00  0.00      HETA C
ATOM   4592  C9  UNN     0      48.303  33.793  33.142  1.00  0.00      HETA C
ATOM   4593  C10 UNN     0      49.293  38.076  37.481  1.00  0.00      HETA C
ATOM   4594  C11 UNN     0      50.414  38.653  37.960  1.00  0.00      HETA C
ATOM   4595  C12 UNN     0      50.445  39.814  38.641  1.00  0.00      HETA C
ATOM   4596  C13 UNN     0      49.301  40.472  38.876  1.00  0.00      HETA C
ATOM   4597  C14 UNN     0      48.168  39.952  38.383  1.00  0.00      HETA C
ATOM   4598  C15 UNN     0      48.170  38.796  37.703  1.00  0.00      HETA C
ATOM   4599  O3  UNN     0      51.621  40.323  39.099  1.00  0.00      HETA O
ATOM   4600  O4  UNN     0      49.307  41.654  39.552  1.00  0.00      HETA O
ATOM   4601  O5  UNN     0      50.245  35.500  38.415  1.00  0.00      HETA O
ATOM   4602  O6  UNN     0      49.410  32.365  34.561  1.00  0.00      HETA O
ATOM   4603  O7  UNN     0      47.164  35.089  31.543  1.00  0.00      HETA O
ATOM   4604  H1  UNN     0      47.517  36.940  33.286  1.00  0.00      HETA H
ATOM   4605  H2  UNN     0      48.228  32.952  32.456  1.00  0.00      HETA H
ATOM   4606  H3  UNN     0      51.352  38.132  37.828  1.00  0.00      HETA H
ATOM   4607  H4  UNN     0      47.222  40.466  38.530  1.00  0.00      HETA H
ATOM   4608  H5  UNN     0      47.225  38.426  37.322  1.00  0.00      HETA H
ATOM   4609  H6  UNN     0      51.367  41.081  39.643  1.00  0.00      HETA H
ATOM   4610  H7  UNN     0      48.407  41.998  39.634  1.00  0.00      HETA H
ATOM   4611  H8  UNN     0      50.311  36.320  38.922  1.00  0.00      HETA H
ATOM   4612  H9  UNN     0      49.421  32.213  35.521  1.00  0.00      HETA H
ATOM   4613  H10 UNN     0      47.507  35.895  31.121  1.00  0.00      HETA H
TER
ATOM   4614  SOD SOD     1      46.856  36.057  70.650  1.00  0.00      IONSNa
ATOM   4615  SOD SOD     2      77.419  65.989  80.873  1.00  0.00      IONSNa
ATOM   4616  SOD SOD     3      39.058  73.150  56.405  1.00  0.00      IONSNa
ATOM   4617  SOD SOD     4      13.816  49.952  10.517  1.00  0.00      IONSNa
ATOM   4618  SOD SOD     5      13.360  23.365  60.791  1.00  0.00      IONSNa
ATOM   4619  SOD SOD     6      74.596  62.935  43.551  1.00  0.00      IONSNa
ATOM   4620  SOD SOD     7      32.307   0.794  54.328  1.00  0.00      IONSNa
ATOM   4621  SOD SOD     8      29.200  59.790  17.889  1.00  0.00      IONSNa
ATOM   4622  SOD SOD     9      10.922   4.910  41.530  1.00  0.00      IONSNa
ATOM   4623  SOD SOD    10      57.976  40.631  72.592  1.00  0.00      IONSNa
ATOM   4624  SOD SOD    11      10.346  49.931  67.094  1.00  0.00      IONSNa
ATOM   4625  SOD SOD    12      67.971   2.317  18.369  1.00  0.00      IONSNa
ATOM   4626  SOD SOD    13       0.415  31.107  46.692  1.00  0.00      IONSNa
ATOM   4627  SOD SOD    14      57.727  81.138  76.383  1.00  0.00      IONSNa
ATOM   4628  SOD SOD    15      54.104  35.285  12.647  1.00  0.00      IONSNa
ATOM   4629  SOD SOD    16      44.415   8.370  21.856  1.00  0.00      IONSNa
ATOM   4630  SOD SOD    17      45.760   0.567  53.987  1.00  0.00      IONSNa
ATOM   4631  SOD SOD    18      20.787  59.678   6.993  1.00  0.00      IONSNa
ATOM   4632  SOD SOD    19      41.337  29.350  64.984  1.00  0.00      IONSNa
ATOM   4633  SOD SOD    20      25.882  29.265   5.093  1.00  0.00      IONSNa
ATOM   4634  SOD SOD    21      52.702  64.718  46.870  1.00  0.00      IONSNa
ATOM   4635  SOD SOD    22      54.897  74.198  19.811  1.00  0.00      IONSNa
ATOM   4636  SOD SOD    23      39.989  16.674  48.615  1.00  0.00      IONSNa
ATOM   4637  SOD SOD    24      56.244  11.317  19.798  1.00  0.00      IONSNa
ATOM   4638  SOD SOD    25      77.339  46.632  53.040  1.00  0.00      IONSNa
ATOM   4639  SOD SOD    26      74.220  50.848  31.082  1.00  0.00      IONSNa
ATOM   4640  SOD SOD    27      33.496  14.460  73.526  1.00  0.00      IONSNa
ATOM   4641  SOD SOD    28      80.879  71.633   8.978  1.00  0.00      IONSNa
ATOM   4642  SOD SOD    29      14.218  79.395  52.409  1.00  0.00      IONSNa
ATOM   4643  SOD SOD    30      24.192  11.764  41.097  1.00  0.00      IONSNa
ATOM   4644  SOD SOD    31       3.882  30.402  59.993  1.00  0.00      IONSNa
ATOM   4645  SOD SOD    32      38.197  23.540  21.041  1.00  0.00      IONSNa
ATOM   4646  SOD SOD    33      19.217  18.725  24.236  1.00  0.00      IONSNa
ATOM   4647  SOD SOD    34      12.394  54.424  42.697  1.00  0.00      IONSNa
ATOM   4648  SOD SOD    35      72.175  28.358  33.073  1.00  0.00      IONSNa
ATOM   4649  SOD SOD    36      67.336  73.353  14.290  1.00  0.00      IONSNa
ATOM   4650  SOD SOD    37      42.586  40.676  17.789  1.00  0.00      IONSNa
ATOM   4651  SOD SOD    38      15.262  14.736  64.992  1.00  0.00      IONSNa
ATOM   4652  SOD SOD    39      67.604  27.076  51.795  1.00  0.00      IONSNa
ATOM   4653  SOD SOD    40       5.859  13.754  57.045  1.00  0.00      IONSNa
ATOM   4654  SOD SOD    41      15.709  61.247  70.157  1.00  0.00      IONSNa
ATOM   4655  SOD SOD    42      28.338   4.231  81.472  1.00  0.00      IONSNa
ATOM   4656  SOD SOD    43      58.893  20.056  80.341  1.00  0.00      IONSNa
ATOM   4657  SOD SOD    44      39.120   9.201  61.078  1.00  0.00      IONSNa
ATOM   4658  CLA CLA    45      41.532  22.118  30.991  1.00  0.00      IONSCl
ATOM   4659  CLA CLA    46      12.937  34.783   1.989  1.00  0.00      IONSCl
ATOM   4660  CLA CLA    47       8.630  77.781  33.327  1.00  0.00      IONSCl
ATOM   4661  CLA CLA    48      70.367  51.422  34.213  1.00  0.00      IONSCl
ATOM   4662  CLA CLA    49      37.842  58.741  53.482  1.00  0.00      IONSCl
ATOM   4663  CLA CLA    50      11.249  54.322  30.629  1.00  0.00      IONSCl
ATOM   4664  CLA CLA    51      56.683  36.579  19.802  1.00  0.00      IONSCl
ATOM   4665  CLA CLA    52      35.602  71.025  39.987  1.00  0.00      IONSCl
ATOM   4666  CLA CLA    53      48.875  57.510   5.669  1.00  0.00      IONSCl
ATOM   4667  CLA CLA    54      79.029  23.585  57.594  1.00  0.00      IONSCl
ATOM   4668  CLA CLA    55      42.493   2.072  57.429  1.00  0.00      IONSCl
ATOM   4669  CLA CLA    56       8.331  19.404  64.110  1.00  0.00      IONSCl
ATOM   4670  CLA CLA    57      19.253  75.666  61.800  1.00  0.00      IONSCl
ATOM   4671  CLA CLA    58      24.940  16.837  57.353  1.00  0.00      IONSCl
ATOM   4672  CLA CLA    59      39.716  34.051  24.079  1.00  0.00      IONSCl
ATOM   4673  CLA CLA    60       9.534  50.558  11.870  1.00  0.00      IONSCl
ATOM   4674  CLA CLA    61      31.299  67.851  44.968  1.00  0.00      IONSCl
ATOM   4675  CLA CLA    62       1.682  14.767  20.488  1.00  0.00      IONSCl
ATOM   4676  CLA CLA    63      22.697  33.353  59.245  1.00  0.00      IONSCl
ATOM   4677  CLA CLA    64      12.427  30.338  49.537  1.00  0.00      IONSCl
ATOM   4678  CLA CLA    65      11.453  52.356  76.864  1.00  0.00      IONSCl
ATOM   4679  CLA CLA    66      77.938  16.976  27.018  1.00  0.00      IONSCl
ATOM   4680  CLA CLA    67      46.763  68.194   3.461  1.00  0.00      IONSCl
ATOM   4681  CLA CLA    68      76.390  46.360  71.510  1.00  0.00      IONSCl
ATOM   4682  CLA CLA    69      21.112  65.336  33.577  1.00  0.00      IONSCl
ATOM   4683  CLA CLA    70      77.874  56.870  22.372  1.00  0.00      IONSCl
ATOM   4684  CLA CLA    71      45.346  21.002  18.893  1.00  0.00      IONSCl
ATOM   4685  CLA CLA    72      51.936  22.810  28.684  1.00  0.00      IONSCl
ATOM   4686  CLA CLA    73       7.683  39.357  58.370  1.00  0.00      IONSCl
ATOM   4687  CLA CLA    74      49.877  32.926  71.101  1.00  0.00      IONSCl
ATOM   4688  CLA CLA    75      21.326  14.100  44.649  1.00  0.00      IONSCl
ATOM   4689  CLA CLA    76      77.844  29.604  41.380  1.00  0.00      IONSCl
ATOM   4690  CLA CLA    77      78.614  67.137  49.218  1.00  0.00      IONSCl
ATOM   4691  CLA CLA    78      48.831  58.000  44.192  1.00  0.00      IONSCl
ATOM   4692  CLA CLA    79      22.955  35.416  26.645  1.00  0.00      IONSCl
ATOM   4693  CLA CLA    80      28.383  78.025  53.774  1.00  0.00      IONSCl
ATOM   4694  CLA CLA    81       8.380  10.092  81.443  1.00  0.00      IONSCl
ATOM   4695  CLA CLA    82      81.475   0.462  26.758  1.00  0.00      IONSCl
ATOM   4696  CLA CLA    83      69.626  20.009  28.271  1.00  0.00      IONSCl
ATOM   4697  CLA CLA    84      40.765  68.863  55.304  1.00  0.00      IONSCl
ATOM   4698  CLA CLA    85      48.651  51.417   1.075  1.00  0.00      IONSCl
ATOM   4699  CLA CLA    86      54.440  20.104  63.052  1.00  0.00      IONSCl
ATOM   4700  CLA CLA    87      37.761  13.644  51.483  1.00  0.00      IONSCl
ATOM   4701  CLA CLA    88      65.489  16.335  37.109  1.00  0.00      IONSCl
ATOM   4702  CLA CLA    89      66.378  40.299   8.665  1.00  0.00      IONSCl
ATOM   4703  CLA CLA    90      71.637  34.180  23.277  1.00  0.00      IONSCl
TER
ATOM   4704  OH2 TIP3    1      12.011   9.982   6.785  1.00  0.00      SOLV O
ATOM   4705  H1  TIP3    1      11.901  10.953   6.718  1.00  0.00      SOLV H
ATOM   4706  H2  TIP3    1      11.336   9.687   6.147  1.00  0.00      SOLV H
ATOM   4707  OH2 TIP3    2      10.983   9.181  10.463  1.00  0.00      SOLV O
ATOM   4708  H1  TIP3    2      11.042   8.735  11.329  1.00  0.00      SOLV H
ATOM   4709  H2  TIP3    2      10.502   8.525   9.934  1.00  0.00      SOLV H
ATOM   4710  OH2 TIP3    3       3.203   8.774  11.959  1.00  0.00      SOLV O
ATOM   4711  H1  TIP3    3       3.178   7.920  12.424  1.00  0.00      SOLV H
ATOM   4712  H2  TIP3    3       3.976   9.192  12.358  1.00  0.00      SOLV H
ATOM   4713  OH2 TIP3    4      14.597  12.264   8.747  1.00  0.00      SOLV O
ATOM   4714  H1  TIP3    4      14.112  11.545   9.175  1.00  0.00      SOLV H
ATOM   4715  H2  TIP3    4      14.819  12.840   9.499  1.00  0.00      SOLV H
ATOM   4716  OH2 TIP3    5       4.238  13.357  10.202  1.00  0.00      SOLV O
ATOM   4717  H1  TIP3    5       3.995  12.433   9.993  1.00  0.00      SOLV H
ATOM   4718  H2  TIP3    5       5.180  13.257  10.422  1.00  0.00      SOLV H
ATOM   4719  OH2 TIP3    6       1.295   7.074   5.258  1.00  0.00      SOLV O
ATOM   4720  H1  TIP3    6       1.056   7.524   6.086  1.00  0.00      SOLV H
ATOM   4721  H2  TIP3    6       0.405   6.935   4.908  1.00  0.00      SOLV H
ATOM   4722  OH2 TIP3    7       1.474   8.942   7.767  1.00  0.00      SOLV O
ATOM   4723  H1  TIP3    7       1.801   8.150   8.239  1.00  0.00      SOLV H
ATOM   4724  H2  TIP3    7       2.295   9.389   7.529  1.00  0.00      SOLV H
ATOM   4725  OH2 TIP3    8      11.857  17.341   9.156  1.00  0.00      SOLV O
ATOM   4726  H1  TIP3    8      12.272  16.659   8.590  1.00  0.00      SOLV H
ATOM   4727  H2  TIP3    8      11.393  16.801   9.808  1.00  0.00      SOLV H
ATOM   4728  OH2 TIP3    9       9.192  11.693  10.906  1.00  0.00      SOLV O
ATOM   4729  H1  TIP3    9       9.606  10.969  10.409  1.00  0.00      SOLV H
ATOM   4730  H2  TIP3    9       9.958  11.936  11.472  1.00  0.00      SOLV H
ATOM   4731  OH2 TIP3   10      17.971   3.309  11.621  1.00  0.00      SOLV O
ATOM   4732  H1  TIP3   10      18.209   3.971  12.303  1.00  0.00      SOLV H
ATOM   4733  H2  TIP3   10      18.420   3.677  10.841  1.00  0.00      SOLV H
ATOM   4734  OH2 TIP3   11      12.412   6.030  10.959  1.00  0.00      SOLV O
ATOM   4735  H1  TIP3   11      12.602   5.082  11.073  1.00  0.00      SOLV H
ATOM   4736  H2  TIP3   11      12.274   6.076   9.993  1.00  0.00      SOLV H
ATOM   4737  OH2 TIP3   12       5.785   4.094   8.311  1.00  0.00      SOLV O
ATOM   4738  H1  TIP3   12       5.878   4.958   7.855  1.00  0.00      SOLV H
ATOM   4739  H2  TIP3   12       5.315   3.592   7.611  1.00  0.00      SOLV H
ATOM   4740  OH2 TIP3   13      13.532   4.381   6.612  1.00  0.00      SOLV O
ATOM   4741  H1  TIP3   13      14.000   3.936   7.351  1.00  0.00      SOLV H
ATOM   4742  H2  TIP3   13      14.279   4.767   6.121  1.00  0.00      SOLV H
ATOM   4743  OH2 TIP3   14       2.555   6.600   8.782  1.00  0.00      SOLV O
ATOM   4744  H1  TIP3   14       3.101   6.128   9.437  1.00  0.00      SOLV H
ATOM   4745  H2  TIP3   14       2.858   6.179   7.947  1.00  0.00      SOLV H
ATOM   4746  OH2 TIP3   15       7.232   7.981   8.509  1.00  0.00      SOLV O
ATOM   4747  H1  TIP3   15       8.053   7.530   8.798  1.00  0.00      SOLV H
ATOM   4748  H2  TIP3   15       6.840   7.312   7.905  1.00  0.00      SOLV H
ATOM   4749  OH2 TIP3   16      18.490   4.743  13.948  1.00  0.00      SOLV O
ATOM   4750  H1  TIP3   16      17.763   5.355  13.703  1.00  0.00      SOLV H
ATOM   4751  H2  TIP3   16      18.452   4.809  14.917  1.00  0.00      SOLV H
ATOM   4752  OH2 TIP3   17       4.534   3.046  12.423  1.00  0.00      SOLV O
ATOM   4753  H1  TIP3   17       4.220   3.633  11.707  1.00  0.00      SOLV H
ATOM   4754  H2  TIP3   17       3.822   3.182  13.084  1.00  0.00      SOLV H
ATOM   4755  OH2 TIP3   18      11.730  12.585   5.816  1.00  0.00      SOLV O
ATOM   4756  H1  TIP3   18      11.490  12.648   4.876  1.00  0.00      SOLV H
ATOM   4757  H2  TIP3   18      11.245  13.360   6.179  1.00  0.00      SOLV H
ATOM   4758  OH2 TIP3   19       7.107  10.766  12.457  1.00  0.00      SOLV O
ATOM   4759  H1  TIP3   19       6.533  11.479  12.820  1.00  0.00      SOLV H
ATOM   4760  H2  TIP3   19       7.780  11.285  11.969  1.00  0.00      SOLV H
ATOM   4761  OH2 TIP3   20      14.899   3.604   8.893  1.00  0.00      SOLV O
ATOM   4762  H1  TIP3   20      14.194   3.465   9.557  1.00  0.00      SOLV H
ATOM   4763  H2  TIP3   20      15.460   4.258   9.355  1.00  0.00      SOLV H
ATOM   4764  OH2 TIP3   21       4.069   4.803  10.330  1.00  0.00      SOLV O
ATOM   4765  H1  TIP3   21       4.667   5.362  10.878  1.00  0.00      SOLV H
ATOM   4766  H2  TIP3   21       4.705   4.482   9.651  1.00  0.00      SOLV H
ATOM   4767  OH2 TIP3   22       5.532  12.814  13.445  1.00  0.00      SOLV O
ATOM   4768  H1  TIP3   22       5.503  13.776  13.259  1.00  0.00      SOLV H
ATOM   4769  H2  TIP3   22       4.619  12.713  13.793  1.00  0.00      SOLV H
ATOM   4770  OH2 TIP3   23       1.585  12.270   4.282  1.00  0.00      SOLV O
ATOM   4771  H1  TIP3   23       1.349  12.686   3.430  1.00  0.00      SOLV H
ATOM   4772  H2  TIP3   23       1.494  12.998   4.914  1.00  0.00      SOLV H
ATOM   4773  OH2 TIP3   24      15.100  14.183  10.966  1.00  0.00      SOLV O
ATOM   4774  H1  TIP3   24      14.127  14.180  11.130  1.00  0.00      SOLV H
ATOM   4775  H2  TIP3   24      15.242  15.123  10.738  1.00  0.00      SOLV H
ATOM   4776  OH2 TIP3   25      15.615   2.429  12.838  1.00  0.00      SOLV O
ATOM   4777  H1  TIP3   25      14.797   2.481  12.322  1.00  0.00      SOLV H
ATOM   4778  H2  TIP3   25      16.294   2.676  12.177  1.00  0.00      SOLV H
ATOM   4779  OH2 TIP3   26       8.188   0.440   9.588  1.00  0.00      SOLV O
ATOM   4780  H1  TIP3   26       8.354  -0.328  10.158  1.00  0.00      SOLV H
ATOM   4781  H2  TIP3   26       7.334   0.744   9.962  1.00  0.00      SOLV H
ATOM   4782  OH2 TIP3   27      13.185  15.796   7.251  1.00  0.00      SOLV O
ATOM   4783  H1  TIP3   27      13.610  14.938   7.027  1.00  0.00      SOLV H
ATOM   4784  H2  TIP3   27      13.979  16.380   7.210  1.00  0.00      SOLV H
ATOM   4785  OH2 TIP3   28      14.477  13.555   6.315  1.00  0.00      SOLV O
ATOM   4786  H1  TIP3   28      13.786  13.028   5.885  1.00  0.00      SOLV H
ATOM   4787  H2  TIP3   28      14.636  13.032   7.131  1.00  0.00      SOLV H
ATOM   4788  OH2 TIP3   29      16.184  12.189  14.553  1.00  0.00      SOLV O
ATOM   4789  H1  TIP3   29      16.098  11.587  13.782  1.00  0.00      SOLV H
ATOM   4790  H2  TIP3   29      16.258  13.063  14.117  1.00  0.00      SOLV H
ATOM   4791  OH2 TIP3   30      10.655   9.159   4.499  1.00  0.00      SOLV O
ATOM   4792  H1  TIP3   30       9.966   9.833   4.320  1.00  0.00      SOLV H
ATOM   4793  H2  TIP3   30      11.115   9.140   3.647  1.00  0.00      SOLV H
ATOM   4794  OH2 TIP3   31      10.668   7.403   1.580  1.00  0.00      SOLV O
ATOM   4795  H1  TIP3   31      11.473   7.811   1.938  1.00  0.00      SOLV H
ATOM   4796  H2  TIP3   31      10.945   7.170   0.673  1.00  0.00      SOLV H
ATOM   4797  OH2 TIP3   32      17.961   8.656  12.721  1.00  0.00      SOLV O
ATOM   4798  H1  TIP3   32      17.214   9.293  12.677  1.00  0.00      SOLV H
ATOM   4799  H2  TIP3   32      18.532   9.015  12.007  1.00  0.00      SOLV H
ATOM   4800  OH2 TIP3   33      14.135   9.310   5.236  1.00  0.00      SOLV O
ATOM   4801  H1  TIP3   33      13.431   9.529   5.891  1.00  0.00      SOLV H
ATOM   4802  H2  TIP3   33      14.785   8.860   5.814  1.00  0.00      SOLV H
ATOM   4803  OH2 TIP3   34      13.908   7.477  14.510  1.00  0.00      SOLV O
ATOM   4804  H1  TIP3   34      13.858   8.189  15.176  1.00  0.00      SOLV H
ATOM   4805  H2  TIP3   34      13.214   7.770  13.884  1.00  0.00      SOLV H
ATOM   4806  OH2 TIP3   35       5.702   9.969   7.294  1.00  0.00      SOLV O
ATOM   4807  H1  TIP3   35       5.398   9.603   6.436  1.00  0.00      SOLV H
ATOM   4808  H2  TIP3   35       6.275   9.250   7.634  1.00  0.00      SOLV H
ATOM   4809  OH2 TIP3   36       7.115  13.451   9.971  1.00  0.00      SOLV O
ATOM   4810  H1  TIP3   36       7.114  13.331   9.008  1.00  0.00      SOLV H
ATOM   4811  H2  TIP3   36       7.854  12.874  10.254  1.00  0.00      SOLV H
ATOM   4812  OH2 TIP3   37       6.038   8.747  10.911  1.00  0.00      SOLV O
ATOM   4813  H1  TIP3   37       6.559   8.642  10.088  1.00  0.00      SOLV H
ATOM   4814  H2  TIP3   37       6.497   9.479  11.373  1.00  0.00      SOLV H
ATOM   4815  OH2 TIP3   38      12.486  14.312  11.584  1.00  0.00      SOLV O
ATOM   4816  H1  TIP3   38      12.300  15.020  12.227  1.00  0.00      SOLV H
ATOM   4817  H2  TIP3   38      12.025  13.539  11.966  1.00  0.00      SOLV H
ATOM   4818  OH2 TIP3   39       7.178  13.195  15.619  1.00  0.00      SOLV O
ATOM   4819  H1  TIP3   39       6.557  13.815  16.063  1.00  0.00      SOLV H
ATOM   4820  H2  TIP3   39       6.633  12.937  14.847  1.00  0.00      SOLV H
ATOM   4821  OH2 TIP3   40      13.092   8.540   2.802  1.00  0.00      SOLV O
ATOM   4822  H1  TIP3   40      13.374   8.914   3.668  1.00  0.00      SOLV H
ATOM   4823  H2  TIP3   40      13.782   8.927   2.223  1.00  0.00      SOLV H
ATOM   4824  OH2 TIP3   41       4.087   9.264  14.932  1.00  0.00      SOLV O
ATOM   4825  H1  TIP3   41       4.161  10.012  15.561  1.00  0.00      SOLV H
ATOM   4826  H2  TIP3   41       3.126   9.297  14.754  1.00  0.00      SOLV H
ATOM   4827  OH2 TIP3   42      10.650  15.031   6.482  1.00  0.00      SOLV O
ATOM   4828  H1  TIP3   42      11.477  15.412   6.835  1.00  0.00      SOLV H
ATOM   4829  H2  TIP3   42      10.276  15.765   5.980  1.00  0.00      SOLV H
ATOM   4830  OH2 TIP3   43       5.190  14.994  16.343  1.00  0.00      SOLV O
ATOM   4831  H1  TIP3   43       5.022  15.291  15.431  1.00  0.00      SOLV H
ATOM   4832  H2  TIP3   43       4.279  14.823  16.677  1.00  0.00      SOLV H
ATOM   4833  OH2 TIP3   44      16.377   1.022   3.062  1.00  0.00      SOLV O
ATOM   4834  H1  TIP3   44      15.471   1.352   2.974  1.00  0.00      SOLV H
ATOM   4835  H2  TIP3   44      16.815   1.348   2.256  1.00  0.00      SOLV H
ATOM   4836  OH2 TIP3   45       4.690   9.039   4.823  1.00  0.00      SOLV O
ATOM   4837  H1  TIP3   45       4.336   9.740   4.234  1.00  0.00      SOLV H
ATOM   4838  H2  TIP3   45       4.022   8.351   4.718  1.00  0.00      SOLV H
ATOM   4839  OH2 TIP3   46      17.868  14.663   1.346  1.00  0.00      SOLV O
ATOM   4840  H1  TIP3   46      18.176  15.578   1.470  1.00  0.00      SOLV H
ATOM   4841  H2  TIP3   46      18.679  14.139   1.474  1.00  0.00      SOLV H
ATOM   4842  OH2 TIP3   47       1.102  11.532  13.683  1.00  0.00      SOLV O
ATOM   4843  H1  TIP3   47       0.208  11.824  13.396  1.00  0.00      SOLV H
ATOM   4844  H2  TIP3   47       0.981  10.585  13.861  1.00  0.00      SOLV H
ATOM   4845  OH2 TIP3   48       0.555  14.705  10.418  1.00  0.00      SOLV O
ATOM   4846  H1  TIP3   48       0.964  13.849  10.232  1.00  0.00      SOLV H
ATOM   4847  H2  TIP3   48       0.932  14.922  11.291  1.00  0.00      SOLV H
ATOM   4848  OH2 TIP3   49      18.756  15.005  16.412  1.00  0.00      SOLV O
ATOM   4849  H1  TIP3   49      18.578  14.049  16.324  1.00  0.00      SOLV H
ATOM   4850  H2  TIP3   49      17.868  15.319  16.699  1.00  0.00      SOLV H
ATOM   4851  OH2 TIP3   50       9.589  14.344  15.031  1.00  0.00      SOLV O
ATOM   4852  H1  TIP3   50       9.593  15.182  15.545  1.00  0.00      SOLV H
ATOM   4853  H2  TIP3   50       8.709  13.985  15.284  1.00  0.00      SOLV H
ATOM   4854  OH2 TIP3   51      10.416  18.058   4.873  1.00  0.00      SOLV O
ATOM   4855  H1  TIP3   51      10.157  18.125   3.936  1.00  0.00      SOLV H
ATOM   4856  H2  TIP3   51      10.110  18.904   5.247  1.00  0.00      SOLV H
ATOM   4857  OH2 TIP3   52       3.764  16.932   6.882  1.00  0.00      SOLV O
ATOM   4858  H1  TIP3   52       3.943  16.600   7.791  1.00  0.00      SOLV H
ATOM   4859  H2  TIP3   52       3.162  16.237   6.547  1.00  0.00      SOLV H
ATOM   4860  OH2 TIP3   53      12.991  17.497   1.856  1.00  0.00      SOLV O
ATOM   4861  H1  TIP3   53      13.682  16.980   1.391  1.00  0.00      SOLV H
ATOM   4862  H2  TIP3   53      13.160  17.268   2.789  1.00  0.00      SOLV H
ATOM   4863  OH2 TIP3   54      13.010  17.322   4.630  1.00  0.00      SOLV O
ATOM   4864  H1  TIP3   54      12.047  17.492   4.741  1.00  0.00      SOLV H
ATOM   4865  H2  TIP3   54      13.172  16.694   5.352  1.00  0.00      SOLV H
ATOM   4866  OH2 TIP3   55      15.788   6.304  16.687  1.00  0.00      SOLV O
ATOM   4867  H1  TIP3   55      15.114   6.646  16.082  1.00  0.00      SOLV H
ATOM   4868  H2  TIP3   55      15.853   5.370  16.397  1.00  0.00      SOLV H
ATOM   4869  OH2 TIP3   56       3.086  13.054  14.579  1.00  0.00      SOLV O
ATOM   4870  H1  TIP3   56       3.259  12.608  15.430  1.00  0.00      SOLV H
ATOM   4871  H2  TIP3   56       2.348  12.502  14.223  1.00  0.00      SOLV H
ATOM   4872  OH2 TIP3   57       5.748   1.079  10.840  1.00  0.00      SOLV O
ATOM   4873  H1  TIP3   57       4.949   1.061  10.274  1.00  0.00      SOLV H
ATOM   4874  H2  TIP3   57       5.476   1.789  11.452  1.00  0.00      SOLV H
ATOM   4875  OH2 TIP3   58      10.136   1.452  14.219  1.00  0.00      SOLV O
ATOM   4876  H1  TIP3   58      10.647   0.663  14.428  1.00  0.00      SOLV H
ATOM   4877  H2  TIP3   58       9.268   1.050  14.079  1.00  0.00      SOLV H
ATOM   4878  OH2 TIP3   59      13.456   4.757  14.893  1.00  0.00      SOLV O
ATOM   4879  H1  TIP3   59      12.761   4.664  15.587  1.00  0.00      SOLV H
ATOM   4880  H2  TIP3   59      13.461   5.719  14.719  1.00  0.00      SOLV H
ATOM   4881  OH2 TIP3   60      15.073   9.789   1.245  1.00  0.00      SOLV O
ATOM   4882  H1  TIP3   60      14.752   9.888   0.334  1.00  0.00      SOLV H
ATOM   4883  H2  TIP3   60      14.957  10.692   1.595  1.00  0.00      SOLV H
ATOM   4884  OH2 TIP3   61       9.966   3.426   1.525  1.00  0.00      SOLV O
ATOM   4885  H1  TIP3   61       9.389   3.794   2.212  1.00  0.00      SOLV H
ATOM   4886  H2  TIP3   61       9.762   2.489   1.622  1.00  0.00      SOLV H
ATOM   4887  OH2 TIP3   62       5.725   6.260  11.948  1.00  0.00      SOLV O
ATOM   4888  H1  TIP3   62       5.053   6.403  12.646  1.00  0.00      SOLV H
ATOM   4889  H2  TIP3   62       5.825   7.175  11.594  1.00  0.00      SOLV H
ATOM   4890  OH2 TIP3   63       5.891   6.326   6.790  1.00  0.00      SOLV O
ATOM   4891  H1  TIP3   63       4.921   6.249   6.656  1.00  0.00      SOLV H
ATOM   4892  H2  TIP3   63       6.188   6.077   5.886  1.00  0.00      SOLV H
ATOM   4893  OH2 TIP3   64      11.282   6.688   5.591  1.00  0.00      SOLV O
ATOM   4894  H1  TIP3   64      11.017   7.570   5.249  1.00  0.00      SOLV H
ATOM   4895  H2  TIP3   64      11.928   6.405   4.915  1.00  0.00      SOLV H
ATOM   4896  OH2 TIP3   65      10.390   6.920  16.836  1.00  0.00      SOLV O
ATOM   4897  H1  TIP3   65       9.910   6.154  17.217  1.00  0.00      SOLV H
ATOM   4898  H2  TIP3   65      11.231   6.860  17.327  1.00  0.00      SOLV H
ATOM   4899  OH2 TIP3   66      12.161   6.185   8.237  1.00  0.00      SOLV O
ATOM   4900  H1  TIP3   66      11.778   6.718   7.510  1.00  0.00      SOLV H
ATOM   4901  H2  TIP3   66      12.520   5.451   7.696  1.00  0.00      SOLV H
ATOM   4902  OH2 TIP3   67       3.500   6.422  13.590  1.00  0.00      SOLV O
ATOM   4903  H1  TIP3   67       3.718   6.883  14.413  1.00  0.00      SOLV H
ATOM   4904  H2  TIP3   67       3.116   5.584  13.910  1.00  0.00      SOLV H
ATOM   4905  OH2 TIP3   68       6.998   3.753   0.306  1.00  0.00      SOLV O
ATOM   4906  H1  TIP3   68       6.485   3.610   1.118  1.00  0.00      SOLV H
ATOM   4907  H2  TIP3   68       6.582   4.534  -0.084  1.00  0.00      SOLV H
ATOM   4908  OH2 TIP3   69       0.719   4.063   7.200  1.00  0.00      SOLV O
ATOM   4909  H1  TIP3   69       1.120   3.802   8.061  1.00  0.00      SOLV H
ATOM   4910  H2  TIP3   69       0.961   3.317   6.635  1.00  0.00      SOLV H
ATOM   4911  OH2 TIP3   70       1.441   4.531   3.162  1.00  0.00      SOLV O
ATOM   4912  H1  TIP3   70       2.138   4.797   2.535  1.00  0.00      SOLV H
ATOM   4913  H2  TIP3   70       0.858   5.303   3.082  1.00  0.00      SOLV H
ATOM   4914  OH2 TIP3   71      11.489   7.733  12.828  1.00  0.00      SOLV O
ATOM   4915  H1  TIP3   71      11.864   7.099  12.173  1.00  0.00      SOLV H
ATOM   4916  H2  TIP3   71      10.884   7.138  13.321  1.00  0.00      SOLV H
ATOM   4917  OH2 TIP3   72       8.600   3.852   7.755  1.00  0.00      SOLV O
ATOM   4918  H1  TIP3   72       7.664   3.874   8.036  1.00  0.00      SOLV H
ATOM   4919  H2  TIP3   72       9.036   3.508   8.555  1.00  0.00      SOLV H
ATOM   4920  OH2 TIP3   73       3.335   5.544   6.410  1.00  0.00      SOLV O
ATOM   4921  H1  TIP3   73       2.572   5.849   5.871  1.00  0.00      SOLV H
ATOM   4922  H2  TIP3   73       3.449   4.618   6.129  1.00  0.00      SOLV H
ATOM   4923  OH2 TIP3   74       6.566   5.477   4.307  1.00  0.00      SOLV O
ATOM   4924  H1  TIP3   74       7.536   5.563   4.300  1.00  0.00      SOLV H
ATOM   4925  H2  TIP3   74       6.289   5.938   3.481  1.00  0.00      SOLV H
ATOM   4926  OH2 TIP3   75      12.797   3.258  10.829  1.00  0.00      SOLV O
ATOM   4927  H1  TIP3   75      12.344   3.313  11.703  1.00  0.00      SOLV H
ATOM   4928  H2  TIP3   75      12.087   2.836  10.311  1.00  0.00      SOLV H
ATOM   4929  OH2 TIP3   76       5.642   6.393   1.966  1.00  0.00      SOLV O
ATOM   4930  H1  TIP3   76       4.862   6.542   1.412  1.00  0.00      SOLV H
ATOM   4931  H2  TIP3   76       6.383   6.744   1.425  1.00  0.00      SOLV H
ATOM   4932  OH2 TIP3   77      16.089  18.731  17.439  1.00  0.00      SOLV O
ATOM   4933  H1  TIP3   77      16.325  19.152  16.593  1.00  0.00      SOLV H
ATOM   4934  H2  TIP3   77      16.813  19.024  18.017  1.00  0.00      SOLV H
ATOM   4935  OH2 TIP3   78       3.806  11.353  16.804  1.00  0.00      SOLV O
ATOM   4936  H1  TIP3   78       4.509  11.371  17.492  1.00  0.00      SOLV H
ATOM   4937  H2  TIP3   78       3.026  11.504  17.365  1.00  0.00      SOLV H
ATOM   4938  OH2 TIP3   79       9.445   6.688   9.631  1.00  0.00      SOLV O
ATOM   4939  H1  TIP3   79      10.215   6.232   9.261  1.00  0.00      SOLV H
ATOM   4940  H2  TIP3   79       9.167   6.085  10.347  1.00  0.00      SOLV H
ATOM   4941  OH2 TIP3   80       4.537   2.944   6.147  1.00  0.00      SOLV O
ATOM   4942  H1  TIP3   80       4.032   2.155   6.424  1.00  0.00      SOLV H
ATOM   4943  H2  TIP3   80       5.133   2.598   5.471  1.00  0.00      SOLV H
ATOM   4944  OH2 TIP3   81       8.316   5.265  12.026  1.00  0.00      SOLV O
ATOM   4945  H1  TIP3   81       7.453   5.729  12.043  1.00  0.00      SOLV H
ATOM   4946  H2  TIP3   81       8.791   5.657  12.786  1.00  0.00      SOLV H
ATOM   4947  OH2 TIP3   82       8.838  11.177   3.848  1.00  0.00      SOLV O
ATOM   4948  H1  TIP3   82       8.105  10.694   3.400  1.00  0.00      SOLV H
ATOM   4949  H2  TIP3   82       8.407  11.387   4.713  1.00  0.00      SOLV H
ATOM   4950  OH2 TIP3   83      15.955  10.505  12.365  1.00  0.00      SOLV O
ATOM   4951  H1  TIP3   83      16.459  11.118  11.792  1.00  0.00      SOLV H
ATOM   4952  H2  TIP3   83      15.160  10.316  11.818  1.00  0.00      SOLV H
ATOM   4953  OH2 TIP3   84      12.700   3.825   1.906  1.00  0.00      SOLV O
ATOM   4954  H1  TIP3   84      11.769   3.845   1.610  1.00  0.00      SOLV H
ATOM   4955  H2  TIP3   84      12.843   4.722   2.255  1.00  0.00      SOLV H
ATOM   4956  OH2 TIP3   85      10.304  11.562  14.923  1.00  0.00      SOLV O
ATOM   4957  H1  TIP3   85      10.300  11.189  15.814  1.00  0.00      SOLV H
ATOM   4958  H2  TIP3   85      10.011  12.478  15.075  1.00  0.00      SOLV H
ATOM   4959  OH2 TIP3   86      13.245   5.933   3.716  1.00  0.00      SOLV O
ATOM   4960  H1  TIP3   86      14.138   5.808   4.090  1.00  0.00      SOLV H
ATOM   4961  H2  TIP3   86      13.303   6.832   3.331  1.00  0.00      SOLV H
ATOM   4962  OH2 TIP3   87       4.104  10.628   9.477  1.00  0.00      SOLV O
ATOM   4963  H1  TIP3   87       4.666  10.482   8.689  1.00  0.00      SOLV H
ATOM   4964  H2  TIP3   87       4.367   9.887  10.047  1.00  0.00      SOLV H
ATOM   4965  OH2 TIP3   88      10.967  12.679   3.044  1.00  0.00      SOLV O
ATOM   4966  H1  TIP3   88      10.608  13.593   3.163  1.00  0.00      SOLV H
ATOM   4967  H2  TIP3   88      10.193  12.144   3.335  1.00  0.00      SOLV H
ATOM   4968  OH2 TIP3   89       1.304   9.079  15.100  1.00  0.00      SOLV O
ATOM   4969  H1  TIP3   89       1.572   8.934  16.030  1.00  0.00      SOLV H
ATOM   4970  H2  TIP3   89       0.604   8.401  15.024  1.00  0.00      SOLV H
ATOM   4971  OH2 TIP3   90       8.200   8.655  16.981  1.00  0.00      SOLV O
ATOM   4972  H1  TIP3   90       7.639   8.288  16.280  1.00  0.00      SOLV H
ATOM   4973  H2  TIP3   90       9.043   8.180  16.824  1.00  0.00      SOLV H
ATOM   4974  OH2 TIP3   91      12.444  13.954  14.909  1.00  0.00      SOLV O
ATOM   4975  H1  TIP3   91      11.484  14.088  14.815  1.00  0.00      SOLV H
ATOM   4976  H2  TIP3   91      12.573  14.236  15.840  1.00  0.00      SOLV H
ATOM   4977  OH2 TIP3   92      18.030   6.407   3.342  1.00  0.00      SOLV O
ATOM   4978  H1  TIP3   92      17.553   6.295   2.494  1.00  0.00      SOLV H
ATOM   4979  H2  TIP3   92      18.279   7.347   3.240  1.00  0.00      SOLV H
ATOM   4980  OH2 TIP3   93      18.406  12.131  16.122  1.00  0.00      SOLV O
ATOM   4981  H1  TIP3   93      17.486  12.256  15.795  1.00  0.00      SOLV H
ATOM   4982  H2  TIP3   93      18.860  11.950  15.268  1.00  0.00      SOLV H
ATOM   4983  OH2 TIP3   94      16.666  14.948   3.848  1.00  0.00      SOLV O
ATOM   4984  H1  TIP3   94      16.028  14.286   4.151  1.00  0.00      SOLV H
ATOM   4985  H2  TIP3   94      16.846  14.675   2.928  1.00  0.00      SOLV H
ATOM   4986  OH2 TIP3   95      13.787   9.820  10.688  1.00  0.00      SOLV O
ATOM   4987  H1  TIP3   95      12.820   9.735  10.568  1.00  0.00      SOLV H
ATOM   4988  H2  TIP3   95      14.098   9.057  10.163  1.00  0.00      SOLV H
ATOM   4989  OH2 TIP3   96       6.479  14.143   6.942  1.00  0.00      SOLV O
ATOM   4990  H1  TIP3   96       6.679  15.034   6.594  1.00  0.00      SOLV H
ATOM   4991  H2  TIP3   96       5.520  14.114   6.850  1.00  0.00      SOLV H
ATOM   4992  OH2 TIP3   97       2.063   8.877   1.681  1.00  0.00      SOLV O
ATOM   4993  H1  TIP3   97       2.766   9.504   1.944  1.00  0.00      SOLV H
ATOM   4994  H2  TIP3   97       1.338   9.204   2.222  1.00  0.00      SOLV H
ATOM   4995  OH2 TIP3   98       7.560  11.723   6.144  1.00  0.00      SOLV O
ATOM   4996  H1  TIP3   98       7.292  12.614   6.447  1.00  0.00      SOLV H
ATOM   4997  H2  TIP3   98       6.925  11.156   6.622  1.00  0.00      SOLV H
ATOM   4998  OH2 TIP3   99       8.235  15.997  12.782  1.00  0.00      SOLV O
ATOM   4999  H1  TIP3   99       8.872  16.716  12.594  1.00  0.00      SOLV H
ATOM   5000  H2  TIP3   99       8.769  15.411  13.342  1.00  0.00      SOLV H
ATOM   5001  OH2 TIP3  100       6.379  16.893   5.900  1.00  0.00      SOLV O
ATOM   5002  H1  TIP3  100       5.456  17.039   6.187  1.00  0.00      SOLV H
ATOM   5003  H2  TIP3  100       6.810  17.711   6.234  1.00  0.00      SOLV H
ATOM   5004  OH2 TIP3  101      11.457  11.834  12.471  1.00  0.00      SOLV O
ATOM   5005  H1  TIP3  101      11.084  11.673  13.368  1.00  0.00      SOLV H
ATOM   5006  H2  TIP3  101      12.176  11.190  12.448  1.00  0.00      SOLV H
ATOM   5007  OH2 TIP3  102      13.777  12.670   1.776  1.00  0.00      SOLV O
ATOM   5008  H1  TIP3  102      14.221  12.381   2.603  1.00  0.00      SOLV H
ATOM   5009  H2  TIP3  102      12.874  12.827   2.098  1.00  0.00      SOLV H
ATOM   5010  OH2 TIP3  103      14.461  16.343  14.750  1.00  0.00      SOLV O
ATOM   5011  H1  TIP3  103      13.628  15.970  14.400  1.00  0.00      SOLV H
ATOM   5012  H2  TIP3  103      14.568  17.134  14.177  1.00  0.00      SOLV H
ATOM   5013  OH2 TIP3  104      18.634  17.302   1.978  1.00  0.00      SOLV O
ATOM   5014  H1  TIP3  104      19.184  18.064   2.274  1.00  0.00      SOLV H
ATOM   5015  H2  TIP3  104      17.744  17.687   2.132  1.00  0.00      SOLV H
ATOM   5016  OH2 TIP3  105       2.452   3.573  14.162  1.00  0.00      SOLV O
ATOM   5017  H1  TIP3  105       1.662   3.172  13.744  1.00  0.00      SOLV H
ATOM   5018  H2  TIP3  105       2.539   2.977  14.927  1.00  0.00      SOLV H
ATOM   5019  OH2 TIP3  106      15.100  11.476   3.808  1.00  0.00      SOLV O
ATOM   5020  H1  TIP3  106      14.712  10.794   4.391  1.00  0.00      SOLV H
ATOM   5021  H2  TIP3  106      16.049  11.390   4.034  1.00  0.00      SOLV H
ATOM   5022  OH2 TIP3  107       1.892  15.374  12.820  1.00  0.00      SOLV O
ATOM   5023  H1  TIP3  107       2.358  14.565  13.105  1.00  0.00      SOLV H
ATOM   5024  H2  TIP3  107       2.318  16.038  13.383  1.00  0.00      SOLV H
ATOM   5025  OH2 TIP3  108       7.989  14.076   0.016  1.00  0.00      SOLV O
ATOM   5026  H1  TIP3  108       8.585  13.309  -0.013  1.00  0.00      SOLV H
ATOM   5027  H2  TIP3  108       7.353  13.827   0.710  1.00  0.00      SOLV H
ATOM   5028  OH2 TIP3  109       6.781  13.714   2.575  1.00  0.00      SOLV O
ATOM   5029  H1  TIP3  109       7.351  13.177   3.140  1.00  0.00      SOLV H
ATOM   5030  H2  TIP3  109       6.994  14.623   2.879  1.00  0.00      SOLV H
ATOM   5031  OH2 TIP3  110       3.489  10.797   3.053  1.00  0.00      SOLV O
ATOM   5032  H1  TIP3  110       2.789  11.222   3.602  1.00  0.00      SOLV H
ATOM   5033  H2  TIP3  110       3.831  11.591   2.596  1.00  0.00      SOLV H
ATOM   5034  OH2 TIP3  111      11.554   3.592  13.240  1.00  0.00      SOLV O
ATOM   5035  H1  TIP3  111      12.225   3.783  13.921  1.00  0.00      SOLV H
ATOM   5036  H2  TIP3  111      11.005   2.891  13.658  1.00  0.00      SOLV H
ATOM   5037  OH2 TIP3  112      12.025   3.137   4.596  1.00  0.00      SOLV O
ATOM   5038  H1  TIP3  112      12.226   3.456   3.694  1.00  0.00      SOLV H
ATOM   5039  H2  TIP3  112      12.422   3.837   5.155  1.00  0.00      SOLV H
ATOM   5040  OH2 TIP3  113       9.845  15.100   3.211  1.00  0.00      SOLV O
ATOM   5041  H1  TIP3  113       8.999  15.542   3.423  1.00  0.00      SOLV H
ATOM   5042  H2  TIP3  113      10.020  15.456   2.317  1.00  0.00      SOLV H
ATOM   5043  OH2 TIP3  114       9.185   4.919   5.276  1.00  0.00      SOLV O
ATOM   5044  H1  TIP3  114       9.917   5.558   5.417  1.00  0.00      SOLV H
ATOM   5045  H2  TIP3  114       8.945   4.700   6.202  1.00  0.00      SOLV H
ATOM   5046  OH2 TIP3  115       9.960   5.968  14.230  1.00  0.00      SOLV O
ATOM   5047  H1  TIP3  115      10.066   6.273  15.156  1.00  0.00      SOLV H
ATOM   5048  H2  TIP3  115      10.357   5.083  14.254  1.00  0.00      SOLV H
ATOM   5049  OH2 TIP3  116      10.242   1.945   6.259  1.00  0.00      SOLV O
ATOM   5050  H1  TIP3  116      10.006   2.727   6.789  1.00  0.00      SOLV H
ATOM   5051  H2  TIP3  116      10.911   2.331   5.650  1.00  0.00      SOLV H
ATOM   5052  OH2 TIP3  117       7.370  16.239   3.422  1.00  0.00      SOLV O
ATOM   5053  H1  TIP3  117       7.258  17.038   2.865  1.00  0.00      SOLV H
ATOM   5054  H2  TIP3  117       6.980  16.524   4.278  1.00  0.00      SOLV H
ATOM   5055  OH2 TIP3  118       5.829   3.163   2.904  1.00  0.00      SOLV O
ATOM   5056  H1  TIP3  118       5.765   4.027   3.357  1.00  0.00      SOLV H
ATOM   5057  H2  TIP3  118       6.730   2.904   3.189  1.00  0.00      SOLV H
ATOM   5058  OH2 TIP3  119      15.946   3.865  15.350  1.00  0.00      SOLV O
ATOM   5059  H1  TIP3  119      14.985   4.040  15.241  1.00  0.00      SOLV H
ATOM   5060  H2  TIP3  119      16.134   3.524  14.462  1.00  0.00      SOLV H
ATOM   5061  OH2 TIP3  120      14.574   7.507   9.199  1.00  0.00      SOLV O
ATOM   5062  H1  TIP3  120      13.713   7.085   9.034  1.00  0.00      SOLV H
ATOM   5063  H2  TIP3  120      15.037   6.830   9.737  1.00  0.00      SOLV H
[truncated: 3,693,176 more chars]
