# Supplementary material for: Integrated network pharmacology and bioinformatics analysis reveals multi-target mechanisms of HeJie Shengfa Decoction against alopecia areata
Source: PeerJ. 2026 Jul 14;14:e21006. doi: 10.7717/peerj.21006 (PMC13378497; doi:10.7717/peerj.21006)
Supplement: Supplemental Information 5 — Input files for the first molecular dynamics simulation, including the structural and parameter files used in the initial molecular dynamics setup. [file peerj-14-21006-s005.zip]

Archive with 4 entries (3 files):
- First molecular dynamics simulation/
- First molecular dynamics simulation/complex.pdb
- First molecular dynamics simulation/complex7.pdb
- First molecular dynamics simulation/ligand.mol2
