# Supplementary material for: Integrated network pharmacology and bioinformatics analysis reveals multi-target mechanisms of HeJie Shengfa Decoction against alopecia areata
Source: PeerJ. 2026 Jul 14;14:e21006. doi: 10.7717/peerj.21006 (PMC13378497; doi:10.7717/peerj.21006)
Supplement: Supplemental Information 5 — Input files for the first molecular dynamics simulation, including the structural and parameter files used in the initial molecular dynamics setup. [file peerj-14-21006-s005.zip › First molecular dynamics simulation/complex.pdb]

ATOM      1  N   PRO A 566      23.823 -16.283 -14.772  1.00 63.91           N  
ANISOU    1  N   PRO A 566     8404   8272   7609  -1199  -1604   -392       N  
ATOM      2  CA  PRO A 566      22.853 -16.625 -15.816  1.00 62.66           C  
ANISOU    2  CA  PRO A 566     8299   8003   7505  -1128  -1388   -280       C  
ATOM      3  C   PRO A 566      23.332 -16.134 -17.133  1.00 66.24           C  
ANISOU    3  C   PRO A 566     8472   8626   8069  -1243  -1210   -355       C  
ATOM      4  O   PRO A 566      23.128 -16.835 -18.139  1.00 65.61           O  
ANISOU    4  O   PRO A 566     8284   8574   8070  -1108  -1136   -337       O  
ATOM      5  CB  PRO A 566      21.560 -15.898 -15.385  1.00 58.73           C  
ANISOU    5  CB  PRO A 566     8159   7243   6912  -1255  -1210   -131       C  
ATOM      6  CG  PRO A 566      22.027 -14.744 -14.542  1.00 64.61           C  
ANISOU    6  CG  PRO A 566     8967   8006   7577  -1489  -1233   -183       C  
ATOM      7  CD  PRO A 566      23.295 -15.265 -13.838  1.00 67.54           C  
ANISOU    7  CD  PRO A 566     9154   8566   7942  -1403  -1541   -327       C  
ATOM      8  N   THR A 567      24.014 -14.973 -17.187  1.00 70.71           N  
ANISOU    8  N   THR A 567     8922   9308   8638  -1497  -1129   -452       N  
ATOM      9  CA  THR A 567      24.427 -14.518 -18.524  1.00 73.93           C  
ANISOU    9  CA  THR A 567     9101   9850   9139  -1616   -920   -523       C  
ATOM     10  C   THR A 567      25.521 -15.380 -19.143  1.00 78.49           C  
ANISOU   10  C   THR A 567     9305  10671   9847  -1483  -1033   -679       C  
ATOM     11  O   THR A 567      25.657 -15.376 -20.391  1.00 76.79           O  
ANISOU   11  O   THR A 567     8934  10531   9712  -1510   -854   -711       O  
ATOM     12  CB  THR A 567      24.939 -13.083 -18.488  1.00 68.89           C  
ANISOU   12  CB  THR A 567     8437   9268   8470  -1938   -773   -608       C  
ATOM     13  CG2 THR A 567      23.869 -12.145 -17.872  1.00 66.46           C  
ANISOU   13  CG2 THR A 567     8509   8710   8033  -2074   -643   -457       C  
ATOM     14  OG1 THR A 567      26.143 -13.053 -17.695  1.00 65.89           O  
ANISOU   14  OG1 THR A 567     7846   9082   8109  -1994   -987   -787       O  
ATOM     15  N   GLN A 568      26.355 -16.030 -18.321  1.00 80.10           N  
ANISOU   15  N   GLN A 568     9363  11004  10070  -1351  -1319   -788       N  
ATOM     16  CA  GLN A 568      27.397 -16.911 -18.835  1.00 79.84           C  
ANISOU   16  CA  GLN A 568     8966  11200  10169  -1188  -1448   -945       C  
ATOM     17  C   GLN A 568      26.845 -18.258 -19.271  1.00 77.00           C  
ANISOU   17  C   GLN A 568     8659  10757   9841   -887  -1494   -847       C  
ATOM     18  O   GLN A 568      27.545 -19.007 -19.958  1.00 80.31           O  
ANISOU   18  O   GLN A 568     8798  11338  10378   -747  -1536   -954       O  
ATOM     19  CB  GLN A 568      28.480 -17.122 -17.772  1.00 86.47           C  
ANISOU   19  CB  GLN A 568     9631  12210  11012  -1125  -1764  -1105       C  
ATOM     20  CG  GLN A 568      29.105 -15.826 -17.285  1.00 91.34           C  
ANISOU   20  CG  GLN A 568    10173  12930  11600  -1437  -1733  -1233       C  
ATOM     21  CD  GLN A 568      29.863 -16.002 -15.987  1.00 97.82           C  
ANISOU   21  CD  GLN A 568    10932  13861  12372  -1363  -2078  -1350       C  
ATOM     22  NE2 GLN A 568      30.308 -14.892 -15.415  1.00101.49           N  
ANISOU   22  NE2 GLN A 568    11376  14396  12791  -1639  -2068  -1455       N  
ATOM     23  OE1 GLN A 568      30.045 -17.122 -15.498  1.00 99.55           O  
ANISOU   23  OE1 GLN A 568    11141  14098  12587  -1058  -2353  -1348       O  
ATOM     24  N   LEU A 569      25.611 -18.572 -18.894  1.00 75.74           N  
ANISOU   24  N   LEU A 569     8849  10346   9582   -796  -1470   -659       N  
ATOM     25  CA  LEU A 569      24.984 -19.818 -19.317  1.00 73.21           C  
ANISOU   25  CA  LEU A 569     8608   9927   9283   -540  -1480   -569       C  
ATOM     26  C   LEU A 569      24.821 -19.839 -20.836  1.00 71.10           C  
ANISOU   26  C   LEU A 569     8193   9714   9108   -575  -1243   -572       C  
ATOM     27  O   LEU A 569      24.634 -18.789 -21.459  1.00 70.47           O  
ANISOU   27  O   LEU A 569     8114   9635   9025   -800  -1025   -561       O  
ATOM     28  CB  LEU A 569      23.620 -19.983 -18.646  1.00 68.96           C  
ANISOU   28  CB  LEU A 569     8474   9103   8623   -495  -1451   -388       C  
ATOM     29  CG  LEU A 569      23.641 -20.425 -17.191  1.00 69.74           C  
ANISOU   29  CG  LEU A 569     8787   9099   8614   -376  -1696   -365       C  
ATOM     30  CD1 LEU A 569      22.232 -20.576 -16.671  1.00 62.15           C  
ANISOU   30  CD1 LEU A 569     8221   7846   7548   -360  -1605   -200       C  
ATOM     31  CD2 LEU A 569      24.411 -21.728 -17.066  1.00 72.56           C  
ANISOU   31  CD2 LEU A 569     9005   9555   9010    -88  -1933   -444       C  
ATOM     32  N   PRO A 570      24.892 -21.007 -21.465  1.00 71.62           N  
ANISOU   32  N   PRO A 570     8153   9815   9246   -356  -1274   -586       N  
ATOM     33  CA  PRO A 570      24.785 -21.071 -22.927  1.00 71.83           C  
ANISOU   33  CA  PRO A 570     8044   9898   9351   -386  -1055   -597       C  
ATOM     34  C   PRO A 570      23.372 -21.420 -23.379  1.00 63.60           C  
ANISOU   34  C   PRO A 570     7262   8647   8254   -325   -916   -435       C  
ATOM     35  O   PRO A 570      22.665 -22.213 -22.752  1.00 65.50           O  
ANISOU   35  O   PRO A 570     7711   8733   8443   -165  -1010   -349       O  
ATOM     36  CB  PRO A 570      25.784 -22.183 -23.281  1.00 73.54           C  
ANISOU   36  CB  PRO A 570     7974  10286   9683   -176  -1186   -730       C  
ATOM     37  CG  PRO A 570      25.699 -23.120 -22.102  1.00 73.18           C  
ANISOU   37  CG  PRO A 570     8078  10148   9579     62  -1449   -691       C  
ATOM     38  CD  PRO A 570      25.343 -22.281 -20.882  1.00 72.56           C  
ANISOU   38  CD  PRO A 570     8232   9958   9379    -72  -1525   -626       C  
ATOM     39  N   TYR A 571      22.935 -20.810 -24.482  1.00 55.31           N  
ANISOU   39  N   TYR A 571     6214   7590   7210   -459   -684   -402       N  
ATOM     40  CA  TYR A 571      21.624 -21.137 -25.029  1.00 46.35           C  
ANISOU   40  CA  TYR A 571     5285   6292   6036   -395   -561   -275       C  
ATOM     41  C   TYR A 571      21.781 -22.251 -26.058  1.00 43.04           C  
ANISOU   41  C   TYR A 571     4717   5943   5692   -232   -533   -319       C  
ATOM     42  O   TYR A 571      22.579 -22.137 -26.996  1.00 44.01           O  
ANISOU   42  O   TYR A 571     4616   6224   5884   -284   -447   -416       O  
ATOM     43  CB  TYR A 571      20.929 -19.916 -25.644  1.00 45.88           C  
ANISOU   43  CB  TYR A 571     5351   6163   5919   -590   -348   -203       C  
ATOM     44  CG  TYR A 571      19.738 -20.309 -26.502  1.00 46.16           C  
ANISOU   44  CG  TYR A 571     5516   6088   5934   -507   -229   -112       C  
ATOM     45  CD1 TYR A 571      18.625 -20.918 -25.938  1.00 40.35           C  
ANISOU   45  CD1 TYR A 571     4981   5186   5165   -389   -277    -25       C  
ATOM     46  CD2 TYR A 571      19.740 -20.096 -27.878  1.00 42.36           C  
ANISOU   46  CD2 TYR A 571     4958   5671   5464   -550    -66   -129       C  
ATOM     47  CE1 TYR A 571      17.544 -21.308 -26.711  1.00 38.28           C  
ANISOU   47  CE1 TYR A 571     4807   4843   4896   -318   -177     30       C  
ATOM     48  CE2 TYR A 571      18.660 -20.482 -28.660  1.00 42.65           C  
ANISOU   48  CE2 TYR A 571     5105   5624   5477   -464     17    -59       C  
ATOM     49  CZ  TYR A 571      17.563 -21.087 -28.066  1.00 41.13           C  
ANISOU   49  CZ  TYR A 571     5079   5284   5266   -349    -44     14       C  
ATOM     50  OH  TYR A 571      16.483 -21.480 -28.819  1.00 39.18           O  
ANISOU   50  OH  TYR A 571     4914   4969   5003   -272     31     57       O  
ATOM     51  N   ASN A 572      21.038 -23.334 -25.866  1.00 40.77           N  
ANISOU   51  N   ASN A 572     4567   5534   5391    -48   -589   -258       N  
ATOM     52  CA  ASN A 572      21.066 -24.475 -26.773  1.00 44.68           C  
ANISOU   52  CA  ASN A 572     4963   6068   5946    112   -558   -293       C  
ATOM     53  C   ASN A 572      19.974 -24.332 -27.819  1.00 49.94           C  
ANISOU   53  C   ASN A 572     5735   6658   6582     63   -369   -223       C  
ATOM     54  O   ASN A 572      18.796 -24.191 -27.478  1.00 50.79           O  
ANISOU   54  O   ASN A 572     6067   6605   6627     50   -335   -127       O  
ATOM     55  CB  ASN A 572      20.890 -25.802 -26.039  1.00 45.79           C  
ANISOU   55  CB  ASN A 572     5209   6109   6078    339   -708   -279       C  
ATOM     56  CG  ASN A 572      21.419 -26.980 -26.852  1.00 51.53           C  
ANISOU   56  CG  ASN A 572     5769   6923   6885    514   -711   -357       C  
ATOM     57  ND2 ASN A 572      22.391 -27.685 -26.301  1.00 57.08           N  
ANISOU   57  ND2 ASN A 572     6358   7698   7630    679   -888   -434       N  
ATOM     58  OD1 ASN A 572      20.978 -27.231 -27.972  1.00 50.03           O  
ANISOU   58  OD1 ASN A 572     5555   6740   6716    506   -559   -352       O  
ATOM     59  N   GLU A 573      20.372 -24.403 -29.091  1.00 50.11           N  
ANISOU   59  N   GLU A 573     5593   6796   6650     44   -251   -282       N  
ATOM     60  CA  GLU A 573      19.476 -24.267 -30.223  1.00 45.44           C  
ANISOU   60  CA  GLU A 573     5083   6160   6021      8    -88   -232       C  
ATOM     61  C   GLU A 573      18.471 -25.410 -30.361  1.00 42.96           C  
ANISOU   61  C   GLU A 573     4891   5734   5699    164    -97   -193       C  
ATOM     62  O   GLU A 573      17.541 -25.268 -31.162  1.00 41.04           O  
ANISOU   62  O   GLU A 573     4736   5443   5414    138     14   -152       O  
ATOM     63  CB  GLU A 573      20.325 -24.120 -31.495  1.00 49.51           C  
ANISOU   63  CB  GLU A 573     5402   6831   6579    -52     36   -321       C  
ATOM     64  CG  GLU A 573      21.281 -22.913 -31.461  1.00 62.02           C  
ANISOU   64  CG  GLU A 573     6875   8521   8169   -247     92   -380       C  
ATOM     65  CD  GLU A 573      20.888 -21.813 -32.443  1.00 69.77           C  
ANISOU   65  CD  GLU A 573     7963   9478   9069   -415    289   -339       C  
ATOM     66  OE1 GLU A 573      20.097 -22.099 -33.365  1.00 72.10           O  
ANISOU   66  OE1 GLU A 573     8357   9721   9318   -361    372   -290       O  
ATOM     67  OE2 GLU A 573      21.358 -20.665 -32.294  1.00 72.73           O1-
ANISOU   67  OE2 GLU A 573     8340   9880   9414   -598    359   -358       O1-
ATOM     68  N   LYS A 574      18.603 -26.515 -29.620  1.00 38.91           N  
ANISOU   68  N   LYS A 574     4399   5173   5214    322   -221   -212       N  
ATOM     69  CA  LYS A 574      17.559 -27.543 -29.635  1.00 36.44           C  
ANISOU   69  CA  LYS A 574     4240   4724   4882    438   -204   -180       C  
ATOM     70  C   LYS A 574      16.178 -26.969 -29.335  1.00 34.08           C  
ANISOU   70  C   LYS A 574     4149   4280   4518    354   -143    -97       C  
ATOM     71  O   LYS A 574      15.170 -27.555 -29.747  1.00 37.11           O  
ANISOU   71  O   LYS A 574     4622   4585   4891    397    -75    -91       O  
ATOM     72  CB  LYS A 574      17.869 -28.637 -28.606  1.00 39.46           C  
ANISOU   72  CB  LYS A 574     4690   5030   5273    604   -345   -197       C  
ATOM     73  CG  LYS A 574      17.870 -28.105 -27.191  1.00 42.06           C  
ANISOU   73  CG  LYS A 574     5157   5271   5553    567   -463   -149       C  
ATOM     74  CD  LYS A 574      18.556 -29.036 -26.226  1.00 46.29           C  
ANISOU   74  CD  LYS A 574     5734   5770   6085    742   -635   -178       C  
ATOM     75  CE  LYS A 574      17.655 -30.174 -25.815  1.00 47.16           C  
ANISOU   75  CE  LYS A 574     6092   5680   6147    863   -619   -147       C  
ATOM     76  NZ  LYS A 574      18.330 -31.083 -24.845  1.00 51.01           N1+
ANISOU   76  NZ  LYS A 574     6672   6105   6605   1055   -792   -166       N1+
ATOM     77  N   TRP A 575      16.115 -25.830 -28.632  1.00 31.16           N  
ANISOU   77  N   TRP A 575     3850   3879   4111    232   -161    -46       N  
ATOM     78  CA  TRP A 575      14.848 -25.173 -28.328  1.00 29.33           C  
ANISOU   78  CA  TRP A 575     3801   3513   3828    154    -98     26       C  
ATOM     79  C   TRP A 575      14.342 -24.333 -29.491  1.00 31.27           C  
ANISOU   79  C   TRP A 575     4021   3809   4050     71     26     47       C  
ATOM     80  O   TRP A 575      13.168 -23.949 -29.498  1.00 32.53           O  
ANISOU   80  O   TRP A 575     4308   3873   4180     47     82     89       O  
ATOM     81  CB  TRP A 575      15.001 -24.288 -27.066  1.00 31.21           C  
ANISOU   81  CB  TRP A 575     4147   3683   4029     60   -163     73       C  
ATOM     82  CG  TRP A 575      15.259 -25.085 -25.819  1.00 30.83           C  
ANISOU   82  CG  TRP A 575     4197   3546   3972    151   -293     66       C  
ATOM     83  CD1 TRP A 575      16.432 -25.172 -25.105  1.00 32.05           C  
ANISOU   83  CD1 TRP A 575     4282   3767   4128    183   -438     32       C  
ATOM     84  CD2 TRP A 575      14.334 -25.947 -25.169  1.00 27.58           C  
ANISOU   84  CD2 TRP A 575     3982   2958   3538    229   -292     82       C  
ATOM     85  CE2 TRP A 575      15.003 -26.534 -24.075  1.00 32.47           C  
ANISOU   85  CE2 TRP A 575     4682   3527   4129    315   -436     73       C  
ATOM     86  CE3 TRP A 575      13.012 -26.305 -25.424  1.00 28.79           C  
ANISOU   86  CE3 TRP A 575     4252   2995   3692    234   -179     89       C  
ATOM     87  NE1 TRP A 575      16.279 -26.038 -24.060  1.00 32.39           N  
ANISOU   87  NE1 TRP A 575     4493   3676   4136    295   -539     41       N  
ATOM     88  CZ2 TRP A 575      14.382 -27.441 -23.222  1.00 33.60           C  
ANISOU   88  CZ2 TRP A 575     5058   3480   4228    397   -452     84       C  
ATOM     89  CZ3 TRP A 575      12.399 -27.195 -24.588  1.00 34.06           C  
ANISOU   89  CZ3 TRP A 575     5116   3489   4336    295   -181     83       C  
ATOM     90  CH2 TRP A 575      13.084 -27.758 -23.488  1.00 32.53           C  
ANISOU   90  CH2 TRP A 575     5040   3222   4097    373   -309     86       C  
ATOM     91  N   GLU A 576      15.186 -24.047 -30.477  1.00 34.63           N  
ANISOU   91  N   GLU A 576     4295   4377   4484     35     74      9       N  
ATOM     92  CA  GLU A 576      14.842 -23.039 -31.468  1.00 31.96           C  
ANISOU   92  CA  GLU A 576     3983   4069   4093    -57    188     40       C  
ATOM     93  C   GLU A 576      13.621 -23.471 -32.275  1.00 34.79           C  
ANISOU   93  C   GLU A 576     4408   4382   4427     18    239     48       C  
ATOM     94  O   GLU A 576      13.507 -24.631 -32.667  1.00 36.59           O  
ANISOU   94  O   GLU A 576     4580   4630   4692    119    228     -3       O  
ATOM     95  CB  GLU A 576      16.048 -22.772 -32.376  1.00 34.66           C  
ANISOU   95  CB  GLU A 576     4165   4561   4443   -119    250    -19       C  
ATOM     96  CG  GLU A 576      15.905 -21.558 -33.227  1.00 35.04           C  
ANISOU   96  CG  GLU A 576     4286   4619   4410   -237    375     17       C  
ATOM     97  CD  GLU A 576      15.949 -20.263 -32.426  1.00 35.60           C  
ANISOU   97  CD  GLU A 576     4464   4627   4435   -372    388     72       C  
ATOM     98  OE1 GLU A 576      16.519 -20.257 -31.308  1.00 36.73           O  
ANISOU   98  OE1 GLU A 576     4564   4772   4621   -406    301     55       O  
ATOM     99  OE2 GLU A 576      15.392 -19.249 -32.910  1.00 37.57           O1-
ANISOU   99  OE2 GLU A 576     4858   4820   4597   -437    480    132       O1-
ATOM    100  N   PHE A 577      12.694 -22.533 -32.487  1.00 38.66           N  
ANISOU  100  N   PHE A 577     5021   4810   4857    -26    289    106       N  
ATOM    101  CA  PHE A 577      11.417 -22.736 -33.151  1.00 34.71           C  
ANISOU  101  CA  PHE A 577     4584   4272   4333     44    316    105       C  
ATOM    102  C   PHE A 577      11.205 -21.595 -34.141  1.00 35.78           C  
ANISOU  102  C   PHE A 577     4785   4434   4375      2    386    147       C  
ATOM    103  O   PHE A 577      11.628 -20.461 -33.869  1.00 35.64           O  
ANISOU  103  O   PHE A 577     4835   4395   4312    -97    421    200       O  
ATOM    104  CB  PHE A 577      10.260 -22.809 -32.111  1.00 29.76           C  
ANISOU  104  CB  PHE A 577     4067   3508   3733     67    286    122       C  
ATOM    105  CG  PHE A 577       8.929 -23.228 -32.693  1.00 31.02           C  
ANISOU  105  CG  PHE A 577     4245   3644   3896    144    303     81       C  
ATOM    106  CD1 PHE A 577       8.713 -24.535 -33.113  1.00 35.43           C  
ANISOU  106  CD1 PHE A 577     4732   4233   4495    218    300      1       C  
ATOM    107  CD2 PHE A 577       7.898 -22.311 -32.833  1.00 27.91           C  
ANISOU  107  CD2 PHE A 577     3935   3202   3468    146    322    112       C  
ATOM    108  CE1 PHE A 577       7.492 -24.911 -33.682  1.00 32.27           C  
ANISOU  108  CE1 PHE A 577     4330   3830   4101    273    316    -61       C  
ATOM    109  CE2 PHE A 577       6.677 -22.684 -33.379  1.00 24.61           C  
ANISOU  109  CE2 PHE A 577     3503   2786   3063    224    322     50       C  
ATOM    110  CZ  PHE A 577       6.477 -23.978 -33.816  1.00 27.61           C  
ANISOU  110  CZ  PHE A 577     3796   3210   3483    278    319    -42       C  
ATOM    111  N   PRO A 578      10.618 -21.863 -35.317  1.00 34.77           N  
ANISOU  111  N   PRO A 578     4657   4350   4204     72    408    122       N  
ATOM    112  CA  PRO A 578      10.435 -20.785 -36.308  1.00 32.34           C  
ANISOU  112  CA  PRO A 578     4454   4053   3780     52    466    167       C  
ATOM    113  C   PRO A 578       9.299 -19.852 -35.907  1.00 30.02           C  
ANISOU  113  C   PRO A 578     4303   3657   3448     77    447    227       C  
ATOM    114  O   PRO A 578       8.146 -20.274 -35.806  1.00 35.55           O  
ANISOU  114  O   PRO A 578     4999   4325   4182    169    396    196       O  
ATOM    115  CB  PRO A 578      10.107 -21.534 -37.614  1.00 32.34           C  
ANISOU  115  CB  PRO A 578     4414   4131   3743    139    470    109       C  
ATOM    116  CG  PRO A 578      10.374 -22.970 -37.364  1.00 34.42           C  
ANISOU  116  CG  PRO A 578     4535   4435   4109    180    440     32       C  
ATOM    117  CD  PRO A 578      10.300 -23.191 -35.872  1.00 31.60           C  
ANISOU  117  CD  PRO A 578     4168   3995   3843    165    389     43       C  
ATOM    118  N   ARG A 579       9.622 -18.562 -35.744  1.00 29.43           N  
ANISOU  118  N   ARG A 579     4353   3530   3300     -6    502    300       N  
ATOM    119  CA  ARG A 579       8.632 -17.596 -35.259  1.00 33.83           C  
ANISOU  119  CA  ARG A 579     5055   3974   3824     20    494    361       C  
ATOM    120  C   ARG A 579       7.419 -17.486 -36.179  1.00 30.66           C  
ANISOU  120  C   ARG A 579     4715   3573   3362    166    455    354       C  
ATOM    121  O   ARG A 579       6.319 -17.175 -35.704  1.00 28.85           O  
ANISOU  121  O   ARG A 579     4531   3270   3159    236    416    360       O  
ATOM    122  CB  ARG A 579       9.284 -16.217 -35.058  1.00 33.74           C  
ANISOU  122  CB  ARG A 579     5191   3902   3727   -102    580    438       C  
ATOM    123  CG  ARG A 579       9.622 -15.498 -36.351  1.00 39.17           C  
ANISOU  123  CG  ARG A 579     6004   4612   4269   -112    662    468       C  
ATOM    124  CD  ARG A 579      10.494 -14.260 -36.126  1.00 40.56           C  
ANISOU  124  CD  ARG A 579     6319   4728   4365   -276    783    521       C  
ATOM    125  NE  ARG A 579      11.675 -14.553 -35.326  1.00 39.76           N  
ANISOU  125  NE  ARG A 579     6070   4682   4354   -426    802    475       N  
ATOM    126  CZ  ARG A 579      11.842 -14.126 -34.078  1.00 40.42           C  
ANISOU  126  CZ  ARG A 579     6167   4705   4487   -517    792    495       C  
ATOM    127  NH1 ARG A 579      10.912 -13.383 -33.510  1.00 38.22           N1+
ANISOU  127  NH1 ARG A 579     6047   4298   4179   -484    786    563       N1+
ATOM    128  NH2 ARG A 579      12.938 -14.436 -33.404  1.00 39.43           N  
ANISOU  128  NH2 ARG A 579     5898   4648   4437   -636    784    440       N  
ATOM    129  N   ASN A 580       7.585 -17.764 -37.476  1.00 30.27           N  
ANISOU  129  N   ASN A 580     4661   3608   3233    216    461    328       N  
ATOM    130  CA  ASN A 580       6.467 -17.760 -38.409  1.00 34.62           C  
ANISOU  130  CA  ASN A 580     5258   4180   3715    368    395    305       C  
ATOM    131  C   ASN A 580       5.494 -18.896 -38.168  1.00 36.87           C  
ANISOU  131  C   ASN A 580     5387   4503   4118    456    311    204       C  
ATOM    132  O   ASN A 580       4.381 -18.856 -38.707  1.00 40.98           O  
ANISOU  132  O   ASN A 580     5917   5044   4611    585    238    163       O  
ATOM    133  CB  ASN A 580       6.953 -17.839 -39.857  1.00 39.59           C  
ANISOU  133  CB  ASN A 580     5942   4887   4215    388    425    297       C  
ATOM    134  CG  ASN A 580       7.363 -16.496 -40.397  1.00 48.07           C  
ANISOU  134  CG  ASN A 580     7250   5893   5122    352    506    390       C  
ATOM    135  ND2 ASN A 580       7.121 -16.279 -41.683  1.00 62.24           N  
ANISOU  135  ND2 ASN A 580     9180   7710   6761    441    496    396       N  
ATOM    136  OD1 ASN A 580       7.883 -15.653 -39.670  1.00 47.69           O  
ANISOU  136  OD1 ASN A 580     7283   5766   5072    242    582    452       O  
ATOM    137  N   ASN A 581       5.881 -19.897 -37.379  1.00 33.25           N  
ANISOU  137  N   ASN A 581     4795   4055   3785    391    320    155       N  
ATOM    138  CA  ASN A 581       4.989 -20.980 -36.997  1.00 29.59           C  
ANISOU  138  CA  ASN A 581     4212   3598   3434    444    274     53       C  
ATOM    139  C   ASN A 581       4.225 -20.702 -35.709  1.00 29.81           C  
ANISOU  139  C   ASN A 581     4260   3514   3552    429    273     53       C  
ATOM    140  O   ASN A 581       3.691 -21.645 -35.127  1.00 33.37           O  
ANISOU  140  O   ASN A 581     4630   3943   4106    428    272    -34       O  
ATOM    141  CB  ASN A 581       5.761 -22.303 -36.842  1.00 33.39           C  
ANISOU  141  CB  ASN A 581     4576   4123   3987    398    296     -6       C  
ATOM    142  CG  ASN A 581       6.278 -22.875 -38.178  1.00 44.23           C  
ANISOU  142  CG  ASN A 581     5901   5610   5293    426    305    -44       C  
ATOM    143  ND2 ASN A 581       7.079 -23.943 -38.096  1.00 45.49           N  
ANISOU  143  ND2 ASN A 581     5968   5806   5512    395    333    -88       N  
ATOM    144  OD1 ASN A 581       5.953 -22.376 -39.253  1.00 48.24           O  
ANISOU  144  OD1 ASN A 581     6470   6165   5694    483    287    -36       O  
ATOM    145  N   LEU A 582       4.153 -19.449 -35.251  1.00 25.69           N  
ANISOU  145  N   LEU A 582     3862   2909   2989    409    291    141       N  
ATOM    146  CA  LEU A 582       3.253 -19.066 -34.169  1.00 27.73           C  
ANISOU  146  CA  LEU A 582     4155   3057   3324    409    299    133       C  
ATOM    147  C   LEU A 582       2.177 -18.142 -34.717  1.00 31.91           C  
ANISOU  147  C   LEU A 582     4744   3576   3803    534    260    136       C  
ATOM    148  O   LEU A 582       2.483 -17.217 -35.474  1.00 33.59           O  
ANISOU  148  O   LEU A 582     5077   3799   3888    573    256    217       O  
ATOM    149  CB  LEU A 582       3.997 -18.358 -33.024  1.00 30.19           C  
ANISOU  149  CB  LEU A 582     4571   3264   3636    285    353    227       C  
ATOM    150  CG  LEU A 582       5.136 -19.113 -32.360  1.00 29.52           C  
ANISOU  150  CG  LEU A 582     4439   3187   3591    179    366    229       C  
ATOM    151  CD1 LEU A 582       6.082 -18.098 -31.772  1.00 26.14           C  
ANISOU  151  CD1 LEU A 582     4115   2708   3110     65    403    325       C  
ATOM    152  CD2 LEU A 582       4.599 -20.052 -31.306  1.00 29.75           C  
ANISOU  152  CD2 LEU A 582     4434   3142   3730    165    368    159       C  
ATOM    153  N   GLN A 583       0.925 -18.389 -34.318  1.00 33.73           N  
ANISOU  153  N   GLN A 583     4901   3781   4133    599    239     40       N  
ATOM    154  CA  GLN A 583      -0.217 -17.521 -34.606  1.00 34.64           C  
ANISOU  154  CA  GLN A 583     5049   3880   4234    737    192     21       C  
ATOM    155  C   GLN A 583      -0.718 -16.973 -33.272  1.00 34.49           C  
ANISOU  155  C   GLN A 583     5080   3718   4307    686    259     31       C  
ATOM    156  O   GLN A 583      -1.227 -17.725 -32.441  1.00 37.85           O  
ANISOU  156  O   GLN A 583     5413   4105   4863    629    301    -68       O  
ATOM    157  CB  GLN A 583      -1.325 -18.277 -35.344  1.00 32.35           C  
ANISOU  157  CB  GLN A 583     4592   3702   3998    860    108   -138       C  
ATOM    158  CG  GLN A 583      -2.440 -17.404 -35.899  1.00 32.46           C  
ANISOU  158  CG  GLN A 583     4618   3737   3979   1047     18   -170       C  
ATOM    159  CD  GLN A 583      -1.962 -16.529 -37.053  1.00 37.71           C  
ANISOU  159  CD  GLN A 583     5450   4433   4446   1152    -46    -53       C  
ATOM    160  NE2 GLN A 583      -2.900 -15.889 -37.727  1.00 39.58           N  
ANISOU  160  NE2 GLN A 583     5711   4702   4626   1351   -155    -84       N  
ATOM    161  OE1 GLN A 583      -0.779 -16.442 -37.340  1.00 37.29           O  
ANISOU  161  OE1 GLN A 583     5506   4371   4290   1058      5     54       O  
ATOM    162  N   PHE A 584      -0.577 -15.669 -33.072  1.00 32.29           N  
ANISOU  162  N   PHE A 584     4969   3348   3951    698    285    146       N  
ATOM    163  CA  PHE A 584      -0.809 -15.058 -31.765  1.00 31.79           C  
ANISOU  163  CA  PHE A 584     4992   3134   3954    621    369    178       C  
ATOM    164  C   PHE A 584      -2.284 -14.787 -31.519  1.00 36.41           C  
ANISOU  164  C   PHE A 584     5513   3681   4639    743    358     76       C  
ATOM    165  O   PHE A 584      -3.025 -14.420 -32.435  1.00 38.12           O  
ANISOU  165  O   PHE A 584     5696   3967   4822    924    271     38       O  
ATOM    166  CB  PHE A 584      -0.024 -13.752 -31.653  1.00 32.58           C  
ANISOU  166  CB  PHE A 584     5308   3144   3926    570    419    335       C  
ATOM    167  CG  PHE A 584       1.450 -13.955 -31.584  1.00 34.54           C  
ANISOU  167  CG  PHE A 584     5598   3416   4109    412    454    410       C  
ATOM    168  CD1 PHE A 584       2.046 -14.317 -30.383  1.00 32.87           C  
ANISOU  168  CD1 PHE A 584     5386   3142   3961    252    505    418       C  
ATOM    169  CD2 PHE A 584       2.247 -13.787 -32.702  1.00 34.53           C  
ANISOU  169  CD2 PHE A 584     5638   3500   3983    424    435    462       C  
ATOM    170  CE1 PHE A 584       3.399 -14.515 -30.304  1.00 31.18           C  
ANISOU  170  CE1 PHE A 584     5180   2968   3699    123    518    466       C  
ATOM    171  CE2 PHE A 584       3.619 -13.987 -32.615  1.00 34.21           C  
ANISOU  171  CE2 PHE A 584     5602   3492   3903    273    477    505       C  
ATOM    172  CZ  PHE A 584       4.186 -14.349 -31.413  1.00 33.75           C  
ANISOU  172  CZ  PHE A 584     5511   3390   3922    130    508    503       C  
ATOM    173  N   GLY A 585      -2.701 -14.933 -30.265  1.00 31.74           N  
ANISOU  173  N   GLY A 585     3633   4403   4024    236   -499    447       N  
ATOM    174  CA  GLY A 585      -4.031 -14.550 -29.842  1.00 32.92           C  
ANISOU  174  CA  GLY A 585     3602   4624   4282    283   -500    367       C  
ATOM    175  C   GLY A 585      -4.073 -13.416 -28.827  1.00 37.10           C  
ANISOU  175  C   GLY A 585     4114   5078   4906    352   -412    353       C  
ATOM    176  O   GLY A 585      -3.425 -12.387 -29.012  1.00 37.13           O  
ANISOU  176  O   GLY A 585     4219   4976   4913    450   -420    435       O  
ATOM    177  N   LYS A 586      -4.826 -13.585 -27.744  1.00 39.24           N  
ANISOU  177  N   LYS A 586     4267   5395   5249    282   -307    238       N  
ATOM    178  CA  LYS A 586      -4.994 -12.487 -26.804  1.00 38.08           C  
ANISOU  178  CA  LYS A 586     4080   5191   5196    350   -218    191       C  
ATOM    179  C   LYS A 586      -3.812 -12.419 -25.832  1.00 32.25           C  
ANISOU  179  C   LYS A 586     3516   4348   4389    268   -109    225       C  
ATOM    180  O   LYS A 586      -3.100 -13.399 -25.588  1.00 27.90           O  
ANISOU  180  O   LYS A 586     3084   3787   3731    144    -87    254       O  
ATOM    181  CB  LYS A 586      -6.314 -12.637 -26.035  1.00 48.83           C  
ANISOU  181  CB  LYS A 586     5228   6667   6658    299   -128     20       C  
ATOM    182  CG  LYS A 586      -6.274 -13.778 -25.007  1.00 52.54           C  
ANISOU  182  CG  LYS A 586     5754   7168   7042     62     27    -39       C  
ATOM    183  CD  LYS A 586      -7.631 -14.094 -24.392  1.00 57.09           C  
ANISOU  183  CD  LYS A 586     6115   7875   7700    -46    148   -225       C  
ATOM    184  CE  LYS A 586      -7.596 -15.496 -23.762  1.00 58.05           C  
ANISOU  184  CE  LYS A 586     6352   8007   7698   -310    276   -242       C  
ATOM    185  NZ  LYS A 586      -8.515 -15.642 -22.605  1.00 56.23           N1+
ANISOU  185  NZ  LYS A 586     6022   7853   7490   -480    493   -408       N1+
ATOM    186  N   THR A 587      -3.625 -11.251 -25.255  1.00 34.87           N  
ANISOU  186  N   THR A 587     3860   4598   4789    347    -52    206       N  
ATOM    187  CA  THR A 587      -2.565 -11.063 -24.285  1.00 37.85           C  
ANISOU  187  CA  THR A 587     4376   4896   5110    278     38    205       C  
ATOM    188  C   THR A 587      -2.993 -11.674 -22.954  1.00 38.08           C  
ANISOU  188  C   THR A 587     4387   4990   5091    139    164    101       C  
ATOM    189  O   THR A 587      -4.094 -11.413 -22.473  1.00 36.27           O  
ANISOU  189  O   THR A 587     4013   4826   4941    136    244    -12       O  
ATOM    190  CB  THR A 587      -2.236  -9.580 -24.163  1.00 40.64           C  
ANISOU  190  CB  THR A 587     4754   5130   5555    393     63    202       C  
ATOM    191  CG2 THR A 587      -1.194  -9.337 -23.050  1.00 35.30           C  
ANISOU  191  CG2 THR A 587     4189   4396   4826    311    156    157       C  
ATOM    192  OG1 THR A 587      -1.708  -9.142 -25.418  1.00 46.06           O  
ANISOU  192  OG1 THR A 587     5521   5740   6241    481    -35    322       O  
ATOM    193  N   LEU A 588      -2.132 -12.522 -22.388  1.00 37.85           N  
ANISOU  193  N   LEU A 588     4513   4943   4926     25    177    134       N  
ATOM    194  CA  LEU A 588      -2.463 -13.212 -21.144  1.00 36.40           C  
ANISOU  194  CA  LEU A 588     4386   4801   4644   -124    291     68       C  
ATOM    195  C   LEU A 588      -2.052 -12.395 -19.926  1.00 39.99           C  
ANISOU  195  C   LEU A 588     4903   5224   5067   -131    381     -2       C  
ATOM    196  O   LEU A 588      -2.650 -12.534 -18.859  1.00 37.08           O  
ANISOU  196  O   LEU A 588     4545   4907   4639   -239    513    -91       O  
ATOM    197  CB  LEU A 588      -1.798 -14.591 -21.115  1.00 34.61           C  
ANISOU  197  CB  LEU A 588     4331   4547   4270   -223    234    147       C  
ATOM    198  CG  LEU A 588      -2.231 -15.526 -22.253  1.00 35.86           C  
ANISOU  198  CG  LEU A 588     4438   4735   4450   -245    161    189       C  
ATOM    199  CD1 LEU A 588      -1.416 -16.825 -22.255  1.00 38.66           C  
ANISOU  199  CD1 LEU A 588     4983   5023   4681   -313     94    260       C  
ATOM    200  CD2 LEU A 588      -3.717 -15.812 -22.121  1.00 36.27           C  
ANISOU  200  CD2 LEU A 588     4340   4884   4555   -345    264     95       C  
ATOM    201  N   GLY A 589      -1.024 -11.567 -20.064  1.00 36.57           N  
ANISOU  201  N   GLY A 589     4518   4714   4663    -39    325     21       N  
ATOM    202  CA  GLY A 589      -0.578 -10.698 -18.993  1.00 33.17           C  
ANISOU  202  CA  GLY A 589     4133   4254   4217    -43    399    -69       C  
ATOM    203  C   GLY A 589       0.439  -9.721 -19.539  1.00 33.29           C  
ANISOU  203  C   GLY A 589     4160   4172   4315     54    339    -49       C  
ATOM    204  O   GLY A 589       1.138 -10.010 -20.515  1.00 34.43           O  
ANISOU  204  O   GLY A 589     4335   4285   4463     87    240     42       O  
ATOM    205  N   ALA A 590       0.510  -8.545 -18.929  1.00 31.36           N  
ANISOU  205  N   ALA A 590     3895   3878   4143     84    418   -150       N  
ATOM    206  CA  ALA A 590       1.427  -7.526 -19.425  1.00 33.90           C  
ANISOU  206  CA  ALA A 590     4239   4084   4557    145    395   -146       C  
ATOM    207  C   ALA A 590       2.033  -6.750 -18.263  1.00 39.44           C  
ANISOU  207  C   ALA A 590     4982   4760   5244    100    468   -290       C  
ATOM    208  O   ALA A 590       1.336  -6.353 -17.330  1.00 39.28           O  
ANISOU  208  O   ALA A 590     4930   4767   5229     83    570   -404       O  
ATOM    209  CB  ALA A 590       0.722  -6.555 -20.385  1.00 31.39           C  
ANISOU  209  CB  ALA A 590     3849   3668   4412    269    403   -106       C  
ATOM    210  N   GLY A 591       3.344  -6.520 -18.345  1.00 37.81           N  
ANISOU  210  N   GLY A 591     4832   4512   5023     74    423   -309       N  
ATOM    211  CA  GLY A 591       4.020  -5.559 -17.500  1.00 34.08           C  
ANISOU  211  CA  GLY A 591     4377   3996   4575     36    483   -463       C  
ATOM    212  C   GLY A 591       4.396  -4.291 -18.256  1.00 42.33           C  
ANISOU  212  C   GLY A 591     5415   4874   5797     67    540   -472       C  
ATOM    213  O   GLY A 591       3.854  -3.983 -19.323  1.00 41.86           O  
ANISOU  213  O   GLY A 591     5349   4719   5837    145    541   -354       O  
ATOM    214  N   ALA A 592       5.331  -3.553 -17.656  1.00 42.41           N  
ANISOU  214  N   ALA A 592     5442   4842   5830      0    583   -621       N  
ATOM    215  CA  ALA A 592       5.793  -2.300 -18.242  1.00 36.52           C  
ANISOU  215  CA  ALA A 592     4721   3909   5246    -12    667   -652       C  
ATOM    216  C   ALA A 592       6.561  -2.547 -19.529  1.00 40.67           C  
ANISOU  216  C   ALA A 592     5275   4394   5784    -39    627   -531       C  
ATOM    217  O   ALA A 592       6.360  -1.847 -20.532  1.00 37.88           O  
ANISOU  217  O   ALA A 592     4986   3876   5532     -8    679   -428       O  
ATOM    218  CB  ALA A 592       6.666  -1.547 -17.243  1.00 32.13           C  
ANISOU  218  CB  ALA A 592     4161   3338   4707   -112    729   -874       C  
ATOM    219  N   PHE A 593       7.458  -3.533 -19.517  1.00 38.84           N  
ANISOU  219  N   PHE A 593     5009   4305   5444    -93    534   -550       N  
ATOM    220  CA  PHE A 593       8.323  -3.773 -20.654  1.00 36.91           C  
ANISOU  220  CA  PHE A 593     4768   4045   5212   -141    521   -491       C  
ATOM    221  C   PHE A 593       8.186  -5.160 -21.240  1.00 32.74           C  
ANISOU  221  C   PHE A 593     4223   3641   4576    -91    399   -365       C  
ATOM    222  O   PHE A 593       8.909  -5.486 -22.187  1.00 32.95           O  
ANISOU  222  O   PHE A 593     4242   3678   4601   -131    390   -335       O  
ATOM    223  CB  PHE A 593       9.777  -3.505 -20.251  1.00 42.35           C  
ANISOU  223  CB  PHE A 593     5396   4772   5923   -260    540   -693       C  
ATOM    224  CG  PHE A 593       9.950  -2.224 -19.506  1.00 45.05           C  
ANISOU  224  CG  PHE A 593     5747   5005   6364   -329    656   -856       C  
ATOM    225  CD1 PHE A 593       9.608  -1.016 -20.092  1.00 46.12           C  
ANISOU  225  CD1 PHE A 593     5976   4914   6632   -352    802   -806       C  
ATOM    226  CD2 PHE A 593      10.445  -2.224 -18.214  1.00 46.96           C  
ANISOU  226  CD2 PHE A 593     5925   5359   6557   -366    610  -1062       C  
ATOM    227  CE1 PHE A 593       9.756   0.171 -19.394  1.00 49.88           C  
ANISOU  227  CE1 PHE A 593     6473   5262   7215   -419    918   -971       C  
ATOM    228  CE2 PHE A 593      10.611  -1.048 -17.524  1.00 45.86           C  
ANISOU  228  CE2 PHE A 593     5790   5124   6509   -441    722  -1239       C  
ATOM    229  CZ  PHE A 593      10.265   0.148 -18.104  1.00 49.90           C  
ANISOU  229  CZ  PHE A 593     6388   5397   7177   -472    884  -1200       C  
ATOM    230  N   GLY A 594       7.272  -5.970 -20.724  1.00 30.15           N  
ANISOU  230  N   GLY A 594     3893   3399   4162    -24    327   -306       N  
ATOM    231  CA  GLY A 594       7.079  -7.314 -21.225  1.00 26.52           C  
ANISOU  231  CA  GLY A 594     3433   3034   3608     11    220   -198       C  
ATOM    232  C   GLY A 594       5.613  -7.681 -21.200  1.00 29.45           C  
ANISOU  232  C   GLY A 594     3812   3423   3956     70    216    -93       C  
ATOM    233  O   GLY A 594       4.773  -6.952 -20.663  1.00 30.71           O  
ANISOU  233  O   GLY A 594     3958   3541   4168     95    291   -124       O  
ATOM    234  N   LYS A 595       5.320  -8.827 -21.801  1.00 28.13           N  
ANISOU  234  N   LYS A 595     3647   3319   3720     87    136      6       N  
ATOM    235  CA  LYS A 595       3.976  -9.373 -21.842  1.00 24.84           C  
ANISOU  235  CA  LYS A 595     3212   2944   3281    116    130     80       C  
ATOM    236  C   LYS A 595       4.060 -10.847 -22.213  1.00 25.80           C  
ANISOU  236  C   LYS A 595     3361   3137   3305     96     35    143       C  
ATOM    237  O   LYS A 595       5.073 -11.333 -22.722  1.00 27.17           O  
ANISOU  237  O   LYS A 595     3555   3316   3453     91    -30    143       O  
ATOM    238  CB  LYS A 595       3.079  -8.616 -22.832  1.00 26.88           C  
ANISOU  238  CB  LYS A 595     3429   3139   3644    190    157    158       C  
ATOM    239  CG  LYS A 595       3.479  -8.791 -24.283  1.00 33.44           C  
ANISOU  239  CG  LYS A 595     4289   3946   4468    208    102    261       C  
ATOM    240  CD  LYS A 595       2.623  -7.894 -25.170  1.00 37.58           C  
ANISOU  240  CD  LYS A 595     4816   4391   5073    304    103    345       C  
ATOM    241  CE  LYS A 595       3.068  -7.975 -26.622  1.00 35.38           C  
ANISOU  241  CE  LYS A 595     4611   4086   4746    305     59    455       C  
ATOM    242  NZ  LYS A 595       2.107  -7.214 -27.482  1.00 38.42           N1+
ANISOU  242  NZ  LYS A 595     5027   4398   5174    427     14    557       N1+
ATOM    243  N   VAL A 596       2.991 -11.564 -21.892  1.00 30.31           N  
ANISOU  243  N   VAL A 596     3927   3759   3829     75     40    171       N  
ATOM    244  CA  VAL A 596       2.817 -12.956 -22.274  1.00 25.78           C  
ANISOU  244  CA  VAL A 596     3390   3225   3179     42    -30    230       C  
ATOM    245  C   VAL A 596       1.565 -13.001 -23.119  1.00 26.80           C  
ANISOU  245  C   VAL A 596     3427   3387   3367     57    -15    278       C  
ATOM    246  O   VAL A 596       0.560 -12.380 -22.762  1.00 29.35           O  
ANISOU  246  O   VAL A 596     3670   3729   3752     69     57    240       O  
ATOM    247  CB  VAL A 596       2.687 -13.881 -21.055  1.00 36.82           C  
ANISOU  247  CB  VAL A 596     4896   4645   4449    -31    -29    210       C  
ATOM    248  CG1 VAL A 596       2.448 -15.315 -21.486  1.00 31.01           C  
ANISOU  248  CG1 VAL A 596     4224   3910   3649    -74    -90    274       C  
ATOM    249  CG2 VAL A 596       3.933 -13.817 -20.217  1.00 43.27           C  
ANISOU  249  CG2 VAL A 596     5803   5444   5195    -15    -89    154       C  
ATOM    250  N   VAL A 597       1.647 -13.677 -24.258  1.00 30.16           N  
ANISOU  250  N   VAL A 597     3848   3828   3783     66    -90    336       N  
ATOM    251  CA  VAL A 597       0.587 -13.708 -25.260  1.00 30.06           C  
ANISOU  251  CA  VAL A 597     3743   3863   3817     96   -116    372       C  
ATOM    252  C   VAL A 597       0.313 -15.172 -25.585  1.00 28.98           C  
ANISOU  252  C   VAL A 597     3627   3771   3615     19   -162    381       C  
ATOM    253  O   VAL A 597       1.249 -15.973 -25.701  1.00 33.08           O  
ANISOU  253  O   VAL A 597     4240   4256   4071     -5   -210    391       O  
ATOM    254  CB  VAL A 597       0.997 -12.895 -26.509  1.00 29.68           C  
ANISOU  254  CB  VAL A 597     3694   3780   3802    181   -161    434       C  
ATOM    255  CG1 VAL A 597      -0.088 -12.874 -27.594  1.00 26.48           C  
ANISOU  255  CG1 VAL A 597     3209   3432   3419    240   -230    475       C  
ATOM    256  CG2 VAL A 597       1.358 -11.473 -26.080  1.00 25.54           C  
ANISOU  256  CG2 VAL A 597     3187   3169   3348    233    -96    420       C  
ATOM    257  N   GLU A 598      -0.960 -15.541 -25.604  1.00 26.05           N  
ANISOU  257  N   GLU A 598     3162   3468   3269    -26   -140    350       N  
ATOM    258  CA  GLU A 598      -1.323 -16.873 -26.033  1.00 32.28           C  
ANISOU  258  CA  GLU A 598     3963   4289   4013   -117   -173    342       C  
ATOM    259  C   GLU A 598      -1.028 -16.975 -27.517  1.00 36.44           C  
ANISOU  259  C   GLU A 598     4470   4841   4535    -55   -279    381       C  
ATOM    260  O   GLU A 598      -1.099 -15.983 -28.246  1.00 36.78           O  
ANISOU  260  O   GLU A 598     4458   4904   4613     49   -320    415       O  
ATOM    261  CB  GLU A 598      -2.803 -17.149 -25.772  1.00 38.85           C  
ANISOU  261  CB  GLU A 598     4661   5207   4892   -202   -107    264       C  
ATOM    262  CG  GLU A 598      -3.720 -16.326 -26.659  1.00 45.41           C  
ANISOU  262  CG  GLU A 598     5297   6132   5823    -92   -167    234       C  
ATOM    263  CD  GLU A 598      -5.188 -16.692 -26.552  1.00 48.04           C  
ANISOU  263  CD  GLU A 598     5441   6585   6228   -172   -121    110       C  
ATOM    264  OE1 GLU A 598      -5.968 -16.213 -27.407  1.00 44.21           O  
ANISOU  264  OE1 GLU A 598     4782   6192   5822    -65   -217     69       O  
ATOM    265  OE2 GLU A 598      -5.564 -17.433 -25.616  1.00 49.78           O1-
ANISOU  265  OE2 GLU A 598     5688   6807   6420   -343     10     45       O1-
ATOM    266  N   ALA A 599      -0.660 -18.167 -27.957  1.00 30.52           N  
ANISOU  266  N   ALA A 599     3791   4077   3729   -118   -322    376       N  
ATOM    267  CA  ALA A 599      -0.457 -18.401 -29.370  1.00 27.59           C  
ANISOU  267  CA  ALA A 599     3404   3748   3331    -84   -408    388       C  
ATOM    268  C   ALA A 599      -0.744 -19.860 -29.653  1.00 30.33           C  
ANISOU  268  C   ALA A 599     3778   4098   3648   -191   -430    335       C  
ATOM    269  O   ALA A 599      -0.761 -20.699 -28.749  1.00 27.46           O  
ANISOU  269  O   ALA A 599     3499   3660   3273   -282   -380    315       O  
ATOM    270  CB  ALA A 599       0.963 -18.072 -29.822  1.00 24.99           C  
ANISOU  270  CB  ALA A 599     3162   3367   2966    -24   -427    419       C  
ATOM    271  N   THR A 600      -0.977 -20.147 -30.924  1.00 29.84           N  
ANISOU  271  N   THR A 600     3668   4112   3559   -185   -504    312       N  
ATOM    272  CA  THR A 600      -0.946 -21.501 -31.440  1.00 32.49           C  
ANISOU  272  CA  THR A 600     4048   4433   3864   -276   -532    247       C  
ATOM    273  C   THR A 600       0.419 -21.729 -32.080  1.00 33.84           C  
ANISOU  273  C   THR A 600     4320   4554   3986   -223   -564    250       C  
ATOM    274  O   THR A 600       0.887 -20.891 -32.857  1.00 34.14           O  
ANISOU  274  O   THR A 600     4343   4645   3985   -147   -586    284       O  
ATOM    275  CB  THR A 600      -2.081 -21.717 -32.448  1.00 34.57           C  
ANISOU  275  CB  THR A 600     4178   4835   4123   -313   -597    182       C  
ATOM    276  CG2 THR A 600      -2.060 -23.120 -33.010  1.00 35.38           C  
ANISOU  276  CG2 THR A 600     4328   4916   4199   -424   -617     91       C  
ATOM    277  OG1 THR A 600      -3.334 -21.507 -31.801  1.00 45.08           O  
ANISOU  277  OG1 THR A 600     5374   6228   5527   -364   -556    138       O  
ATOM    278  N   ALA A 601       1.073 -22.830 -31.707  1.00 35.79           N  
ANISOU  278  N   ALA A 601     4675   4686   4236   -262   -559    207       N  
ATOM    279  CA  ALA A 601       2.333 -23.277 -32.304  1.00 34.58           C  
ANISOU  279  CA  ALA A 601     4586   4489   4065   -211   -590    156       C  
ATOM    280  C   ALA A 601       2.083 -24.487 -33.201  1.00 36.32           C  
ANISOU  280  C   ALA A 601     4822   4710   4268   -282   -624     59       C  
ATOM    281  O   ALA A 601       1.432 -25.449 -32.776  1.00 34.78           O  
ANISOU  281  O   ALA A 601     4677   4439   4100   -375   -617     30       O  
ATOM    282  CB  ALA A 601       3.356 -23.644 -31.219  1.00 30.63           C  
ANISOU  282  CB  ALA A 601     4193   3846   3597   -159   -594    155       C  
ATOM    283  N   PHE A 602       2.620 -24.446 -34.424  1.00 35.98           N  
ANISOU  283  N   PHE A 602     4753   4746   4174   -256   -644     -1       N  
ATOM    284  CA  PHE A 602       2.418 -25.489 -35.428  1.00 31.42           C  
ANISOU  284  CA  PHE A 602     4181   4192   3565   -323   -674   -118       C  
ATOM    285  C   PHE A 602       3.686 -26.302 -35.634  1.00 32.91           C  
ANISOU  285  C   PHE A 602     4439   4281   3784   -278   -672   -229       C  
ATOM    286  O   PHE A 602       4.671 -25.790 -36.159  1.00 35.17           O  
ANISOU  286  O   PHE A 602     4700   4622   4042   -218   -645   -264       O  
ATOM    287  CB  PHE A 602       1.994 -24.892 -36.766  1.00 33.63           C  
ANISOU  287  CB  PHE A 602     4389   4657   3732   -334   -704   -126       C  
ATOM    288  CG  PHE A 602       0.800 -24.004 -36.667  1.00 32.84           C  
ANISOU  288  CG  PHE A 602     4203   4662   3615   -330   -740    -34       C  
ATOM    289  CD1 PHE A 602      -0.479 -24.535 -36.681  1.00 30.71           C  
ANISOU  289  CD1 PHE A 602     3851   4448   3371   -414   -782    -88       C  
ATOM    290  CD2 PHE A 602       0.956 -22.637 -36.549  1.00 32.36           C  
ANISOU  290  CD2 PHE A 602     4131   4636   3530   -241   -730     86       C  
ATOM    291  CE1 PHE A 602      -1.582 -23.709 -36.567  1.00 35.61           C  
ANISOU  291  CE1 PHE A 602     4352   5178   4002   -387   -826    -38       C  
ATOM    292  CE2 PHE A 602      -0.148 -21.805 -36.437  1.00 32.18           C  
ANISOU  292  CE2 PHE A 602     4022   4692   3513   -204   -779    156       C  
ATOM    293  CZ  PHE A 602      -1.406 -22.331 -36.445  1.00 32.31           C  
ANISOU  293  CZ  PHE A 602     3929   4782   3564   -265   -833     88       C  
ATOM    294  N   GLY A 603       3.649 -27.575 -35.256  1.00 34.68           N  
ANISOU  294  N   GLY A 603     4751   4353   4073   -311   -692   -298       N  
ATOM    295  CA  GLY A 603       4.817 -28.425 -35.447  1.00 36.63           C  
ANISOU  295  CA  GLY A 603     5058   4486   4375   -236   -712   -427       C  
ATOM    296  C   GLY A 603       5.783 -28.349 -34.286  1.00 38.15           C  
ANISOU  296  C   GLY A 603     5313   4542   4642   -108   -745   -388       C  
ATOM    297  O   GLY A 603       7.000 -28.440 -34.475  1.00 44.36           O  
ANISOU  297  O   GLY A 603     6070   5310   5477      4   -763   -497       O  
ATOM    298  N   LEU A 604       5.269 -28.159 -33.091  1.00 35.02           N  
ANISOU  298  N   LEU A 604     4990   4066   4248   -122   -752   -254       N  
ATOM    299  CA  LEU A 604       6.118 -27.920 -31.942  1.00 37.63           C  
ANISOU  299  CA  LEU A 604     5383   4299   4614      1   -801   -207       C  
ATOM    300  C   LEU A 604       6.490 -29.247 -31.303  1.00 39.79           C  
ANISOU  300  C   LEU A 604     5848   4332   4939     63   -888   -239       C  
ATOM    301  O   LEU A 604       5.626 -30.088 -31.055  1.00 41.01           O  
ANISOU  301  O   LEU A 604     6144   4359   5080    -47   -873   -197       O  
ATOM    302  CB  LEU A 604       5.411 -27.010 -30.935  1.00 40.55           C  
ANISOU  302  CB  LEU A 604     5761   4708   4939    -46   -761    -54       C  
ATOM    303  CG  LEU A 604       6.100 -26.528 -29.655  1.00 46.37           C  
ANISOU  303  CG  LEU A 604     6558   5384   5677     57   -805      6       C  
ATOM    304  CD1 LEU A 604       6.069 -27.595 -28.573  1.00 56.90           C  
ANISOU  304  CD1 LEU A 604     8124   6503   6994     73   -875     55       C  
ATOM    305  CD2 LEU A 604       7.527 -26.065 -29.919  1.00 44.06           C  
ANISOU  305  CD2 LEU A 604     6158   5145   5437    198   -850   -100       C  
ATOM    306  N   GLY A 605       7.767 -29.418 -31.017  1.00 39.61           N  
ANISOU  306  N   GLY A 605     5832   4240   4979    240   -982   -319       N  
ATOM    307  CA  GLY A 605       8.209 -30.576 -30.285  1.00 38.42           C  
ANISOU  307  CA  GLY A 605     5888   3837   4872    351  -1106   -330       C  
ATOM    308  C   GLY A 605       8.417 -31.793 -31.164  1.00 43.46           C  
ANISOU  308  C   GLY A 605     6570   4353   5591    374  -1133   -483       C  
ATOM    309  O   GLY A 605       8.213 -31.803 -32.387  1.00 45.11           O  
ANISOU  309  O   GLY A 605     6643   4690   5808    288  -1051   -597       O  
ATOM    310  N   LYS A 606       8.844 -32.860 -30.501  1.00 49.85           N  
ANISOU  310  N   LYS A 606     7595   4895   6450    500  -1263   -488       N  
ATOM    311  CA  LYS A 606       9.199 -34.079 -31.218  1.00 56.38           C  
ANISOU  311  CA  LYS A 606     8484   5557   7382    565  -1310   -655       C  
ATOM    312  C   LYS A 606       7.987 -34.667 -31.940  1.00 54.98           C  
ANISOU  312  C   LYS A 606     8365   5353   7174    326  -1185   -658       C  
ATOM    313  O   LYS A 606       8.115 -35.223 -33.036  1.00 53.32           O  
ANISOU  313  O   LYS A 606     8077   5157   7026    308  -1154   -841       O  
ATOM    314  CB  LYS A 606       9.818 -35.080 -30.235  1.00 63.79           C  
ANISOU  314  CB  LYS A 606     9694   6169   8374    768  -1498   -628       C  
ATOM    315  CG  LYS A 606      10.307 -36.354 -30.872  1.00 73.34           C  
ANISOU  315  CG  LYS A 606    10982   7163   9720    884  -1571   -814       C  
ATOM    316  CD  LYS A 606      11.426 -36.992 -30.062  1.00 80.73           C  
ANISOU  316  CD  LYS A 606    12073   7854  10746   1203  -1813   -851       C  
ATOM    317  CE  LYS A 606      10.909 -37.887 -28.945  1.00 84.10           C  
ANISOU  317  CE  LYS A 606    12945   7914  11097   1202  -1910   -636       C  
ATOM    318  NZ  LYS A 606      12.015 -38.719 -28.376  1.00 86.27           N1+
ANISOU  318  NZ  LYS A 606    13342   7990  11448   1513  -2143   -685       N1+
ATOM    319  N   GLU A 607       6.803 -34.536 -31.348  1.00 54.21           N  
ANISOU  319  N   GLU A 607     8382   5233   6980    132  -1105   -484       N  
ATOM    320  CA  GLU A 607       5.574 -35.072 -31.911  1.00 52.12           C  
ANISOU  320  CA  GLU A 607     8150   4957   6694   -114   -988   -504       C  
ATOM    321  C   GLU A 607       4.928 -34.138 -32.934  1.00 46.30           C  
ANISOU  321  C   GLU A 607     7132   4554   5904   -246   -886   -552       C  
ATOM    322  O   GLU A 607       3.841 -34.440 -33.434  1.00 49.03           O  
ANISOU  322  O   GLU A 607     7454   4948   6227   -448   -806   -586       O  
ATOM    323  CB  GLU A 607       4.591 -35.392 -30.775  1.00 59.30           C  
ANISOU  323  CB  GLU A 607     9302   5696   7534   -280   -931   -325       C  
ATOM    324  CG  GLU A 607       5.060 -36.533 -29.891  1.00 72.78           C  
ANISOU  324  CG  GLU A 607    11370   7019   9263   -183  -1031   -265       C  
ATOM    325  CD  GLU A 607       5.411 -37.774 -30.693  1.00 83.93           C  
ANISOU  325  CD  GLU A 607    12874   8219  10796   -137  -1076   -440       C  
ATOM    326  OE1 GLU A 607       4.508 -38.331 -31.357  1.00 87.27           O  
ANISOU  326  OE1 GLU A 607    13294   8626  11238   -363   -960   -524       O  
ATOM    327  OE2 GLU A 607       6.592 -38.184 -30.678  1.00 88.61           O1-
ANISOU  327  OE2 GLU A 607    13521   8671  11476    129  -1232   -518       O1-
ATOM    328  N   ASP A 608       5.582 -33.031 -33.261  1.00 36.00           N  
ANISOU  328  N   ASP A 608     5628   3473   4577   -136   -896   -562       N  
ATOM    329  CA  ASP A 608       5.064 -32.043 -34.192  1.00 38.59           C  
ANISOU  329  CA  ASP A 608     5737   4094   4831   -229   -821   -576       C  
ATOM    330  C   ASP A 608       3.678 -31.568 -33.771  1.00 36.77           C  
ANISOU  330  C   ASP A 608     5488   3945   4538   -398   -757   -444       C  
ATOM    331  O   ASP A 608       2.772 -31.448 -34.587  1.00 40.51           O  
ANISOU  331  O   ASP A 608     5849   4573   4971   -528   -717   -492       O  
ATOM    332  CB  ASP A 608       5.053 -32.583 -35.627  1.00 40.92           C  
ANISOU  332  CB  ASP A 608     5951   4472   5124   -285   -799   -766       C  
ATOM    333  CG  ASP A 608       6.440 -32.670 -36.217  1.00 47.45           C  
ANISOU  333  CG  ASP A 608     6714   5314   6002   -126   -825   -926       C  
ATOM    334  OD1 ASP A 608       7.200 -31.682 -36.076  1.00 48.75           O  
ANISOU  334  OD1 ASP A 608     6773   5599   6152    -27   -819   -893       O  
ATOM    335  OD2 ASP A 608       6.770 -33.711 -36.831  1.00 56.05           O1-
ANISOU  335  OD2 ASP A 608     7844   6299   7154   -111   -838  -1106       O1-
ATOM    336  N   ALA A 609       3.509 -31.297 -32.487  1.00 36.11           N  
ANISOU  336  N   ALA A 609     5507   3770   4444   -392   -751   -298       N  
ATOM    337  CA  ALA A 609       2.183 -31.011 -31.967  1.00 30.64           C  
ANISOU  337  CA  ALA A 609     4800   3130   3711   -564   -668   -208       C  
ATOM    338  C   ALA A 609       1.678 -29.666 -32.472  1.00 34.67           C  
ANISOU  338  C   ALA A 609     5077   3918   4178   -569   -640   -180       C  
ATOM    339  O   ALA A 609       2.436 -28.822 -32.953  1.00 32.56           O  
ANISOU  339  O   ALA A 609     4709   3770   3893   -442   -673   -180       O  
ATOM    340  CB  ALA A 609       2.195 -31.023 -30.444  1.00 29.01           C  
ANISOU  340  CB  ALA A 609     4781   2764   3478   -561   -653    -67       C  
ATOM    341  N   VAL A 610       0.377 -29.472 -32.355  1.00 35.39           N  
ANISOU  341  N   VAL A 610     5087   4102   4259   -718   -577   -165       N  
ATOM    342  CA  VAL A 610      -0.238 -28.206 -32.698  1.00 31.71           C  
ANISOU  342  CA  VAL A 610     4416   3869   3765   -700   -572   -132       C  
ATOM    343  C   VAL A 610      -1.069 -27.819 -31.499  1.00 29.38           C  
ANISOU  343  C   VAL A 610     4118   3562   3481   -781   -489    -55       C  
ATOM    344  O   VAL A 610      -2.034 -28.508 -31.167  1.00 33.45           O  
ANISOU  344  O   VAL A 610     4652   4037   4019   -959   -414   -103       O  
ATOM    345  CB  VAL A 610      -1.086 -28.300 -33.971  1.00 30.12           C  
ANISOU  345  CB  VAL A 610     4055   3844   3545   -777   -604   -244       C  
ATOM    346  CG1 VAL A 610      -1.902 -27.042 -34.186  1.00 27.99           C  
ANISOU  346  CG1 VAL A 610     3594   3788   3254   -741   -625   -202       C  
ATOM    347  CG2 VAL A 610      -0.195 -28.523 -35.188  1.00 34.06           C  
ANISOU  347  CG2 VAL A 610     4562   4381   3998   -697   -669   -323       C  
ATOM    348  N   LEU A 611      -0.679 -26.753 -30.813  1.00 31.56           N  
ANISOU  348  N   LEU A 611     4230   4800   2962   -605   -250    -39       N  
ATOM    349  CA  LEU A 611      -1.263 -26.552 -29.504  1.00 34.12           C  
ANISOU  349  CA  LEU A 611     4453   5082   3428   -566   -219    -19       C  
ATOM    350  C   LEU A 611      -1.137 -25.090 -29.092  1.00 32.60           C  
ANISOU  350  C   LEU A 611     4176   4896   3313   -468   -226     71       C  
ATOM    351  O   LEU A 611      -0.314 -24.322 -29.614  1.00 31.06           O  
ANISOU  351  O   LEU A 611     4013   4714   3076   -421   -228    115       O  
ATOM    352  CB  LEU A 611      -0.613 -27.485 -28.476  1.00 41.73           C  
ANISOU  352  CB  LEU A 611     5490   5946   4418   -543   -103    -83       C  
ATOM    353  CG  LEU A 611       0.887 -27.407 -28.282  1.00 55.42           C  
ANISOU  353  CG  LEU A 611     7304   7630   6124   -462    -28    -89       C  
ATOM    354  CD1 LEU A 611       1.114 -26.291 -27.387  1.00 61.81           C  
ANISOU  354  CD1 LEU A 611     8046   8428   7013   -377    -19    -30       C  
ATOM    355  CD2 LEU A 611       1.360 -28.621 -27.507  1.00 60.72           C  
ANISOU  355  CD2 LEU A 611     8053   8208   6808   -456     60   -147       C  
ATOM    356  N   LYS A 612      -1.970 -24.739 -28.134  1.00 30.36           N  
ANISOU  356  N   LYS A 612     3792   4594   3150   -442   -211     95       N  
ATOM    357  CA  LYS A 612      -1.942 -23.428 -27.534  1.00 36.47           C  
ANISOU  357  CA  LYS A 612     4497   5345   4014   -349   -193    159       C  
ATOM    358  C   LYS A 612      -0.732 -23.326 -26.616  1.00 32.32           C  
ANISOU  358  C   LYS A 612     4052   4744   3484   -287   -103    126       C  
ATOM    359  O   LYS A 612      -0.460 -24.245 -25.841  1.00 28.32           O  
ANISOU  359  O   LYS A 612     3605   4190   2964   -298    -40     67       O  
ATOM    360  CB  LYS A 612      -3.245 -23.233 -26.784  1.00 40.97           C  
ANISOU  360  CB  LYS A 612     4943   5912   4713   -344   -180    179       C  
ATOM    361  CG  LYS A 612      -3.583 -21.828 -26.494  1.00 52.20           C  
ANISOU  361  CG  LYS A 612     6274   7319   6242   -257   -178    253       C  
ATOM    362  CD  LYS A 612      -5.054 -21.592 -26.721  1.00 59.98           C  
ANISOU  362  CD  LYS A 612     7096   8352   7340   -269   -234    311       C  
ATOM    363  CE  LYS A 612      -5.387 -20.273 -26.100  1.00 65.77           C  
ANISOU  363  CE  LYS A 612     7747   9033   8210   -162   -181    368       C  
ATOM    364  NZ  LYS A 612      -6.834 -19.962 -25.934  1.00 69.36           N1+
ANISOU  364  NZ  LYS A 612     8018   9507   8829   -142   -185    424       N1+
ATOM    365  N   VAL A 613       0.017 -22.225 -26.739  1.00 33.58           N  
ANISOU  365  N   VAL A 613     4214   4889   3655   -227   -106    171       N  
ATOM    366  CA  VAL A 613       1.194 -21.936 -25.929  1.00 29.56           C  
ANISOU  366  CA  VAL A 613     3760   4317   3156   -177    -48    147       C  
ATOM    367  C   VAL A 613       1.075 -20.526 -25.365  1.00 31.97           C  
ANISOU  367  C   VAL A 613     4015   4580   3552   -117    -40    186       C  
ATOM    368  O   VAL A 613       0.251 -19.712 -25.796  1.00 32.89           O  
ANISOU  368  O   VAL A 613     4056   4713   3727   -100    -74    248       O  
ATOM    369  CB  VAL A 613       2.534 -22.060 -26.708  1.00 31.33           C  
ANISOU  369  CB  VAL A 613     4046   4547   3310   -178    -45    148       C  
ATOM    370  CG1 VAL A 613       2.823 -23.482 -27.137  1.00 24.99           C  
ANISOU  370  CG1 VAL A 613     3315   3757   2425   -224    -23     91       C  
ATOM    371  CG2 VAL A 613       2.591 -21.076 -27.898  1.00 28.65           C  
ANISOU  371  CG2 VAL A 613     3682   4249   2955   -177    -88    226       C  
ATOM    372  N   ALA A 614       1.929 -20.251 -24.385  1.00 30.07           N  
ANISOU  372  N   ALA A 614     3820   4278   3325    -86      0    150       N  
ATOM    373  CA  ALA A 614       2.082 -18.928 -23.803  1.00 27.94           C  
ANISOU  373  CA  ALA A 614     3534   3948   3132    -41     15    164       C  
ATOM    374  C   ALA A 614       3.444 -18.422 -24.268  1.00 28.06           C  
ANISOU  374  C   ALA A 614     3574   3949   3139    -42     -4    182       C  
ATOM    375  O   ALA A 614       4.457 -19.102 -24.056  1.00 31.76           O  
ANISOU  375  O   ALA A 614     4085   4420   3563    -55     -1    146       O  
ATOM    376  CB  ALA A 614       1.978 -18.988 -22.266  1.00 21.20           C  
ANISOU  376  CB  ALA A 614     2729   3039   2289    -22     69     97       C  
ATOM    377  N   VAL A 615       3.475 -17.256 -24.910  1.00 26.69           N  
ANISOU  377  N   VAL A 615     3364   3756   3021    -26    -18    247       N  
ATOM    378  CA  VAL A 615       4.716 -16.698 -25.447  1.00 25.64           C  
ANISOU  378  CA  VAL A 615     3242   3604   2897    -37    -21    278       C  
ATOM    379  C   VAL A 615       5.062 -15.441 -24.658  1.00 30.13           C  
ANISOU  379  C   VAL A 615     3810   4076   3562    -20     -6    266       C  
ATOM    380  O   VAL A 615       4.283 -14.475 -24.634  1.00 33.26           O  
ANISOU  380  O   VAL A 615     4182   4422   4034     12      4    302       O  
ATOM    381  CB  VAL A 615       4.598 -16.393 -26.954  1.00 28.50           C  
ANISOU  381  CB  VAL A 615     3585   4014   3228    -47    -40    374       C  
ATOM    382  CG1 VAL A 615       5.934 -15.982 -27.536  1.00 27.39           C  
ANISOU  382  CG1 VAL A 615     3458   3857   3091    -67    -14    407       C  
ATOM    383  CG2 VAL A 615       4.048 -17.627 -27.680  1.00 26.73           C  
ANISOU  383  CG2 VAL A 615     3378   3882   2897    -77    -64    365       C  
ATOM    384  N   LYS A 616       6.239 -15.434 -24.033  1.00 28.00           N  
ANISOU  384  N   LYS A 616     3564   3773   3300    -42    -10    216       N  
ATOM    385  CA  LYS A 616       6.719 -14.259 -23.316  1.00 26.66           C  
ANISOU  385  CA  LYS A 616     3406   3508   3216    -50     -9    188       C  
ATOM    386  C   LYS A 616       7.640 -13.468 -24.238  1.00 27.87           C  
ANISOU  386  C   LYS A 616     3524   3635   3432    -78     -4    257       C  
ATOM    387  O   LYS A 616       8.553 -14.030 -24.845  1.00 26.98           O  
ANISOU  387  O   LYS A 616     3387   3573   3289   -103     -4    280       O  
ATOM    388  CB  LYS A 616       7.454 -14.639 -22.021  1.00 26.67           C  
ANISOU  388  CB  LYS A 616     3451   3491   3190    -73    -38     94       C  
ATOM    389  CG  LYS A 616       7.742 -13.428 -21.143  1.00 29.53           C  
ANISOU  389  CG  LYS A 616     3849   3749   3623    -94    -45     39       C  
ATOM    390  CD  LYS A 616       8.507 -13.778 -19.837  1.00 31.85           C  
ANISOU  390  CD  LYS A 616     4200   4038   3866   -129   -104    -54       C  
ATOM    391  CE  LYS A 616       7.588 -14.247 -18.712  1.00 33.79           C  
ANISOU  391  CE  LYS A 616     4535   4283   4021   -101    -80   -122       C  
ATOM    392  NZ  LYS A 616       8.397 -14.748 -17.575  1.00 31.96           N1+
ANISOU  392  NZ  LYS A 616     4368   4067   3707   -133   -155   -188       N1+
ATOM    393  N   MET A 617       7.419 -12.162 -24.318  1.00 30.99           N  
ANISOU  393  N   MET A 617     3916   3938   3922    -73     15    293       N  
ATOM    394  CA  MET A 617       8.174 -11.334 -25.238  1.00 28.39           C  
ANISOU  394  CA  MET A 617     3558   3570   3658   -102     35    377       C  
ATOM    395  C   MET A 617       8.264  -9.927 -24.674  1.00 30.50           C  
ANISOU  395  C   MET A 617     3843   3692   4052   -116     52    360       C  
ATOM    396  O   MET A 617       7.435  -9.503 -23.866  1.00 29.41           O  
ANISOU  396  O   MET A 617     3741   3487   3946    -80     63    307       O  
ATOM    397  CB  MET A 617       7.507 -11.310 -26.621  1.00 32.32           C  
ANISOU  397  CB  MET A 617     4043   4121   4115    -72     49    501       C  
ATOM    398  CG  MET A 617       6.168 -10.557 -26.624  1.00 38.74           C  
ANISOU  398  CG  MET A 617     4853   4882   4983    -10     48    551       C  
ATOM    399  SD  MET A 617       5.158 -10.851 -28.099  1.00 42.37           S  
ANISOU  399  SD  MET A 617     5291   5446   5361     26     13    691       S  
ATOM    400  CE  MET A 617       4.641 -12.518 -27.798  1.00 33.67           C  
ANISOU  400  CE  MET A 617     4187   4471   4133     17    -22    599       C  
ATOM    401  N   LEU A 618       9.240  -9.175 -25.161  1.00 31.68           N  
ANISOU  401  N   LEU A 618     3971   3784   4283   -168     71    408       N  
ATOM    402  CA  LEU A 618       9.355  -7.791 -24.734  1.00 36.44           C  
ANISOU  402  CA  LEU A 618     4597   4228   5020   -193     94    395       C  
ATOM    403  C   LEU A 618       8.334  -6.909 -25.449  1.00 38.81           C  
ANISOU  403  C   LEU A 618     4910   4457   5380   -126    140    508       C  
ATOM    404  O   LEU A 618       7.879  -7.209 -26.553  1.00 36.00           O  
ANISOU  404  O   LEU A 618     4532   4182   4966    -87    143    627       O  
ATOM    405  CB  LEU A 618      10.766  -7.272 -24.987  1.00 34.16           C  
ANISOU  405  CB  LEU A 618     4269   3889   4820   -286    101    412       C  
ATOM    406  CG  LEU A 618      11.836  -8.008 -24.198  1.00 35.81           C  
ANISOU  406  CG  LEU A 618     4444   4157   5007   -349     38    309       C  
ATOM    407  CD1 LEU A 618      13.096  -7.292 -24.484  1.00 39.66           C  
ANISOU  407  CD1 LEU A 618     4868   4577   5622   -443     52    337       C  
ATOM    408  CD2 LEU A 618      11.553  -7.984 -22.715  1.00 32.77           C  
ANISOU  408  CD2 LEU A 618     4124   3728   4599   -356    -21    165       C  
ATOM    409  N   LYS A 619       7.960  -5.818 -24.795  1.00 38.89           N  
ANISOU  409  N   LYS A 619     4961   4312   5505   -113    172    470       N  
ATOM    410  CA  LYS A 619       7.150  -4.803 -25.434  1.00 39.64           C  
ANISOU  410  CA  LYS A 619     5059   4304   5698    -45    220    591       C  
ATOM    411  C   LYS A 619       8.065  -3.841 -26.163  1.00 39.30           C  
ANISOU  411  C   LYS A 619     5017   4160   5756   -106    256    686       C  
ATOM    412  O   LYS A 619       9.282  -3.868 -25.993  1.00 38.99           O  
ANISOU  412  O   LYS A 619     4966   4114   5734   -207    249    634       O  
ATOM    413  CB  LYS A 619       6.310  -4.032 -24.412  1.00 40.78           C  
ANISOU  413  CB  LYS A 619     5252   4302   5940     11    266    507       C  
ATOM    414  CG  LYS A 619       5.036  -4.724 -23.938  1.00 39.84           C  
ANISOU  414  CG  LYS A 619     5118   4258   5761    101    268    468       C  
ATOM    415  CD  LYS A 619       4.588  -4.129 -22.594  1.00 44.90           C  
ANISOU  415  CD  LYS A 619     5831   4757   6471    124    336    325       C  
ATOM    416  CE  LYS A 619       3.347  -3.269 -22.726  1.00 48.16           C  
ANISOU  416  CE  LYS A 619     6224   5052   7024    245    417    398       C  
ATOM    417  NZ  LYS A 619       3.010  -2.551 -21.462  1.00 48.30           N1+
ANISOU  417  NZ  LYS A 619     6331   4899   7120    266    516    249       N1+
ATOM    418  N   SER A 620       7.465  -2.964 -26.968  1.00 42.77           N  
ANISOU  418  N   SER A 620     5462   4513   6275    -45    296    836       N  
ATOM    419  CA  SER A 620       8.249  -1.969 -27.701  1.00 43.68           C  
ANISOU  419  CA  SER A 620     5590   4512   6494   -101    348    949       C  
ATOM    420  C   SER A 620       8.950  -0.996 -26.758  1.00 46.76           C  
ANISOU  420  C   SER A 620     6019   4706   7039   -184    387    832       C  
ATOM    421  O   SER A 620       9.964  -0.400 -27.131  1.00 45.49           O  
ANISOU  421  O   SER A 620     5854   4465   6964   -279    424    876       O  
ATOM    422  CB  SER A 620       7.339  -1.206 -28.661  1.00 46.31           C  
ANISOU  422  CB  SER A 620     5934   4780   6881     -2    374   1145       C  
ATOM    423  OG  SER A 620       6.382  -0.455 -27.936  1.00 51.88           O  
ANISOU  423  OG  SER A 620     6661   5336   7715     84    403   1108       O  
ATOM    424  N   THR A 621       8.433  -0.847 -25.528  1.00 45.07           N  
ANISOU  424  N   THR A 621     5850   4416   6859   -159    384    676       N  
ATOM    425  CA  THR A 621       9.035  -0.008 -24.494  1.00 44.80           C  
ANISOU  425  CA  THR A 621     5878   4202   6941   -249    407    528       C  
ATOM    426  C   THR A 621      10.333  -0.587 -23.938  1.00 43.46           C  
ANISOU  426  C   THR A 621     5682   4113   6718   -388    335    403       C  
ATOM    427  O   THR A 621      11.092   0.140 -23.289  1.00 48.86           O  
ANISOU  427  O   THR A 621     6401   4659   7503   -498    331    299       O  
ATOM    428  CB  THR A 621       8.053   0.186 -23.323  1.00 47.34           C  
ANISOU  428  CB  THR A 621     6274   4439   7273   -178    434    386       C  
ATOM    429  CG2 THR A 621       6.872   1.073 -23.711  1.00 47.42           C  
ANISOU  429  CG2 THR A 621     6301   4306   7410    -43    523    498       C  
ATOM    430  OG1 THR A 621       7.564  -1.091 -22.891  1.00 45.45           O  
ANISOU  430  OG1 THR A 621     6011   4392   6868   -132    380    320       O  
ATOM    431  N   ALA A 622      10.589  -1.871 -24.137  1.00 38.29           N  
ANISOU  431  N   ALA A 622     4964   3669   5916   -385    272    406       N  
ATOM    432  CA  ALA A 622      11.764  -2.487 -23.539  1.00 38.15           C  
ANISOU  432  CA  ALA A 622     4906   3732   5859   -495    194    296       C  
ATOM    433  C   ALA A 622      13.049  -2.037 -24.225  1.00 42.99           C  
ANISOU  433  C   ALA A 622     5443   4307   6584   -608    213    370       C  
ATOM    434  O   ALA A 622      13.051  -1.636 -25.389  1.00 40.91           O  
ANISOU  434  O   ALA A 622     5156   4019   6369   -590    290    531       O  
ATOM    435  CB  ALA A 622      11.645  -4.010 -23.600  1.00 34.34           C  
ANISOU  435  CB  ALA A 622     4377   3467   5204   -445    139    291       C  
ATOM    436  N   HIS A 623      14.146  -2.110 -23.480  1.00 37.03           N  
ANISOU  436  N   HIS A 623     4648   3551   5870   -728    140    256       N  
ATOM    437  CA  HIS A 623      15.495  -1.817 -23.953  1.00 35.38           C  
ANISOU  437  CA  HIS A 623     4333   3323   5786   -853    148    305       C  
ATOM    438  C   HIS A 623      16.414  -3.017 -23.705  1.00 36.50           C  
ANISOU  438  C   HIS A 623     4363   3644   5861   -887     60    261       C  
ATOM    439  O   HIS A 623      15.975  -4.086 -23.269  1.00 39.14           O  
ANISOU  439  O   HIS A 623     4715   4111   6043   -810      0    209       O  
ATOM    440  CB  HIS A 623      16.044  -0.552 -23.276  1.00 37.58           C  
ANISOU  440  CB  HIS A 623     4646   3396   6236   -987    135    212       C  
ATOM    441  CG  HIS A 623      15.322   0.689 -23.684  1.00 40.97           C  
ANISOU  441  CG  HIS A 623     5171   3623   6773   -955    246    282       C  
ATOM    442  CD2 HIS A 623      14.216   1.285 -23.177  1.00 41.65           C  
ANISOU  442  CD2 HIS A 623     5388   3579   6859   -876    279    227       C  
ATOM    443  ND1 HIS A 623      15.694   1.436 -24.781  1.00 43.57           N  
ANISOU  443  ND1 HIS A 623     5464   3857   7233   -990    352    444       N  
ATOM    444  CE1 HIS A 623      14.865   2.455 -24.915  1.00 42.37           C  
ANISOU  444  CE1 HIS A 623     5418   3520   7162   -934    431    491       C  
ATOM    445  NE2 HIS A 623      13.957   2.385 -23.957  1.00 44.23           N  
ANISOU  445  NE2 HIS A 623     5748   3730   7329   -860    393    358       N  
ATOM    446  N   ALA A 624      17.708  -2.811 -23.964  1.00 39.43           N  
ANISOU  446  N   ALA A 624     4610   4005   6366  -1005     59    288       N  
ATOM    447  CA  ALA A 624      18.680  -3.901 -23.921  1.00 43.17           C  
ANISOU  447  CA  ALA A 624     4944   4639   6818  -1026     -3    281       C  
ATOM    448  C   ALA A 624      18.670  -4.636 -22.576  1.00 42.88           C  
ANISOU  448  C   ALA A 624     4932   4681   6681  -1021   -165    131       C  
ATOM    449  O   ALA A 624      18.738  -5.869 -22.540  1.00 44.86           O  
ANISOU  449  O   ALA A 624     5137   5085   6823   -949   -203    137       O  
ATOM    450  CB  ALA A 624      20.075  -3.356 -24.246  1.00 44.98           C  
ANISOU  450  CB  ALA A 624     5019   4817   7253  -1169     20    322       C  
ATOM    451  N   ASP A 625      18.601  -3.906 -21.459  1.00 42.43           N  
ANISOU  451  N   ASP A 625     4959   4513   6650  -1100   -257     -5       N  
ATOM    452  CA  ASP A 625      18.584  -4.574 -20.151  1.00 44.30           C  
ANISOU  452  CA  ASP A 625     5245   4826   6761  -1100   -414   -143       C  
ATOM    453  C   ASP A 625      17.451  -5.591 -20.053  1.00 40.78           C  
ANISOU  453  C   ASP A 625     4894   4488   6114   -946   -391   -138       C  
ATOM    454  O   ASP A 625      17.656  -6.716 -19.583  1.00 41.04           O  
ANISOU  454  O   ASP A 625     4898   4655   6040   -907   -478   -161       O  
ATOM    455  CB  ASP A 625      18.462  -3.560 -19.011  1.00 48.25           C  
ANISOU  455  CB  ASP A 625     5875   5177   7281  -1202   -491   -301       C  
ATOM    456  CG  ASP A 625      19.784  -2.891 -18.680  1.00 53.52           C  
ANISOU  456  CG  ASP A 625     6437   5779   8120  -1387   -596   -353       C  
ATOM    457  OD1 ASP A 625      20.767  -3.146 -19.417  1.00 50.09           O  
ANISOU  457  OD1 ASP A 625     5810   5408   7813  -1427   -584   -249       O  
ATOM    458  OD2 ASP A 625      19.848  -2.131 -17.685  1.00 61.03           O1-
ANISOU  458  OD2 ASP A 625     7494   6615   9078  -1495   -685   -502       O1-
ATOM    459  N   GLU A 626      16.263  -5.226 -20.533  1.00 37.68           N  
ANISOU  459  N   GLU A 626     4601   4034   5682   -857   -273    -95       N  
ATOM    460  CA  GLU A 626      15.137  -6.147 -20.524  1.00 41.18           C  
ANISOU  460  CA  GLU A 626     5114   4574   5959   -723   -243    -83       C  
ATOM    461  C   GLU A 626      15.364  -7.318 -21.470  1.00 44.19           C  
ANISOU  461  C   GLU A 626     5393   5108   6287   -657   -213     28       C  
ATOM    462  O   GLU A 626      14.942  -8.440 -21.174  1.00 44.36           O  
ANISOU  462  O   GLU A 626     5440   5242   6174   -584   -243      9       O  
ATOM    463  CB  GLU A 626      13.847  -5.400 -20.874  1.00 44.12           C  
ANISOU  463  CB  GLU A 626     5585   4841   6336   -647   -132    -50       C  
ATOM    464  CG  GLU A 626      13.329  -4.527 -19.729  1.00 45.58           C  
ANISOU  464  CG  GLU A 626     5907   4883   6530   -673   -141   -189       C  
ATOM    465  CD  GLU A 626      14.068  -3.218 -19.637  1.00 49.68           C  
ANISOU  465  CD  GLU A 626     6431   5229   7216   -797   -140   -227       C  
ATOM    466  OE1 GLU A 626      14.324  -2.605 -20.693  1.00 52.44           O  
ANISOU  466  OE1 GLU A 626     6715   5514   7695   -812    -63   -104       O  
ATOM    467  OE2 GLU A 626      14.398  -2.799 -18.513  1.00 55.75           O1-
ANISOU  467  OE2 GLU A 626     7279   5923   7979   -887   -216   -378       O1-
ATOM    468  N   LYS A 627      16.018  -7.081 -22.618  1.00 46.47           N  
ANISOU  468  N   LYS A 627     5581   5397   6677   -684   -138    142       N  
ATOM    469  CA  LYS A 627      16.319  -8.184 -23.535  1.00 44.53           C  
ANISOU  469  CA  LYS A 627     5254   5288   6378   -628    -91    232       C  
ATOM    470  C   LYS A 627      17.232  -9.200 -22.868  1.00 37.11           C  
ANISOU  470  C   LYS A 627     4228   4447   5424   -643   -190    178       C  
ATOM    471  O   LYS A 627      17.001 -10.409 -22.952  1.00 38.09           O  
ANISOU  471  O   LYS A 627     4354   4680   5437   -563   -191    187       O  
ATOM    472  CB  LYS A 627      16.977  -7.674 -24.831  1.00 47.03           C  
ANISOU  472  CB  LYS A 627     5488   5577   6803   -667     25    359       C  
ATOM    473  CG  LYS A 627      16.259  -6.549 -25.548  1.00 53.30           C  
ANISOU  473  CG  LYS A 627     6358   6258   7634   -660    117    442       C  
ATOM    474  CD  LYS A 627      16.998  -6.108 -26.809  1.00 56.58           C  
ANISOU  474  CD  LYS A 627     6705   6654   8140   -705    238    579       C  
ATOM    475  CE  LYS A 627      16.746  -4.625 -27.148  1.00 60.34           C  
ANISOU  475  CE  LYS A 627     7236   6958   8733   -749    302    648       C  
ATOM    476  NZ  LYS A 627      15.302  -4.339 -27.418  1.00 65.90           N1+
ANISOU  476  NZ  LYS A 627     8065   7631   9345   -646    319    697       N1+
ATOM    477  N   GLU A 628      18.285  -8.714 -22.216  1.00 37.06           N  
ANISOU  477  N   GLU A 628     4141   4398   5541   -748   -279    126       N  
ATOM    478  CA  GLU A 628      19.205  -9.572 -21.492  1.00 41.51           C  
ANISOU  478  CA  GLU A 628     4608   5051   6112   -764   -403     86       C  
ATOM    479  C   GLU A 628      18.491 -10.374 -20.410  1.00 36.99           C  
ANISOU  479  C   GLU A 628     4156   4535   5365   -699   -504      2       C  
ATOM    480  O   GLU A 628      18.812 -11.542 -20.186  1.00 38.05           O  
ANISOU  480  O   GLU A 628     4243   4771   5444   -642   -554     15       O  
ATOM    481  CB  GLU A 628      20.308  -8.710 -20.892  1.00 47.62           C  
ANISOU  481  CB  GLU A 628     5287   5758   7050   -907   -509     36       C  
ATOM    482  CG  GLU A 628      21.465  -9.486 -20.343  1.00 59.46           C  
ANISOU  482  CG  GLU A 628     6634   7352   8607   -932   -644     29       C  
ATOM    483  CD  GLU A 628      22.424  -8.593 -19.592  1.00 72.56           C  
ANISOU  483  CD  GLU A 628     8210   8947  10412  -1091   -789    -40       C  
ATOM    484  OE1 GLU A 628      23.214  -9.129 -18.789  1.00 76.89           O  
ANISOU  484  OE1 GLU A 628     8664   9571  10980  -1120   -961    -70       O  
ATOM    485  OE2 GLU A 628      22.375  -7.357 -19.798  1.00 77.77           O1-
ANISOU  485  OE2 GLU A 628     8902   9477  11170  -1189   -738    -60       O1-
ATOM    486  N   ALA A 629      17.509  -9.776 -19.735  1.00 37.09           N  
ANISOU  486  N   ALA A 629     4325   4473   5293   -701   -516    -78       N  
ATOM    487  CA  ALA A 629      16.802 -10.523 -18.699  1.00 40.94           C  
ANISOU  487  CA  ALA A 629     4935   5011   5607   -644   -586   -152       C  
ATOM    488  C   ALA A 629      15.935 -11.617 -19.311  1.00 38.41           C  
ANISOU  488  C   ALA A 629     4644   4773   5176   -522   -494    -89       C  
ATOM    489  O   ALA A 629      15.854 -12.727 -18.775  1.00 38.70           O  
ANISOU  489  O   ALA A 629     4707   4892   5107   -469   -546   -101       O  
ATOM    490  CB  ALA A 629      15.971  -9.581 -17.823  1.00 40.40           C  
ANISOU  490  CB  ALA A 629     5032   4835   5485   -676   -593   -261       C  
ATOM    491  N   LEU A 630      15.307 -11.343 -20.457  1.00 35.48           N  
ANISOU  491  N   LEU A 630     4270   4382   4828   -481   -363    -15       N  
ATOM    492  CA  LEU A 630      14.537 -12.393 -21.122  1.00 33.89           C  
ANISOU  492  CA  LEU A 630     4090   4264   4524   -385   -290     40       C  
ATOM    493  C   LEU A 630      15.438 -13.547 -21.544  1.00 35.39           C  
ANISOU  493  C   LEU A 630     4179   4547   4720   -360   -295     87       C  
ATOM    494  O   LEU A 630      15.118 -14.713 -21.298  1.00 36.42           O  
ANISOU  494  O   LEU A 630     4343   4743   4750   -298   -306     79       O  
ATOM    495  CB  LEU A 630      13.789 -11.824 -22.323  1.00 28.90           C  
ANISOU  495  CB  LEU A 630     3470   3600   3911   -359   -174    120       C  
ATOM    496  CG  LEU A 630      12.678 -12.659 -22.946  1.00 32.22           C  
ANISOU  496  CG  LEU A 630     3936   4090   4216   -277   -116    160       C  
ATOM    497  CD1 LEU A 630      11.637 -13.063 -21.931  1.00 29.73           C  
ANISOU  497  CD1 LEU A 630     3713   3780   3804   -237   -147     86       C  
ATOM    498  CD2 LEU A 630      12.018 -11.840 -24.072  1.00 34.93           C  
ANISOU  498  CD2 LEU A 630     4288   4395   4589   -263    -36    249       C  
ATOM    499  N   MET A 631      16.584 -13.240 -22.153  1.00 35.22           N  
ANISOU  499  N   MET A 631     4031   4521   4830   -407   -275    138       N  
ATOM    500  CA  MET A 631      17.523 -14.277 -22.565  1.00 33.34           C  
ANISOU  500  CA  MET A 631     3680   4358   4629   -374   -258    184       C  
ATOM    501  C   MET A 631      18.033 -15.064 -21.365  1.00 34.78           C  
ANISOU  501  C   MET A 631     3841   4582   4791   -360   -396    136       C  
ATOM    502  O   MET A 631      18.207 -16.286 -21.440  1.00 36.67           O  
ANISOU  502  O   MET A 631     4059   4883   4992   -286   -385    160       O  
ATOM    503  CB  MET A 631      18.698 -13.651 -23.322  1.00 37.74           C  
ANISOU  503  CB  MET A 631     4089   4892   5357   -437   -200    245       C  
ATOM    504  CG  MET A 631      18.479 -13.492 -24.818  1.00 45.27           C  
ANISOU  504  CG  MET A 631     5049   5847   6306   -418    -30    332       C  
ATOM    505  SD  MET A 631      18.135 -15.068 -25.656  1.00 47.22           S  
ANISOU  505  SD  MET A 631     5334   6188   6418   -310     72    360       S  
ATOM    506  CE  MET A 631      19.594 -16.031 -25.305  1.00 43.29           C  
ANISOU  506  CE  MET A 631     4670   5734   6045   -285     50    363       C  
ATOM    507  N   SER A 632      18.277 -14.382 -20.245  1.00 35.26           N  
ANISOU  507  N   SER A 632     3921   4606   4872   -430   -531     69       N  
ATOM    508  CA  SER A 632      18.762 -15.078 -19.054  1.00 36.31           C  
ANISOU  508  CA  SER A 632     4050   4785   4962   -422   -687     34       C  
ATOM    509  C   SER A 632      17.705 -16.023 -18.517  1.00 33.29           C  
ANISOU  509  C   SER A 632     3819   4435   4396   -339   -684     10       C  
ATOM    510  O   SER A 632      18.003 -17.176 -18.200  1.00 37.92           O  
ANISOU  510  O   SER A 632     4387   5077   4944   -275   -728     39       O  
ATOM    511  CB  SER A 632      19.184 -14.069 -17.993  1.00 39.25           C  
ANISOU  511  CB  SER A 632     4438   5109   5365   -532   -839    -45       C  
ATOM    512  OG  SER A 632      20.328 -13.388 -18.464  1.00 42.22           O  
ANISOU  512  OG  SER A 632     4642   5462   5938   -616   -852    -13       O  
ATOM    513  N   GLU A 633      16.453 -15.567 -18.479  1.00 33.33           N  
ANISOU  513  N   GLU A 633     3963   4397   4303   -335   -616    -33       N  
ATOM    514  CA  GLU A 633      15.345 -16.435 -18.090  1.00 38.47           C  
ANISOU  514  CA  GLU A 633     4744   5074   4799   -264   -583    -49       C  
ATOM    515  C   GLU A 633      15.274 -17.663 -18.990  1.00 36.63           C  
ANISOU  515  C   GLU A 633     4468   4894   4556   -185   -495     19       C  
ATOM    516  O   GLU A 633      15.090 -18.792 -18.516  1.00 37.23           O  
ANISOU  516  O   GLU A 633     4593   5004   4549   -130   -515     25       O  
ATOM    517  CB  GLU A 633      14.028 -15.645 -18.136  1.00 37.36           C  
ANISOU  517  CB  GLU A 633     4716   4876   4604   -269   -499    -91       C  
ATOM    518  CG  GLU A 633      12.753 -16.505 -18.225  1.00 43.78           C  
ANISOU  518  CG  GLU A 633     5616   5717   5301   -198   -416    -84       C  
ATOM    519  CD  GLU A 633      11.451 -15.690 -18.127  1.00 50.80           C  
ANISOU  519  CD  GLU A 633     6591   6549   6162   -196   -341   -122       C  
ATOM    520  OE1 GLU A 633      11.509 -14.444 -18.156  1.00 54.41           O  
ANISOU  520  OE1 GLU A 633     7046   6933   6693   -238   -336   -146       O  
ATOM    521  OE2 GLU A 633      10.364 -16.296 -18.015  1.00 49.20           O1-
ANISOU  521  OE2 GLU A 633     6450   6366   5878   -150   -281   -124       O1-
ATOM    522  N   LEU A 634      15.433 -17.462 -20.293  1.00 36.77           N  
ANISOU  522  N   LEU A 634     4407   4912   4651   -183   -391     70       N  
ATOM    523  CA  LEU A 634      15.432 -18.581 -21.216  1.00 31.93           C  
ANISOU  523  CA  LEU A 634     3769   4341   4022   -120   -297    118       C  
ATOM    524  C   LEU A 634      16.572 -19.547 -20.894  1.00 28.69           C  
ANISOU  524  C   LEU A 634     3270   3961   3671    -79   -348    146       C  
ATOM    525  O   LEU A 634      16.369 -20.759 -20.818  1.00 32.44           O  
ANISOU  525  O   LEU A 634     3786   4454   4087    -13   -325    157       O  
ATOM    526  CB  LEU A 634      15.519 -18.039 -22.643  1.00 29.84           C  
ANISOU  526  CB  LEU A 634     3451   4072   3815   -137   -180    167       C  
ATOM    527  CG  LEU A 634      15.760 -19.016 -23.764  1.00 28.48           C  
ANISOU  527  CG  LEU A 634     3251   3936   3633    -89    -68    208       C  
ATOM    528  CD1 LEU A 634      14.593 -19.960 -23.777  1.00 27.53           C  
ANISOU  528  CD1 LEU A 634     3249   3835   3376    -47    -43    182       C  
ATOM    529  CD2 LEU A 634      15.902 -18.268 -25.099  1.00 32.77           C  
ANISOU  529  CD2 LEU A 634     3762   4475   4213   -121     42    261       C  
ATOM    530  N   LYS A 635      17.766 -19.029 -20.647  1.00 31.01           N  
ANISOU  530  N   LYS A 635     3436   4253   4094   -118   -423    163       N  
ATOM    531  CA  LYS A 635      18.870 -19.913 -20.295  1.00 34.80           C  
ANISOU  531  CA  LYS A 635     3805   4763   4655    -70   -486    203       C  
ATOM    532  C   LYS A 635      18.597 -20.655 -18.990  1.00 37.06           C  
ANISOU  532  C   LYS A 635     4186   5064   4832    -32   -615    186       C  
ATOM    533  O   LYS A 635      18.933 -21.837 -18.869  1.00 36.90           O  
ANISOU  533  O   LYS A 635     4144   5058   4818     50   -617    230       O  
ATOM    534  CB  LYS A 635      20.166 -19.114 -20.196  1.00 38.59           C  
ANISOU  534  CB  LYS A 635     4109   5243   5311   -135   -564    225       C  
ATOM    535  CG  LYS A 635      20.621 -18.482 -21.503  1.00 41.55           C  
ANISOU  535  CG  LYS A 635     4375   5600   5812   -169   -416    263       C  
ATOM    536  CD  LYS A 635      21.745 -17.494 -21.219  1.00 44.89           C  
ANISOU  536  CD  LYS A 635     4636   6010   6411   -264   -507    272       C  
ATOM    537  CE  LYS A 635      22.336 -16.949 -22.487  1.00 54.71           C  
ANISOU  537  CE  LYS A 635     5758   7233   7796   -298   -344    327       C  
ATOM    538  NZ  LYS A 635      23.419 -15.983 -22.159  1.00 60.26           N1+
ANISOU  538  NZ  LYS A 635     6292   7914   8690   -407   -435    335       N1+
ATOM    539  N   ILE A 636      17.977 -19.985 -18.008  1.00 35.00           N  
ANISOU  539  N   ILE A 636     4044   4790   4467    -89   -709    124       N  
ATOM    540  CA  ILE A 636      17.708 -20.638 -16.729  1.00 35.01           C  
ANISOU  540  CA  ILE A 636     4158   4806   4337    -61   -823    112       C  
ATOM    541  C   ILE A 636      16.653 -21.729 -16.899  1.00 32.82           C  
ANISOU  541  C   ILE A 636     4003   4522   3943     13   -712    123       C  
ATOM    542  O   ILE A 636      16.848 -22.861 -16.446  1.00 39.07           O  
ANISOU  542  O   ILE A 636     4819   5324   4701     81   -746    169       O  
ATOM    543  CB  ILE A 636      17.318 -19.602 -15.655  1.00 39.62           C  
ANISOU  543  CB  ILE A 636     4857   5371   4825   -146   -928     30       C  
ATOM    544  CG1 ILE A 636      18.498 -18.652 -15.402  1.00 42.11           C  
ANISOU  544  CG1 ILE A 636     5046   5687   5266   -233  -1065     16       C  
ATOM    545  CG2 ILE A 636      16.947 -20.285 -14.309  1.00 36.65           C  
ANISOU  545  CG2 ILE A 636     4636   5014   4275   -120  -1028     20       C  
ATOM    546  CD1 ILE A 636      18.121 -17.421 -14.604  1.00 45.06           C  
ANISOU  546  CD1 ILE A 636     5537   6017   5568   -336  -1135    -86       C  
ATOM    547  N   MET A 637      15.559 -21.438 -17.621  1.00 29.32           N  
ANISOU  547  N   MET A 637     3626   4059   3455      0   -580     91       N  
ATOM    548  CA  MET A 637      14.538 -22.465 -17.846  1.00 28.62           C  
ANISOU  548  CA  MET A 637     3637   3965   3273     50   -479     96       C  
ATOM    549  C   MET A 637      15.114 -23.684 -18.574  1.00 35.44           C  
ANISOU  549  C   MET A 637     4435   4830   4199    122   -416    151       C  
ATOM    550  O   MET A 637      14.814 -24.827 -18.214  1.00 40.05           O  
ANISOU  550  O   MET A 637     5093   5400   4725    174   -399    171       O  
ATOM    551  CB  MET A 637      13.349 -21.888 -18.609  1.00 28.60           C  
ANISOU  551  CB  MET A 637     3680   3949   3236     19   -369     61       C  
ATOM    552  CG  MET A 637      12.542 -20.871 -17.860  1.00 32.88           C  
ANISOU  552  CG  MET A 637     4306   4469   3716    -27   -393      5       C  
ATOM    553  SD  MET A 637      11.184 -20.246 -18.875  1.00 38.67           S  
ANISOU  553  SD  MET A 637     5055   5189   4448    -42   -270     -7       S  
ATOM    554  CE  MET A 637       9.887 -21.426 -18.520  1.00 36.84           C  
ANISOU  554  CE  MET A 637     4925   4965   4106    -11   -206    -15       C  
ATOM    555  N   SER A 638      15.968 -23.470 -19.575  1.00 37.30           N  
ANISOU  555  N   SER A 638     4540   5074   4560    126   -365    177       N  
ATOM    556  CA  SER A 638      16.627 -24.614 -20.207  1.00 36.60           C  
ANISOU  556  CA  SER A 638     4390   4974   4543    203   -289    221       C  
ATOM    557  C   SER A 638      17.497 -25.391 -19.215  1.00 35.48           C  
ANISOU  557  C   SER A 638     4204   4828   4447    269   -401    275       C  
ATOM    558  O   SER A 638      17.485 -26.622 -19.193  1.00 39.29           O  
ANISOU  558  O   SER A 638     4726   5278   4923    346   -355    306       O  
ATOM    559  CB  SER A 638      17.474 -24.154 -21.395  1.00 34.43           C  
ANISOU  559  CB  SER A 638     3977   4707   4396    194   -199    241       C  
ATOM    560  OG  SER A 638      18.206 -25.259 -21.899  1.00 48.34           O  
ANISOU  560  OG  SER A 638     5678   6450   6241    279   -113    279       O  
ATOM    561  N   HIS A 639      18.259 -24.694 -18.389  1.00 35.76           N  
ANISOU  561  N   HIS A 639     4163   4892   4533    237   -556    290       N  
ATOM    562  CA  HIS A 639      19.180 -25.383 -17.495  1.00 43.31           C  
ANISOU  562  CA  HIS A 639     5058   5857   5542    301   -690    359       C  
ATOM    563  C   HIS A 639      18.433 -26.160 -16.421  1.00 45.77           C  
ANISOU  563  C   HIS A 639     5546   6155   5692    333   -751    370       C  
ATOM    564  O   HIS A 639      18.923 -27.184 -15.928  1.00 40.81           O  
ANISOU  564  O   HIS A 639     4908   5510   5087    420   -804    447       O  
ATOM    565  CB  HIS A 639      20.125 -24.366 -16.862  1.00 50.32           C  
ANISOU  565  CB  HIS A 639     5823   6786   6509    235   -867    364       C  
ATOM    566  CG  HIS A 639      20.990 -24.925 -15.776  1.00 59.79           C  
ANISOU  566  CG  HIS A 639     6968   8012   7737    285  -1058    438       C  
ATOM    567  CD2 HIS A 639      20.808 -24.992 -14.435  1.00 61.77           C  
ANISOU  567  CD2 HIS A 639     7339   8287   7844    269  -1235    444       C  
ATOM    568  ND1 HIS A 639      22.225 -25.489 -16.024  1.00 62.83           N  
ANISOU  568  ND1 HIS A 639     7151   8405   8317    364  -1087    527       N  
ATOM    569  CE1 HIS A 639      22.764 -25.879 -14.883  1.00 63.38           C  
ANISOU  569  CE1 HIS A 639     7208   8505   8369    397  -1293    594       C  
ATOM    570  NE2 HIS A 639      21.925 -25.590 -13.903  1.00 62.99           N  
ANISOU  570  NE2 HIS A 639     7365   8468   8100    336  -1389    544       N  
ATOM    571  N   LEU A 640      17.238 -25.690 -16.063  1.00 45.72           N  
ANISOU  571  N   LEU A 640     5697   6145   5529    269   -729    303       N  
ATOM    572  CA  LEU A 640      16.500 -26.245 -14.936  1.00 44.28           C  
ANISOU  572  CA  LEU A 640     5690   5952   5182    281   -778    310       C  
ATOM    573  C   LEU A 640      16.000 -27.652 -15.224  1.00 44.86           C  
ANISOU  573  C   LEU A 640     5837   5973   5235    357   -658    351       C  
ATOM    574  O   LEU A 640      15.983 -28.508 -14.333  1.00 47.50           O  
ANISOU  574  O   LEU A 640     6263   6287   5499    407   -713    412       O  
ATOM    575  CB  LEU A 640      15.324 -25.331 -14.600  1.00 45.51           C  
ANISOU  575  CB  LEU A 640     5976   6111   5204    196   -745    222       C  
ATOM    576  CG  LEU A 640      15.480 -24.478 -13.358  1.00 54.99           C  
ANISOU  576  CG  LEU A 640     7248   7339   6307    135   -899    187       C  
ATOM    577  CD1 LEU A 640      14.247 -23.623 -13.217  1.00 62.65           C  
ANISOU  577  CD1 LEU A 640     8338   8291   7176     70   -814     96       C  
ATOM    578  CD2 LEU A 640      15.654 -25.377 -12.155  1.00 57.63           C  
ANISOU  578  CD2 LEU A 640     7692   7682   6523    181  -1007    252       C  
ATOM    579  N   GLY A 641      15.566 -27.906 -16.443  1.00 37.22           N  
ANISOU  579  N   GLY A 641     5349   3702   5091    232   -328   -134       N  
ATOM    580  CA  GLY A 641      14.940 -29.166 -16.723  1.00 38.59           C  
ANISOU  580  CA  GLY A 641     5553   3869   5242    190   -310   -138       C  
ATOM    581  C   GLY A 641      13.456 -29.054 -16.543  1.00 43.14           C  
ANISOU  581  C   GLY A 641     6122   4480   5789    160   -307   -104       C  
ATOM    582  O   GLY A 641      12.919 -28.039 -16.091  1.00 46.63           O  
ANISOU  582  O   GLY A 641     6541   4951   6225    176   -320    -74       O  
ATOM    583  N   GLN A 642      12.765 -30.129 -16.910  1.00 40.75           N  
ANISOU  583  N   GLN A 642     5836   4173   5477    113   -289   -112       N  
ATOM    584  CA  GLN A 642      11.312 -30.117 -16.961  1.00 38.39           C  
ANISOU  584  CA  GLN A 642     5519   3909   5158     73   -284    -90       C  
ATOM    585  C   GLN A 642      10.724 -30.832 -15.751  1.00 37.41           C  
ANISOU  585  C   GLN A 642     5425   3748   5043     81   -266    -66       C  
ATOM    586  O   GLN A 642      11.286 -31.812 -15.258  1.00 33.79           O  
ANISOU  586  O   GLN A 642     5007   3231   4601     97   -251    -76       O  
ATOM    587  CB  GLN A 642      10.813 -30.750 -18.251  1.00 38.83           C  
ANISOU  587  CB  GLN A 642     5561   3990   5203     14   -276   -122       C  
ATOM    588  CG  GLN A 642      11.231 -29.992 -19.511  1.00 41.28           C  
ANISOU  588  CG  GLN A 642     5846   4348   5492     12   -287   -137       C  
ATOM    589  CD  GLN A 642      11.888 -30.927 -20.497  1.00 42.74           C  
ANISOU  589  CD  GLN A 642     6045   4518   5676     -8   -278   -185       C  
ATOM    590  NE2 GLN A 642      11.452 -30.874 -21.751  1.00 39.86           N  
ANISOU  590  NE2 GLN A 642     5659   4206   5279    -35   -283   -207       N  
ATOM    591  OE1 GLN A 642      12.747 -31.731 -20.118  1.00 42.61           O  
ANISOU  591  OE1 GLN A 642     6060   4444   5686      6   -269   -205       O  
ATOM    592  N   HIS A 643       9.582 -30.345 -15.290  1.00 34.09           N  
ANISOU  592  N   HIS A 643     4983   3358   4610     72   -264    -33       N  
ATOM    593  CA  HIS A 643       8.880 -30.972 -14.195  1.00 28.65           C  
ANISOU  593  CA  HIS A 643     4318   2638   3928     77   -237     -3       C  
ATOM    594  C   HIS A 643       7.397 -30.705 -14.362  1.00 26.34           C  
ANISOU  594  C   HIS A 643     3987   2393   3630     33   -229     14       C  
ATOM    595  O   HIS A 643       6.990 -29.661 -14.861  1.00 27.00           O  
ANISOU  595  O   HIS A 643     4030   2535   3695     28   -253     18       O  
ATOM    596  CB  HIS A 643       9.374 -30.460 -12.831  1.00 30.67           C  
ANISOU  596  CB  HIS A 643     4601   2878   4175    156   -245     27       C  
ATOM    597  CG  HIS A 643       8.927 -31.308 -11.687  1.00 34.21           C  
ANISOU  597  CG  HIS A 643     5090   3283   4624    175   -209     61       C  
ATOM    598  CD2 HIS A 643       9.575 -32.274 -10.989  1.00 33.61           C  
ANISOU  598  CD2 HIS A 643     5070   3145   4554    213   -188     65       C  
ATOM    599  ND1 HIS A 643       7.656 -31.235 -11.155  1.00 32.76           N  
ANISOU  599  ND1 HIS A 643     4894   3118   4434    159   -183     99       N  
ATOM    600  CE1 HIS A 643       7.550 -32.111 -10.167  1.00 33.26           C  
ANISOU  600  CE1 HIS A 643     5005   3132   4502    185   -142    129       C  
ATOM    601  NE2 HIS A 643       8.699 -32.749 -10.045  1.00 32.28           N  
ANISOU  601  NE2 HIS A 643     4925   2957   4382    221   -145    111       N  
ATOM    602  N   GLU A 644       6.591 -31.669 -13.945  1.00 27.43           N  
ANISOU  602  N   GLU A 644     4135   2499   3788      1   -191     25       N  
ATOM    603  CA  GLU A 644       5.146 -31.537 -14.056  1.00 30.58           C  
ANISOU  603  CA  GLU A 644     4490   2936   4193    -45   -178     36       C  
ATOM    604  C   GLU A 644       4.594 -30.306 -13.329  1.00 33.58           C  
ANISOU  604  C   GLU A 644     4848   3364   4546     -6   -191     77       C  
ATOM    605  O   GLU A 644       3.579 -29.736 -13.758  1.00 33.38           O  
ANISOU  605  O   GLU A 644     4774   3395   4514    -36   -202     77       O  
ATOM    606  CB  GLU A 644       4.494 -32.808 -13.512  1.00 41.04           C  
ANISOU  606  CB  GLU A 644     5833   4203   5557    -79   -123     46       C  
ATOM    607  CG  GLU A 644       3.228 -33.169 -14.203  1.00 60.03           C  
ANISOU  607  CG  GLU A 644     8185   6632   7993   -153   -111     20       C  
ATOM    608  CD  GLU A 644       2.400 -34.132 -13.393  1.00 73.82           C  
ANISOU  608  CD  GLU A 644     9938   8323   9787   -181    -47     47       C  
ATOM    609  OE1 GLU A 644       2.981 -35.043 -12.760  1.00 78.49           O  
ANISOU  609  OE1 GLU A 644    10585   8838  10398   -162     -9     65       O  
ATOM    610  OE2 GLU A 644       1.162 -33.964 -13.381  1.00 76.40           O1-
ANISOU  610  OE2 GLU A 644    10215   8681  10133   -219    -33     51       O1-
ATOM    611  N   ASN A 645       5.196 -29.901 -12.208  1.00 30.15           N  
ANISOU  611  N   ASN A 645     4449   2911   4097     64   -193    109       N  
ATOM    612  CA  ASN A 645       4.623 -28.826 -11.403  1.00 27.15           C  
ANISOU  612  CA  ASN A 645     4051   2572   3693    105   -203    146       C  
ATOM    613  C   ASN A 645       5.419 -27.526 -11.498  1.00 26.64           C  
ANISOU  613  C   ASN A 645     3975   2538   3610    154   -252    138       C  
ATOM    614  O   ASN A 645       5.356 -26.700 -10.584  1.00 28.10           O  
ANISOU  614  O   ASN A 645     4160   2739   3779    210   -265    162       O  
ATOM    615  CB  ASN A 645       4.476 -29.264  -9.943  1.00 23.02           C  
ANISOU  615  CB  ASN A 645     3571   2012   3164    154   -166    188       C  
ATOM    616  CG  ASN A 645       3.739 -30.566  -9.811  1.00 24.73           C  
ANISOU  616  CG  ASN A 645     3801   2185   3411    105   -105    201       C  
ATOM    617  ND2 ASN A 645       2.500 -30.594 -10.276  1.00 23.57           N  
ANISOU  617  ND2 ASN A 645     3603   2069   3284     41    -89    199       N  
ATOM    618  OD1 ASN A 645       4.295 -31.558  -9.336  1.00 33.06           O  
ANISOU  618  OD1 ASN A 645     4908   3177   4477    123    -74    210       O  
ATOM    619  N   ILE A 646       6.131 -27.304 -12.600  1.00 26.21           N  
ANISOU  619  N   ILE A 646     3907   2491   3560    136   -277    105       N  
ATOM    620  CA  ILE A 646       6.609 -25.978 -12.962  1.00 25.84           C  
ANISOU  620  CA  ILE A 646     3834   2479   3507    165   -315    101       C  
ATOM    621  C   ILE A 646       6.057 -25.642 -14.342  1.00 30.27           C  
ANISOU  621  C   ILE A 646     4353   3088   4058    113   -324     88       C  
ATOM    622  O   ILE A 646       5.499 -26.492 -15.042  1.00 28.86           O  
ANISOU  622  O   ILE A 646     4169   2916   3880     58   -309     69       O  
ATOM    623  CB  ILE A 646       8.137 -25.897 -12.970  1.00 26.69           C  
ANISOU  623  CB  ILE A 646     3964   2548   3630    204   -331     77       C  
ATOM    624  CG1 ILE A 646       8.668 -26.611 -14.215  1.00 24.89           C  
ANISOU  624  CG1 ILE A 646     3739   2308   3410    158   -323     43       C  
ATOM    625  CG2 ILE A 646       8.720 -26.515 -11.655  1.00 23.14           C  
ANISOU  625  CG2 ILE A 646     3562   2048   3183    260   -323     81       C  
ATOM    626  CD1 ILE A 646      10.132 -26.776 -14.229  1.00 27.49           C  
ANISOU  626  CD1 ILE A 646     4089   2595   3760    191   -330     16       C  
ATOM    627  N   VAL A 647       6.181 -24.367 -14.708  1.00 30.99           N  
ANISOU  627  N   VAL A 647     4417   3216   4142    135   -349     96       N  
ATOM    628  CA  VAL A 647       5.806 -23.879 -16.032  1.00 27.54           C  
ANISOU  628  CA  VAL A 647     3948   2829   3688    104   -359     89       C  
ATOM    629  C   VAL A 647       6.981 -24.204 -16.949  1.00 30.10           C  
ANISOU  629  C   VAL A 647     4287   3130   4018     98   -356     62       C  
ATOM    630  O   VAL A 647       8.044 -23.604 -16.838  1.00 30.66           O  
ANISOU  630  O   VAL A 647     4364   3177   4109    135   -362     62       O  
ATOM    631  CB  VAL A 647       5.482 -22.380 -16.029  1.00 24.04           C  
ANISOU  631  CB  VAL A 647     3473   2426   3236    136   -381    117       C  
ATOM    632  CG1 VAL A 647       5.179 -21.871 -17.450  1.00 23.46           C  
ANISOU  632  CG1 VAL A 647     3373   2403   3136    115   -389    115       C  
ATOM    633  CG2 VAL A 647       4.288 -22.095 -15.157  1.00 24.62           C  
ANISOU  633  CG2 VAL A 647     3529   2526   3301    142   -383    141       C  
ATOM    634  N   ASN A 648       6.813 -25.167 -17.842  1.00 26.57           N  
ANISOU  634  N   ASN A 648     3845   2689   3561     54   -346     33       N  
ATOM    635  CA  ASN A 648       7.965 -25.647 -18.600  1.00 29.63           C  
ANISOU  635  CA  ASN A 648     4253   3051   3955     51   -339      3       C  
ATOM    636  C   ASN A 648       8.238 -24.802 -19.844  1.00 27.54           C  
ANISOU  636  C   ASN A 648     3969   2828   3666     57   -344      6       C  
ATOM    637  O   ASN A 648       7.340 -24.200 -20.426  1.00 27.48           O  
ANISOU  637  O   ASN A 648     3934   2878   3627     50   -355     19       O  
ATOM    638  CB  ASN A 648       7.767 -27.111 -18.989  1.00 28.05           C  
ANISOU  638  CB  ASN A 648     4069   2831   3757      6   -325    -34       C  
ATOM    639  CG  ASN A 648       7.912 -28.012 -17.789  1.00 34.75           C  
ANISOU  639  CG  ASN A 648     4950   3618   4635     11   -308    -32       C  
ATOM    640  ND2 ASN A 648       6.792 -28.549 -17.302  1.00 32.77           N  
ANISOU  640  ND2 ASN A 648     4693   3368   4389    -18   -296    -24       N  
ATOM    641  OD1 ASN A 648       9.015 -28.194 -17.273  1.00 39.13           O  
ANISOU  641  OD1 ASN A 648     5534   4124   5208     45   -305    -35       O  
ATOM    642  N   LEU A 649       9.510 -24.739 -20.214  1.00 28.65           N  
ANISOU  642  N   LEU A 649     4123   2939   3823     76   -333     -5       N  
ATOM    643  CA  LEU A 649       9.932 -24.202 -21.490  1.00 29.38           C  
ANISOU  643  CA  LEU A 649     4206   3064   3893     81   -323     -4       C  
ATOM    644  C   LEU A 649       9.580 -25.210 -22.573  1.00 28.32           C  
ANISOU  644  C   LEU A 649     4080   2960   3722     46   -321    -41       C  
ATOM    645  O   LEU A 649       9.804 -26.418 -22.415  1.00 29.35           O  
ANISOU  645  O   LEU A 649     4231   3056   3866     22   -317    -78       O  
ATOM    646  CB  LEU A 649      11.430 -23.915 -21.491  1.00 28.43           C  
ANISOU  646  CB  LEU A 649     4095   2897   3812    109   -305     -8       C  
ATOM    647  CG  LEU A 649      12.090 -23.385 -22.770  1.00 30.46           C  
ANISOU  647  CG  LEU A 649     4345   3174   4055    120   -281     -1       C  
ATOM    648  CD1 LEU A 649      11.729 -21.935 -23.043  1.00 29.05           C  
ANISOU  648  CD1 LEU A 649     4142   3028   3870    144   -276     48       C  
ATOM    649  CD2 LEU A 649      13.577 -23.523 -22.635  1.00 26.31           C  
ANISOU  649  CD2 LEU A 649     3826   2591   3579    137   -260    -21       C  
ATOM    650  N   LEU A 650       9.004 -24.713 -23.658  1.00 26.39           N  
ANISOU  650  N   LEU A 650     3818   2779   3428     47   -326    -34       N  
ATOM    651  CA  LEU A 650       8.694 -25.537 -24.826  1.00 29.03           C  
ANISOU  651  CA  LEU A 650     4156   3154   3719     24   -330    -77       C  
ATOM    652  C   LEU A 650       9.534 -25.179 -26.047  1.00 29.02           C  
ANISOU  652  C   LEU A 650     4164   3176   3684     51   -309    -74       C  
ATOM    653  O   LEU A 650       9.678 -25.999 -26.945  1.00 30.85           O  
ANISOU  653  O   LEU A 650     4408   3427   3886     40   -308   -118       O  
ATOM    654  CB  LEU A 650       7.197 -25.427 -25.171  1.00 28.40           C  
ANISOU  654  CB  LEU A 650     4048   3142   3600      9   -358    -83       C  
ATOM    655  CG  LEU A 650       6.166 -25.875 -24.130  1.00 30.43           C  
ANISOU  655  CG  LEU A 650     4288   3385   3887    -23   -373    -89       C  
ATOM    656  CD1 LEU A 650       4.760 -25.667 -24.624  1.00 27.87           C  
ANISOU  656  CD1 LEU A 650     3928   3134   3528    -35   -401   -100       C  
ATOM    657  CD2 LEU A 650       6.356 -27.331 -23.724  1.00 29.71           C  
ANISOU  657  CD2 LEU A 650     4215   3237   3834    -62   -363   -133       C  
ATOM    658  N   GLY A 651      10.091 -23.978 -26.103  1.00 26.70           N  
ANISOU  658  N   GLY A 651     3866   2880   3398     88   -289    -25       N  
ATOM    659  CA  GLY A 651      10.920 -23.587 -27.224  1.00 28.80           C  
ANISOU  659  CA  GLY A 651     4142   3162   3637    116   -256    -13       C  
ATOM    660  C   GLY A 651      11.165 -22.100 -27.149  1.00 29.73           C  
ANISOU  660  C   GLY A 651     4247   3277   3772    152   -234     51       C  
ATOM    661  O   GLY A 651      10.689 -21.420 -26.235  1.00 31.47           O  
ANISOU  661  O   GLY A 651     4450   3484   4023    156   -251     78       O  
ATOM    662  N   ALA A 652      11.901 -21.595 -28.140  1.00 28.61           N  
ANISOU  662  N   ALA A 652     4112   3145   3611    182   -193     76       N  
ATOM    663  CA  ALA A 652      12.270 -20.189 -28.184  1.00 28.20           C  
ANISOU  663  CA  ALA A 652     4048   3078   3587    217   -159    139       C  
ATOM    664  C   ALA A 652      12.523 -19.755 -29.626  1.00 30.51           C  
ANISOU  664  C   ALA A 652     4356   3417   3820    253   -114    172       C  
ATOM    665  O   ALA A 652      12.895 -20.560 -30.486  1.00 31.88           O  
ANISOU  665  O   ALA A 652     4550   3614   3950    254   -100    140       O  
ATOM    666  CB  ALA A 652      13.518 -19.882 -27.343  1.00 24.74           C  
ANISOU  666  CB  ALA A 652     3598   2554   3247    217   -133    140       C  
ATOM    667  N   CYS A 653      12.318 -18.467 -29.873  1.00 33.92           N  
ANISOU  667  N   CYS A 653     4780   3859   4248    288    -90    238       N  
ATOM    668  CA  CYS A 653      12.683 -17.817 -31.127  1.00 34.53           C  
ANISOU  668  CA  CYS A 653     4874   3966   4280    333    -32    289       C  
ATOM    669  C   CYS A 653      13.714 -16.746 -30.800  1.00 39.10           C  
ANISOU  669  C   CYS A 653     5435   4467   4953    347     28    339       C  
ATOM    670  O   CYS A 653      13.380 -15.717 -30.193  1.00 38.44           O  
ANISOU  670  O   CYS A 653     5331   4359   4914    356     23    378       O  
ATOM    671  CB  CYS A 653      11.472 -17.210 -31.810  1.00 31.62           C  
ANISOU  671  CB  CYS A 653     4514   3679   3822    371    -51    327       C  
ATOM    672  SG  CYS A 653      10.042 -18.312 -31.839  1.00 32.74           S  
ANISOU  672  SG  CYS A 653     4654   3901   3884    346   -137    257       S  
ATOM    673  N   THR A 654      14.967 -17.006 -31.179  1.00 38.52           N  
ANISOU  673  N   THR A 654     5365   4352   4917    347     83    331       N  
ATOM    674  CA  THR A 654      16.079 -16.086 -30.976  1.00 37.76           C  
ANISOU  674  CA  THR A 654     5245   4178   4923    357    148    369       C  
ATOM    675  C   THR A 654      16.684 -15.606 -32.283  1.00 41.73           C  
ANISOU  675  C   THR A 654     5766   4693   5396    397    236    426       C  
ATOM    676  O   THR A 654      17.544 -14.730 -32.261  1.00 49.21           O  
ANISOU  676  O   THR A 654     6691   5575   6431    407    303    467       O  
ATOM    677  CB  THR A 654      17.176 -16.741 -30.137  1.00 34.13           C  
ANISOU  677  CB  THR A 654     4764   3646   4559    323    144    308       C  
ATOM    678  CG2 THR A 654      16.611 -17.186 -28.793  1.00 33.90           C  
ANISOU  678  CG2 THR A 654     4722   3602   4556    293     64    259       C  
ATOM    679  OG1 THR A 654      17.702 -17.879 -30.834  1.00 34.68           O  
ANISOU  679  OG1 THR A 654     4857   3738   4582    317    157    266       O  
ATOM    680  N   HIS A 655      16.291 -16.163 -33.415  1.00 44.57           N  
ANISOU  680  N   HIS A 655     6163   5133   5638    422    241    426       N  
ATOM    681  CA  HIS A 655      16.862 -15.764 -34.693  1.00 45.02           C  
ANISOU  681  CA  HIS A 655     6244   5210   5651    470    329    483       C  
ATOM    682  C   HIS A 655      15.845 -14.961 -35.469  1.00 40.98           C  
ANISOU  682  C   HIS A 655     5759   4768   5042    525    335    553       C  
ATOM    683  O   HIS A 655      14.656 -15.282 -35.455  1.00 43.09           O  
ANISOU  683  O   HIS A 655     6037   5106   5228    529    260    528       O  
ATOM    684  CB  HIS A 655      17.306 -16.981 -35.512  1.00 50.31           C  
ANISOU  684  CB  HIS A 655     6942   5924   6252    473    337    432       C  
ATOM    685  CG  HIS A 655      18.501 -17.655 -34.935  1.00 61.48           C  
ANISOU  685  CG  HIS A 655     8332   7265   7763    432    350    375       C  
ATOM    686  CD2 HIS A 655      18.770 -18.959 -34.694  1.00 65.27           C  
ANISOU  686  CD2 HIS A 655     8815   7745   8238    399    308    292       C  
ATOM    687  ND1 HIS A 655      19.581 -16.943 -34.461  1.00 66.53           N  
ANISOU  687  ND1 HIS A 655     8936   7814   8529    422    411    400       N  
ATOM    688  CE1 HIS A 655      20.478 -17.783 -33.977  1.00 67.17           C  
ANISOU  688  CE1 HIS A 655     8999   7848   8673    389    402    333       C  
ATOM    689  NE2 HIS A 655      20.009 -19.012 -34.104  1.00 65.60           N  
ANISOU  689  NE2 HIS A 655     8827   7703   8395    375    342    270       N  
ATOM    690  N   GLY A 656      16.319 -13.916 -36.137  1.00 44.97           N  
ANISOU  690  N   GLY A 656     6274   5252   5561    571    427    640       N  
ATOM    691  CA  GLY A 656      15.496 -13.250 -37.128  1.00 44.66           C  
ANISOU  691  CA  GLY A 656     6273   5288   5410    641    446    712       C  
ATOM    692  C   GLY A 656      14.374 -12.436 -36.541  1.00 44.37           C  
ANISOU  692  C   GLY A 656     6224   5260   5373    647    393    741       C  
ATOM    693  O   GLY A 656      13.334 -12.278 -37.174  1.00 52.09           O  
ANISOU  693  O   GLY A 656     7230   6325   6235    696    361    764       O  
ATOM    694  N   GLY A 657      14.552 -11.909 -35.344  1.00 43.79           N  
ANISOU  694  N   GLY A 657     6107   5103   5427    604    378    736       N  
ATOM    695  CA  GLY A 657      13.519 -11.112 -34.737  1.00 42.15           C  
ANISOU  695  CA  GLY A 657     5887   4902   5227    611    329    761       C  
ATOM    696  C   GLY A 657      13.680 -11.054 -33.235  1.00 40.70           C  
ANISOU  696  C   GLY A 657     5654   4641   5168    552    283    713       C  
ATOM    697  O   GLY A 657      14.657 -11.556 -32.671  1.00 38.58           O  
ANISOU  697  O   GLY A 657     5362   4310   4986    509    292    665       O  
ATOM    698  N   PRO A 658      12.722 -10.418 -32.563  1.00 38.20           N  
ANISOU  698  N   PRO A 658     5322   4331   4860    555    231    726       N  
ATOM    699  CA  PRO A 658      12.815 -10.261 -31.104  1.00 33.69           C  
ANISOU  699  CA  PRO A 658     4708   3692   4402    510    186    683       C  
ATOM    700  C   PRO A 658      12.741 -11.613 -30.411  1.00 36.13           C  
ANISOU  700  C   PRO A 658     5010   4017   4699    459    116    591       C  
ATOM    701  O   PRO A 658      12.130 -12.556 -30.912  1.00 38.82           O  
ANISOU  701  O   PRO A 658     5375   4435   4940    456     78    558       O  
ATOM    702  CB  PRO A 658      11.598  -9.388 -30.754  1.00 34.85           C  
ANISOU  702  CB  PRO A 658     4848   3867   4526    535    144    718       C  
ATOM    703  CG  PRO A 658      11.102  -8.835 -32.068  1.00 36.95           C  
ANISOU  703  CG  PRO A 658     5153   4196   4691    599    185    794       C  
ATOM    704  CD  PRO A 658      11.501  -9.815 -33.127  1.00 35.30           C  
ANISOU  704  CD  PRO A 658     4978   4039   4395    607    210    777       C  
ATOM    705  N   VAL A 659      13.367 -11.700 -29.237  1.00 35.41           N  
ANISOU  705  N   VAL A 659     4885   3852   4716    423     99    547       N  
ATOM    706  CA  VAL A 659      13.412 -12.961 -28.515  1.00 30.40           C  
ANISOU  706  CA  VAL A 659     4248   3221   4080    381     41    466       C  
ATOM    707  C   VAL A 659      12.008 -13.337 -28.071  1.00 34.04           C  
ANISOU  707  C   VAL A 659     4714   3747   4472    371    -35    445       C  
ATOM    708  O   VAL A 659      11.292 -12.525 -27.472  1.00 36.86           O  
ANISOU  708  O   VAL A 659     5055   4104   4848    383    -62    468       O  
ATOM    709  CB  VAL A 659      14.378 -12.854 -27.325  1.00 34.11           C  
ANISOU  709  CB  VAL A 659     4682   3600   4676    358     38    427       C  
ATOM    710  CG1 VAL A 659      14.302 -14.103 -26.471  1.00 33.64           C  
ANISOU  710  CG1 VAL A 659     4627   3546   4610    324    -24    352       C  
ATOM    711  CG2 VAL A 659      15.799 -12.594 -27.815  1.00 32.52           C  
ANISOU  711  CG2 VAL A 659     4469   3337   4552    363    115    438       C  
ATOM    712  N   LEU A 660      11.591 -14.565 -28.395  1.00 32.76           N  
ANISOU  712  N   LEU A 660     4573   3641   4235    350    -69    398       N  
ATOM    713  CA  LEU A 660      10.331 -15.130 -27.923  1.00 32.96           C  
ANISOU  713  CA  LEU A 660     4595   3719   4209    331   -138    365       C  
ATOM    714  C   LEU A 660      10.612 -16.363 -27.060  1.00 33.57           C  
ANISOU  714  C   LEU A 660     4671   3767   4318    286   -170    296       C  
ATOM    715  O   LEU A 660      11.423 -17.219 -27.436  1.00 34.80           O  
ANISOU  715  O   LEU A 660     4842   3906   4474    272   -151    263       O  
ATOM    716  CB  LEU A 660       9.414 -15.493 -29.105  1.00 30.80           C  
ANISOU  716  CB  LEU A 660     4342   3540   3819    349   -153    367       C  
ATOM    717  CG  LEU A 660       9.188 -14.378 -30.135  1.00 30.02           C  
ANISOU  717  CG  LEU A 660     4256   3479   3670    407   -116    439       C  
ATOM    718  CD1 LEU A 660       8.310 -14.855 -31.329  1.00 29.83           C  
ANISOU  718  CD1 LEU A 660     4253   3558   3521    435   -139    427       C  
ATOM    719  CD2 LEU A 660       8.631 -13.092 -29.511  1.00 26.97           C  
ANISOU  719  CD2 LEU A 660     3849   3076   3323    429   -123    490       C  
ATOM    720  N   VAL A 661       9.949 -16.449 -25.907  1.00 29.96           N  
ANISOU  720  N   VAL A 661     4199   3301   3885    269   -216    278       N  
ATOM    721  CA  VAL A 661      10.075 -17.582 -24.993  1.00 29.41           C  
ANISOU  721  CA  VAL A 661     4132   3203   3841    233   -245    222       C  
ATOM    722  C   VAL A 661       8.717 -18.277 -24.922  1.00 30.53           C  
ANISOU  722  C   VAL A 661     4272   3403   3923    210   -288    199       C  
ATOM    723  O   VAL A 661       7.729 -17.691 -24.457  1.00 32.61           O  
ANISOU  723  O   VAL A 661     4518   3693   4179    218   -314    219       O  
ATOM    724  CB  VAL A 661      10.561 -17.143 -23.594  1.00 31.67           C  
ANISOU  724  CB  VAL A 661     4400   3422   4211    239   -255    218       C  
ATOM    725  CG1 VAL A 661      10.652 -18.338 -22.623  1.00 24.49           C  
ANISOU  725  CG1 VAL A 661     3502   2486   3318    213   -282    167       C  
ATOM    726  CG2 VAL A 661      11.918 -16.448 -23.684  1.00 29.34           C  
ANISOU  726  CG2 VAL A 661     4095   3064   3989    259   -213    230       C  
ATOM    727  N   ILE A 662       8.676 -19.530 -25.356  1.00 33.43           N  
ANISOU  727  N   ILE A 662     4656   3788   4259    182   -295    153       N  
ATOM    728  CA  ILE A 662       7.439 -20.284 -25.511  1.00 29.48           C  
ANISOU  728  CA  ILE A 662     4149   3343   3709    156   -330    121       C  
ATOM    729  C   ILE A 662       7.318 -21.231 -24.332  1.00 25.94           C  
ANISOU  729  C   ILE A 662     3701   2850   3304    120   -346     86       C  
ATOM    730  O   ILE A 662       8.135 -22.146 -24.181  1.00 25.56           O  
ANISOU  730  O   ILE A 662     3674   2758   3282    102   -334     54       O  
ATOM    731  CB  ILE A 662       7.433 -21.071 -26.832  1.00 28.21           C  
ANISOU  731  CB  ILE A 662     4003   3229   3487    150   -328     86       C  
ATOM    732  CG1 ILE A 662       7.717 -20.138 -28.021  1.00 30.50           C  
ANISOU  732  CG1 ILE A 662     4301   3559   3727    198   -301    128       C  
ATOM    733  CG2 ILE A 662       6.130 -21.773 -26.986  1.00 25.90           C  
ANISOU  733  CG2 ILE A 662     3694   2992   3157    123   -368     44       C  
ATOM    734  CD1 ILE A 662       8.143 -20.885 -29.321  1.00 29.14           C  
ANISOU  734  CD1 ILE A 662     4152   3423   3497    205   -287     95       C  
ATOM    735  N   THR A 663       6.289 -21.044 -23.513  1.00 23.20           N  
ANISOU  735  N   THR A 663     3335   2517   2963    112   -370     95       N  
ATOM    736  CA  THR A 663       6.089 -21.883 -22.350  1.00 26.36           C  
ANISOU  736  CA  THR A 663     3738   2876   3400     84   -377     73       C  
ATOM    737  C   THR A 663       4.736 -22.566 -22.472  1.00 28.92           C  
ANISOU  737  C   THR A 663     4042   3246   3700     49   -397     46       C  
ATOM    738  O   THR A 663       3.925 -22.225 -23.331  1.00 26.41           O  
ANISOU  738  O   THR A 663     3703   2994   3336     53   -415     44       O  
ATOM    739  CB  THR A 663       6.151 -21.059 -21.048  1.00 28.06           C  
ANISOU  739  CB  THR A 663     3947   3059   3657    111   -381    106       C  
ATOM    740  CG2 THR A 663       7.395 -20.210 -21.020  1.00 25.68           C  
ANISOU  740  CG2 THR A 663     3651   2716   3389    147   -364    126       C  
ATOM    741  OG1 THR A 663       5.014 -20.200 -20.989  1.00 32.01           O  
ANISOU  741  OG1 THR A 663     4418   3610   4134    122   -399    133       O  
ATOM    742  N   GLU A 664       4.487 -23.511 -21.571  1.00 31.09           N  
ANISOU  742  N   GLU A 664     4322   3483   4007     19   -393     26       N  
ATOM    743  CA  GLU A 664       3.201 -24.180 -21.507  1.00 32.54           C  
ANISOU  743  CA  GLU A 664     4480   3696   4187    -19   -404      0       C  
ATOM    744  C   GLU A 664       2.102 -23.171 -21.221  1.00 33.00           C  
ANISOU  744  C   GLU A 664     4502   3805   4230     -3   -423     31       C  
ATOM    745  O   GLU A 664       2.244 -22.301 -20.359  1.00 33.81           O  
ANISOU  745  O   GLU A 664     4607   3892   4348     29   -420     73       O  
ATOM    746  CB  GLU A 664       3.213 -25.242 -20.415  1.00 35.03           C  
ANISOU  746  CB  GLU A 664     4812   3949   4549    -47   -383    -10       C  
ATOM    747  CG  GLU A 664       4.314 -26.287 -20.534  1.00 40.08           C  
ANISOU  747  CG  GLU A 664     5491   4530   5210    -59   -364    -39       C  
ATOM    748  CD  GLU A 664       4.341 -27.219 -19.326  1.00 43.09           C  
ANISOU  748  CD  GLU A 664     5895   4844   5634    -73   -340    -36       C  
ATOM    749  OE1 GLU A 664       4.190 -28.449 -19.498  1.00 44.55           O  
ANISOU  749  OE1 GLU A 664     6087   5000   5841   -113   -325    -73       O  
ATOM    750  OE2 GLU A 664       4.507 -26.712 -18.196  1.00 39.75           O1-
ANISOU  750  OE2 GLU A 664     5484   4398   5223    -39   -333      2       O1-
ATOM    751  N   TYR A 665       1.001 -23.289 -21.947  1.00 29.47           N  
ANISOU  751  N   TYR A 665     4020   3421   3756    -22   -444      4       N  
ATOM    752  CA  TYR A 665      -0.187 -22.492 -21.689  1.00 27.42           C  
ANISOU  752  CA  TYR A 665     3721   3214   3485    -11   -464     24       C  
ATOM    753  C   TYR A 665      -1.043 -23.181 -20.619  1.00 29.92           C  
ANISOU  753  C   TYR A 665     4017   3508   3845    -48   -450     15       C  
ATOM    754  O   TYR A 665      -1.303 -24.383 -20.713  1.00 33.86           O  
ANISOU  754  O   TYR A 665     4510   3987   4370    -95   -440    -29       O  
ATOM    755  CB  TYR A 665      -0.981 -22.314 -22.987  1.00 29.17           C  
ANISOU  755  CB  TYR A 665     3910   3518   3655     -7   -497     -6       C  
ATOM    756  CG  TYR A 665      -2.364 -21.749 -22.785  1.00 30.00           C  
ANISOU  756  CG  TYR A 665     3965   3681   3751     -2   -522     -3       C  
ATOM    757  CD1 TYR A 665      -2.557 -20.384 -22.617  1.00 31.62           C  
ANISOU  757  CD1 TYR A 665     4165   3916   3935     47   -533     49       C  
ATOM    758  CD2 TYR A 665      -3.477 -22.576 -22.770  1.00 30.31           C  
ANISOU  758  CD2 TYR A 665     3959   3744   3812    -48   -533    -54       C  
ATOM    759  CE1 TYR A 665      -3.816 -19.862 -22.438  1.00 35.64           C  
ANISOU  759  CE1 TYR A 665     4627   4479   4436     54   -556     51       C  
ATOM    760  CE2 TYR A 665      -4.733 -22.068 -22.596  1.00 30.52           C  
ANISOU  760  CE2 TYR A 665     3935   3825   3836    -43   -555    -55       C  
ATOM    761  CZ  TYR A 665      -4.901 -20.704 -22.418  1.00 39.38           C  
ANISOU  761  CZ  TYR A 665     5055   4980   4929     10   -568     -2       C  
ATOM    762  OH  TYR A 665      -6.155 -20.159 -22.226  1.00 47.11           O  
ANISOU  762  OH  TYR A 665     5981   6014   5904     19   -591     -3       O  
ATOM    763  N   CYS A 666      -1.483 -22.423 -19.613  1.00 25.72           N  
ANISOU  763  N   CYS A 666     3472   2976   3324    -25   -447     56       N  
ATOM    764  CA  CYS A 666      -2.254 -22.960 -18.496  1.00 30.06           C  
ANISOU  764  CA  CYS A 666     4006   3503   3912    -50   -424     60       C  
ATOM    765  C   CYS A 666      -3.645 -22.325 -18.489  1.00 31.72           C  
ANISOU  765  C   CYS A 666     4160   3780   4112    -48   -444     62       C  
ATOM    766  O   CYS A 666      -3.787 -21.145 -18.143  1.00 33.22           O  
ANISOU  766  O   CYS A 666     4343   3995   4284     -4   -458    101       O  
ATOM    767  CB  CYS A 666      -1.520 -22.706 -17.180  1.00 32.66           C  
ANISOU  767  CB  CYS A 666     4374   3775   4261    -16   -401    103       C  
ATOM    768  SG  CYS A 666       0.224 -23.316 -17.114  1.00 32.77           S  
ANISOU  768  SG  CYS A 666     4451   3711   4288     -5   -384     99       S  
ATOM    769  N   THR A 667      -4.668 -23.132 -18.832  1.00 32.18           N  
ANISOU  769  N   THR A 667     4174   3862   4189    -97   -445     16       N  
ATOM    770  CA  THR A 667      -5.996 -22.622 -19.200  1.00 36.74           C  
ANISOU  770  CA  THR A 667     4688   4516   4754    -98   -474     -1       C  
ATOM    771  C   THR A 667      -6.676 -21.872 -18.076  1.00 38.23           C  
ANISOU  771  C   THR A 667     4856   4714   4954    -75   -462     43       C  
ATOM    772  O   THR A 667      -7.440 -20.936 -18.336  1.00 40.43           O  
ANISOU  772  O   THR A 667     5097   5057   5207    -47   -493     49       O  
ATOM    773  CB  THR A 667      -6.932 -23.755 -19.623  1.00 50.62           C  
ANISOU  773  CB  THR A 667     6396   6287   6551   -161   -472    -68       C  
ATOM    774  CG2 THR A 667      -7.945 -23.248 -20.652  1.00 56.01           C  
ANISOU  774  CG2 THR A 667     7018   7063   7200   -151   -525   -110       C  
ATOM    775  OG1 THR A 667      -6.161 -24.848 -20.138  1.00 54.17           O  
ANISOU  775  OG1 THR A 667     6876   6691   7016   -193   -461   -107       O  
ATOM    776  N   TYR A 668      -6.509 -22.333 -16.836  1.00 31.36           N  
ANISOU  776  N   TYR A 668     4010   3785   4122    -83   -416     71       N  
ATOM    777  CA  TYR A 668      -7.245 -21.710 -15.741  1.00 33.76           C  
ANISOU  777  CA  TYR A 668     4292   4101   4434    -59   -400    109       C  
ATOM    778  C   TYR A 668      -6.546 -20.486 -15.173  1.00 32.92           C  
ANISOU  778  C   TYR A 668     4220   3991   4297      9   -414    159       C  
ATOM    779  O   TYR A 668      -7.113 -19.816 -14.304  1.00 39.25           O  
ANISOU  779  O   TYR A 668     5005   4809   5098     40   -408    188       O  
ATOM    780  CB  TYR A 668      -7.516 -22.753 -14.645  1.00 40.05           C  
ANISOU  780  CB  TYR A 668     5095   4841   5281    -92   -339    119       C  
ATOM    781  CG  TYR A 668      -8.303 -23.931 -15.192  1.00 47.94           C  
ANISOU  781  CG  TYR A 668     6049   5839   6328   -165   -322     65       C  
ATOM    782  CD1 TYR A 668      -9.648 -23.796 -15.522  1.00 52.42           C  
ANISOU  782  CD1 TYR A 668     6538   6465   6913   -190   -335     32       C  
ATOM    783  CD2 TYR A 668      -7.695 -25.168 -15.416  1.00 52.06           C  
ANISOU  783  CD2 TYR A 668     6600   6298   6881   -207   -295     39       C  
ATOM    784  CE1 TYR A 668     -10.378 -24.864 -16.044  1.00 55.49           C  
ANISOU  784  CE1 TYR A 668     6875   6850   7357   -258   -323    -30       C  
ATOM    785  CE2 TYR A 668      -8.421 -26.245 -15.940  1.00 53.26           C  
ANISOU  785  CE2 TYR A 668     6705   6442   7088   -275   -281    -19       C  
ATOM    786  CZ  TYR A 668      -9.760 -26.083 -16.253  1.00 57.95           C  
ANISOU  786  CZ  TYR A 668     7217   7095   7705   -301   -296    -56       C  
ATOM    787  OH  TYR A 668     -10.494 -27.132 -16.774  1.00 64.04           O  
ANISOU  787  OH  TYR A 668     7933   7857   8542   -370   -285   -124       O  
ATOM    788  N   GLY A 669      -5.360 -20.151 -15.669  1.00 29.49           N  
ANISOU  788  N   GLY A 669     3829   3536   3842     34   -432    165       N  
ATOM    789  CA  GLY A 669      -4.690 -18.946 -15.240  1.00 28.05           C  
ANISOU  789  CA  GLY A 669     3670   3346   3644     96   -447    204       C  
ATOM    790  C   GLY A 669      -4.029 -19.077 -13.873  1.00 31.17           C  
ANISOU  790  C   GLY A 669     4105   3682   4057    124   -420    229       C  
ATOM    791  O   GLY A 669      -3.747 -20.176 -13.381  1.00 27.84           O  
ANISOU  791  O   GLY A 669     3710   3213   3655    100   -386    223       O  
ATOM    792  N   ASP A 670      -3.765 -17.928 -13.260  1.00 27.08           N  
ANISOU  792  N   ASP A 670     3592   3165   3532    182   -436    256       N  
ATOM    793  CA  ASP A 670      -3.015 -17.907 -12.019  1.00 30.70           C  
ANISOU  793  CA  ASP A 670     4090   3574   4002    224   -422    273       C  
ATOM    794  C   ASP A 670      -3.891 -18.359 -10.849  1.00 31.26           C  
ANISOU  794  C   ASP A 670     4153   3648   4075    228   -389    288       C  
ATOM    795  O   ASP A 670      -5.091 -18.088 -10.806  1.00 30.78           O  
ANISOU  795  O   ASP A 670     4049   3636   4010    218   -387    294       O  
ATOM    796  CB  ASP A 670      -2.429 -16.514 -11.769  1.00 33.62           C  
ANISOU  796  CB  ASP A 670     4461   3941   4371    286   -454    286       C  
ATOM    797  CG  ASP A 670      -3.471 -15.463 -11.372  1.00 40.26           C  
ANISOU  797  CG  ASP A 670     5262   4832   5201    318   -470    304       C  
ATOM    798  OD1 ASP A 670      -4.133 -14.878 -12.264  1.00 42.48           O  
ANISOU  798  OD1 ASP A 670     5509   5161   5471    308   -490    306       O  
ATOM    799  OD2 ASP A 670      -3.609 -15.189 -10.157  1.00 39.75           O1-
ANISOU  799  OD2 ASP A 670     5205   4762   5138    361   -465    315       O1-
ATOM    800  N   LEU A 671      -3.275 -19.054  -9.892  1.00 29.81           N  
ANISOU  800  N   LEU A 671     4015   3414   3897    246   -360    297       N  
ATOM    801  CA  LEU A 671      -4.021 -19.673  -8.791  1.00 31.21           C  
ANISOU  801  CA  LEU A 671     4197   3587   4075    251   -314    318       C  
ATOM    802  C   LEU A 671      -4.789 -18.652  -7.951  1.00 28.95           C  
ANISOU  802  C   LEU A 671     3884   3344   3771    302   -321    340       C  
ATOM    803  O   LEU A 671      -5.912 -18.921  -7.517  1.00 30.46           O  
ANISOU  803  O   LEU A 671     4048   3561   3966    287   -287    355       O  
ATOM    804  CB  LEU A 671      -3.062 -20.473  -7.911  1.00 27.40           C  
ANISOU  804  CB  LEU A 671     3776   3042   3591    281   -286    328       C  
ATOM    805  CG  LEU A 671      -3.694 -21.080  -6.661  1.00 29.95           C  
ANISOU  805  CG  LEU A 671     4117   3355   3907    302   -230    361       C  
ATOM    806  CD1 LEU A 671      -4.752 -22.070  -7.120  1.00 31.55           C  
ANISOU  806  CD1 LEU A 671     4287   3560   4141    222   -182    361       C  
ATOM    807  CD2 LEU A 671      -2.634 -21.723  -5.744  1.00 24.92           C  
ANISOU  807  CD2 LEU A 671     3550   2660   3257    354   -211    373       C  
ATOM    808  N   LEU A 672      -4.190 -17.489  -7.687  1.00 27.27           N  
ANISOU  808  N   LEU A 672     3678   3135   3547    364   -364    340       N  
ATOM    809  CA  LEU A 672      -4.820 -16.496  -6.820  1.00 28.30           C  
ANISOU  809  CA  LEU A 672     3789   3304   3662    421   -374    355       C  
ATOM    810  C   LEU A 672      -6.185 -16.058  -7.354  1.00 32.14           C  
ANISOU  810  C   LEU A 672     4212   3851   4148    390   -378    358       C  
ATOM    811  O   LEU A 672      -7.199 -16.116  -6.639  1.00 30.73           O  
ANISOU  811  O   LEU A 672     4011   3702   3962    398   -348    375       O  
ATOM    812  CB  LEU A 672      -3.892 -15.289  -6.656  1.00 31.10           C  
ANISOU  812  CB  LEU A 672     4153   3646   4018    485   -425    343       C  
ATOM    813  CG  LEU A 672      -4.428 -14.178  -5.747  1.00 31.46           C  
ANISOU  813  CG  LEU A 672     4178   3725   4050    552   -444    351       C  
ATOM    814  CD1 LEU A 672      -4.731 -14.750  -4.387  1.00 27.20           C  
ANISOU  814  CD1 LEU A 672     3666   3185   3484    594   -405    368       C  
ATOM    815  CD2 LEU A 672      -3.452 -12.991  -5.642  1.00 33.06           C  
ANISOU  815  CD2 LEU A 672     4385   3906   4270    610   -495    330       C  
ATOM    816  N   ASN A 673      -6.228 -15.610  -8.619  1.00 27.99           N  
ANISOU  816  N   ASN A 673     3658   3348   3628    358   -412    342       N  
ATOM    817  CA  ASN A 673      -7.494 -15.213  -9.223  1.00 30.31           C  
ANISOU  817  CA  ASN A 673     3892   3704   3919    334   -423    339       C  
ATOM    818  C   ASN A 673      -8.472 -16.373  -9.264  1.00 27.90           C  
ANISOU  818  C   ASN A 673     3560   3413   3629    272   -379    332       C  
ATOM    819  O   ASN A 673      -9.664 -16.189  -9.004  1.00 29.22           O  
ANISOU  819  O   ASN A 673     3679   3625   3798    268   -367    336       O  
ATOM    820  CB  ASN A 673      -7.265 -14.658 -10.630  1.00 39.69           C  
ANISOU  820  CB  ASN A 673     5066   4913   5103    318   -465    325       C  
ATOM    821  CG  ASN A 673      -6.919 -13.198 -10.615  1.00 47.84           C  
ANISOU  821  CG  ASN A 673     6097   5952   6130    378   -504    338       C  
ATOM    822  ND2 ASN A 673      -5.734 -12.858 -11.112  1.00 50.11           N  
ANISOU  822  ND2 ASN A 673     6415   6200   6427    391   -521    336       N  
ATOM    823  OD1 ASN A 673      -7.698 -12.380 -10.131  1.00 53.27           O  
ANISOU  823  OD1 ASN A 673     6754   6676   6812    414   -515    348       O  
ATOM    824  N   PHE A 674      -7.977 -17.577  -9.565  1.00 26.07           N  
ANISOU  824  N   PHE A 674     3355   3138   3413    224   -352    320       N  
ATOM    825  CA  PHE A 674      -8.838 -18.753  -9.607  1.00 27.25           C  
ANISOU  825  CA  PHE A 674     3477   3286   3592    160   -305    309       C  
ATOM    826  C   PHE A 674      -9.520 -18.996  -8.262  1.00 29.70           C  
ANISOU  826  C   PHE A 674     3785   3592   3909    181   -249    341       C  
ATOM    827  O   PHE A 674     -10.712 -19.299  -8.213  1.00 32.62           O  
ANISOU  827  O   PHE A 674     4100   3991   4302    145   -219    336       O  
ATOM    828  CB  PHE A 674      -8.023 -19.984 -10.029  1.00 32.83           C  
ANISOU  828  CB  PHE A 674     4223   3934   4318    115   -284    292       C  
ATOM    829  CG  PHE A 674      -8.792 -21.267  -9.948  1.00 36.98           C  
ANISOU  829  CG  PHE A 674     4725   4440   4886     50   -227    281       C  
ATOM    830  CD1 PHE A 674      -9.531 -21.725 -11.029  1.00 36.63           C  
ANISOU  830  CD1 PHE A 674     4625   4424   4870    -15   -239    236       C  
ATOM    831  CD2 PHE A 674      -8.795 -22.011  -8.776  1.00 39.08           C  
ANISOU  831  CD2 PHE A 674     5023   4657   5167     59   -161    315       C  
ATOM    832  CE1 PHE A 674     -10.263 -22.909 -10.938  1.00 40.32           C  
ANISOU  832  CE1 PHE A 674     5062   4866   5393    -79   -184    219       C  
ATOM    833  CE2 PHE A 674      -9.513 -23.188  -8.686  1.00 42.14           C  
ANISOU  833  CE2 PHE A 674     5387   5017   5606     -3    -99    310       C  
ATOM    834  CZ  PHE A 674     -10.249 -23.633  -9.769  1.00 43.25           C  
ANISOU  834  CZ  PHE A 674     5465   5182   5787    -76   -111    259       C  
ATOM    835  N   LEU A 675      -8.784 -18.860  -7.157  1.00 30.91           N  
ANISOU  835  N   LEU A 675     3994   3711   4040    242   -234    371       N  
ATOM    836  CA  LEU A 675      -9.381 -19.110  -5.851  1.00 28.96           C  
ANISOU  836  CA  LEU A 675     3753   3461   3788    273   -175    407       C  
ATOM    837  C   LEU A 675     -10.410 -18.043  -5.518  1.00 33.15           C  
ANISOU  837  C   LEU A 675     4233   4058   4307    307   -190    414       C  
ATOM    838  O   LEU A 675     -11.462 -18.339  -4.937  1.00 33.50           O  
ANISOU  838  O   LEU A 675     4243   4122   4363    296   -137    431       O  
ATOM    839  CB  LEU A 675      -8.296 -19.176  -4.765  1.00 26.08           C  
ANISOU  839  CB  LEU A 675     3464   3051   3393    346   -165    432       C  
ATOM    840  CG  LEU A 675      -7.408 -20.427  -4.776  1.00 26.15           C  
ANISOU  840  CG  LEU A 675     3531   2991   3415    322   -132    435       C  
ATOM    841  CD1 LEU A 675      -6.258 -20.314  -3.778  1.00 25.32           C  
ANISOU  841  CD1 LEU A 675     3497   2850   3272    407   -139    450       C  
ATOM    842  CD2 LEU A 675      -8.211 -21.672  -4.487  1.00 27.73           C  
ANISOU  842  CD2 LEU A 675     3723   3166   3649    270    -48    456       C  
ATOM    843  N   ARG A 676     -10.132 -16.798  -5.903  1.00 31.92           N  
ANISOU  843  N   ARG A 676     4066   3934   4130    346   -257    401       N  
ATOM    844  CA  ARG A 676     -11.038 -15.707  -5.587  1.00 34.09           C  
ANISOU  844  CA  ARG A 676     4294   4267   4390    385   -277    406       C  
ATOM    845  C   ARG A 676     -12.321 -15.825  -6.398  1.00 35.48           C  
ANISOU  845  C   ARG A 676     4394   4495   4593    325   -274    386       C  
ATOM    846  O   ARG A 676     -13.422 -15.671  -5.859  1.00 35.40           O  
ANISOU  846  O   ARG A 676     4339   4524   4588    332   -246    395       O  
ATOM    847  CB  ARG A 676     -10.348 -14.364  -5.837  1.00 33.28           C  
ANISOU  847  CB  ARG A 676     4202   4175   4269    442   -347    396       C  
ATOM    848  CG  ARG A 676      -9.247 -14.058  -4.851  1.00 33.00           C  
ANISOU  848  CG  ARG A 676     4227   4099   4214    514   -355    406       C  
ATOM    849  CD  ARG A 676      -8.443 -12.828  -5.292  1.00 35.42           C  
ANISOU  849  CD  ARG A 676     4537   4399   4521    555   -422    389       C  
ATOM    850  NE  ARG A 676      -7.567 -12.382  -4.212  1.00 37.69           N  
ANISOU  850  NE  ARG A 676     4867   4657   4796    634   -436    386       N  
ATOM    851  CZ  ARG A 676      -6.670 -11.398  -4.307  1.00 38.48           C  
ANISOU  851  CZ  ARG A 676     4977   4736   4910    677   -487    367       C  
ATOM    852  NH1 ARG A 676      -6.497 -10.750  -5.459  1.00 34.27           N1+
ANISOU  852  NH1 ARG A 676     4420   4202   4399    650   -521    359       N1+
ATOM    853  NH2 ARG A 676      -5.928 -11.074  -3.239  1.00 36.75           N  
ANISOU  853  NH2 ARG A 676     4790   4492   4682    752   -502    354       N  
ATOM    854  N   ARG A 677     -12.201 -16.104  -7.701  1.00 32.37           N  
ANISOU  854  N   ARG A 677     3982   4104   4214    270   -305    354       N  
ATOM    855  CA  ARG A 677     -13.404 -16.252  -8.514  1.00 29.84           C  
ANISOU  855  CA  ARG A 677     3585   3835   3916    218   -312    324       C  
ATOM    856  C   ARG A 677     -14.170 -17.488  -8.098  1.00 30.25           C  
ANISOU  856  C   ARG A 677     3609   3870   4013    160   -239    322       C  
ATOM    857  O   ARG A 677     -15.403 -17.496  -8.116  1.00 34.25           O  
ANISOU  857  O   ARG A 677     4045   4422   4547    136   -224    307       O  
ATOM    858  CB  ARG A 677     -13.056 -16.322 -10.004  1.00 33.10           C  
ANISOU  858  CB  ARG A 677     3990   4258   4327    181   -363    287       C  
ATOM    859  CG  ARG A 677     -12.137 -15.215 -10.487  1.00 43.26           C  
ANISOU  859  CG  ARG A 677     5313   5547   5577    233   -421    296       C  
ATOM    860  CD  ARG A 677     -12.783 -13.831 -10.500  1.00 49.31           C  
ANISOU  860  CD  ARG A 677     6043   6371   6322    287   -462    305       C  
ATOM    861  NE  ARG A 677     -12.886 -13.200  -9.186  1.00 49.46           N  
ANISOU  861  NE  ARG A 677     6072   6386   6335    345   -445    334       N  
ATOM    862  CZ  ARG A 677     -11.978 -12.383  -8.650  1.00 49.69           C  
ANISOU  862  CZ  ARG A 677     6146   6385   6349    406   -465    354       C  
ATOM    863  NH1 ARG A 677     -10.869 -12.081  -9.306  1.00 50.33           N1+
ANISOU  863  NH1 ARG A 677     6265   6432   6426    414   -495    352       N1+
ATOM    864  NH2 ARG A 677     -12.186 -11.868  -7.443  1.00 46.23           N  
ANISOU  864  NH2 ARG A 677     5711   5950   5902    462   -451    372       N  
ATOM    865  N   LYS A 678     -13.449 -18.528  -7.679  1.00 27.54           N  
ANISOU  865  N   LYS A 678     3320   3459   3684    140   -191    337       N  
ATOM    866  CA  LYS A 678     -14.088 -19.751  -7.228  1.00 31.05           C  
ANISOU  866  CA  LYS A 678     3746   3873   4180     86   -110    343       C  
ATOM    867  C   LYS A 678     -14.866 -19.521  -5.947  1.00 33.04           C  
ANISOU  867  C   LYS A 678     3984   4141   4430    125    -52    384       C  
ATOM    868  O   LYS A 678     -15.972 -20.044  -5.787  1.00 32.06           O  
ANISOU  868  O   LYS A 678     3799   4027   4354     81      3    379       O  
ATOM    869  CB  LYS A 678     -13.046 -20.844  -7.008  1.00 41.55           C  
ANISOU  869  CB  LYS A 678     5148   5121   5519     69    -71    357       C  
ATOM    870  CG  LYS A 678     -13.627 -22.208  -7.009  1.00 47.67           C  
ANISOU  870  CG  LYS A 678     5897   5854   6361     -6      3    349       C  
ATOM    871  CD  LYS A 678     -14.036 -22.590  -8.413  1.00 48.04           C  
ANISOU  871  CD  LYS A 678     5882   5921   6450    -82    -37    281       C  
ATOM    872  CE  LYS A 678     -14.921 -23.805  -8.329  1.00 52.86           C  
ANISOU  872  CE  LYS A 678     6442   6497   7145   -159     39    265       C  
ATOM    873  NZ  LYS A 678     -15.315 -24.315  -9.673  1.00 56.90           N1+
ANISOU  873  NZ  LYS A 678     6890   7024   7705   -233      0    186       N1+
ATOM    874  N   ALA A 679     -14.312 -18.743  -5.019  1.00 32.77           N  
ANISOU  874  N   ALA A 679     4002   4108   4342    210    -61    421       N  
ATOM    875  CA  ALA A 679     -15.050 -18.480  -3.786  1.00 33.22           C  
ANISOU  875  CA  ALA A 679     4048   4187   4387    258     -7    460       C  
ATOM    876  C   ALA A 679     -16.318 -17.685  -4.081  1.00 33.44           C  
ANISOU  876  C   ALA A 679     3987   4290   4427    252    -29    438       C  
ATOM    877  O   ALA A 679     -17.375 -17.948  -3.494  1.00 39.13           O  
ANISOU  877  O   ALA A 679     4661   5030   5176    240     35    452       O  
ATOM    878  CB  ALA A 679     -14.160 -17.749  -2.760  1.00 28.28           C  
ANISOU  878  CB  ALA A 679     3494   3553   3696    360    -24    492       C  
ATOM    879  N   GLU A 680     -16.238 -16.723  -5.006  1.00 28.15           N  
ANISOU  879  N   GLU A 680     3292   3664   3740    261   -117    404       N  
ATOM    880  CA  GLU A 680     -17.426 -15.970  -5.388  1.00 30.77           C  
ANISOU  880  CA  GLU A 680     3540   4069   4082    259   -146    379       C  
ATOM    881  C   GLU A 680     -18.458 -16.872  -6.048  1.00 35.90           C  
ANISOU  881  C   GLU A 680     4111   4732   4797    171   -115    342       C  
ATOM    882  O   GLU A 680     -19.660 -16.714  -5.812  1.00 33.44           O  
ANISOU  882  O   GLU A 680     3726   4467   4514    163    -90    333       O  
ATOM    883  CB  GLU A 680     -17.061 -14.826  -6.331  1.00 32.10           C  
ANISOU  883  CB  GLU A 680     3705   4273   4217    289   -242    355       C  
ATOM    884  CG  GLU A 680     -16.306 -13.725  -5.654  1.00 38.43           C  
ANISOU  884  CG  GLU A 680     4560   5071   4971    378   -276    382       C  
ATOM    885  CD  GLU A 680     -15.570 -12.841  -6.635  1.00 45.91           C  
ANISOU  885  CD  GLU A 680     5525   6022   5897    398   -356    366       C  
ATOM    886  OE1 GLU A 680     -14.855 -11.920  -6.190  1.00 45.77           O  
ANISOU  886  OE1 GLU A 680     5547   5991   5852    465   -387    381       O  
ATOM    887  OE2 GLU A 680     -15.698 -13.079  -7.851  1.00 48.24           O1-
ANISOU  887  OE2 GLU A 680     5793   6332   6204    349   -386    337       O1-
ATOM    888  N   ALA A 681     -18.015 -17.821  -6.883  1.00 32.12           N  
ANISOU  888  N   ALA A 681     3641   4213   4349    106   -117    313       N  
ATOM    889  CA  ALA A 681     -18.975 -18.713  -7.528  1.00 33.28           C  
ANISOU  889  CA  ALA A 681     3709   4369   4568     21    -92    265       C  
ATOM    890  C   ALA A 681     -19.665 -19.605  -6.512  1.00 35.96           C  
ANISOU  890  C   ALA A 681     4026   4674   4965    -10     17    294       C  
ATOM    891  O   ALA A 681     -20.856 -19.897  -6.640  1.00 38.32           O  
ANISOU  891  O   ALA A 681     4234   5000   5326    -57     47    262       O  
ATOM    892  CB  ALA A 681     -18.291 -19.558  -8.604  1.00 31.37           C  
ANISOU  892  CB  ALA A 681     3486   4088   4345    -37   -118    225       C  
ATOM    893  N   MET A 682     -18.938 -20.038  -5.481  1.00 36.40           N  
ANISOU  893  N   MET A 682     4162   4668   5001     20     81    353       N  
ATOM    894  CA  MET A 682     -19.551 -20.886  -4.469  1.00 35.16           C  
ANISOU  894  CA  MET A 682     3995   4473   4893      0    196    393       C  
ATOM    895  C   MET A 682     -20.571 -20.115  -3.634  1.00 36.59           C  
ANISOU  895  C   MET A 682     4126   4712   5063     47    226    417       C  
ATOM    896  O   MET A 682     -21.564 -20.691  -3.184  1.00 46.27           O  
ANISOU  896  O   MET A 682     5295   5934   6353      9    312    426       O  
ATOM    897  CB  MET A 682     -18.477 -21.514  -3.580  1.00 36.82           C  
ANISOU  897  CB  MET A 682     4311   4607   5072     35    253    454       C  
ATOM    898  CG  MET A 682     -17.527 -22.446  -4.328  1.00 46.16           C  
ANISOU  898  CG  MET A 682     5538   5724   6276    -16    238    431       C  
ATOM    899  SD  MET A 682     -16.240 -23.183  -3.275  1.00 49.84           S  
ANISOU  899  SD  MET A 682     6132   6102   6704     35    300    501       S  
ATOM    900  CE  MET A 682     -14.801 -22.282  -3.775  1.00 69.56           C  
ANISOU  900  CE  MET A 682     8697   8613   9120     94    184    483       C  
ATOM    901  N   LEU A 683     -20.366 -18.812  -3.443  1.00 34.99           N  
ANISOU  901  N   LEU A 683     3942   4564   4787    127    158    425       N  
ATOM    902  CA  LEU A 683     -21.278 -18.017  -2.627  1.00 37.74           C  
ANISOU  902  CA  LEU A 683     4249   4971   5119    181    181    446       C  
ATOM    903  C   LEU A 683     -22.466 -17.474  -3.413  1.00 41.74           C  
ANISOU  903  C   LEU A 683     4645   5552   5664    149    136    389       C  
ATOM    904  O   LEU A 683     -23.410 -16.965  -2.796  1.00 43.46           O  
ANISOU  904  O   LEU A 683     4810   5818   5884    179    166    399       O  
ATOM    905  CB  LEU A 683     -20.548 -16.837  -1.990  1.00 30.09           C  
ANISOU  905  CB  LEU A 683     3347   4025   4060    287    129    475       C  
ATOM    906  CG  LEU A 683     -19.475 -17.048  -0.935  1.00 37.19           C  
ANISOU  906  CG  LEU A 683     4354   4873   4906    353    164    529       C  
ATOM    907  CD1 LEU A 683     -18.478 -15.898  -0.956  1.00 31.78           C  
ANISOU  907  CD1 LEU A 683     3722   4201   4151    432     70    522       C  
ATOM    908  CD2 LEU A 683     -20.152 -17.131   0.409  1.00 41.29           C  
ANISOU  908  CD2 LEU A 683     4873   5405   5412    402    258    580       C  
ATOM    909  N   GLY A 684     -22.436 -17.555  -4.750  1.00 48.07           N  
ANISOU  909  N   GLY A 684     5410   6367   6489     96     64    328       N  
ATOM    910  CA  GLY A 684     -23.485 -17.028  -5.587  1.00 55.71           C  
ANISOU  910  CA  GLY A 684     6275   7409   7483     76      8    267       C  
ATOM    911  C   GLY A 684     -24.900 -17.562  -5.326  1.00 59.43           C  
ANISOU  911  C   GLY A 684     6640   7902   8040     24     79    244       C  
ATOM    912  O   GLY A 684     -25.832 -16.761  -5.331  1.00 55.52           O  
ANISOU  912  O   GLY A 684     6073   7479   7544     51     53    223       O  
ATOM    913  N   PRO A 685     -25.065 -18.875  -5.138  1.00 63.40           N  
ANISOU  913  N   PRO A 685     7128   8341   8620    -51    168    246       N  
ATOM    914  CA  PRO A 685     -26.442 -19.369  -4.896  1.00 62.84           C  
ANISOU  914  CA  PRO A 685     6945   8286   8646   -105    244    220       C  
ATOM    915  C   PRO A 685     -27.123 -18.711  -3.710  1.00 60.53           C  
ANISOU  915  C   PRO A 685     6636   8031   8333    -43    303    272       C  
ATOM    916  O   PRO A 685     -28.317 -18.406  -3.789  1.00 61.93           O  
ANISOU  916  O   PRO A 685     6707   8267   8557    -56    307    234       O  
ATOM    917  CB  PRO A 685     -26.243 -20.871  -4.662  1.00 64.00           C  
ANISOU  917  CB  PRO A 685     7107   8337   8873   -182    346    236       C  
ATOM    918  CG  PRO A 685     -24.978 -21.205  -5.293  1.00 65.29           C  
ANISOU  918  CG  PRO A 685     7357   8453   8997   -190    291    231       C  
ATOM    919  CD  PRO A 685     -24.104 -19.986  -5.219  1.00 65.29           C  
ANISOU  919  CD  PRO A 685     7439   8492   8878    -95    206    262       C  
ATOM    920  N   SER A 686     -26.401 -18.482  -2.614  1.00 57.36           N  
ANISOU  920  N   SER A 686     6334   7601   7859     28    346    352       N  
ATOM    921  CA  SER A 686     -27.021 -17.869  -1.447  1.00 61.35           C  
ANISOU  921  CA  SER A 686     6828   8144   8337     96    404    400       C  
ATOM    922  C   SER A 686     -27.406 -16.425  -1.712  1.00 66.68           C  
ANISOU  922  C   SER A 686     7467   8911   8958    161    305    369       C  
ATOM    923  O   SER A 686     -28.418 -15.944  -1.191  1.00 61.99           O  
ANISOU  923  O   SER A 686     6805   8370   8376    188    337    371       O  
ATOM    924  CB  SER A 686     -26.073 -17.948  -0.260  1.00 57.03           C  
ANISOU  924  CB  SER A 686     6402   7550   7716    169    460    484       C  
ATOM    925  OG  SER A 686     -25.208 -19.054  -0.416  1.00 59.72           O  
ANISOU  925  OG  SER A 686     6809   7805   8077    122    495    502       O  
ATOM    926  N   LEU A 687     -26.619 -15.727  -2.522  1.00 76.08           N  
ANISOU  926  N   LEU A 687     8700  10117  10090    189    189    344       N  
ATOM    927  CA  LEU A 687     -26.823 -14.314  -2.793  1.00 90.82           C  
ANISOU  927  CA  LEU A 687    10547  12059  11901    258     93    323       C  
ATOM    928  C   LEU A 687     -27.431 -14.075  -4.173  1.00100.30           C  
ANISOU  928  C   LEU A 687    11662  13312  13135    216      6    245       C  
ATOM    929  O   LEU A 687     -27.211 -13.019  -4.771  1.00101.66           O  
ANISOU  929  O   LEU A 687    11843  13528  13254    267    -93    226       O  
ATOM    930  CB  LEU A 687     -25.497 -13.574  -2.627  1.00 83.96           C  
ANISOU  930  CB  LEU A 687     9790  11168  10942    333     31    356       C  
ATOM    931  CG  LEU A 687     -24.911 -13.685  -1.208  1.00 80.47           C  
ANISOU  931  CG  LEU A 687     9432  10686  10455    395    104    425       C  
ATOM    932  CD1 LEU A 687     -23.496 -13.161  -1.133  1.00 85.23           C  
ANISOU  932  CD1 LEU A 687    10141  11257  10987    456     42    444       C  
ATOM    933  CD2 LEU A 687     -25.774 -12.946  -0.213  1.00 76.38           C  
ANISOU  933  CD2 LEU A 687     8879  10225   9917    463    139    445       C  
ATOM    934  N   SER A 688     -28.181 -15.012  -4.708  1.00106.93           N  
ANISOU  934  N   SER A 688    12414  14148  14065    128     43    197       N  
ATOM    935  CA  SER A 688     -28.811 -14.790  -6.000  1.00111.71           C  
ANISOU  935  CA  SER A 688    12928  14809  14707     89    -37    111       C  
ATOM    936  C   SER A 688     -29.718 -15.957  -6.292  1.00113.48           C  
ANISOU  936  C   SER A 688    13025  15049  15043     16     26     61       C  
ATOM    937  O   SER A 688     -30.321 -16.501  -5.379  1.00114.99           O  
ANISOU  937  O   SER A 688    13211  15180  15301    -38    137     86       O  
ATOM    938  CB  SER A 688     -27.804 -14.592  -7.142  1.00 30.00           C  
ATOM    939  OG  SER A 688     -26.449 -14.562  -6.729  1.00 30.00           O  
ATOM    940  N   GLY A 747     -18.123 -24.538 -13.032  1.00 76.67           N  
ANISOU  940  N   GLY A 747     9105   9696  10328   -380   -145    -68       N  
ATOM    941  CA  GLY A 747     -18.864 -25.575 -12.335  1.00 75.78           C  
ANISOU  941  CA  GLY A 747     8947   9527  10319   -444    -50    -69       C  
ATOM    942  C   GLY A 747     -18.046 -26.348 -11.315  1.00 71.87           C  
ANISOU  942  C   GLY A 747     8539   8931   9838   -446     40      4       C  
ATOM    943  O   GLY A 747     -16.828 -26.451 -11.443  1.00 72.53           O  
ANISOU  943  O   GLY A 747     8710   8977   9870   -421     20     27       O  
ATOM    944  N   ARG A 748     -18.733 -26.886 -10.302  1.00 69.36           N  
ANISOU  944  N   ARG A 748     8195   8569   9589   -472    141     41       N  
ATOM    945  CA  ARG A 748     -18.255 -27.753  -9.225  1.00 65.10           C  
ANISOU  945  CA  ARG A 748     7725   7933   9079   -476    247    113       C  
ATOM    946  C   ARG A 748     -17.490 -26.989  -8.149  1.00 60.43           C  
ANISOU  946  C   ARG A 748     7230   7342   8390   -382    260    206       C  
ATOM    947  O   ARG A 748     -16.480 -26.342  -8.441  1.00 62.03           O  
ANISOU  947  O   ARG A 748     7497   7565   8508   -328    187    214       O  
ATOM    948  CB  ARG A 748     -17.398 -28.900  -9.779  1.00 63.79           C  
ANISOU  948  CB  ARG A 748     7604   7686   8948   -523    254     85       C  
ATOM    949  CG  ARG A 748     -16.311 -29.351  -8.794  1.00 63.03           C  
ANISOU  949  CG  ARG A 748     7624   7507   8817   -482    319    171       C  
ATOM    950  CD  ARG A 748     -16.205 -30.850  -8.604  1.00 67.05           C  
ANISOU  950  CD  ARG A 748     8148   7906   9421   -545    410    175       C  
ATOM    951  NE  ARG A 748     -14.804 -31.281  -8.554  1.00 69.68           N  
ANISOU  951  NE  ARG A 748     8589   8179   9707   -515    402    204       N  
ATOM    952  CZ  ARG A 748     -14.013 -31.217  -7.481  1.00 67.47           C  
ANISOU  952  CZ  ARG A 748     8408   7862   9366   -443    446    291       C  
ATOM    953  NH1 ARG A 748     -14.461 -30.736  -6.325  1.00 63.89           N1+
ANISOU  953  NH1 ARG A 748     7965   7425   8885   -390    503    363       N1+
ATOM    954  NH2 ARG A 748     -12.758 -31.634  -7.572  1.00 65.99           N  
ANISOU  954  NH2 ARG A 748     8307   7624   9143   -419    429    302       N  
ATOM    955  N   PRO A 749     -17.938 -27.049  -6.901  1.00 54.33           N  
ANISOU  955  N   PRO A 749     6466   6548   7629   -357    352    275       N  
ATOM    956  CA  PRO A 749     -17.293 -26.263  -5.846  1.00 53.63           C  
ANISOU  956  CA  PRO A 749     6462   6471   7444   -257    357    354       C  
ATOM    957  C   PRO A 749     -15.973 -26.882  -5.404  1.00 54.62           C  
ANISOU  957  C   PRO A 749     6701   6519   7535   -226    383    400       C  
ATOM    958  O   PRO A 749     -15.719 -28.076  -5.575  1.00 54.63           O  
ANISOU  958  O   PRO A 749     6719   6442   7597   -281    433    394       O  
ATOM    959  CB  PRO A 749     -18.319 -26.284  -4.702  1.00 52.03           C  
ANISOU  959  CB  PRO A 749     6226   6272   7273   -245    458    407       C  
ATOM    960  CG  PRO A 749     -19.581 -26.817  -5.293  1.00 54.54           C  
ANISOU  960  CG  PRO A 749     6425   6596   7702   -338    487    346       C  
ATOM    961  CD  PRO A 749     -19.165 -27.701  -6.425  1.00 53.80           C  
ANISOU  961  CD  PRO A 749     6321   6457   7663   -413    452    278       C  
ATOM    962  N   LEU A 750     -15.127 -26.045  -4.811  1.00 51.41           N  
ANISOU  962  N   LEU A 750     6368   6132   7032   -133    346    443       N  
ATOM    963  CA  LEU A 750     -13.874 -26.539  -4.273  1.00 48.22           C  
ANISOU  963  CA  LEU A 750     6071   5662   6588    -89    366    486       C  
ATOM    964  C   LEU A 750     -14.112 -27.358  -3.012  1.00 46.19           C  
ANISOU  964  C   LEU A 750     5854   5344   6351    -69    489    560       C  
ATOM    965  O   LEU A 750     -15.067 -27.142  -2.252  1.00 43.24           O  
ANISOU  965  O   LEU A 750     5447   4996   5989    -53    552    596       O  
ATOM    966  CB  LEU A 750     -12.913 -25.396  -3.949  1.00 49.74           C  
ANISOU  966  CB  LEU A 750     6325   5893   6681      8    290    503       C  
ATOM    967  CG  LEU A 750     -12.124 -24.745  -5.083  1.00 49.36           C  
ANISOU  967  CG  LEU A 750     6278   5875   6602      6    179    448       C  
ATOM    968  CD1 LEU A 750     -11.329 -23.588  -4.519  1.00 50.81           C  
ANISOU  968  CD1 LEU A 750     6514   6089   6704    105    124    471       C  
ATOM    969  CD2 LEU A 750     -11.215 -25.728  -5.807  1.00 47.60           C  
ANISOU  969  CD2 LEU A 750     6094   5587   6404    -39    172    421       C  
ATOM    970  N   GLU A 751     -13.197 -28.293  -2.787  1.00 46.21           N  
ANISOU  970  N   GLU A 751     5935   5266   6356    -63    525    586       N  
ATOM    971  CA  GLU A 751     -13.153 -29.106  -1.588  1.00 44.06           C  
ANISOU  971  CA  GLU A 751     5727   4928   6087    -26    640    666       C  
ATOM    972  C   GLU A 751     -11.807 -28.910  -0.921  1.00 39.45           C  
ANISOU  972  C   GLU A 751     5255   4328   5409     76    611    704       C  
ATOM    973  O   GLU A 751     -10.843 -28.465  -1.545  1.00 36.40           O  
ANISOU  973  O   GLU A 751     4893   3957   4982     92    514    661       O  
ATOM    974  CB  GLU A 751     -13.335 -30.586  -1.904  1.00 53.04           C  
ANISOU  974  CB  GLU A 751     6856   5970   7327   -114    723    663       C  
ATOM    975  CG  GLU A 751     -14.763 -31.041  -1.960  1.00 63.43           C  
ANISOU  975  CG  GLU A 751     8076   7278   8749   -196    805    655       C  
ATOM    976  CD  GLU A 751     -14.920 -32.372  -2.680  1.00 71.57           C  
ANISOU  976  CD  GLU A 751     9074   8222   9899   -302    852    616       C  
ATOM    977  OE1 GLU A 751     -13.968 -33.187  -2.654  1.00 73.58           O  
ANISOU  977  OE1 GLU A 751     9406   8399  10152   -295    870    634       O  
ATOM    978  OE2 GLU A 751     -15.993 -32.590  -3.284  1.00 74.15           O1-
ANISOU  978  OE2 GLU A 751     9293   8557  10323   -390    867    562       O1-
ATOM    979  N   LEU A 752     -11.754 -29.270   0.360  1.00 37.29           N  
ANISOU  979  N   LEU A 752     4711   4715   4743  -1432   -324    170       N  
ATOM    980  CA  LEU A 752     -10.503 -29.199   1.102  1.00 37.63           C  
ANISOU  980  CA  LEU A 752     4792   4801   4705  -1310   -297    340       C  
ATOM    981  C   LEU A 752      -9.411 -29.978   0.386  1.00 36.63           C  
ANISOU  981  C   LEU A 752     4812   4430   4675  -1216   -294    380       C  
ATOM    982  O   LEU A 752      -8.270 -29.512   0.290  1.00 40.78           O  
ANISOU  982  O   LEU A 752     5378   4987   5129  -1072   -320    395       O  
ATOM    983  CB  LEU A 752     -10.708 -29.727   2.531  1.00 33.15           C  
ANISOU  983  CB  LEU A 752     4150   4359   4087  -1370   -206    576       C  
ATOM    984  CG  LEU A 752      -9.457 -29.919   3.373  1.00 31.20           C  
ANISOU  984  CG  LEU A 752     3916   4205   3736  -1234   -172    789       C  
ATOM    985  CD1 LEU A 752      -8.739 -28.616   3.475  1.00 27.11           C  
ANISOU  985  CD1 LEU A 752     3333   3900   3066  -1115   -242    635       C  
ATOM    986  CD2 LEU A 752      -9.816 -30.417   4.776  1.00 39.39           C  
ANISOU  986  CD2 LEU A 752     4839   5454   4673  -1278    -76   1058       C  
ATOM    987  N   ARG A 753      -9.757 -31.155  -0.147  1.00 33.26           N  
ANISOU  987  N   ARG A 753     4444   3751   4441  -1302   -256    364       N  
ATOM    988  CA  ARG A 753      -8.799 -31.976  -0.879  1.00 39.27           C  
ANISOU  988  CA  ARG A 753     5324   4261   5334  -1219   -245    354       C  
ATOM    989  C   ARG A 753      -8.195 -31.231  -2.063  1.00 34.96           C  
ANISOU  989  C   ARG A 753     4823   3770   4689  -1093   -337    157       C  
ATOM    990  O   ARG A 753      -7.017 -31.425  -2.372  1.00 36.33           O  
ANISOU  990  O   ARG A 753     5079   3855   4869   -964   -336    192       O  
ATOM    991  CB  ARG A 753      -9.457 -33.274  -1.347  1.00 44.75           C  
ANISOU  991  CB  ARG A 753     6026   4669   6309  -1357   -183    274       C  
ATOM    992  CG  ARG A 753      -9.114 -34.487  -0.488  1.00 66.02           C  
ANISOU  992  CG  ARG A 753     8743   7119   9222  -1377    -47    564       C  
ATOM    993  CD  ARG A 753      -8.825 -34.087   0.971  1.00 77.13           C  
ANISOU  993  CD  ARG A 753    10103   8767  10435  -1316     -4    902       C  
ATOM    994  NE  ARG A 753      -9.494 -34.950   1.944  1.00 84.97           N  
ANISOU  994  NE  ARG A 753    11023   9680  11583  -1428    138   1182       N  
ATOM    995  CZ  ARG A 753      -9.213 -34.969   3.244  1.00 89.50           C  
ANISOU  995  CZ  ARG A 753    11533  10461  12012  -1361    209   1537       C  
ATOM    996  NH1 ARG A 753      -8.266 -34.180   3.733  1.00 89.96           N1+
ANISOU  996  NH1 ARG A 753    11586  10818  11778  -1192    139   1598       N1+
ATOM    997  NH2 ARG A 753      -9.871 -35.783   4.058  1.00 91.38           N  
ANISOU  997  NH2 ARG A 753    11690  10633  12399  -1459    359   1832       N  
ATOM    998  N   ASP A 754      -8.976 -30.391  -2.752  1.00 26.59           N  
ANISOU  998  N   ASP A 754     3697   2869   3539  -1116   -406    -25       N  
ATOM    999  CA  ASP A 754      -8.395 -29.593  -3.837  1.00 28.95           C  
ANISOU  999  CA  ASP A 754     4013   3258   3728   -972   -469   -135       C  
ATOM   1000  C   ASP A 754      -7.311 -28.660  -3.312  1.00 33.15           C  
ANISOU 1000  C   ASP A 754     4550   3875   4170   -840   -460     -3       C  
ATOM   1001  O   ASP A 754      -6.249 -28.520  -3.923  1.00 33.80           O  
ANISOU 1001  O   ASP A 754     4690   3922   4231   -709   -464     -3       O  
ATOM   1002  CB  ASP A 754      -9.458 -28.757  -4.546  1.00 30.53           C  
ANISOU 1002  CB  ASP A 754     4109   3652   3841   -989   -532   -279       C  
ATOM   1003  CG  ASP A 754     -10.566 -29.586  -5.128  1.00 37.57           C  
ANISOU 1003  CG  ASP A 754     4951   4520   4804  -1121   -555   -470       C  
ATOM   1004  OD1 ASP A 754     -10.260 -30.649  -5.704  1.00 39.33           O  
ANISOU 1004  OD1 ASP A 754     5226   4584   5135  -1139   -543   -588       O  
ATOM   1005  OD2 ASP A 754     -11.741 -29.168  -5.007  1.00 37.85           O1-
ANISOU 1005  OD2 ASP A 754     4875   4697   4808  -1207   -582   -532       O1-
ATOM   1006  N   LEU A 755      -7.571 -27.995  -2.182  1.00 34.18           N  
ANISOU 1006  N   LEU A 755     4595   4138   4254   -876   -441     79       N  
ATOM   1007  CA  LEU A 755      -6.576 -27.083  -1.633  1.00 30.02           C  
ANISOU 1007  CA  LEU A 755     4025   3709   3671   -768   -429    133       C  
ATOM   1008  C   LEU A 755      -5.309 -27.830  -1.269  1.00 27.09           C  
ANISOU 1008  C   LEU A 755     3738   3250   3305   -687   -400    253       C  
ATOM   1009  O   LEU A 755      -4.203 -27.321  -1.476  1.00 29.91           O  
ANISOU 1009  O   LEU A 755     4100   3620   3646   -566   -400    248       O  
ATOM   1010  CB  LEU A 755      -7.131 -26.355  -0.409  1.00 32.68           C  
ANISOU 1010  CB  LEU A 755     4217   4242   3956   -831   -413    135       C  
ATOM   1011  CG  LEU A 755      -8.412 -25.569  -0.671  1.00 34.34           C  
ANISOU 1011  CG  LEU A 755     4324   4541   4183   -900   -436     19       C  
ATOM   1012  CD1 LEU A 755      -8.842 -24.784   0.576  1.00 28.87           C  
ANISOU 1012  CD1 LEU A 755     3462   4056   3450   -948   -413    -23       C  
ATOM   1013  CD2 LEU A 755      -8.225 -24.658  -1.902  1.00 32.72           C  
ANISOU 1013  CD2 LEU A 755     4109   4299   4024   -790   -458    -49       C  
ATOM   1014  N   LEU A 756      -5.450 -29.041  -0.729  1.00 28.14           N  
ANISOU 1014  N   LEU A 756     3922   3283   3487   -745   -364    380       N  
ATOM   1015  CA  LEU A 756      -4.286 -29.843  -0.371  1.00 29.97           C  
ANISOU 1015  CA  LEU A 756     4221   3421   3744   -646   -329    535       C  
ATOM   1016  C   LEU A 756      -3.538 -30.297  -1.612  1.00 30.47           C  
ANISOU 1016  C   LEU A 756     4398   3281   3897   -560   -342    446       C  
ATOM   1017  O   LEU A 756      -2.304 -30.318  -1.615  1.00 32.57           O  
ANISOU 1017  O   LEU A 756     4696   3535   4145   -428   -337    499       O  
ATOM   1018  CB  LEU A 756      -4.710 -31.053   0.475  1.00 34.19           C  
ANISOU 1018  CB  LEU A 756     4762   3866   4361   -719   -258    747       C  
ATOM   1019  CG  LEU A 756      -5.286 -30.771   1.861  1.00 30.86           C  
ANISOU 1019  CG  LEU A 756     4209   3709   3806   -776   -226    893       C  
ATOM   1020  CD1 LEU A 756      -5.981 -32.000   2.419  1.00 30.49           C  
ANISOU 1020  CD1 LEU A 756     4165   3529   3891   -873   -130   1121       C  
ATOM   1021  CD2 LEU A 756      -4.178 -30.329   2.801  1.00 32.64           C  
ANISOU 1021  CD2 LEU A 756     4355   4196   3852   -632   -233   1000       C  
ATOM   1022  N   HIS A 757      -4.268 -30.626  -2.693  1.00 29.77           N  
ANISOU 1022  N   HIS A 757     4345   3078   3886   -627   -362    282       N  
ATOM   1023  CA  HIS A 757      -3.621 -30.971  -3.958  1.00 27.55           C  
ANISOU 1023  CA  HIS A 757     4137   2684   3647   -539   -378    145       C  
ATOM   1024  C   HIS A 757      -2.828 -29.798  -4.513  1.00 29.86           C  
ANISOU 1024  C   HIS A 757     4408   3132   3804   -407   -406    111       C  
ATOM   1025  O   HIS A 757      -1.670 -29.964  -4.915  1.00 34.02           O  
ANISOU 1025  O   HIS A 757     4984   3607   4334   -284   -393    119       O  
ATOM   1026  CB  HIS A 757      -4.645 -31.439  -5.008  1.00 32.15           C  
ANISOU 1026  CB  HIS A 757     4707   3217   4291   -633   -405    -79       C  
ATOM   1027  CG  HIS A 757      -5.106 -32.848  -4.822  1.00 40.41           C  
ANISOU 1027  CG  HIS A 757     5773   4005   5575   -747   -349   -107       C  
ATOM   1028  CD2 HIS A 757      -6.343 -33.397  -4.872  1.00 44.42           C  
ANISOU 1028  CD2 HIS A 757     6223   4442   6214   -915   -335   -223       C  
ATOM   1029  ND1 HIS A 757      -4.242 -33.878  -4.518  1.00 46.44           N  
ANISOU 1029  ND1 HIS A 757     6603   4521   6521   -693   -280      4       N  
ATOM   1030  CE1 HIS A 757      -4.925 -35.000  -4.388  1.00 46.48           C  
ANISOU 1030  CE1 HIS A 757     6590   4278   6794   -822   -212    -27       C  
ATOM   1031  NE2 HIS A 757      -6.202 -34.736  -4.597  1.00 45.41           N  
ANISOU 1031  NE2 HIS A 757     6375   4245   6632   -969   -243   -179       N  
ATOM   1032  N   PHE A 758      -3.445 -28.613  -4.590  1.00 28.36           N  
ANISOU 1032  N   PHE A 758     4131   3115   3529   -427   -431     78       N  
ATOM   1033  CA  PHE A 758      -2.716 -27.447  -5.077  1.00 30.18           C  
ANISOU 1033  CA  PHE A 758     4315   3450   3703   -306   -423     85       C  
ATOM   1034  C   PHE A 758      -1.454 -27.243  -4.265  1.00 33.86           C  
ANISOU 1034  C   PHE A 758     4771   3908   4185   -230   -389    176       C  
ATOM   1035  O   PHE A 758      -0.372 -27.024  -4.825  1.00 35.38           O  
ANISOU 1035  O   PHE A 758     4980   4086   4379   -113   -366    180       O  
ATOM   1036  CB  PHE A 758      -3.580 -26.182  -5.012  1.00 28.33           C  
ANISOU 1036  CB  PHE A 758     3959   3354   3451   -338   -428     74       C  
ATOM   1037  CG  PHE A 758      -4.835 -26.234  -5.845  1.00 29.41           C  
ANISOU 1037  CG  PHE A 758     4069   3561   3544   -388   -471    -11       C  
ATOM   1038  CD1 PHE A 758      -4.931 -27.076  -6.948  1.00 28.56           C  
ANISOU 1038  CD1 PHE A 758     4017   3447   3387   -365   -501   -116       C  
ATOM   1039  CD2 PHE A 758      -5.921 -25.429  -5.527  1.00 31.68           C  
ANISOU 1039  CD2 PHE A 758     4248   3953   3838   -450   -482    -20       C  
ATOM   1040  CE1 PHE A 758      -6.094 -27.130  -7.697  1.00 28.52           C  
ANISOU 1040  CE1 PHE A 758     3950   3570   3317   -407   -551   -234       C  
ATOM   1041  CE2 PHE A 758      -7.085 -25.463  -6.288  1.00 28.13           C  
ANISOU 1041  CE2 PHE A 758     3748   3608   3331   -482   -529   -100       C  
ATOM   1042  CZ  PHE A 758      -7.162 -26.321  -7.385  1.00 27.94           C  
ANISOU 1042  CZ  PHE A 758     3771   3611   3233   -459   -568   -211       C  
ATOM   1043  N   SER A 759      -1.578 -27.333  -2.938  1.00 27.43           N  
ANISOU 1043  N   SER A 759     3910   3147   3365   -289   -384    245       N  
ATOM   1044  CA  SER A 759      -0.449 -27.080  -2.062  1.00 25.97           C  
ANISOU 1044  CA  SER A 759     3667   3044   3156   -212   -364    302       C  
ATOM   1045  C   SER A 759       0.662 -28.083  -2.310  1.00 24.75           C  
ANISOU 1045  C   SER A 759     3614   2768   3021   -107   -354    374       C  
ATOM   1046  O   SER A 759       1.818 -27.702  -2.465  1.00 25.43           O  
ANISOU 1046  O   SER A 759     3674   2883   3107      1   -339    360       O  
ATOM   1047  CB  SER A 759      -0.892 -27.128  -0.597  1.00 25.59           C  
ANISOU 1047  CB  SER A 759     3524   3158   3039   -280   -365    365       C  
ATOM   1048  OG  SER A 759      -1.840 -26.117  -0.334  1.00 28.59           O  
ANISOU 1048  OG  SER A 759     3787   3661   3416   -367   -370    261       O  
ATOM   1049  N   SER A 760       0.324 -29.373  -2.360  1.00 25.49           N  
ANISOU 1049  N   SER A 760     3808   2704   3172   -139   -349    443       N  
ATOM   1050  CA  SER A 760       1.347 -30.398  -2.550  1.00 28.35           C  
ANISOU 1050  CA  SER A 760     4253   2914   3605    -29   -327    514       C  
ATOM   1051  C   SER A 760       1.973 -30.309  -3.933  1.00 27.92           C  
ANISOU 1051  C   SER A 760     4254   2783   3573     54   -329    371       C  
ATOM   1052  O   SER A 760       3.175 -30.542  -4.083  1.00 32.31           O  
ANISOU 1052  O   SER A 760     4828   3306   4142    181   -313    395       O  
ATOM   1053  CB  SER A 760       0.768 -31.798  -2.317  1.00 34.87           C  
ANISOU 1053  CB  SER A 760     5147   3528   4574    -90   -292    615       C  
ATOM   1054  OG  SER A 760       0.000 -32.224  -3.419  1.00 53.41           O  
ANISOU 1054  OG  SER A 760     7551   5719   7025   -172   -298    434       O  
ATOM   1055  N   GLN A 761       1.180 -29.971  -4.958  1.00 30.46           N  
ANISOU 1055  N   GLN A 761     4583   3116   3874     -2   -348    228       N  
ATOM   1056  CA  GLN A 761       1.746 -29.813  -6.297  1.00 31.16           C  
ANISOU 1056  CA  GLN A 761     4691   3221   3927     96   -343    111       C  
ATOM   1057  C   GLN A 761       2.744 -28.670  -6.334  1.00 27.50           C  
ANISOU 1057  C   GLN A 761     4159   2883   3407    196   -315    164       C  
ATOM   1058  O   GLN A 761       3.840 -28.817  -6.880  1.00 32.47           O  
ANISOU 1058  O   GLN A 761     4804   3497   4034    314   -287    149       O  
ATOM   1059  CB  GLN A 761       0.639 -29.607  -7.332  1.00 25.94           C  
ANISOU 1059  CB  GLN A 761     4010   2642   3205     38   -373    -28       C  
ATOM   1060  CG  GLN A 761      -0.144 -30.900  -7.568  1.00 31.50           C  
ANISOU 1060  CG  GLN A 761     4759   3197   4011    -56   -390   -164       C  
ATOM   1061  CD  GLN A 761      -1.547 -30.667  -8.091  1.00 41.61           C  
ANISOU 1061  CD  GLN A 761     5980   4598   5233   -161   -434   -295       C  
ATOM   1062  NE2 GLN A 761      -2.273 -31.747  -8.332  1.00 46.59           N  
ANISOU 1062  NE2 GLN A 761     6615   5104   5984   -262   -442   -465       N  
ATOM   1063  OE1 GLN A 761      -1.983 -29.527  -8.258  1.00 44.78           O  
ANISOU 1063  OE1 GLN A 761     6313   5192   5510   -149   -452   -247       O  
ATOM   1064  N   VAL A 762       2.415 -27.543  -5.709  1.00 26.92           N  
ANISOU 1064  N   VAL A 762     3987   2920   3323    148   -308    207       N  
ATOM   1065  CA  VAL A 762       3.370 -26.443  -5.711  1.00 30.19           C  
ANISOU 1065  CA  VAL A 762     4301   3409   3763    226   -258    228       C  
ATOM   1066  C   VAL A 762       4.622 -26.823  -4.940  1.00 29.74           C  
ANISOU 1066  C   VAL A 762     4231   3347   3723    298   -250    258       C  
ATOM   1067  O   VAL A 762       5.734 -26.483  -5.354  1.00 32.06           O  
ANISOU 1067  O   VAL A 762     4485   3653   4043    395   -205    249       O  
ATOM   1068  CB  VAL A 762       2.746 -25.147  -5.174  1.00 27.85           C  
ANISOU 1068  CB  VAL A 762     3867   3195   3520    154   -237    221       C  
ATOM   1069  CG1 VAL A 762       3.841 -24.080  -5.078  1.00 23.15           C  
ANISOU 1069  CG1 VAL A 762     3137   2625   3034    220   -162    211       C  
ATOM   1070  CG2 VAL A 762       1.636 -24.681  -6.110  1.00 29.83           C  
ANISOU 1070  CG2 VAL A 762     4111   3470   3754    128   -237    226       C  
ATOM   1071  N   ALA A 763       4.469 -27.557  -3.827  1.00 24.75           N  
ANISOU 1071  N   ALA A 763     3614   2721   3068    264   -286    316       N  
ATOM   1072  CA  ALA A 763       5.633 -27.956  -3.041  1.00 30.48           C  
ANISOU 1072  CA  ALA A 763     4302   3500   3778    362   -286    376       C  
ATOM   1073  C   ALA A 763       6.517 -28.916  -3.831  1.00 30.23           C  
ANISOU 1073  C   ALA A 763     4376   3324   3785    481   -272    393       C  
ATOM   1074  O   ALA A 763       7.747 -28.831  -3.761  1.00 27.43           O  
ANISOU 1074  O   ALA A 763     3969   3020   3432    593   -254    393       O  
ATOM   1075  CB  ALA A 763       5.196 -28.594  -1.706  1.00 27.63           C  
ANISOU 1075  CB  ALA A 763     3918   3221   3357    327   -316    499       C  
ATOM   1076  N   GLN A 764       5.899 -29.838  -4.587  1.00 31.63           N  
ANISOU 1076  N   GLN A 764     4679   3330   4011    454   -276    371       N  
ATOM   1077  CA  GLN A 764       6.636 -30.709  -5.503  1.00 35.18           C  
ANISOU 1077  CA  GLN A 764     5207   3641   4521    560   -255    315       C  
ATOM   1078  C   GLN A 764       7.437 -29.901  -6.511  1.00 30.81           C  
ANISOU 1078  C   GLN A 764     4609   3184   3912    642   -222    227       C  
ATOM   1079  O   GLN A 764       8.601 -30.213  -6.787  1.00 32.82           O  
ANISOU 1079  O   GLN A 764     4860   3422   4187    767   -195    214       O  
ATOM   1080  CB  GLN A 764       5.677 -31.637  -6.257  1.00 38.51           C  
ANISOU 1080  CB  GLN A 764     5719   3895   5019    490   -262    212       C  
ATOM   1081  CG  GLN A 764       5.071 -32.708  -5.389  1.00 50.06           C  
ANISOU 1081  CG  GLN A 764     7223   5181   6617    425   -257    322       C  
ATOM   1082  CD  GLN A 764       4.062 -33.597  -6.093  1.00 55.62           C  
ANISOU 1082  CD  GLN A 764     7978   5695   7458    325   -250    169       C  
ATOM   1083  NE2 GLN A 764       4.485 -34.234  -7.185  1.00 58.36           N  
ANISOU 1083  NE2 GLN A 764     8352   5937   7886    392   -234    -29       N  
ATOM   1084  OE1 GLN A 764       2.921 -33.734  -5.639  1.00 54.69           O  
ANISOU 1084  OE1 GLN A 764     7855   5541   7385    186   -254    202       O  
ATOM   1085  N   GLY A 765       6.820 -28.886  -7.101  1.00 24.81           N  
ANISOU 1085  N   GLY A 765     3804   2528   3095    584   -209    188       N  
ATOM   1086  CA  GLY A 765       7.537 -28.083  -8.079  1.00 30.44           C  
ANISOU 1086  CA  GLY A 765     4455   3339   3771    669   -148    168       C  
ATOM   1087  C   GLY A 765       8.657 -27.296  -7.430  1.00 30.94           C  
ANISOU 1087  C   GLY A 765     4403   3458   3893    717   -102    216       C  
ATOM   1088  O   GLY A 765       9.699 -27.061  -8.041  1.00 29.55           O  
ANISOU 1088  O   GLY A 765     4181   3318   3727    815    -40    209       O  
ATOM   1089  N   MET A 766       8.450 -26.871  -6.182  1.00 28.79           N  
ANISOU 1089  N   MET A 766     4056   3224   3659    644   -128    238       N  
ATOM   1090  CA  MET A 766       9.498 -26.151  -5.463  1.00 27.41           C  
ANISOU 1090  CA  MET A 766     3728   3141   3547    679    -94    214       C  
ATOM   1091  C   MET A 766      10.591 -27.102  -5.010  1.00 25.17           C  
ANISOU 1091  C   MET A 766     3461   2870   3231    794   -123    231       C  
ATOM   1092  O   MET A 766      11.769 -26.744  -4.999  1.00 27.96           O  
ANISOU 1092  O   MET A 766     3707   3291   3625    872    -82    189       O  
ATOM   1093  CB  MET A 766       8.919 -25.406  -4.261  1.00 25.38           C  
ANISOU 1093  CB  MET A 766     3344   2984   3317    574   -117    173       C  
ATOM   1094  CG  MET A 766       8.045 -24.206  -4.636  1.00 24.47           C  
ANISOU 1094  CG  MET A 766     3153   2843   3300    480    -64    147       C  
ATOM   1095  SD  MET A 766       8.871 -23.034  -5.743  1.00 30.15           S  
ANISOU 1095  SD  MET A 766     3753   3507   4196    538     80    162       S  
ATOM   1096  CE  MET A 766      10.310 -22.615  -4.750  1.00 26.81           C  
ANISOU 1096  CE  MET A 766     3126   3173   3887    563    111     17       C  
ATOM   1097  N   ALA A 767      10.225 -28.334  -4.664  1.00 26.41           N  
ANISOU 1097  N   ALA A 767     3738   2950   3345    813   -181    303       N  
ATOM   1098  CA  ALA A 767      11.251 -29.313  -4.332  1.00 31.44           C  
ANISOU 1098  CA  ALA A 767     4391   3569   3985    953   -195    362       C  
ATOM   1099  C   ALA A 767      12.131 -29.598  -5.546  1.00 36.87           C  
ANISOU 1099  C   ALA A 767     5123   4174   4713   1060   -146    293       C  
ATOM   1100  O   ALA A 767      13.344 -29.801  -5.413  1.00 42.66           O  
ANISOU 1100  O   ALA A 767     5793   4956   5459   1187   -133    292       O  
ATOM   1101  CB  ALA A 767      10.610 -30.600  -3.792  1.00 32.44           C  
ANISOU 1101  CB  ALA A 767     4627   3567   4131    955   -232    495       C  
ATOM   1102  N   PHE A 768      11.545 -29.563  -6.745  1.00 29.70           N  
ANISOU 1102  N   PHE A 768     4296   3190   3800   1020   -119    222       N  
ATOM   1103  CA  PHE A 768      12.346 -29.765  -7.936  1.00 23.50           C  
ANISOU 1103  CA  PHE A 768     3523   2398   3008   1127    -65    142       C  
ATOM   1104  C   PHE A 768      13.304 -28.604  -8.141  1.00 22.20           C  
ANISOU 1104  C   PHE A 768     3215   2374   2847   1164     10    142       C  
ATOM   1105  O   PHE A 768      14.489 -28.823  -8.398  1.00 29.65           O  
ANISOU 1105  O   PHE A 768     4112   3347   3809   1282     47    112       O  
ATOM   1106  CB  PHE A 768      11.449 -29.973  -9.168  1.00 25.73           C  
ANISOU 1106  CB  PHE A 768     3883   2659   3232   1089    -57     51       C  
ATOM   1107  CG  PHE A 768      12.218 -30.098 -10.466  1.00 28.38           C  
ANISOU 1107  CG  PHE A 768     4200   3076   3508   1208      4    -47       C  
ATOM   1108  CD1 PHE A 768      12.800 -31.305 -10.832  1.00 29.00           C  
ANISOU 1108  CD1 PHE A 768     4328   3055   3636   1313      0   -167       C  
ATOM   1109  CD2 PHE A 768      12.372 -29.009 -11.298  1.00 28.02           C  
ANISOU 1109  CD2 PHE A 768     4064   3209   3372   1225     81     -6       C  
ATOM   1110  CE1 PHE A 768      13.503 -31.420 -12.026  1.00 33.96           C  
ANISOU 1110  CE1 PHE A 768     4916   3803   4185   1427     60   -288       C  
ATOM   1111  CE2 PHE A 768      13.082 -29.126 -12.507  1.00 30.82           C  
ANISOU 1111  CE2 PHE A 768     4380   3698   3632   1346    151    -73       C  
ATOM   1112  CZ  PHE A 768      13.642 -30.331 -12.863  1.00 31.18           C  
ANISOU 1112  CZ  PHE A 768     4474   3684   3689   1444    133   -235       C  
ATOM   1113  N   LEU A 769      12.819 -27.360  -8.062  1.00 23.49           N  
ANISOU 1113  N   LEU A 769     3288   2605   3032   1065     48    170       N  
ATOM   1114  CA  LEU A 769      13.732 -26.221  -8.178  1.00 29.24           C  
ANISOU 1114  CA  LEU A 769     3846   3414   3851   1082    148    170       C  
ATOM   1115  C   LEU A 769      14.842 -26.282  -7.130  1.00 32.07           C  
ANISOU 1115  C   LEU A 769     4086   3836   4264   1131    127    115       C  
ATOM   1116  O   LEU A 769      16.010 -26.029  -7.448  1.00 35.10           O  
ANISOU 1116  O   LEU A 769     4363   4269   4703   1208    198     80       O  
ATOM   1117  CB  LEU A 769      12.981 -24.891  -8.048  1.00 27.90           C  
ANISOU 1117  CB  LEU A 769     3571   3250   3780    963    203    205       C  
ATOM   1118  CG  LEU A 769      11.886 -24.563  -9.067  1.00 32.74           C  
ANISOU 1118  CG  LEU A 769     4247   3856   4339    933    236    294       C  
ATOM   1119  CD1 LEU A 769      11.470 -23.107  -8.873  1.00 29.53           C  
ANISOU 1119  CD1 LEU A 769     3683   3424   4113    848    326    351       C  
ATOM   1120  CD2 LEU A 769      12.380 -24.812 -10.473  1.00 38.53           C  
ANISOU 1120  CD2 LEU A 769     5007   4661   4971   1052    308    342       C  
ATOM   1121  N   ALA A 770      14.496 -26.582  -5.871  1.00 28.11           N  
ANISOU 1121  N   ALA A 770     3573   3377   3730   1094     33    110       N  
ATOM   1122  CA  ALA A 770      15.518 -26.646  -4.828  1.00 29.49           C  
ANISOU 1122  CA  ALA A 770     3599   3702   3904   1163      0     58       C  
ATOM   1123  C   ALA A 770      16.558 -27.718  -5.129  1.00 33.14           C  
ANISOU 1123  C   ALA A 770     4116   4146   4330   1333    -13     91       C  
ATOM   1124  O   ALA A 770      17.740 -27.536  -4.825  1.00 40.25           O  
ANISOU 1124  O   ALA A 770     4862   5176   5255   1418      3     26       O  
ATOM   1125  CB  ALA A 770      14.881 -26.890  -3.445  1.00 26.47           C  
ANISOU 1125  CB  ALA A 770     3185   3441   3431   1121    -98     86       C  
ATOM   1126  N   SER A 771      16.146 -28.839  -5.731  1.00 34.18           N  
ANISOU 1126  N   SER A 771     4443   4115   4430   1386    -36    162       N  
ATOM   1127  CA  SER A 771      17.111 -29.891  -6.053  1.00 33.31           C  
ANISOU 1127  CA  SER A 771     4372   3951   4335   1557    -36    172       C  
ATOM   1128  C   SER A 771      18.125 -29.430  -7.097  1.00 39.97           C  
ANISOU 1128  C   SER A 771     5141   4838   5207   1619     57     75       C  
ATOM   1129  O   SER A 771      19.246 -29.949  -7.141  1.00 42.14           O  
ANISOU 1129  O   SER A 771     5364   5144   5501   1766     66     51       O  
ATOM   1130  CB  SER A 771      16.382 -31.144  -6.546  1.00 32.94           C  
ANISOU 1130  CB  SER A 771     4518   3680   4316   1579    -59    209       C  
ATOM   1131  OG  SER A 771      15.771 -30.895  -7.799  1.00 34.97           O  
ANISOU 1131  OG  SER A 771     4852   3881   4553   1508    -14    112       O  
ATOM   1132  N   LYS A 772      17.763 -28.449  -7.924  1.00 42.60           N  
ANISOU 1132  N   LYS A 772     5450   5187   5548   1523    138     46       N  
ATOM   1133  CA  LYS A 772      18.691 -27.817  -8.853  1.00 45.14           C  
ANISOU 1133  CA  LYS A 772     5664   5582   5905   1571    258      6       C  
ATOM   1134  C   LYS A 772      19.379 -26.588  -8.258  1.00 46.24           C  
ANISOU 1134  C   LYS A 772     5574   5825   6170   1512    325    -31       C  
ATOM   1135  O   LYS A 772      20.047 -25.855  -8.990  1.00 48.69           O  
ANISOU 1135  O   LYS A 772     5765   6172   6563   1519    457    -34       O  
ATOM   1136  CB  LYS A 772      17.962 -27.417 -10.144  1.00 43.40           C  
ANISOU 1136  CB  LYS A 772     5508   5356   5629   1527    337     47       C  
ATOM   1137  CG  LYS A 772      17.158 -28.550 -10.785  1.00 40.45           C  
ANISOU 1137  CG  LYS A 772     5318   4911   5141   1560    271      5       C  
ATOM   1138  CD  LYS A 772      17.985 -29.829 -10.863  1.00 41.14           C  
ANISOU 1138  CD  LYS A 772     5453   4940   5238   1707    238    -89       C  
ATOM   1139  CE  LYS A 772      17.349 -30.881 -11.752  1.00 48.13           C  
ANISOU 1139  CE  LYS A 772     6466   5754   6066   1741    211   -209       C  
ATOM   1140  NZ  LYS A 772      17.477 -30.530 -13.188  1.00 51.09           N1+
ANISOU 1140  NZ  LYS A 772     6793   6320   6301   1789    302   -276       N1+
ATOM   1141  N   ASN A 773      19.226 -26.345  -6.955  1.00 44.38           N  
ANISOU 1141  N   ASN A 773     4803   6394   5665    748    130     12       N  
ATOM   1142  CA  ASN A 773      19.744 -25.137  -6.303  1.00 46.94           C  
ANISOU 1142  CA  ASN A 773     4942   6807   6087    634    103      2       C  
ATOM   1143  C   ASN A 773      19.273 -23.868  -7.012  1.00 45.00           C  
ANISOU 1143  C   ASN A 773     4670   6526   5903    476    159     22       C  
ATOM   1144  O   ASN A 773      20.020 -22.902  -7.175  1.00 44.95           O  
ANISOU 1144  O   ASN A 773     4500   6598   5981    399    199     33       O  
ATOM   1145  CB  ASN A 773      21.270 -25.158  -6.193  1.00 55.29           C  
ANISOU 1145  CB  ASN A 773     5797   8029   7182    715    118      1       C  
ATOM   1146  CG  ASN A 773      21.811 -24.003  -5.332  1.00 65.30           C  
ANISOU 1146  CG  ASN A 773     6873   9381   8558    589     60    -28       C  
ATOM   1147  ND2 ASN A 773      22.841 -23.323  -5.836  1.00 71.50           N  
ANISOU 1147  ND2 ASN A 773     7458  10280   9428    544    124    -13       N  
ATOM   1148  OD1 ASN A 773      21.285 -23.713  -4.244  1.00 63.15           O  
ANISOU 1148  OD1 ASN A 773     6635   9065   8292    528    -39    -65       O  
ATOM   1149  N   CYS A 774      18.017 -23.872  -7.439  1.00 40.74           N  
ANISOU 1149  N   CYS A 774     4291   5865   5323    429    163     27       N  
ATOM   1150  CA  CYS A 774      17.396 -22.729  -8.091  1.00 39.37           C  
ANISOU 1150  CA  CYS A 774     4128   5645   5187    304    209     48       C  
ATOM   1151  C   CYS A 774      16.517 -22.004  -7.072  1.00 39.08           C  
ANISOU 1151  C   CYS A 774     4116   5547   5187    187    128     22       C  
ATOM   1152  O   CYS A 774      15.605 -22.610  -6.496  1.00 40.48           O  
ANISOU 1152  O   CYS A 774     4408   5655   5317    204     67      4       O  
ATOM   1153  CB  CYS A 774      16.578 -23.193  -9.291  1.00 44.55           C  
ANISOU 1153  CB  CYS A 774     4939   6224   5763    348    258     64       C  
ATOM   1154  SG  CYS A 774      15.668 -21.900 -10.097  1.00 50.41           S  
ANISOU 1154  SG  CYS A 774     5725   6905   6523    229    303     91       S  
ATOM   1155  N   ILE A 775      16.790 -20.720  -6.849  1.00 34.24           N  
ANISOU 1155  N   ILE A 775     3399   4954   4657     72    134     22       N  
ATOM   1156  CA  ILE A 775      16.052 -19.910  -5.885  1.00 32.82           C  
ANISOU 1156  CA  ILE A 775     3242   4721   4509    -28     61     -7       C  
ATOM   1157  C   ILE A 775      15.041 -19.082  -6.650  1.00 32.82           C  
ANISOU 1157  C   ILE A 775     3330   4635   4505   -102    107     19       C  
ATOM   1158  O   ILE A 775      15.414 -18.338  -7.555  1.00 40.88           O  
ANISOU 1158  O   ILE A 775     4311   5660   5562   -146    189     55       O  
ATOM   1159  CB  ILE A 775      16.999 -19.020  -5.072  1.00 33.57           C  
ANISOU 1159  CB  ILE A 775     3179   4879   4696   -103     20    -40       C  
ATOM   1160  CG1 ILE A 775      18.094 -19.901  -4.474  1.00 38.51           C  
ANISOU 1160  CG1 ILE A 775     3702   5614   5315     -3    -25    -64       C  
ATOM   1161  CG2 ILE A 775      16.248 -18.309  -3.949  1.00 32.67           C  
ANISOU 1161  CG2 ILE A 775     3111   4709   4593   -176    -69    -83       C  
ATOM   1162  CD1 ILE A 775      19.073 -19.144  -3.632  1.00 44.55           C  
ANISOU 1162  CD1 ILE A 775     4297   6460   6170    -69    -88   -112       C  
ATOM   1163  N   HIS A 776      13.765 -19.204  -6.294  1.00 27.39           N  
ANISOU 1163  N   HIS A 776     2761   3876   3772   -111     59      6       N  
ATOM   1164  CA  HIS A 776      12.716 -18.594  -7.101  1.00 28.47           C  
ANISOU 1164  CA  HIS A 776     2988   3945   3887   -150     95     29       C  
ATOM   1165  C   HIS A 776      12.643 -17.094  -6.852  1.00 33.08           C  
ANISOU 1165  C   HIS A 776     3539   4497   4533   -252    100     31       C  
ATOM   1166  O   HIS A 776      12.710 -16.296  -7.793  1.00 27.07           O  
ANISOU 1166  O   HIS A 776     2784   3711   3788   -286    175     69       O  
ATOM   1167  CB  HIS A 776      11.388 -19.291  -6.795  1.00 26.45           C  
ANISOU 1167  CB  HIS A 776     2845   3637   3569   -124     42     14       C  
ATOM   1168  CG  HIS A 776      10.253 -18.837  -7.644  1.00 26.61           C  
ANISOU 1168  CG  HIS A 776     2948   3606   3555   -143     63     29       C  
ATOM   1169  CD2 HIS A 776       9.632 -19.431  -8.688  1.00 25.89           C  
ANISOU 1169  CD2 HIS A 776     2938   3496   3405    -97     81     35       C  
ATOM   1170  ND1 HIS A 776       9.629 -17.620  -7.460  1.00 29.41           N  
ANISOU 1170  ND1 HIS A 776     3313   3929   3932   -205     59     33       N  
ATOM   1171  CE1 HIS A 776       8.666 -17.490  -8.353  1.00 25.09           C  
ANISOU 1171  CE1 HIS A 776     2842   3353   3337   -189     75     47       C  
ATOM   1172  NE2 HIS A 776       8.655 -18.569  -9.116  1.00 27.87           N  
ANISOU 1172  NE2 HIS A 776     3234   3716   3642   -128     83     44       N  
ATOM   1173  N   ARG A 777      12.509 -16.695  -5.582  1.00 30.88           N  
ANISOU 1173  N   ARG A 777     3239   4211   4282   -293     24    -10       N  
ATOM   1174  CA  ARG A 777      12.499 -15.340  -5.031  1.00 27.46           C  
ANISOU 1174  CA  ARG A 777     2785   3739   3908   -385      2    -31       C  
ATOM   1175  C   ARG A 777      11.140 -14.631  -5.135  1.00 25.68           C  
ANISOU 1175  C   ARG A 777     2674   3436   3648   -401      1    -22       C  
ATOM   1176  O   ARG A 777      11.011 -13.527  -4.638  1.00 33.32           O  
ANISOU 1176  O   ARG A 777     3652   4357   4653   -461    -20    -43       O  
ATOM   1177  CB  ARG A 777      13.587 -14.433  -5.640  1.00 33.75           C  
ANISOU 1177  CB  ARG A 777     3489   4541   4795   -463     70     -9       C  
ATOM   1178  CG  ARG A 777      15.024 -14.820  -5.234  1.00 36.47           C  
ANISOU 1178  CG  ARG A 777     3679   4979   5200   -467     52    -34       C  
ATOM   1179  CD  ARG A 777      16.059 -14.350  -6.231  1.00 41.94           C  
ANISOU 1179  CD  ARG A 777     4270   5698   5967   -519    158     14       C  
ATOM   1180  NE  ARG A 777      16.503 -12.981  -6.004  1.00 51.95           N  
ANISOU 1180  NE  ARG A 777     5477   6917   7344   -658    165      2       N  
ATOM   1181  CZ  ARG A 777      17.759 -12.643  -5.707  1.00 61.22           C  
ANISOU 1181  CZ  ARG A 777     6483   8152   8627   -736    161    -21       C  
ATOM   1182  NH1 ARG A 777      18.698 -13.586  -5.614  1.00 63.38           N1+
ANISOU 1182  NH1 ARG A 777     6625   8553   8903   -669    151    -30       N1+
ATOM   1183  NH2 ARG A 777      18.085 -11.364  -5.509  1.00 59.98           N  
ANISOU 1183  NH2 ARG A 777     6285   7926   8579   -882    164    -38       N  
ATOM   1184  N   ASP A 778      10.125 -15.215  -5.747  1.00 27.79           N  
ANISOU 1184  N   ASP A 778     3024   3689   3845   -346     17      1       N  
ATOM   1185  CA  ASP A 778       8.817 -14.559  -5.805  1.00 28.78           C  
ANISOU 1185  CA  ASP A 778     3237   3762   3935   -349      9      7       C  
ATOM   1186  C   ASP A 778       7.717 -15.632  -5.773  1.00 31.09           C  
ANISOU 1186  C   ASP A 778     3583   4070   4161   -292    -22      4       C  
ATOM   1187  O   ASP A 778       6.759 -15.634  -6.542  1.00 28.69           O  
ANISOU 1187  O   ASP A 778     3335   3751   3814   -268     -9     20       O  
ATOM   1188  CB  ASP A 778       8.710 -13.632  -7.019  1.00 25.51           C  
ANISOU 1188  CB  ASP A 778     2866   3305   3522   -363     83     51       C  
ATOM   1189  CG  ASP A 778       7.505 -12.653  -6.919  1.00 37.38           C  
ANISOU 1189  CG  ASP A 778     4454   4753   4997   -360     69     53       C  
ATOM   1190  OD1 ASP A 778       6.903 -12.510  -5.820  1.00 32.32           O  
ANISOU 1190  OD1 ASP A 778     3823   4107   4348   -360      8     17       O  
ATOM   1191  OD2 ASP A 778       7.149 -12.024  -7.949  1.00 35.13           O1-
ANISOU 1191  OD2 ASP A 778     4229   4433   4685   -341    123     94       O1-
ATOM   1192  N   VAL A 779       7.878 -16.585  -4.856  1.00 27.94           N  
ANISOU 1192  N   VAL A 779     3162   3699   3755   -271    -67    -18       N  
ATOM   1193  CA  VAL A 779       6.857 -17.585  -4.573  1.00 28.26           C  
ANISOU 1193  CA  VAL A 779     3248   3740   3750   -239    -93    -18       C  
ATOM   1194  C   VAL A 779       5.638 -16.868  -4.007  1.00 29.87           C  
ANISOU 1194  C   VAL A 779     3484   3929   3937   -252   -113    -22       C  
ATOM   1195  O   VAL A 779       5.756 -16.059  -3.075  1.00 31.94           O  
ANISOU 1195  O   VAL A 779     3737   4188   4212   -265   -136    -39       O  
ATOM   1196  CB  VAL A 779       7.401 -18.642  -3.600  1.00 30.38           C  
ANISOU 1196  CB  VAL A 779     3499   4031   4013   -208   -124    -29       C  
ATOM   1197  CG1 VAL A 779       6.304 -19.547  -3.083  1.00 29.70           C  
ANISOU 1197  CG1 VAL A 779     3465   3929   3891   -193   -141    -20       C  
ATOM   1198  CG2 VAL A 779       8.517 -19.449  -4.274  1.00 29.11           C  
ANISOU 1198  CG2 VAL A 779     3313   3891   3857   -171   -101    -25       C  
ATOM   1199  N   ALA A 780       4.476 -17.157  -4.579  1.00 27.55           N  
ANISOU 1199  N   ALA A 780     3223   3631   3613   -242   -110    -11       N  
ATOM   1200  CA  ALA A 780       3.218 -16.480  -4.282  1.00 24.57           C  
ANISOU 1200  CA  ALA A 780     2864   3257   3216   -239   -120     -9       C  
ATOM   1201  C   ALA A 780       2.158 -17.057  -5.207  1.00 27.23           C  
ANISOU 1201  C   ALA A 780     3213   3606   3527   -230   -124     -4       C  
ATOM   1202  O   ALA A 780       2.465 -17.545  -6.303  1.00 25.11           O  
ANISOU 1202  O   ALA A 780     2960   3330   3249   -222   -115     -5       O  
ATOM   1203  CB  ALA A 780       3.320 -14.960  -4.455  1.00 19.85           C  
ANISOU 1203  CB  ALA A 780     2284   2635   2625   -241   -106     -8       C  
ATOM   1204  N   ALA A 781       0.903 -16.985  -4.760  1.00 27.46           N  
ANISOU 1204  N   ALA A 781     3232   3661   3543   -227   -138     -1       N  
ATOM   1205  CA  ALA A 781      -0.185 -17.573  -5.542  1.00 24.30           C  
ANISOU 1205  CA  ALA A 781     2821   3284   3129   -230   -157     -7       C  
ATOM   1206  C   ALA A 781      -0.340 -16.909  -6.909  1.00 25.84           C  
ANISOU 1206  C   ALA A 781     3042   3484   3292   -194   -160    -13       C  
ATOM   1207  O   ALA A 781      -0.767 -17.567  -7.864  1.00 27.03           O  
ANISOU 1207  O   ALA A 781     3198   3647   3425   -190   -186    -32       O  
ATOM   1208  CB  ALA A 781      -1.500 -17.496  -4.750  1.00 19.29           C  
ANISOU 1208  CB  ALA A 781     2144   2693   2493   -232   -164      1       C  
ATOM   1209  N   ARG A 782       0.023 -15.627  -7.030  1.00 25.10           N  
ANISOU 1209  N   ARG A 782     2977   3374   3187   -164   -134      2       N  
ATOM   1210  CA  ARG A 782      -0.053 -14.943  -8.324  1.00 26.64           C  
ANISOU 1210  CA  ARG A 782     3217   3565   3341   -116   -122     12       C  
ATOM   1211  C   ARG A 782       0.920 -15.526  -9.346  1.00 25.72           C  
ANISOU 1211  C   ARG A 782     3128   3429   3215   -113   -100     14       C  
ATOM   1212  O   ARG A 782       0.773 -15.265 -10.540  1.00 26.30           O  
ANISOU 1212  O   ARG A 782     3247   3510   3238    -61    -92     21       O  
ATOM   1213  CB  ARG A 782       0.226 -13.439  -8.173  1.00 23.21           C  
ANISOU 1213  CB  ARG A 782     2825   3090   2903    -92    -86     37       C  
ATOM   1214  CG  ARG A 782       1.543 -13.153  -7.409  1.00 23.63           C  
ANISOU 1214  CG  ARG A 782     2873   3094   3012   -147    -57     40       C  
ATOM   1215  CD  ARG A 782       1.876 -11.675  -7.324  1.00 24.88           C  
ANISOU 1215  CD  ARG A 782     3082   3189   3181   -144    -23     57       C  
ATOM   1216  NE  ARG A 782       3.125 -11.469  -6.594  1.00 30.06           N  
ANISOU 1216  NE  ARG A 782     3714   3806   3902   -211    -12     46       N  
ATOM   1217  CZ  ARG A 782       3.234 -11.453  -5.258  1.00 28.34           C  
ANISOU 1217  CZ  ARG A 782     3471   3590   3708   -234    -51     12       C  
ATOM   1218  NH1 ARG A 782       2.162 -11.599  -4.473  1.00 28.72           N1+
ANISOU 1218  NH1 ARG A 782     3519   3673   3719   -195    -85     -3       N1+
ATOM   1219  NH2 ARG A 782       4.423 -11.285  -4.704  1.00 26.28           N  
ANISOU 1219  NH2 ARG A 782     3178   3303   3502   -292    -54     -8       N  
ATOM   1220  N   ASN A 783       1.927 -16.278  -8.899  1.00 27.23           N  
ANISOU 1220  N   ASN A 783     3299   3603   3444   -151    -87     10       N  
ATOM   1221  CA  ASN A 783       2.907 -16.910  -9.767  1.00 28.30           C  
ANISOU 1221  CA  ASN A 783     3455   3730   3569   -134    -59     13       C  
ATOM   1222  C   ASN A 783       2.713 -18.403  -9.875  1.00 25.31           C  
ANISOU 1222  C   ASN A 783     3080   3355   3182   -137    -98    -21       C  
ATOM   1223  O   ASN A 783       3.587 -19.086 -10.417  1.00 29.61           O  
ANISOU 1223  O   ASN A 783     3645   3890   3715   -112    -76    -24       O  
ATOM   1224  CB  ASN A 783       4.329 -16.628  -9.277  1.00 28.51           C  
ANISOU 1224  CB  ASN A 783     3451   3740   3643   -161    -12     32       C  
ATOM   1225  CG  ASN A 783       4.827 -15.271  -9.698  1.00 30.10           C  
ANISOU 1225  CG  ASN A 783     3666   3917   3854   -163     46     69       C  
ATOM   1226  ND2 ASN A 783       5.571 -14.618  -8.815  1.00 30.78           N  
ANISOU 1226  ND2 ASN A 783     3712   3983   4002   -215     59     72       N  
ATOM   1227  OD1 ASN A 783       4.557 -14.814 -10.812  1.00 29.53           O  
ANISOU 1227  OD1 ASN A 783     3647   3839   3733   -118     77     93       O  
ATOM   1228  N   VAL A 784       1.617 -18.933  -9.331  1.00 26.90           N  
ANISOU 1228  N   VAL A 784     3262   3565   3395   -167   -148    -43       N  
ATOM   1229  CA  VAL A 784       1.220 -20.317  -9.550  1.00 25.49           C  
ANISOU 1229  CA  VAL A 784     3099   3370   3215   -185   -189    -78       C  
ATOM   1230  C   VAL A 784       0.192 -20.329 -10.665  1.00 25.43           C  
ANISOU 1230  C   VAL A 784     3110   3389   3164   -163   -238   -113       C  
ATOM   1231  O   VAL A 784      -0.750 -19.525 -10.653  1.00 25.00           O  
ANISOU 1231  O   VAL A 784     3023   3377   3100   -157   -257   -110       O  
ATOM   1232  CB  VAL A 784       0.641 -20.957  -8.278  1.00 29.39           C  
ANISOU 1232  CB  VAL A 784     3557   3855   3757   -245   -205    -75       C  
ATOM   1233  CG1 VAL A 784       0.167 -22.349  -8.586  1.00 29.32           C  
ANISOU 1233  CG1 VAL A 784     3573   3807   3758   -279   -243   -110       C  
ATOM   1234  CG2 VAL A 784       1.672 -20.956  -7.126  1.00 27.04           C  
ANISOU 1234  CG2 VAL A 784     3249   3541   3485   -247   -169    -46       C  
ATOM   1235  N   LEU A 785       0.354 -21.253 -11.613  1.00 24.62           N  
ANISOU 1235  N   LEU A 785     3061   3264   3028   -140   -266   -153       N  
ATOM   1236  CA  LEU A 785      -0.574 -21.423 -12.725  1.00 29.68           C  
ANISOU 1236  CA  LEU A 785     3726   3932   3619   -112   -334   -205       C  
ATOM   1237  C   LEU A 785      -1.277 -22.774 -12.623  1.00 31.32           C  
ANISOU 1237  C   LEU A 785     3932   4104   3864   -182   -403   -264       C  
ATOM   1238  O   LEU A 785      -0.692 -23.753 -12.155  1.00 31.07           O  
ANISOU 1238  O   LEU A 785     3932   4007   3866   -214   -387   -266       O  
ATOM   1239  CB  LEU A 785       0.145 -21.323 -14.087  1.00 26.93           C  
ANISOU 1239  CB  LEU A 785     3463   3585   3184    -14   -316   -214       C  
ATOM   1240  CG  LEU A 785       0.582 -19.923 -14.567  1.00 33.80           C  
ANISOU 1240  CG  LEU A 785     4350   4488   4006     57   -250   -156       C  
ATOM   1241  CD1 LEU A 785      -0.628 -19.070 -14.918  1.00 39.99           C  
ANISOU 1241  CD1 LEU A 785     5118   5324   4752     88   -297   -163       C  
ATOM   1242  CD2 LEU A 785       1.491 -19.189 -13.618  1.00 31.97           C  
ANISOU 1242  CD2 LEU A 785     4077   4237   3832     23   -167    -91       C  
ATOM   1243  N   LEU A 786      -2.525 -22.809 -13.096  1.00 33.00           N  
ANISOU 1243  N   LEU A 786     4109   4359   4070   -201   -482   -314       N  
ATOM   1244  CA  LEU A 786      -3.381 -23.987 -13.097  1.00 33.88           C  
ANISOU 1244  CA  LEU A 786     4203   4439   4231   -289   -559   -379       C  
ATOM   1245  C   LEU A 786      -3.639 -24.402 -14.536  1.00 36.52           C  
ANISOU 1245  C   LEU A 786     4603   4778   4494   -236   -649   -466       C  
ATOM   1246  O   LEU A 786      -4.222 -23.638 -15.312  1.00 36.07           O  
ANISOU 1246  O   LEU A 786     4528   4802   4374   -170   -695   -488       O  
ATOM   1247  CB  LEU A 786      -4.705 -23.712 -12.392  1.00 37.82           C  
ANISOU 1247  CB  LEU A 786     4577   4999   4795   -367   -586   -373       C  
ATOM   1248  CG  LEU A 786      -4.661 -23.730 -10.874  1.00 45.28           C  
ANISOU 1248  CG  LEU A 786     5465   5924   5814   -435   -511   -302       C  
ATOM   1249  CD1 LEU A 786      -6.042 -23.418 -10.378  1.00 48.12           C  
ANISOU 1249  CD1 LEU A 786     5696   6363   6222   -492   -533   -298       C  
ATOM   1250  CD2 LEU A 786      -4.211 -25.098 -10.401  1.00 42.84           C  
ANISOU 1250  CD2 LEU A 786     5213   5506   5558   -509   -496   -307       C  
ATOM   1251  N   THR A 787      -3.218 -25.610 -14.880  1.00 34.82           N  
ANISOU 1251  N   THR A 787     4476   4475   4279   -254   -677   -519       N  
ATOM   1252  CA  THR A 787      -3.374 -26.145 -16.216  1.00 37.84           C  
ANISOU 1252  CA  THR A 787     4945   4847   4584   -197   -768   -616       C  
ATOM   1253  C   THR A 787      -4.538 -27.131 -16.233  1.00 44.64           C  
ANISOU 1253  C   THR A 787     5769   5675   5519   -320   -882   -708       C  
ATOM   1254  O   THR A 787      -5.311 -27.228 -15.268  1.00 45.07           O  
ANISOU 1254  O   THR A 787     5711   5735   5680   -444   -878   -683       O  
ATOM   1255  CB  THR A 787      -2.055 -26.788 -16.663  1.00 39.60           C  
ANISOU 1255  CB  THR A 787     5306   4992   4748   -114   -721   -619       C  
ATOM   1256  CG2 THR A 787      -1.817 -28.106 -15.922  1.00 32.15           C  
ANISOU 1256  CG2 THR A 787     4404   3925   3886   -204   -716   -633       C  
ATOM   1257  OG1 THR A 787      -2.122 -27.032 -18.073  1.00 47.21           O  
ANISOU 1257  OG1 THR A 787     6368   5966   5602    -16   -798   -705       O  
ATOM   1258  N   ASN A 788      -4.651 -27.870 -17.342  1.00 50.93           N  
ANISOU 1258  N   ASN A 788     6659   6434   6256   -287   -983   -817       N  
ATOM   1259  CA  ASN A 788      -5.652 -28.923 -17.495  1.00 50.45           C  
ANISOU 1259  CA  ASN A 788     6580   6319   6268   -414  -1106   -925       C  
ATOM   1260  C   ASN A 788      -5.616 -29.917 -16.337  1.00 51.02           C  
ANISOU 1260  C   ASN A 788     6646   6267   6475   -565  -1055   -893       C  
ATOM   1261  O   ASN A 788      -4.547 -30.322 -15.871  1.00 55.18           O  
ANISOU 1261  O   ASN A 788     7267   6704   6997   -532   -964   -836       O  
ATOM   1262  CB  ASN A 788      -5.429 -29.673 -18.812  1.00 51.01           C  
ANISOU 1262  CB  ASN A 788     6803   6336   6242   -335  -1210  -1050       C  
ATOM   1263  CG  ASN A 788      -5.501 -28.768 -20.001  1.00 57.78           C  
ANISOU 1263  CG  ASN A 788     7687   7316   6951   -173  -1260  -1081       C  
ATOM   1264  ND2 ASN A 788      -4.350 -28.491 -20.599  1.00 57.04           N  
ANISOU 1264  ND2 ASN A 788     7721   7218   6735    -11  -1184  -1044       N  
ATOM   1265  OD1 ASN A 788      -6.578 -28.307 -20.380  1.00 66.13           O  
ANISOU 1265  OD1 ASN A 788     8647   8477   8001   -184  -1361  -1134       O  
ATOM   1266  N   GLY A 789      -6.797 -30.351 -15.910  1.00 47.20           N  
ANISOU 1266  N   GLY A 789     6050   5777   6108   -727  -1115   -928       N  
ATOM   1267  CA  GLY A 789      -6.900 -31.167 -14.732  1.00 43.39           C  
ANISOU 1267  CA  GLY A 789     5548   5184   5754   -874  -1049   -875       C  
ATOM   1268  C   GLY A 789      -6.670 -30.389 -13.469  1.00 42.84           C  
ANISOU 1268  C   GLY A 789     5389   5172   5716   -871   -914   -735       C  
ATOM   1269  O   GLY A 789      -6.570 -30.992 -12.396  1.00 41.38           O  
ANISOU 1269  O   GLY A 789     5209   4900   5615   -960   -836   -668       O  
ATOM   1270  N   HIS A 790      -6.580 -29.063 -13.570  1.00 43.12           N  
ANISOU 1270  N   HIS A 790     5357   5345   5681   -762   -886   -688       N  
ATOM   1271  CA  HIS A 790      -6.382 -28.198 -12.414  1.00 45.70           C  
ANISOU 1271  CA  HIS A 790     5607   5731   6027   -747   -772   -570       C  
ATOM   1272  C   HIS A 790      -5.128 -28.618 -11.647  1.00 44.78           C  
ANISOU 1272  C   HIS A 790     5594   5514   5907   -717   -670   -498       C  
ATOM   1273  O   HIS A 790      -5.117 -28.708 -10.420  1.00 52.91           O  
ANISOU 1273  O   HIS A 790     6586   6521   6996   -771   -590   -419       O  
ATOM   1274  CB  HIS A 790      -7.633 -28.196 -11.527  1.00 51.09           C  
ANISOU 1274  CB  HIS A 790     6130   6462   6818   -879   -763   -540       C  
ATOM   1275  CG  HIS A 790      -8.844 -27.651 -12.220  1.00 51.31           C  
ANISOU 1275  CG  HIS A 790     6029   6620   6845   -888   -862   -605       C  
ATOM   1276  CD2 HIS A 790      -9.270 -26.377 -12.394  1.00 50.27           C  
ANISOU 1276  CD2 HIS A 790     5808   6634   6657   -795   -869   -585       C  
ATOM   1277  ND1 HIS A 790      -9.753 -28.452 -12.882  1.00 54.70           N  
ANISOU 1277  ND1 HIS A 790     6415   7037   7332   -992   -980   -710       N  
ATOM   1278  CE1 HIS A 790     -10.696 -27.695 -13.415  1.00 53.73           C  
ANISOU 1278  CE1 HIS A 790     6166   7064   7186   -958  -1060   -753       C  
ATOM   1279  NE2 HIS A 790     -10.425 -26.432 -13.135  1.00 51.14           N  
ANISOU 1279  NE2 HIS A 790     5815   6831   6785   -831   -990   -674       N  
ATOM   1280  N   VAL A 791      -4.063 -28.878 -12.399  1.00 41.00           N  
ANISOU 1280  N   VAL A 791     5246   4984   5349   -616   -674   -528       N  
ATOM   1281  CA  VAL A 791      -2.752 -29.180 -11.847  1.00 40.98           C  
ANISOU 1281  CA  VAL A 791     5333   4912   5325   -553   -587   -468       C  
ATOM   1282  C   VAL A 791      -2.005 -27.868 -11.687  1.00 35.66           C  
ANISOU 1282  C   VAL A 791     4619   4337   4594   -450   -520   -401       C  
ATOM   1283  O   VAL A 791      -1.973 -27.050 -12.615  1.00 31.01           O  
ANISOU 1283  O   VAL A 791     4024   3822   3935   -372   -544   -423       O  
ATOM   1284  CB  VAL A 791      -1.983 -30.166 -12.737  1.00 42.63           C  
ANISOU 1284  CB  VAL A 791     5696   5021   5479   -488   -620   -534       C  
ATOM   1285  CG1 VAL A 791      -0.501 -30.185 -12.384  1.00 41.65           C  
ANISOU 1285  CG1 VAL A 791     5642   4874   5308   -378   -531   -473       C  
ATOM   1286  CG2 VAL A 791      -2.587 -31.545 -12.583  1.00 39.87           C  
ANISOU 1286  CG2 VAL A 791     5407   4535   5207   -608   -669   -587       C  
ATOM   1287  N   ALA A 792      -1.420 -27.675 -10.505  1.00 27.11           N  
ANISOU 1287  N   ALA A 792     3512   3248   3539   -450   -439   -321       N  
ATOM   1288  CA  ALA A 792      -0.728 -26.434 -10.182  1.00 24.82           C  
ANISOU 1288  CA  ALA A 792     3177   3038   3214   -377   -380   -262       C  
ATOM   1289  C   ALA A 792       0.729 -26.483 -10.627  1.00 28.23           C  
ANISOU 1289  C   ALA A 792     3683   3455   3590   -274   -340   -254       C  
ATOM   1290  O   ALA A 792       1.407 -27.507 -10.487  1.00 30.75           O  
ANISOU 1290  O   ALA A 792     4078   3698   3909   -253   -328   -259       O  
ATOM   1291  CB  ALA A 792      -0.818 -26.171  -8.663  1.00 23.61           C  
ANISOU 1291  CB  ALA A 792     2962   2897   3113   -421   -324   -191       C  
ATOM   1292  N   LYS A 793       1.207 -25.350 -11.142  1.00 26.44           N  
ANISOU 1292  N   LYS A 793     3431   3299   3317   -206   -313   -234       N  
ATOM   1293  CA  LYS A 793       2.573 -25.187 -11.618  1.00 24.70           C  
ANISOU 1293  CA  LYS A 793     3248   3087   3048   -112   -260   -216       C  
ATOM   1294  C   LYS A 793       3.137 -23.879 -11.081  1.00 26.95           C  
ANISOU 1294  C   LYS A 793     3458   3433   3346   -102   -201   -155       C  
ATOM   1295  O   LYS A 793       2.514 -22.817 -11.222  1.00 30.58           O  
ANISOU 1295  O   LYS A 793     3878   3937   3802   -115   -205   -144       O  
ATOM   1296  CB  LYS A 793       2.656 -25.163 -13.158  1.00 21.55           C  
ANISOU 1296  CB  LYS A 793     2917   2704   2568    -33   -278   -258       C  
ATOM   1297  CG  LYS A 793       2.392 -26.496 -13.847  1.00 24.64           C  
ANISOU 1297  CG  LYS A 793     3409   3024   2930    -20   -341   -334       C  
ATOM   1298  CD  LYS A 793       2.160 -26.310 -15.367  1.00 24.14           C  
ANISOU 1298  CD  LYS A 793     3411   2992   2770     63   -380   -387       C  
ATOM   1299  CE  LYS A 793       2.107 -27.632 -16.117  1.00 27.39           C  
ANISOU 1299  CE  LYS A 793     3943   3324   3138     96   -445   -475       C  
ATOM   1300  NZ  LYS A 793       3.426 -28.354 -16.119  1.00 27.18           N1+
ANISOU 1300  NZ  LYS A 793     3994   3253   3082    184   -381   -459       N1+
ATOM   1301  N   ILE A 794       4.338 -23.945 -10.520  1.00 27.73           N  
ANISOU 1301  N   ILE A 794     3542   3533   3460    -73   -151   -123       N  
ATOM   1302  CA  ILE A 794       5.039 -22.748 -10.085  1.00 25.96           C  
ANISOU 1302  CA  ILE A 794     3248   3358   3256    -71   -102    -78       C  
ATOM   1303  C   ILE A 794       5.705 -22.122 -11.300  1.00 24.81           C  
ANISOU 1303  C   ILE A 794     3116   3244   3067    -10    -53    -64       C  
ATOM   1304  O   ILE A 794       6.448 -22.784 -12.029  1.00 26.08           O  
ANISOU 1304  O   ILE A 794     3318   3402   3188     59    -27    -73       O  
ATOM   1305  CB  ILE A 794       6.053 -23.049  -8.952  1.00 29.47           C  
ANISOU 1305  CB  ILE A 794     3654   3805   3738    -66    -82    -57       C  
ATOM   1306  CG1 ILE A 794       6.775 -21.762  -8.526  1.00 28.74           C  
ANISOU 1306  CG1 ILE A 794     3483   3760   3677    -81    -46    -26       C  
ATOM   1307  CG2 ILE A 794       7.079 -24.133  -9.341  1.00 31.29           C  
ANISOU 1307  CG2 ILE A 794     3925   4021   3941     11    -63    -66       C  
ATOM   1308  CD1 ILE A 794       5.848 -20.709  -7.989  1.00 26.68           C  
ANISOU 1308  CD1 ILE A 794     3196   3503   3436   -138    -64    -19       C  
ATOM   1309  N   GLY A 795       5.395 -20.857 -11.550  1.00 26.85           N  
ANISOU 1309  N   GLY A 795     3351   3527   3323    -25    -32    -39       N  
ATOM   1310  CA  GLY A 795       6.059 -20.110 -12.597  1.00 26.98           C  
ANISOU 1310  CA  GLY A 795     3382   3567   3303     27     36     -6       C  
ATOM   1311  C   GLY A 795       6.513 -18.755 -12.090  1.00 28.40           C  
ANISOU 1311  C   GLY A 795     3502   3755   3535    -18     86     41       C  
ATOM   1312  O   GLY A 795       6.663 -18.522 -10.881  1.00 29.01           O  
ANISOU 1312  O   GLY A 795     3520   3827   3674    -77     68     40       O  
ATOM   1313  N   ASP A 796       6.711 -17.846 -13.035  1.00 32.68           N  
ANISOU 1313  N   ASP A 796     4071   4301   4044     13    150     81       N  
ATOM   1314  CA  ASP A 796       7.112 -16.477 -12.725  1.00 31.85           C  
ANISOU 1314  CA  ASP A 796     3930   4180   3991    -37    205    128       C  
ATOM   1315  C   ASP A 796       6.759 -15.567 -13.895  1.00 29.57           C  
ANISOU 1315  C   ASP A 796     3717   3878   3639     13    259    172       C  
ATOM   1316  O   ASP A 796       7.410 -15.621 -14.946  1.00 30.31           O  
ANISOU 1316  O   ASP A 796     3842   3987   3687     72    336    210       O  
ATOM   1317  CB  ASP A 796       8.609 -16.404 -12.401  1.00 33.50           C  
ANISOU 1317  CB  ASP A 796     4055   4405   4268    -70    269    154       C  
ATOM   1318  CG  ASP A 796       8.997 -15.085 -11.774  1.00 43.15           C  
ANISOU 1318  CG  ASP A 796     5229   5596   5569   -155    300    180       C  
ATOM   1319  OD1 ASP A 796       8.124 -14.214 -11.643  1.00 47.90           O  
ANISOU 1319  OD1 ASP A 796     5882   6155   6163   -173    280    184       O  
ATOM   1320  OD2 ASP A 796      10.165 -14.930 -11.397  1.00 51.45           O1-
ANISOU 1320  OD2 ASP A 796     6192   6666   6693   -201    337    192       O1-
ATOM   1321  N   PHE A 797       5.734 -14.723 -13.705  1.00 26.84           N  
ANISOU 1321  N   PHE A 797     3407   3508   3283      6    225    173       N  
ATOM   1322  CA  PHE A 797       5.351 -13.766 -14.741  1.00 26.64           C  
ANISOU 1322  CA  PHE A 797     3467   3464   3189     69    275    221       C  
ATOM   1323  C   PHE A 797       6.486 -12.815 -15.071  1.00 29.96           C  
ANISOU 1323  C   PHE A 797     3888   3845   3649     41    398    298       C  
ATOM   1324  O   PHE A 797       6.650 -12.417 -16.236  1.00 32.48           O  
ANISOU 1324  O   PHE A 797     4282   4159   3898    113    479    356       O  
ATOM   1325  CB  PHE A 797       4.128 -12.970 -14.316  1.00 27.48           C  
ANISOU 1325  CB  PHE A 797     3604   3554   3285     73    219    210       C  
ATOM   1326  CG  PHE A 797       2.813 -13.636 -14.628  1.00 33.96           C  
ANISOU 1326  CG  PHE A 797     4443   4426   4034    134    121    156       C  
ATOM   1327  CD1 PHE A 797       2.309 -14.650 -13.819  1.00 28.90           C  
ANISOU 1327  CD1 PHE A 797     3737   3813   3429     86     37     94       C  
ATOM   1328  CD2 PHE A 797       2.065 -13.221 -15.712  1.00 34.05           C  
ANISOU 1328  CD2 PHE A 797     4535   4457   3944    236    113    168       C  
ATOM   1329  CE1 PHE A 797       1.101 -15.234 -14.095  1.00 26.75           C  
ANISOU 1329  CE1 PHE A 797     3465   3587   3112    120    -50     43       C  
ATOM   1330  CE2 PHE A 797       0.846 -13.804 -16.004  1.00 31.50           C  
ANISOU 1330  CE2 PHE A 797     4210   4193   3564    285      9    108       C  
ATOM   1331  CZ  PHE A 797       0.352 -14.801 -15.188  1.00 28.38           C  
ANISOU 1331  CZ  PHE A 797     3735   3825   3225    216    -72     44       C  
ATOM   1332  N   GLY A 798       7.261 -12.420 -14.073  1.00 29.33           N  
ANISOU 1332  N   GLY A 798     3728   3737   3678    -62    416    300       N  
ATOM   1333  CA  GLY A 798       8.489 -11.683 -14.355  1.00 31.97           C  
ANISOU 1333  CA  GLY A 798     4032   4041   4076   -114    533    366       C  
ATOM   1334  C   GLY A 798       8.219 -10.367 -15.062  1.00 31.13           C  
ANISOU 1334  C   GLY A 798     4027   3860   3941    -96    614    439       C  
ATOM   1335  O   GLY A 798       7.459  -9.525 -14.567  1.00 32.20           O  
ANISOU 1335  O   GLY A 798     4214   3935   4084   -113    574    429       O  
ATOM   1336  N   LEU A 799       8.823 -10.188 -16.247  1.00 31.85           N  
ANISOU 1336  N   LEU A 799     4161   3953   3989    -46    736    518       N  
ATOM   1337  CA  LEU A 799       8.637  -8.954 -17.023  1.00 35.07           C  
ANISOU 1337  CA  LEU A 799     4686   4281   4358    -15    834    606       C  
ATOM   1338  C   LEU A 799       7.182  -8.716 -17.405  1.00 31.91           C  
ANISOU 1338  C   LEU A 799     4413   3875   3838    101    762    590       C  
ATOM   1339  O   LEU A 799       6.795  -7.573 -17.664  1.00 36.81           O  
ANISOU 1339  O   LEU A 799     5138   4413   4436    125    808    646       O  
ATOM   1340  CB  LEU A 799       9.469  -8.986 -18.309  1.00 46.23           C  
ANISOU 1340  CB  LEU A 799     6131   5716   5719     46    986    701       C  
ATOM   1341  CG  LEU A 799      10.966  -9.137 -18.129  1.00 52.62           C  
ANISOU 1341  CG  LEU A 799     6802   6548   6643    -56   1084    735       C  
ATOM   1342  CD1 LEU A 799      11.621  -9.489 -19.449  1.00 48.68           C  
ANISOU 1342  CD1 LEU A 799     6334   6106   6059     46   1223    818       C  
ATOM   1343  CD2 LEU A 799      11.500  -7.840 -17.610  1.00 53.84           C  
ANISOU 1343  CD2 LEU A 799     6932   6594   6932   -202   1155    784       C  
ATOM   1344  N   ALA A 800       6.383  -9.782 -17.503  1.00 31.04           N  
ANISOU 1344  N   ALA A 800     4297   3848   3650    179    650    516       N  
ATOM   1345  CA  ALA A 800       4.968  -9.683 -17.856  1.00 32.50           C  
ANISOU 1345  CA  ALA A 800     4568   4054   3725    288    563    487       C  
ATOM   1346  C   ALA A 800       4.060  -9.350 -16.673  1.00 36.59           C  
ANISOU 1346  C   ALA A 800     5052   4554   4295    240    460    429       C  
ATOM   1347  O   ALA A 800       2.839  -9.488 -16.789  1.00 38.94           O  
ANISOU 1347  O   ALA A 800     5378   4897   4519    320    369    388       O  
ATOM   1348  CB  ALA A 800       4.507 -10.999 -18.487  1.00 30.21           C  
ANISOU 1348  CB  ALA A 800     4277   3859   3341    377    482    423       C  
ATOM   1349  N   ARG A 801       4.602  -8.917 -15.552  1.00 37.87           N  
ANISOU 1349  N   ARG A 801     5151   4660   4577    118    470    422       N  
ATOM   1350  CA  ARG A 801       3.775  -8.415 -14.464  1.00 39.91           C  
ANISOU 1350  CA  ARG A 801     5401   4893   4869     92    392    378       C  
ATOM   1351  C   ARG A 801       3.988  -6.917 -14.313  1.00 40.40           C  
ANISOU 1351  C   ARG A 801     5547   4835   4968     65    463    433       C  
ATOM   1352  O   ARG A 801       5.127  -6.437 -14.345  1.00 40.44           O  
ANISOU 1352  O   ARG A 801     5544   4769   5051    -24    555    479       O  
ATOM   1353  CB  ARG A 801       4.091  -9.114 -13.137  1.00 42.79           C  
ANISOU 1353  CB  ARG A 801     5647   5285   5328    -10    325    309       C  
ATOM   1354  CG  ARG A 801       3.206  -8.665 -11.945  1.00 41.25           C  
ANISOU 1354  CG  ARG A 801     5445   5075   5153    -22    248    263       C  
ATOM   1355  CD  ARG A 801       3.534  -9.392 -10.629  1.00 35.20           C  
ANISOU 1355  CD  ARG A 801     4574   4339   4460   -106    188    202       C  
ATOM   1356  NE  ARG A 801       3.583 -10.851 -10.757  1.00 28.75           N  
ANISOU 1356  NE  ARG A 801     3689   3605   3630   -102    150    172       N  
ATOM   1357  CZ  ARG A 801       2.502 -11.599 -10.906  1.00 35.32           C  
ANISOU 1357  CZ  ARG A 801     4514   4499   4406    -49     87    142       C  
ATOM   1358  NH1 ARG A 801       1.310 -11.021 -10.970  1.00 42.14           N1+
ANISOU 1358  NH1 ARG A 801     5416   5375   5220     14     56    140       N1+
ATOM   1359  NH2 ARG A 801       2.600 -12.920 -11.026  1.00 35.26           N  
ANISOU 1359  NH2 ARG A 801     4461   4542   4395    -57     55    113       N  
ATOM   1360  N   ASP A 802       2.878  -6.188 -14.159  1.00 38.70           N  
ANISOU 1360  N   ASP A 802     5412   4596   4698    143    422    428       N  
ATOM   1361  CA  ASP A 802       2.879  -4.738 -13.965  1.00 35.98           C  
ANISOU 1361  CA  ASP A 802     5175   4119   4374    139    477    472       C  
ATOM   1362  C   ASP A 802       3.196  -4.378 -12.508  1.00 34.13           C  
ANISOU 1362  C   ASP A 802     4890   3827   4252     21    435    415       C  
ATOM   1363  O   ASP A 802       2.368  -3.820 -11.784  1.00 40.91           O  
ANISOU 1363  O   ASP A 802     5792   4660   5093     63    379    380       O  
ATOM   1364  CB  ASP A 802       1.525  -4.167 -14.358  1.00 33.70           C  
ANISOU 1364  CB  ASP A 802     4993   3842   3969    297    440    483       C  
ATOM   1365  CG  ASP A 802       1.575  -2.661 -14.529  1.00 46.49           C  
ANISOU 1365  CG  ASP A 802     6771   5309   5584    326    521    551       C  
ATOM   1366  OD1 ASP A 802       2.699  -2.128 -14.645  1.00 52.66           O  
ANISOU 1366  OD1 ASP A 802     7584   5978   6448    220    623    605       O  
ATOM   1367  OD2 ASP A 802       0.507  -2.014 -14.546  1.00 52.99           O1-
ANISOU 1367  OD2 ASP A 802     7686   6123   6326    455    487    553       O1-
ATOM   1368  N   ILE A 803       4.435  -4.665 -12.081  1.00 33.71           N  
ANISOU 1368  N   ILE A 803     4745   3756   4308   -116    462    404       N  
ATOM   1369  CA  ILE A 803       4.754  -4.548 -10.653  1.00 39.65           C  
ANISOU 1369  CA  ILE A 803     5432   4481   5153   -218    397    330       C  
ATOM   1370  C   ILE A 803       4.719  -3.095 -10.205  1.00 38.72           C  
ANISOU 1370  C   ILE A 803     5428   4211   5073   -247    418    336       C  
ATOM   1371  O   ILE A 803       4.613  -2.801  -9.010  1.00 36.06           O  
ANISOU 1371  O   ILE A 803     5081   3843   4776   -286    347    265       O  
ATOM   1372  CB  ILE A 803       6.127  -5.164 -10.330  1.00 44.27           C  
ANISOU 1372  CB  ILE A 803     5884   5093   5843   -347    412    312       C  
ATOM   1373  CG1 ILE A 803       7.222  -4.372 -11.023  1.00 50.78           C  
ANISOU 1373  CG1 ILE A 803     6734   5821   6741   -432    533    385       C  
ATOM   1374  CG2 ILE A 803       6.182  -6.610 -10.709  1.00 37.74           C  
ANISOU 1374  CG2 ILE A 803     4964   4399   4975   -308    390    302       C  
ATOM   1375  CD1 ILE A 803       8.500  -4.456 -10.284  1.00 60.27           C  
ANISOU 1375  CD1 ILE A 803     7807   7016   8075   -581    526    346       C  
ATOM   1376  N   MET A 804       4.855  -2.174 -11.153  1.00 38.10           N  
ANISOU 1376  N   MET A 804     5470   4026   4979   -225    519    420       N  
ATOM   1377  CA  MET A 804       4.923  -0.745 -10.865  1.00 41.37           C  
ANISOU 1377  CA  MET A 804     6018   4263   5436   -261    556    435       C  
ATOM   1378  C   MET A 804       3.600  -0.226 -10.343  1.00 35.05           C  
ANISOU 1378  C   MET A 804     5322   3448   4548   -129    484    398       C  
ATOM   1379  O   MET A 804       3.553   0.786  -9.644  1.00 33.68           O  
ANISOU 1379  O   MET A 804     5245   3141   4410   -154    471    368       O  
ATOM   1380  CB  MET A 804       5.288   0.008 -12.149  1.00 52.92           C  
ANISOU 1380  CB  MET A 804     7603   5621   6885   -246    699    555       C  
ATOM   1381  CG  MET A 804       6.269   1.119 -11.982  1.00 71.41           C  
ANISOU 1381  CG  MET A 804    10003   7776   9355   -397    782    586       C  
ATOM   1382  SD  MET A 804       7.912   0.438 -11.697  1.00 76.21           S  
ANISOU 1382  SD  MET A 804    10395   8436  10125   -608    807    563       S  
ATOM   1383  CE  MET A 804       8.008  -0.746 -13.039  1.00 74.43           C  
ANISOU 1383  CE  MET A 804    10100   8377   9802   -507    881    643       C  
ATOM   1384  N   ASN A 805       2.511  -0.876 -10.727  1.00 32.17           N  
ANISOU 1384  N   ASN A 805     4942   3216   4066     17    439    398       N  
ATOM   1385  CA  ASN A 805       1.169  -0.469 -10.345  1.00 30.64           C  
ANISOU 1385  CA  ASN A 805     4820   3043   3779    164    377    370       C  
ATOM   1386  C   ASN A 805       0.503  -1.525  -9.478  1.00 28.93           C  
ANISOU 1386  C   ASN A 805     4464   2984   3543    185    272    291       C  
ATOM   1387  O   ASN A 805      -0.718  -1.536  -9.335  1.00 30.72           O  
ANISOU 1387  O   ASN A 805     4700   3287   3684    317    222    275       O  
ATOM   1388  CB  ASN A 805       0.351  -0.172 -11.599  1.00 33.04           C  
ANISOU 1388  CB  ASN A 805     5230   3366   3958    331    418    445       C  
ATOM   1389  CG  ASN A 805       0.969   0.960 -12.442  1.00 36.26           C  
ANISOU 1389  CG  ASN A 805     5805   3597   4374    323    541    541       C  
ATOM   1390  ND2 ASN A 805       1.304   0.657 -13.705  1.00 31.97           N  
ANISOU 1390  ND2 ASN A 805     5278   3085   3786    354    618    621       N  
ATOM   1391  OD1 ASN A 805       1.170   2.079 -11.949  1.00 42.45           O  
ANISOU 1391  OD1 ASN A 805     6709   4214   5206    287    571    544       O  
ATOM   1392  N   ASP A 806       1.292  -2.411  -8.900  1.00 26.79           N  
ANISOU 1392  N   ASP A 806     4061   2766   3353     61    243    248       N  
ATOM   1393  CA  ASP A 806       0.791  -3.571  -8.185  1.00 30.44           C  
ANISOU 1393  CA  ASP A 806     4393   3373   3801     69    162    189       C  
ATOM   1394  C   ASP A 806       1.027  -3.350  -6.687  1.00 32.75           C  
ANISOU 1394  C   ASP A 806     4666   3632   4147     10    109    119       C  
ATOM   1395  O   ASP A 806       2.176  -3.286  -6.243  1.00 31.38           O  
ANISOU 1395  O   ASP A 806     4462   3398   4062   -113    112     94       O  
ATOM   1396  CB  ASP A 806       1.498  -4.829  -8.697  1.00 26.70           C  
ANISOU 1396  CB  ASP A 806     3803   2983   3357      0    170    197       C  
ATOM   1397  CG  ASP A 806       0.941  -6.127  -8.104  1.00 33.79           C  
ANISOU 1397  CG  ASP A 806     4583   4017   4240      9     97    149       C  
ATOM   1398  OD1 ASP A 806       0.661  -6.191  -6.881  1.00 37.11           O  
ANISOU 1398  OD1 ASP A 806     4971   4455   4675     -2     46    100       O  
ATOM   1399  OD2 ASP A 806       0.803  -7.105  -8.872  1.00 36.88           O1-
ANISOU 1399  OD2 ASP A 806     4922   4490   4602     27     93    160       O1-
ATOM   1400  N   SER A 807      -0.061  -3.243  -5.923  1.00 28.97           N  
ANISOU 1400  N   SER A 807     4198   3202   3607    106     59     84       N  
ATOM   1401  CA  SER A 807       0.033  -2.924  -4.497  1.00 29.06           C  
ANISOU 1401  CA  SER A 807     4220   3181   3639     85     10     17       C  
ATOM   1402  C   SER A 807       0.668  -4.039  -3.676  1.00 26.39           C  
ANISOU 1402  C   SER A 807     3754   2924   3351     -4    -34    -27       C  
ATOM   1403  O   SER A 807       0.939  -3.835  -2.496  1.00 26.95           O  
ANISOU 1403  O   SER A 807     3833   2970   3436    -26    -80    -87       O  
ATOM   1404  CB  SER A 807      -1.362  -2.624  -3.934  1.00 26.92           C  
ANISOU 1404  CB  SER A 807     3985   2968   3277    233    -17      2       C  
ATOM   1405  OG  SER A 807      -2.151  -3.796  -4.021  1.00 30.54           O  
ANISOU 1405  OG  SER A 807     4318   3589   3697    273    -37     13       O  
ATOM   1406  N   ASN A 808       0.931  -5.199  -4.274  1.00 25.84           N  
ANISOU 1406  N   ASN A 808     3580   2942   3296    -44    -25     -1       N  
ATOM   1407  CA  ASN A 808       1.612  -6.266  -3.551  1.00 30.34           C  
ANISOU 1407  CA  ASN A 808     4044   3576   3908   -118    -62    -36       C  
ATOM   1408  C   ASN A 808       3.114  -6.129  -3.585  1.00 32.25           C  
ANISOU 1408  C   ASN A 808     4261   3754   4241   -236    -52    -49       C  
ATOM   1409  O   ASN A 808       3.806  -6.908  -2.929  1.00 31.86           O  
ANISOU 1409  O   ASN A 808     4126   3753   4225   -287    -89    -83       O  
ATOM   1410  CB  ASN A 808       1.216  -7.620  -4.121  1.00 32.61           C  
ANISOU 1410  CB  ASN A 808     4242   3976   4172   -103    -59     -8       C  
ATOM   1411  CG  ASN A 808      -0.239  -7.878  -3.953  1.00 34.35           C  
ANISOU 1411  CG  ASN A 808     4451   4277   4322     -8    -76     -3       C  
ATOM   1412  ND2 ASN A 808      -0.990  -7.798  -5.055  1.00 35.22           N  
ANISOU 1412  ND2 ASN A 808     4577   4415   4389     53    -58     32       N  
ATOM   1413  OD1 ASN A 808      -0.708  -8.102  -2.838  1.00 30.30           O  
ANISOU 1413  OD1 ASN A 808     3915   3808   3790     18   -104    -29       O  
ATOM   1414  N   TYR A 809       3.633  -5.175  -4.342  1.00 30.15           N  
ANISOU 1414  N   TYR A 809     4060   3382   4015   -278      1    -19       N  
ATOM   1415  CA  TYR A 809       5.059  -4.926  -4.406  1.00 32.67           C  
ANISOU 1415  CA  TYR A 809     4338   3639   4436   -404     20    -28       C  
ATOM   1416  C   TYR A 809       5.306  -3.566  -3.784  1.00 33.03           C  
ANISOU 1416  C   TYR A 809     4479   3545   4525   -450      3    -70       C  
ATOM   1417  O   TYR A 809       4.718  -2.567  -4.215  1.00 37.32           O  
ANISOU 1417  O   TYR A 809     5150   3991   5037   -401     42    -40       O  
ATOM   1418  CB  TYR A 809       5.586  -4.984  -5.846  1.00 32.15           C  
ANISOU 1418  CB  TYR A 809     4264   3559   4394   -434    115     51       C  
ATOM   1419  CG  TYR A 809       5.541  -6.379  -6.416  1.00 24.92           C  
ANISOU 1419  CG  TYR A 809     3258   2769   3441   -398    121     75       C  
ATOM   1420  CD1 TYR A 809       4.345  -6.929  -6.846  1.00 22.89           C  
ANISOU 1420  CD1 TYR A 809     3024   2582   3090   -292    108     93       C  
ATOM   1421  CD2 TYR A 809       6.688  -7.158  -6.486  1.00 25.65           C  
ANISOU 1421  CD2 TYR A 809     3240   2913   3594   -469    131     72       C  
ATOM   1422  CE1 TYR A 809       4.282  -8.220  -7.322  1.00 22.90           C  
ANISOU 1422  CE1 TYR A 809     2956   2682   3062   -268    102    102       C  
ATOM   1423  CE2 TYR A 809       6.645  -8.459  -6.998  1.00 24.65           C  
ANISOU 1423  CE2 TYR A 809     3051   2887   3427   -425    135     89       C  
ATOM   1424  CZ  TYR A 809       5.436  -8.982  -7.428  1.00 25.21           C  
ANISOU 1424  CZ  TYR A 809     3163   3007   3407   -330    119    101       C  
ATOM   1425  OH  TYR A 809       5.359 -10.267  -7.948  1.00 24.88           O  
ANISOU 1425  OH  TYR A 809     3076   3048   3330   -294    114    107       O  
ATOM   1426  N   ILE A 810       6.168  -3.533  -2.804  1.00 29.49           N  
ANISOU 1426  N   ILE A 810     3976   3085   4144   -535    -61   -144       N  
ATOM   1427  CA  ILE A 810       6.391  -2.344  -2.009  1.00 35.56           C  
ANISOU 1427  CA  ILE A 810     4836   3724   4952   -580   -106   -212       C  
ATOM   1428  C   ILE A 810       7.679  -1.682  -2.469  1.00 37.17           C  
ANISOU 1428  C   ILE A 810     5012   3820   5289   -741    -65   -206       C  
ATOM   1429  O   ILE A 810       8.652  -2.366  -2.819  1.00 36.84           O  
ANISOU 1429  O   ILE A 810     4831   3850   5317   -824    -44   -188       O  
ATOM   1430  CB  ILE A 810       6.440  -2.704  -0.508  1.00 35.77           C  
ANISOU 1430  CB  ILE A 810     4826   3811   4953   -559   -221   -313       C  
ATOM   1431  CG1 ILE A 810       5.087  -3.258  -0.051  1.00 43.90           C  
ANISOU 1431  CG1 ILE A 810     5889   4938   5854   -403   -239   -304       C  
ATOM   1432  CG2 ILE A 810       6.786  -1.523   0.306  1.00 35.02           C  
ANISOU 1432  CG2 ILE A 810     4824   3582   4899   -611   -284   -401       C  
ATOM   1433  CD1 ILE A 810       3.910  -2.415  -0.451  1.00 45.64           C  
ANISOU 1433  CD1 ILE A 810     6245   5093   6004   -298   -195   -268       C  
ATOM   1434  N   VAL A 811       7.686  -0.350  -2.475  1.00 39.03           N  
ANISOU 1434  N   VAL A 811     5382   3883   5565   -785    -48   -218       N  
ATOM   1435  CA  VAL A 811       8.896   0.408  -2.781  1.00 46.69           C  
ANISOU 1435  CA  VAL A 811     6331   4728   6681   -962    -10   -219       C  
ATOM   1436  C   VAL A 811       9.770   0.352  -1.532  1.00 53.28           C  
ANISOU 1436  C   VAL A 811     7071   5581   7592  -1061   -136   -347       C  
ATOM   1437  O   VAL A 811       9.521   1.056  -0.556  1.00 59.79           O  
ANISOU 1437  O   VAL A 811     7996   6319   8402  -1050   -226   -443       O  
ATOM   1438  CB  VAL A 811       8.583   1.847  -3.197  1.00 52.63           C  
ANISOU 1438  CB  VAL A 811     7278   5267   7452   -977     53   -188       C  
ATOM   1439  CG1 VAL A 811       9.837   2.712  -3.189  1.00 51.81           C  
ANISOU 1439  CG1 VAL A 811     7156   5012   7519  -1188     71   -214       C  
ATOM   1440  CG2 VAL A 811       7.958   1.863  -4.565  1.00 57.20           C  
ANISOU 1440  CG2 VAL A 811     7931   5840   7962   -885    183    -53       C  
ATOM   1441  N   LYS A 812      10.752  -0.536  -1.529  1.00 56.18           N  
ANISOU 1441  N   LYS A 812     7249   6074   8025  -1136   -151   -354       N  
ATOM   1442  CA  LYS A 812      11.738  -0.597  -0.464  1.00 61.21           C  
ANISOU 1442  CA  LYS A 812     7772   6742   8742  -1235   -273   -473       C  
ATOM   1443  C   LYS A 812      13.057  -0.164  -1.078  1.00 67.17           C  
ANISOU 1443  C   LYS A 812     8411   7440   9670  -1431   -213   -452       C  
ATOM   1444  O   LYS A 812      13.703  -0.939  -1.789  1.00 67.68           O  
ANISOU 1444  O   LYS A 812     8325   7617   9774  -1459   -141   -383       O  
ATOM   1445  CB  LYS A 812      11.853  -1.985   0.156  1.00 58.94           C  
ANISOU 1445  CB  LYS A 812     7349   6657   8389  -1151   -348   -505       C  
ATOM   1446  CG  LYS A 812      12.625  -2.013   1.471  1.00 62.23           C  
ANISOU 1446  CG  LYS A 812     7685   7114   8843  -1200   -502   -643       C  
ATOM   1447  CD  LYS A 812      13.109  -3.418   1.781  1.00 63.65           C  
ANISOU 1447  CD  LYS A 812     7702   7492   8991  -1143   -545   -647       C  
ATOM   1448  CE  LYS A 812      13.688  -3.529   3.182  1.00 66.39           C  
ANISOU 1448  CE  LYS A 812     7992   7900   9333  -1140   -711   -785       C  
ATOM   1449  NZ  LYS A 812      14.727  -2.507   3.481  1.00 71.33           N1+
ANISOU 1449  NZ  LYS A 812     8564   8433  10104  -1314   -784   -884       N1+
ATOM   1450  N   GLY A 813      13.450   1.071  -0.801  1.00 69.30           N  
ANISOU 1450  N   GLY A 813     8754   7534  10045  -1564   -238   -510       N  
ATOM   1451  CA  GLY A 813      14.650   1.604  -1.407  1.00 72.09           C  
ANISOU 1451  CA  GLY A 813     9000   7813  10579  -1771   -165   -481       C  
ATOM   1452  C   GLY A 813      14.563   1.557  -2.916  1.00 72.07           C  
ANISOU 1452  C   GLY A 813     9014   7792  10579  -1764     31   -312       C  
ATOM   1453  O   GLY A 813      13.668   2.137  -3.529  1.00 70.71           O  
ANISOU 1453  O   GLY A 813     9033   7501  10335  -1687    117   -234       O  
ATOM   1454  N   ASN A 814      15.486   0.818  -3.528  1.00 74.92           N  
ANISOU 1454  N   ASN A 814     9175   8284  11007  -1823    102   -252       N  
ATOM   1455  CA  ASN A 814      15.701   0.953  -4.965  1.00 77.14           C  
ANISOU 1455  CA  ASN A 814     9459   8529  11320  -1853    298    -96       C  
ATOM   1456  C   ASN A 814      14.673   0.187  -5.780  1.00 72.59           C  
ANISOU 1456  C   ASN A 814     8973   8040  10569  -1648    371      4       C  
ATOM   1457  O   ASN A 814      14.379   0.574  -6.914  1.00 76.06           O  
ANISOU 1457  O   ASN A 814     9517   8403  10980  -1619    518    127       O  
ATOM   1458  CB  ASN A 814      17.116   0.497  -5.333  1.00 83.12           C  
ANISOU 1458  CB  ASN A 814     9966   9401  12217  -1988    357    -68       C  
ATOM   1459  CG  ASN A 814      18.166   1.559  -5.064  1.00 92.40           C  
ANISOU 1459  CG  ASN A 814    11065  10443  13601  -2234    357   -114       C  
ATOM   1460  ND2 ASN A 814      19.408   1.109  -4.886  1.00 93.93           N  
ANISOU 1460  ND2 ASN A 814    11017  10793  13877  -2322    320   -138       N  
ATOM   1461  OD1 ASN A 814      17.884   2.758  -5.023  1.00 98.33           O  
ANISOU 1461  OD1 ASN A 814    11988  10983  14390  -2310    370   -116       O  
ATOM   1462  N   ALA A 815      14.130  -0.901  -5.247  1.00 64.81           N  
ANISOU 1462  N   ALA A 815     7948   7210   9465  -1506    272    -46       N  
ATOM   1463  CA  ALA A 815      13.335  -1.799  -6.067  1.00 60.31           C  
ANISOU 1463  CA  ALA A 815     7418   6743   8754  -1338    335     39       C  
ATOM   1464  C   ALA A 815      11.965  -2.035  -5.449  1.00 54.58           C  
ANISOU 1464  C   ALA A 815     6819   6035   7885  -1182    240     -8       C  
ATOM   1465  O   ALA A 815      11.725  -1.720  -4.286  1.00 62.05           O  
ANISOU 1465  O   ALA A 815     7800   6949   8829  -1186    121   -110       O  
ATOM   1466  CB  ALA A 815      14.063  -3.134  -6.273  1.00 62.24           C  
ANISOU 1466  CB  ALA A 815     7471   7177   8999  -1314    340     51       C  
ATOM   1467  N   ARG A 816      11.070  -2.603  -6.259  1.00 49.05           N  
ANISOU 1467  N   ARG A 816     6182   5393   7061  -1040    295     66       N  
ATOM   1468  CA  ARG A 816       9.750  -3.040  -5.824  1.00 45.84           C  
ANISOU 1468  CA  ARG A 816     5857   5039   6521   -890    221     37       C  
ATOM   1469  C   ARG A 816       9.808  -4.501  -5.409  1.00 39.10           C  
ANISOU 1469  C   ARG A 816     4876   4356   5624   -835    156      2       C  
ATOM   1470  O   ARG A 816      10.010  -5.378  -6.256  1.00 34.36           O  
ANISOU 1470  O   ARG A 816     4212   3844   4998   -799    214     59       O  
ATOM   1471  CB  ARG A 816       8.728  -2.898  -6.944  1.00 48.80           C  
ANISOU 1471  CB  ARG A 816     6358   5393   6791   -770    303    127       C  
ATOM   1472  CG  ARG A 816       8.845  -1.664  -7.781  1.00 50.46           C  
ANISOU 1472  CG  ARG A 816     6693   5446   7034   -807    412    204       C  
ATOM   1473  CD  ARG A 816       8.306  -0.512  -7.034  1.00 53.80           C  
ANISOU 1473  CD  ARG A 816     7256   5727   7459   -807    363    154       C  
ATOM   1474  NE  ARG A 816       8.259   0.695  -7.840  1.00 56.60           N  
ANISOU 1474  NE  ARG A 816     7766   5910   7828   -821    471    234       N  
ATOM   1475  CZ  ARG A 816       7.176   1.444  -7.985  1.00 55.66           C  
ANISOU 1475  CZ  ARG A 816     7827   5705   7617   -698    477    256       C  
ATOM   1476  NH1 ARG A 816       7.226   2.527  -8.740  1.00 62.30           N1+
ANISOU 1476  NH1 ARG A 816     8820   6378   8471   -708    584    338       N1+
ATOM   1477  NH2 ARG A 816       6.052   1.113  -7.372  1.00 49.70           N  
ANISOU 1477  NH2 ARG A 816     7098   5032   6755   -560    383    201       N  
ATOM   1478  N   LEU A 817       9.544  -4.767  -4.129  1.00 35.99           N  
ANISOU 1478  N   LEU A 817     4465   4001   5207   -810     39    -87       N  
ATOM   1479  CA  LEU A 817       9.696  -6.107  -3.593  1.00 32.39           C  
ANISOU 1479  CA  LEU A 817     3901   3690   4717   -764    -22   -119       C  
ATOM   1480  C   LEU A 817       8.394  -6.608  -2.983  1.00 29.27           C  
ANISOU 1480  C   LEU A 817     3571   3343   4207   -640    -78   -138       C  
ATOM   1481  O   LEU A 817       7.649  -5.831  -2.376  1.00 30.59           O  
ANISOU 1481  O   LEU A 817     3838   3446   4338   -605   -114   -172       O  
ATOM   1482  CB  LEU A 817      10.801  -6.117  -2.529  1.00 36.81           C  
ANISOU 1482  CB  LEU A 817     4354   4275   5359   -849   -109   -206       C  
ATOM   1483  CG  LEU A 817      12.183  -5.631  -2.978  1.00 39.46           C  
ANISOU 1483  CG  LEU A 817     4584   4579   5831   -992    -64   -198       C  
ATOM   1484  CD1 LEU A 817      13.066  -5.405  -1.770  1.00 42.17           C  
ANISOU 1484  CD1 LEU A 817     4838   4936   6250  -1073   -181   -308       C  
ATOM   1485  CD2 LEU A 817      12.857  -6.594  -3.967  1.00 41.00           C  
ANISOU 1485  CD2 LEU A 817     4662   4876   6040   -984     22   -125       C  
ATOM   1486  N   PRO A 818       8.102  -7.914  -3.113  1.00 25.21           N  
ANISOU 1486  N   PRO A 818     3003   2940   3637   -573    -82   -117       N  
ATOM   1487  CA  PRO A 818       6.890  -8.495  -2.502  1.00 23.40           C  
ANISOU 1487  CA  PRO A 818     2815   2764   3312   -473   -125   -129       C  
ATOM   1488  C   PRO A 818       7.084  -8.734  -1.001  1.00 27.25           C  
ANISOU 1488  C   PRO A 818     3278   3288   3789   -462   -216   -201       C  
ATOM   1489  O   PRO A 818       7.153  -9.862  -0.522  1.00 28.94           O  
ANISOU 1489  O   PRO A 818     3438   3586   3973   -425   -245   -207       O  
ATOM   1490  CB  PRO A 818       6.726  -9.799  -3.280  1.00 20.87           C  
ANISOU 1490  CB  PRO A 818     2445   2527   2958   -433    -91    -82       C  
ATOM   1491  CG  PRO A 818       8.154 -10.236  -3.535  1.00 19.29           C  
ANISOU 1491  CG  PRO A 818     2146   2355   2828   -496    -76    -82       C  
ATOM   1492  CD  PRO A 818       8.912  -8.940  -3.805  1.00 24.12           C  
ANISOU 1492  CD  PRO A 818     2764   2880   3523   -587    -43    -83       C  
ATOM   1493  N   VAL A 819       7.192  -7.627  -0.262  1.00 29.27           N  
ANISOU 1493  N   VAL A 819     3590   3468   4064   -488   -261   -259       N  
ATOM   1494  CA  VAL A 819       7.654  -7.661   1.124  1.00 33.81           C  
ANISOU 1494  CA  VAL A 819     4144   4067   4633   -485   -357   -342       C  
ATOM   1495  C   VAL A 819       6.818  -8.626   1.962  1.00 33.96           C  
ANISOU 1495  C   VAL A 819     4175   4177   4550   -375   -385   -339       C  
ATOM   1496  O   VAL A 819       7.363  -9.405   2.758  1.00 34.16           O  
ANISOU 1496  O   VAL A 819     4145   4273   4560   -355   -439   -370       O  
ATOM   1497  CB  VAL A 819       7.663  -6.235   1.715  1.00 33.74           C  
ANISOU 1497  CB  VAL A 819     4230   3947   4645   -515   -403   -411       C  
ATOM   1498  CG1 VAL A 819       7.890  -6.267   3.212  1.00 39.47           C  
ANISOU 1498  CG1 VAL A 819     4963   4705   5330   -477   -514   -506       C  
ATOM   1499  CG2 VAL A 819       8.749  -5.421   1.044  1.00 32.76           C  
ANISOU 1499  CG2 VAL A 819     4071   3731   4645   -654   -379   -418       C  
ATOM   1500  N   LYS A 820       5.490  -8.627   1.775  1.00 33.03           N  
ANISOU 1500  N   LYS A 820     4124   4064   4363   -299   -342   -295       N  
ATOM   1501  CA  LYS A 820       4.638  -9.451   2.638  1.00 33.93           C  
ANISOU 1501  CA  LYS A 820     4245   4257   4389   -205   -354   -285       C  
ATOM   1502  C   LYS A 820       4.880 -10.938   2.446  1.00 32.77           C  
ANISOU 1502  C   LYS A 820     4019   4190   4242   -204   -338   -244       C  
ATOM   1503  O   LYS A 820       4.469 -11.748   3.288  1.00 31.71           O  
ANISOU 1503  O   LYS A 820     3886   4115   4047   -142   -348   -235       O  
ATOM   1504  CB  LYS A 820       3.161  -9.135   2.405  1.00 31.42           C  
ANISOU 1504  CB  LYS A 820     3987   3941   4010   -131   -307   -245       C  
ATOM   1505  CG  LYS A 820       2.779  -7.746   2.873  1.00 33.12           C  
ANISOU 1505  CG  LYS A 820     4304   4081   4197    -91   -327   -289       C  
ATOM   1506  CD  LYS A 820       1.292  -7.623   3.114  1.00 29.19           C  
ANISOU 1506  CD  LYS A 820     3850   3626   3614     21   -292   -258       C  
ATOM   1507  CE  LYS A 820       1.004  -6.298   3.768  1.00 29.48           C  
ANISOU 1507  CE  LYS A 820     4004   3588   3609     84   -320   -313       C  
ATOM   1508  NZ  LYS A 820      -0.372  -6.139   4.327  1.00 30.47           N1+
ANISOU 1508  NZ  LYS A 820     4170   3772   3635    220   -290   -293       N1+
ATOM   1509  N   TRP A 821       5.548 -11.312   1.369  1.00 28.50           N  
ANISOU 1509  N   TRP A 821     3421   3646   3761   -265   -306   -216       N  
ATOM   1510  CA  TRP A 821       5.919 -12.698   1.142  1.00 24.69           C  
ANISOU 1510  CA  TRP A 821     2878   3223   3279   -259   -294   -185       C  
ATOM   1511  C   TRP A 821       7.341 -13.016   1.575  1.00 26.42           C  
ANISOU 1511  C   TRP A 821     3029   3471   3537   -283   -342   -224       C  
ATOM   1512  O   TRP A 821       7.744 -14.174   1.489  1.00 27.94           O  
ANISOU 1512  O   TRP A 821     3181   3712   3724   -259   -336   -202       O  
ATOM   1513  CB  TRP A 821       5.765 -13.070  -0.345  1.00 19.82           C  
ANISOU 1513  CB  TRP A 821     2244   2599   2688   -285   -230   -133       C  
ATOM   1514  CG  TRP A 821       4.346 -13.296  -0.748  1.00 21.61           C  
ANISOU 1514  CG  TRP A 821     2510   2834   2867   -246   -198    -95       C  
ATOM   1515  CD1 TRP A 821       3.720 -14.505  -0.937  1.00 22.10           C  
ANISOU 1515  CD1 TRP A 821     2559   2935   2903   -225   -183    -64       C  
ATOM   1516  CD2 TRP A 821       3.361 -12.287  -1.015  1.00 19.21           C  
ANISOU 1516  CD2 TRP A 821     2258   2501   2540   -224   -181    -88       C  
ATOM   1517  CE2 TRP A 821       2.164 -12.947  -1.349  1.00 17.98           C  
ANISOU 1517  CE2 TRP A 821     2097   2388   2346   -189   -162    -55       C  
ATOM   1518  CE3 TRP A 821       3.371 -10.888  -0.968  1.00 24.66           C  
ANISOU 1518  CE3 TRP A 821     3002   3129   3239   -227   -184   -108       C  
ATOM   1519  NE1 TRP A 821       2.409 -14.298  -1.300  1.00 20.28           N  
ANISOU 1519  NE1 TRP A 821     2349   2713   2643   -202   -163    -43       N  
ATOM   1520  CZ2 TRP A 821       0.988 -12.258  -1.640  1.00 20.18           C  
ANISOU 1520  CZ2 TRP A 821     2406   2670   2590   -145   -148    -42       C  
ATOM   1521  CZ3 TRP A 821       2.199 -10.201  -1.270  1.00 22.54           C  
ANISOU 1521  CZ3 TRP A 821     2787   2848   2927   -173   -163    -90       C  
ATOM   1522  CH2 TRP A 821       1.026 -10.892  -1.594  1.00 22.85           C  
ANISOU 1522  CH2 TRP A 821     2804   2953   2925   -127   -148    -57       C  
ATOM   1523  N   MET A 822       8.119 -12.025   1.991  1.00 26.46           N  
ANISOU 1523  N   MET A 822     3020   3447   3588   -329   -391   -284       N  
ATOM   1524  CA  MET A 822       9.560 -12.196   2.111  1.00 27.25           C  
ANISOU 1524  CA  MET A 822     3022   3583   3750   -372   -433   -323       C  
ATOM   1525  C   MET A 822      10.005 -12.603   3.520  1.00 27.72           C  
ANISOU 1525  C   MET A 822     3068   3704   3762   -311   -528   -382       C  
ATOM   1526  O   MET A 822       9.484 -12.109   4.526  1.00 24.44           O  
ANISOU 1526  O   MET A 822     2724   3273   3288   -267   -580   -425       O  
ATOM   1527  CB  MET A 822      10.251 -10.895   1.681  1.00 32.67           C  
ANISOU 1527  CB  MET A 822     3682   4200   4532   -480   -433   -357       C  
ATOM   1528  CG  MET A 822      10.274 -10.698   0.157  1.00 32.69           C  
ANISOU 1528  CG  MET A 822     3672   4162   4586   -535   -329   -286       C  
ATOM   1529  SD  MET A 822      10.891  -9.071  -0.320  1.00 31.76           S  
ANISOU 1529  SD  MET A 822     3557   3933   4578   -665   -305   -305       S  
ATOM   1530  CE  MET A 822      12.485  -9.022   0.507  1.00 32.33           C  
ANISOU 1530  CE  MET A 822     3484   4058   4742   -743   -397   -392       C  
ATOM   1531  N   ALA A 823      10.995 -13.491   3.574  1.00 23.56           N  
ANISOU 1531  N   ALA A 823     2452   3250   3249   -291   -552   -385       N  
ATOM   1532  CA  ALA A 823      11.606 -13.870   4.842  1.00 23.53           C  
ANISOU 1532  CA  ALA A 823     2426   3316   3198   -221   -652   -445       C  
ATOM   1533  C   ALA A 823      12.358 -12.692   5.461  1.00 34.42           C  
ANISOU 1533  C   ALA A 823     3766   4682   4630   -284   -750   -548       C  
ATOM   1534  O   ALA A 823      12.885 -11.839   4.745  1.00 39.32           O  
ANISOU 1534  O   ALA A 823     4327   5256   5358   -402   -733   -565       O  
ATOM   1535  CB  ALA A 823      12.578 -15.031   4.646  1.00 22.42           C  
ANISOU 1535  CB  ALA A 823     2194   3260   3065   -176   -655   -425       C  
ATOM   1536  N   PRO A 824      12.452 -12.643   6.800  1.00 32.92           N  
ANISOU 1536  N   PRO A 824     3526   4422   4560   -272   -444   -264       N  
ATOM   1537  CA  PRO A 824      13.165 -11.522   7.437  1.00 29.59           C  
ANISOU 1537  CA  PRO A 824     3020   4001   4224   -337   -476   -359       C  
ATOM   1538  C   PRO A 824      14.594 -11.347   6.948  1.00 34.49           C  
ANISOU 1538  C   PRO A 824     3524   4628   4951   -352   -476   -348       C  
ATOM   1539  O   PRO A 824      15.047 -10.210   6.759  1.00 35.28           O  
ANISOU 1539  O   PRO A 824     3551   4674   5178   -416   -449   -394       O  
ATOM   1540  CB  PRO A 824      13.117 -11.877   8.935  1.00 31.82           C  
ANISOU 1540  CB  PRO A 824     3320   4372   4398   -331   -571   -430       C  
ATOM   1541  CG  PRO A 824      11.969 -12.841   9.070  1.00 30.31           C  
ANISOU 1541  CG  PRO A 824     3241   4195   4082   -277   -559   -372       C  
ATOM   1542  CD  PRO A 824      11.993 -13.634   7.791  1.00 31.22           C  
ANISOU 1542  CD  PRO A 824     3375   4276   4211   -234   -503   -266       C  
ATOM   1543  N   GLU A 825      15.327 -12.434   6.728  1.00 34.72           N  
ANISOU 1543  N   GLU A 825     3531   4720   4942   -292   -501   -286       N  
ATOM   1544  CA  GLU A 825      16.704 -12.279   6.297  1.00 34.89           C  
ANISOU 1544  CA  GLU A 825     3431   4759   5066   -301   -499   -271       C  
ATOM   1545  C   GLU A 825      16.778 -11.678   4.896  1.00 38.17           C  
ANISOU 1545  C   GLU A 825     3824   5082   5598   -309   -388   -206       C  
ATOM   1546  O   GLU A 825      17.758 -11.003   4.562  1.00 42.51           O  
ANISOU 1546  O   GLU A 825     4262   5613   6277   -350   -363   -211       O  
ATOM   1547  CB  GLU A 825      17.438 -13.625   6.379  1.00 33.36           C  
ANISOU 1547  CB  GLU A 825     3225   4655   4796   -219   -544   -212       C  
ATOM   1548  CG  GLU A 825      17.032 -14.660   5.332  1.00 35.66           C  
ANISOU 1548  CG  GLU A 825     3601   4917   5030   -138   -480   -102       C  
ATOM   1549  CD  GLU A 825      15.897 -15.589   5.788  1.00 34.50           C  
ANISOU 1549  CD  GLU A 825     3585   4779   4743    -97   -502    -87       C  
ATOM   1550  OE1 GLU A 825      15.192 -15.283   6.776  1.00 32.06           O  
ANISOU 1550  OE1 GLU A 825     3314   4484   4382   -132   -544   -151       O  
ATOM   1551  OE2 GLU A 825      15.718 -16.636   5.129  1.00 33.88           O1-
ANISOU 1551  OE2 GLU A 825     3572   4690   4609    -29   -472    -10       O1-
ATOM   1552  N   SER A 826      15.749 -11.886   4.063  1.00 35.14           N  
ANISOU 1552  N   SER A 826     3540   4641   5171   -271   -318   -143       N  
ATOM   1553  CA  SER A 826      15.758 -11.250   2.743  1.00 36.18           C  
ANISOU 1553  CA  SER A 826     3658   4691   5399   -268   -210    -78       C  
ATOM   1554  C   SER A 826      15.450  -9.767   2.863  1.00 35.01           C  
ANISOU 1554  C   SER A 826     3482   4462   5358   -348   -169   -136       C  
ATOM   1555  O   SER A 826      16.059  -8.931   2.189  1.00 33.66           O  
ANISOU 1555  O   SER A 826     3237   4231   5320   -376    -97   -112       O  
ATOM   1556  CB  SER A 826      14.749 -11.905   1.797  1.00 33.77           C  
ANISOU 1556  CB  SER A 826     3464   4360   5008   -198   -157      0       C  
ATOM   1557  OG  SER A 826      14.929 -13.300   1.748  1.00 36.79           O  
ANISOU 1557  OG  SER A 826     3887   4802   5290   -128   -195     43       O  
ATOM   1558  N   ILE A 827      14.478  -9.423   3.702  1.00 35.21           N  
ANISOU 1558  N   ILE A 827     3572   4478   5329   -380   -204   -207       N  
ATOM   1559  CA  ILE A 827      14.137  -8.016   3.897  1.00 37.39           C  
ANISOU 1559  CA  ILE A 827     3835   4670   5703   -450   -164   -270       C  
ATOM   1560  C   ILE A 827      15.321  -7.262   4.490  1.00 41.98           C  
ANISOU 1560  C   ILE A 827     4296   5247   6407   -531   -201   -352       C  
ATOM   1561  O   ILE A 827      15.714  -6.195   4.017  1.00 49.03           O  
ANISOU 1561  O   ILE A 827     5128   6053   7448   -583   -131   -355       O  
ATOM   1562  CB  ILE A 827      12.892  -7.888   4.791  1.00 37.38           C  
ANISOU 1562  CB  ILE A 827     3925   4671   5605   -458   -200   -333       C  
ATOM   1563  CG1 ILE A 827      11.654  -8.449   4.077  1.00 34.74           C  
ANISOU 1563  CG1 ILE A 827     3693   4328   5178   -392   -152   -252       C  
ATOM   1564  CG2 ILE A 827      12.643  -6.449   5.200  1.00 36.72           C  
ANISOU 1564  CG2 ILE A 827     3830   4505   5618   -529   -170   -417       C  
ATOM   1565  CD1 ILE A 827      10.412  -8.492   4.965  1.00 31.08           C  
ANISOU 1565  CD1 ILE A 827     3313   3882   4613   -392   -185   -300       C  
ATOM   1566  N   PHE A 828      15.913  -7.809   5.537  1.00 40.42           N  
ANISOU 1566  N   PHE A 828     4059   5145   6153   -541   -311   -418       N  
ATOM   1567  CA  PHE A 828      16.841  -7.010   6.310  1.00 38.12           C  
ANISOU 1567  CA  PHE A 828     3660   4859   5966   -627   -368   -527       C  
ATOM   1568  C   PHE A 828      18.261  -7.159   5.780  1.00 46.86           C  
ANISOU 1568  C   PHE A 828     4632   5993   7181   -637   -362   -484       C  
ATOM   1569  O   PHE A 828      18.995  -6.168   5.655  1.00 53.87           O  
ANISOU 1569  O   PHE A 828     5415   6822   8232   -719   -334   -525       O  
ATOM   1570  CB  PHE A 828      16.732  -7.394   7.775  1.00 39.27           C  
ANISOU 1570  CB  PHE A 828     3827   5103   5990   -630   -496   -631       C  
ATOM   1571  CG  PHE A 828      15.418  -7.000   8.391  1.00 46.14           C  
ANISOU 1571  CG  PHE A 828     4813   5939   6779   -633   -494   -687       C  
ATOM   1572  CD1 PHE A 828      15.091  -5.670   8.574  1.00 50.29           C  
ANISOU 1572  CD1 PHE A 828     5341   6366   7401   -705   -458   -771       C  
ATOM   1573  CD2 PHE A 828      14.517  -7.966   8.796  1.00 46.73           C  
ANISOU 1573  CD2 PHE A 828     4992   6077   6687   -562   -522   -654       C  
ATOM   1574  CE1 PHE A 828      13.883  -5.307   9.152  1.00 51.36           C  
ANISOU 1574  CE1 PHE A 828     5582   6474   7459   -697   -451   -820       C  
ATOM   1575  CE2 PHE A 828      13.316  -7.611   9.372  1.00 48.72           C  
ANISOU 1575  CE2 PHE A 828     5340   6305   6867   -560   -514   -698       C  
ATOM   1576  CZ  PHE A 828      12.998  -6.276   9.548  1.00 50.39           C  
ANISOU 1576  CZ  PHE A 828     5553   6425   7167   -624   -479   -781       C  
ATOM   1577  N   ASP A 829      18.661  -8.383   5.432  1.00 44.50           N  
ANISOU 1577  N   ASP A 829     4331   5777   6801   -555   -378   -398       N  
ATOM   1578  CA  ASP A 829      20.023  -8.651   4.992  1.00 44.96           C  
ANISOU 1578  CA  ASP A 829     4259   5879   6947   -548   -375   -350       C  
ATOM   1579  C   ASP A 829      20.139  -8.952   3.504  1.00 42.11           C  
ANISOU 1579  C   ASP A 829     3907   5471   6623   -482   -254   -209       C  
ATOM   1580  O   ASP A 829      21.223  -9.308   3.053  1.00 42.49           O  
ANISOU 1580  O   ASP A 829     3856   5561   6728   -456   -239   -152       O  
ATOM   1581  CB  ASP A 829      20.603  -9.815   5.781  1.00 48.72           C  
ANISOU 1581  CB  ASP A 829     4709   6495   7306   -492   -487   -360       C  
ATOM   1582  CG  ASP A 829      20.485  -9.626   7.274  1.00 58.76           C  
ANISOU 1582  CG  ASP A 829     5980   7833   8512   -536   -612   -494       C  
ATOM   1583  OD1 ASP A 829      20.905  -8.562   7.786  1.00 63.92           O  
ANISOU 1583  OD1 ASP A 829     6548   8462   9275   -634   -645   -601       O  
ATOM   1584  OD2 ASP A 829      19.974 -10.554   7.938  1.00 63.67           O1-
ANISOU 1584  OD2 ASP A 829     6690   8530   8972   -470   -674   -492       O1-
ATOM   1585  N   SER A 830      19.057  -8.859   2.738  1.00 40.09           N  
ANISOU 1585  N   SER A 830     3766   5141   6327   -445   -171   -152       N  
ATOM   1586  CA  SER A 830      19.121  -9.087   1.288  1.00 44.61           C  
ANISOU 1586  CA  SER A 830     4355   5672   6922   -374    -56    -23       C  
ATOM   1587  C   SER A 830      19.598 -10.499   0.940  1.00 43.60           C  
ANISOU 1587  C   SER A 830     4239   5631   6694   -273    -78     52       C  
ATOM   1588  O   SER A 830      20.245 -10.720  -0.084  1.00 44.68           O  
ANISOU 1588  O   SER A 830     4336   5763   6876   -218     -2    145       O  
ATOM   1589  CB  SER A 830      20.002  -8.048   0.595  1.00 43.88           C  
ANISOU 1589  CB  SER A 830     4143   5510   7019   -423     38     10       C  
ATOM   1590  OG  SER A 830      19.271  -6.884   0.292  1.00 46.66           O  
ANISOU 1590  OG  SER A 830     4534   5748   7447   -470    117     -1       O  
ATOM   1591  N   VAL A 831      19.294 -11.457   1.807  1.00 41.75           N  
ANISOU 1591  N   VAL A 831     4063   5473   6325   -243   -177     14       N  
ATOM   1592  CA  VAL A 831      19.747 -12.836   1.668  1.00 43.15           C  
ANISOU 1592  CA  VAL A 831     4259   5728   6406   -149   -207     75       C  
ATOM   1593  C   VAL A 831      18.583 -13.660   1.116  1.00 38.73           C  
ANISOU 1593  C   VAL A 831     3855   5143   5718    -77   -180    124       C  
ATOM   1594  O   VAL A 831      17.486 -13.658   1.683  1.00 35.52           O  
ANISOU 1594  O   VAL A 831     3537   4723   5237   -101   -215     77       O  
ATOM   1595  CB  VAL A 831      20.256 -13.389   3.015  1.00 45.23           C  
ANISOU 1595  CB  VAL A 831     4481   6095   6611   -156   -331      8       C  
ATOM   1596  CG1 VAL A 831      20.385 -14.885   2.998  1.00 43.80           C  
ANISOU 1596  CG1 VAL A 831     4359   5979   6303    -50   -360     70       C  
ATOM   1597  CG2 VAL A 831      21.598 -12.786   3.349  1.00 46.49           C  
ANISOU 1597  CG2 VAL A 831     4469   6298   6898   -210   -361    -28       C  
ATOM   1598  N   TYR A 832      18.818 -14.349   0.002  1.00 38.34           N  
ANISOU 1598  N   TYR A 832     3835   5088   5645     10   -116    216       N  
ATOM   1599  CA  TYR A 832      17.827 -15.217  -0.618  1.00 37.50           C  
ANISOU 1599  CA  TYR A 832     3868   4959   5421     79    -96    258       C  
ATOM   1600  C   TYR A 832      18.393 -16.621  -0.717  1.00 39.56           C  
ANISOU 1600  C   TYR A 832     4156   5274   5602    171   -121    304       C  
ATOM   1601  O   TYR A 832      19.505 -16.810  -1.209  1.00 41.21           O  
ANISOU 1601  O   TYR A 832     4290   5510   5859    220    -86    357       O  
ATOM   1602  CB  TYR A 832      17.440 -14.724  -2.001  1.00 36.44           C  
ANISOU 1602  CB  TYR A 832     3767   4758   5319    110     10    319       C  
ATOM   1603  CG  TYR A 832      16.744 -13.388  -2.001  1.00 38.57           C  
ANISOU 1603  CG  TYR A 832     4030   4965   5661     36     48    286       C  
ATOM   1604  CD1 TYR A 832      17.463 -12.195  -2.089  1.00 35.77           C  
ANISOU 1604  CD1 TYR A 832     3565   4575   5453    -21    100    284       C  
ATOM   1605  CD2 TYR A 832      15.364 -13.320  -1.925  1.00 36.16           C  
ANISOU 1605  CD2 TYR A 832     3825   4629   5283     24     37    260       C  
ATOM   1606  CE1 TYR A 832      16.813 -10.984  -2.097  1.00 34.82           C  
ANISOU 1606  CE1 TYR A 832     3448   4382   5400    -83    142    257       C  
ATOM   1607  CE2 TYR A 832      14.713 -12.116  -1.921  1.00 37.97           C  
ANISOU 1607  CE2 TYR A 832     4053   4800   5574    -31     76    234       C  
ATOM   1608  CZ  TYR A 832      15.436 -10.956  -2.010  1.00 37.36           C  
ANISOU 1608  CZ  TYR A 832     3877   4680   5637    -82    131    233       C  
ATOM   1609  OH  TYR A 832      14.757  -9.770  -2.011  1.00 41.89           O  
ANISOU 1609  OH  TYR A 832     4459   5184   6273   -131    177    210       O  
ATOM   1610  N   THR A 833      17.640 -17.597  -0.226  1.00 37.70           N  
ANISOU 1610  N   THR A 833     4025   5050   5249    196   -175    289       N  
ATOM   1611  CA  THR A 833      18.050 -18.989  -0.269  1.00 33.16           C  
ANISOU 1611  CA  THR A 833     3497   4510   4593    286   -195    332       C  
ATOM   1612  C   THR A 833      16.818 -19.826  -0.580  1.00 29.70           C  
ANISOU 1612  C   THR A 833     3206   4025   4052    313   -194    337       C  
ATOM   1613  O   THR A 833      15.693 -19.321  -0.648  1.00 28.88           O  
ANISOU 1613  O   THR A 833     3156   3881   3939    262   -188    306       O  
ATOM   1614  CB  THR A 833      18.664 -19.453   1.057  1.00 35.96           C  
ANISOU 1614  CB  THR A 833     3803   4943   4919    284   -282    302       C  
ATOM   1615  CG2 THR A 833      19.785 -18.521   1.540  1.00 34.26           C  
ANISOU 1615  CG2 THR A 833     3427   4780   4809    234   -305    273       C  
ATOM   1616  OG1 THR A 833      17.626 -19.467   2.031  1.00 32.40           O  
ANISOU 1616  OG1 THR A 833     3420   4488   4403    233   -339    246       O  
ATOM   1617  N   VAL A 834      17.031 -21.132  -0.724  1.00 30.60           N  
ANISOU 1617  N   VAL A 834     3387   4147   4094    394   -202    374       N  
ATOM   1618  CA  VAL A 834      15.910 -22.070  -0.730  1.00 36.71           C  
ANISOU 1618  CA  VAL A 834     4295   4878   4775    407   -219    367       C  
ATOM   1619  C   VAL A 834      15.054 -21.890   0.522  1.00 32.85           C  
ANISOU 1619  C   VAL A 834     3826   4400   4257    332   -279    314       C  
ATOM   1620  O   VAL A 834      13.825 -22.037   0.474  1.00 30.32           O  
ANISOU 1620  O   VAL A 834     3587   4036   3895    299   -281    295       O  
ATOM   1621  CB  VAL A 834      16.425 -23.516  -0.858  1.00 40.94           C  
ANISOU 1621  CB  VAL A 834     4893   5415   5248    503   -221    410       C  
ATOM   1622  CG1 VAL A 834      15.294 -24.530  -0.621  1.00 40.85           C  
ANISOU 1622  CG1 VAL A 834     5013   5352   5156    500   -245    397       C  
ATOM   1623  CG2 VAL A 834      17.065 -23.728  -2.204  1.00 39.98           C  
ANISOU 1623  CG2 VAL A 834     4776   5275   5141    587   -152    459       C  
ATOM   1624  N   GLN A 835      15.687 -21.557   1.655  1.00 30.18           N  
ANISOU 1624  N   GLN A 835     3406   4125   3935    306   -330    289       N  
ATOM   1625  CA  GLN A 835      14.959 -21.455   2.917  1.00 28.47           C  
ANISOU 1625  CA  GLN A 835     3213   3931   3675    252   -386    242       C  
ATOM   1626  C   GLN A 835      14.116 -20.207   2.959  1.00 30.30           C  
ANISOU 1626  C   GLN A 835     3430   4135   3949    166   -375    190       C  
ATOM   1627  O   GLN A 835      13.052 -20.192   3.587  1.00 29.43           O  
ANISOU 1627  O   GLN A 835     3375   4014   3793    127   -395    161       O  
ATOM   1628  CB  GLN A 835      15.912 -21.453   4.119  1.00 32.62           C  
ANISOU 1628  CB  GLN A 835     3658   4544   4192    260   -451    223       C  
ATOM   1629  CG  GLN A 835      16.561 -22.782   4.413  1.00 38.06           C  
ANISOU 1629  CG  GLN A 835     4376   5270   4817    353   -471    277       C  
ATOM   1630  CD  GLN A 835      17.695 -23.092   3.440  1.00 56.16           C  
ANISOU 1630  CD  GLN A 835     6619   7566   7153    424   -431    330       C  
ATOM   1631  NE2 GLN A 835      17.668 -24.284   2.863  1.00 58.47           N  
ANISOU 1631  NE2 GLN A 835     7001   7819   7396    505   -398    386       N  
ATOM   1632  OE1 GLN A 835      18.576 -22.261   3.203  1.00 66.63           O  
ANISOU 1632  OE1 GLN A 835     7827   8927   8561    406   -425    321       O  
ATOM   1633  N   SER A 836      14.571 -19.139   2.305  1.00 31.00           N  
ANISOU 1633  N   SER A 836     3441   4209   4129    139   -336    182       N  
ATOM   1634  CA  SER A 836      13.710 -17.973   2.194  1.00 29.20           C  
ANISOU 1634  CA  SER A 836     3211   3939   3944     69   -311    143       C  
ATOM   1635  C   SER A 836      12.530 -18.256   1.254  1.00 28.17           C  
ANISOU 1635  C   SER A 836     3177   3752   3775     84   -267    171       C  
ATOM   1636  O   SER A 836      11.429 -17.739   1.469  1.00 28.80           O  
ANISOU 1636  O   SER A 836     3290   3808   3844     38   -264    141       O  
ATOM   1637  CB  SER A 836      14.528 -16.752   1.766  1.00 29.66           C  
ANISOU 1637  CB  SER A 836     3163   3986   4120     37   -272    134       C  
ATOM   1638  OG  SER A 836      15.084 -16.913   0.492  1.00 37.42           O  
ANISOU 1638  OG  SER A 836     4132   4946   5138     92   -206    200       O  
ATOM   1639  N   ASP A 837      12.716 -19.107   0.228  1.00 31.84           N  
ANISOU 1639  N   ASP A 837     3688   4198   4213    153   -236    223       N  
ATOM   1640  CA  ASP A 837      11.556 -19.528  -0.569  1.00 28.41           C  
ANISOU 1640  CA  ASP A 837     3348   3720   3728    166   -214    235       C  
ATOM   1641  C   ASP A 837      10.578 -20.331   0.286  1.00 27.38           C  
ANISOU 1641  C   ASP A 837     3290   3588   3525    141   -261    214       C  
ATOM   1642  O   ASP A 837       9.367 -20.290   0.053  1.00 28.84           O  
ANISOU 1642  O   ASP A 837     3527   3746   3686    113   -256    202       O  
ATOM   1643  CB  ASP A 837      11.946 -20.398  -1.782  1.00 24.26           C  
ANISOU 1643  CB  ASP A 837     2868   3174   3174    249   -180    283       C  
ATOM   1644  CG  ASP A 837      12.494 -19.616  -2.978  1.00 30.93           C  
ANISOU 1644  CG  ASP A 837     3667   4009   4074    286   -110    318       C  
ATOM   1645  OD1 ASP A 837      12.274 -18.391  -3.143  1.00 36.48           O  
ANISOU 1645  OD1 ASP A 837     4322   4702   4838    246    -76    311       O  
ATOM   1646  OD2 ASP A 837      13.148 -20.279  -3.802  1.00 34.23           O1-
ANISOU 1646  OD2 ASP A 837     4106   4426   4473    364    -81    358       O1-
ATOM   1647  N   VAL A 838      11.094 -21.141   1.214  1.00 25.20           N  
ANISOU 1647  N   VAL A 838     3020   3343   3214    159   -303    218       N  
ATOM   1648  CA  VAL A 838      10.213 -21.908   2.092  1.00 25.75           C  
ANISOU 1648  CA  VAL A 838     3157   3408   3219    139   -337    210       C  
ATOM   1649  C   VAL A 838       9.301 -20.967   2.875  1.00 29.42           C  
ANISOU 1649  C   VAL A 838     3604   3886   3690     68   -348    167       C  
ATOM   1650  O   VAL A 838       8.091 -21.198   2.998  1.00 31.11           O  
ANISOU 1650  O   VAL A 838     3872   4076   3872     38   -346    162       O  
ATOM   1651  CB  VAL A 838      11.032 -22.814   3.033  1.00 27.74           C  
ANISOU 1651  CB  VAL A 838     3410   3700   3430    182   -373    231       C  
ATOM   1652  CG1 VAL A 838      10.102 -23.396   4.126  1.00 21.70           C  
ANISOU 1652  CG1 VAL A 838     2705   2936   2603    158   -399    228       C  
ATOM   1653  CG2 VAL A 838      11.687 -23.951   2.237  1.00 27.84           C  
ANISOU 1653  CG2 VAL A 838     3467   3685   3426    262   -354    279       C  
ATOM   1654  N   TRP A 839       9.866 -19.886   3.403  1.00 28.67           N  
ANISOU 1654  N   TRP A 839     3429   3825   3639     39   -358    132       N  
ATOM   1655  CA  TRP A 839       9.052 -18.889   4.086  1.00 26.92           C  
ANISOU 1655  CA  TRP A 839     3194   3608   3426    -21   -362     84       C  
ATOM   1656  C   TRP A 839       7.956 -18.375   3.157  1.00 29.23           C  
ANISOU 1656  C   TRP A 839     3513   3851   3739    -43   -316     89       C  
ATOM   1657  O   TRP A 839       6.774 -18.343   3.524  1.00 27.78           O  
ANISOU 1657  O   TRP A 839     3369   3663   3525    -72   -315     78       O  
ATOM   1658  CB  TRP A 839       9.947 -17.742   4.574  1.00 21.07           C  
ANISOU 1658  CB  TRP A 839     2363   2897   2748    -50   -376     37       C  
ATOM   1659  CG  TRP A 839       9.193 -16.633   5.206  1.00 25.51           C  
ANISOU 1659  CG  TRP A 839     2915   3453   3325   -106   -374    -20       C  
ATOM   1660  CD1 TRP A 839       8.340 -15.764   4.590  1.00 28.13           C  
ANISOU 1660  CD1 TRP A 839     3255   3735   3697   -134   -324    -26       C  
ATOM   1661  CD2 TRP A 839       9.231 -16.243   6.587  1.00 23.65           C  
ANISOU 1661  CD2 TRP A 839     2663   3264   3060   -132   -422    -81       C  
ATOM   1662  CE2 TRP A 839       8.377 -15.136   6.731  1.00 27.56           C  
ANISOU 1662  CE2 TRP A 839     3161   3727   3582   -177   -394   -124       C  
ATOM   1663  CE3 TRP A 839       9.908 -16.728   7.718  1.00 25.75           C  
ANISOU 1663  CE3 TRP A 839     2913   3601   3270   -113   -486   -103       C  
ATOM   1664  NE1 TRP A 839       7.839 -14.869   5.500  1.00 25.37           N  
ANISOU 1664  NE1 TRP A 839     2898   3392   3350   -176   -333    -85       N  
ATOM   1665  CZ2 TRP A 839       8.170 -14.502   7.968  1.00 28.42           C  
ANISOU 1665  CZ2 TRP A 839     3265   3869   3666   -205   -426   -196       C  
ATOM   1666  CZ3 TRP A 839       9.713 -16.097   8.926  1.00 27.60           C  
ANISOU 1666  CZ3 TRP A 839     3138   3875   3473   -139   -523   -173       C  
ATOM   1667  CH2 TRP A 839       8.851 -14.997   9.048  1.00 25.80           C  
ANISOU 1667  CH2 TRP A 839     2920   3610   3273   -186   -493   -222       C  
ATOM   1668  N   SER A 840       8.337 -17.973   1.939  1.00 25.86           N  
ANISOU 1668  N   SER A 840     3065   3397   3364    -21   -274    111       N  
ATOM   1669  CA  SER A 840       7.354 -17.442   1.003  1.00 23.45           C  
ANISOU 1669  CA  SER A 840     2782   3058   3072    -27   -232    120       C  
ATOM   1670  C   SER A 840       6.297 -18.481   0.701  1.00 23.34           C  
ANISOU 1670  C   SER A 840     2844   3032   2993    -18   -245    136       C  
ATOM   1671  O   SER A 840       5.112 -18.160   0.598  1.00 29.86           O  
ANISOU 1671  O   SER A 840     3687   3850   3807    -44   -235    127       O  
ATOM   1672  CB  SER A 840       8.053 -16.985  -0.279  1.00 22.21           C  
ANISOU 1672  CB  SER A 840     2593   2879   2966     13   -181    153       C  
ATOM   1673  OG  SER A 840       8.923 -15.937   0.037  1.00 25.70           O  
ANISOU 1673  OG  SER A 840     2956   3321   3487    -11   -163    136       O  
ATOM   1674  N   TYR A 841       6.703 -19.746   0.613  1.00 24.96           N  
ANISOU 1674  N   TYR A 841     3092   3235   3158     16   -267    157       N  
ATOM   1675  CA  TYR A 841       5.745 -20.816   0.392  1.00 26.85           C  
ANISOU 1675  CA  TYR A 841     3404   3451   3347     13   -281    165       C  
ATOM   1676  C   TYR A 841       4.740 -20.883   1.534  1.00 27.27           C  
ANISOU 1676  C   TYR A 841     3471   3516   3377    -40   -301    149       C  
ATOM   1677  O   TYR A 841       3.569 -21.222   1.321  1.00 28.31           O  
ANISOU 1677  O   TYR A 841     3635   3631   3491    -66   -301    148       O  
ATOM   1678  CB  TYR A 841       6.473 -22.153   0.226  1.00 24.47           C  
ANISOU 1678  CB  TYR A 841     3151   3133   3015     62   -295    189       C  
ATOM   1679  CG  TYR A 841       5.513 -23.309   0.126  1.00 25.47           C  
ANISOU 1679  CG  TYR A 841     3355   3221   3103     48   -311    190       C  
ATOM   1680  CD1 TYR A 841       5.060 -23.981   1.277  1.00 28.02           C  
ANISOU 1680  CD1 TYR A 841     3706   3540   3402     17   -329    196       C  
ATOM   1681  CD2 TYR A 841       5.049 -23.735  -1.106  1.00 23.28           C  
ANISOU 1681  CD2 TYR A 841     3122   2910   2814     66   -305    183       C  
ATOM   1682  CE1 TYR A 841       4.163 -25.022   1.189  1.00 26.93           C  
ANISOU 1682  CE1 TYR A 841     3632   3355   3245     -7   -336    200       C  
ATOM   1683  CE2 TYR A 841       4.160 -24.792  -1.210  1.00 26.55           C  
ANISOU 1683  CE2 TYR A 841     3601   3281   3204     40   -324    173       C  
ATOM   1684  CZ  TYR A 841       3.716 -25.419  -0.064  1.00 27.47           C  
ANISOU 1684  CZ  TYR A 841     3739   3385   3315     -1   -336    183       C  
ATOM   1685  OH  TYR A 841       2.827 -26.450  -0.196  1.00 29.11           O  
ANISOU 1685  OH  TYR A 841     4005   3541   3516    -35   -347    175       O  
ATOM   1686  N   GLY A 842       5.169 -20.549   2.755  1.00 25.94           N  
ANISOU 1686  N   GLY A 842     3271   3380   3205    -54   -317    136       N  
ATOM   1687  CA  GLY A 842       4.239 -20.587   3.869  1.00 19.14           C  
ANISOU 1687  CA  GLY A 842     2425   2536   2312    -92   -327    126       C  
ATOM   1688  C   GLY A 842       3.181 -19.506   3.761  1.00 21.90           C  
ANISOU 1688  C   GLY A 842     2751   2887   2684   -130   -302    104       C  
ATOM   1689  O   GLY A 842       2.015 -19.727   4.098  1.00 24.87           O  
ANISOU 1689  O   GLY A 842     3149   3264   3038   -158   -297    109       O  
ATOM   1690  N   ILE A 843       3.583 -18.326   3.268  1.00 22.47           N  
ANISOU 1690  N   ILE A 843     2776   2957   2805   -127   -281     84       N  
ATOM   1691  CA  ILE A 843       2.642 -17.260   2.923  1.00 24.57           C  
ANISOU 1691  CA  ILE A 843     3023   3216   3097   -147   -248     72       C  
ATOM   1692  C   ILE A 843       1.696 -17.728   1.827  1.00 26.45           C  
ANISOU 1692  C   ILE A 843     3288   3438   3323   -139   -238     98       C  
ATOM   1693  O   ILE A 843       0.488 -17.469   1.872  1.00 24.35           O  
ANISOU 1693  O   ILE A 843     3021   3180   3049   -161   -227     98       O  
ATOM   1694  CB  ILE A 843       3.399 -15.992   2.496  1.00 23.77           C  
ANISOU 1694  CB  ILE A 843     2871   3100   3062   -139   -217     56       C  
ATOM   1695  CG1 ILE A 843       4.456 -15.621   3.545  1.00 25.67           C  
ANISOU 1695  CG1 ILE A 843     3075   3359   3320   -154   -241     18       C  
ATOM   1696  CG2 ILE A 843       2.420 -14.861   2.211  1.00 23.41           C  
ANISOU 1696  CG2 ILE A 843     2810   3041   3043   -150   -175     50       C  
ATOM   1697  CD1 ILE A 843       3.874 -15.082   4.909  1.00 25.80           C  
ANISOU 1697  CD1 ILE A 843     3093   3399   3311   -186   -254    -28       C  
ATOM   1698  N   LEU A 844       2.219 -18.454   0.842  1.00 26.07           N  
ANISOU 1698  N   LEU A 844     3263   3373   3270   -106   -245    117       N  
ATOM   1699  CA  LEU A 844       1.343 -18.986  -0.207  1.00 26.22           C  
ANISOU 1699  CA  LEU A 844     3312   3383   3268    -97   -249    128       C  
ATOM   1700  C   LEU A 844       0.298 -19.936   0.379  1.00 25.95           C  
ANISOU 1700  C   LEU A 844     3309   3347   3203   -140   -275    126       C  
ATOM   1701  O   LEU A 844      -0.891 -19.866   0.038  1.00 28.77           O  
ANISOU 1701  O   LEU A 844     3660   3715   3557   -162   -276    124       O  
ATOM   1702  CB  LEU A 844       2.178 -19.696  -1.278  1.00 28.47           C  
ANISOU 1702  CB  LEU A 844     3628   3648   3542    -46   -253    141       C  
ATOM   1703  CG  LEU A 844       1.456 -20.645  -2.240  1.00 30.41           C  
ANISOU 1703  CG  LEU A 844     3923   3879   3751    -36   -276    137       C  
ATOM   1704  CD1 LEU A 844       0.459 -19.847  -3.000  1.00 30.06           C  
ANISOU 1704  CD1 LEU A 844     3854   3860   3707    -33   -264    133       C  
ATOM   1705  CD2 LEU A 844       2.435 -21.278  -3.212  1.00 31.79           C  
ANISOU 1705  CD2 LEU A 844     4135   4035   3910     27   -274    145       C  
ATOM   1706  N   LEU A 845       0.731 -20.830   1.267  1.00 23.61           N  
ANISOU 1706  N   LEU A 845     3042   3041   2890   -150   -293    133       N  
ATOM   1707  CA  LEU A 845      -0.193 -21.722   1.939  1.00 27.55           C  
ANISOU 1707  CA  LEU A 845     3568   3530   3369   -192   -304    143       C  
ATOM   1708  C   LEU A 845      -1.308 -20.929   2.615  1.00 27.84           C  
ANISOU 1708  C   LEU A 845     3568   3599   3411   -229   -286    139       C  
ATOM   1709  O   LEU A 845      -2.486 -21.300   2.542  1.00 26.86           O  
ANISOU 1709  O   LEU A 845     3442   3474   3288   -266   -286    146       O  
ATOM   1710  CB  LEU A 845       0.588 -22.557   2.951  1.00 31.21           C  
ANISOU 1710  CB  LEU A 845     4064   3985   3810   -180   -313    162       C  
ATOM   1711  CG  LEU A 845       0.366 -24.052   3.108  1.00 36.72           C  
ANISOU 1711  CG  LEU A 845     4822   4637   4494   -191   -322    186       C  
ATOM   1712  CD1 LEU A 845       0.298 -24.764   1.779  1.00 27.74           C  
ANISOU 1712  CD1 LEU A 845     3722   3452   3366   -182   -335    173       C  
ATOM   1713  CD2 LEU A 845       1.515 -24.590   3.984  1.00 37.36           C  
ANISOU 1713  CD2 LEU A 845     4926   4722   4547   -148   -327    211       C  
ATOM   1714  N   TRP A 846      -0.955 -19.811   3.249  1.00 28.35           N  
ANISOU 1714  N   TRP A 846     3598   3692   3481   -220   -268    125       N  
ATOM   1715  CA  TRP A 846      -1.957 -18.962   3.879  1.00 31.36           C  
ANISOU 1715  CA  TRP A 846     3949   4102   3865   -243   -244    119       C  
ATOM   1716  C   TRP A 846      -2.923 -18.392   2.840  1.00 29.86           C  
ANISOU 1716  C   TRP A 846     3731   3918   3696   -244   -229    120       C  
ATOM   1717  O   TRP A 846      -4.134 -18.354   3.068  1.00 27.15           O  
ANISOU 1717  O   TRP A 846     3369   3595   3351   -269   -217    130       O  
ATOM   1718  CB  TRP A 846      -1.263 -17.849   4.667  1.00 25.00           C  
ANISOU 1718  CB  TRP A 846     3120   3314   3064   -229   -231     90       C  
ATOM   1719  CG  TRP A 846      -2.189 -17.100   5.552  1.00 26.96           C  
ANISOU 1719  CG  TRP A 846     3352   3589   3302   -244   -204     80       C  
ATOM   1720  CD1 TRP A 846      -2.418 -17.315   6.889  1.00 25.89           C  
ANISOU 1720  CD1 TRP A 846     3232   3482   3123   -250   -202     79       C  
ATOM   1721  CD2 TRP A 846      -3.007 -15.980   5.178  1.00 25.79           C  
ANISOU 1721  CD2 TRP A 846     3172   3445   3180   -241   -168     72       C  
ATOM   1722  CE2 TRP A 846      -3.714 -15.572   6.341  1.00 25.63           C  
ANISOU 1722  CE2 TRP A 846     3150   3453   3133   -248   -145     63       C  
ATOM   1723  CE3 TRP A 846      -3.200 -15.277   3.980  1.00 26.75           C  
ANISOU 1723  CE3 TRP A 846     3270   3553   3340   -223   -149     77       C  
ATOM   1724  NE1 TRP A 846      -3.337 -16.404   7.360  1.00 26.84           N  
ANISOU 1724  NE1 TRP A 846     3333   3623   3241   -253   -166     68       N  
ATOM   1725  CZ2 TRP A 846      -4.610 -14.500   6.336  1.00 25.98           C  
ANISOU 1725  CZ2 TRP A 846     3170   3508   3195   -238   -102     57       C  
ATOM   1726  CZ3 TRP A 846      -4.071 -14.215   3.975  1.00 24.84           C  
ANISOU 1726  CZ3 TRP A 846     3003   3322   3114   -212   -108     75       C  
ATOM   1727  CH2 TRP A 846      -4.782 -13.839   5.146  1.00 20.18           C  
ANISOU 1727  CH2 TRP A 846     2410   2755   2502   -221    -84     64       C  
ATOM   1728  N   GLU A 847      -2.409 -17.982   1.673  1.00 28.43           N  
ANISOU 1728  N   GLU A 847     3543   3725   3534   -210   -227    116       N  
ATOM   1729  CA  GLU A 847      -3.291 -17.517   0.605  1.00 26.87           C  
ANISOU 1729  CA  GLU A 847     3322   3543   3344   -196   -218    123       C  
ATOM   1730  C   GLU A 847      -4.226 -18.623   0.149  1.00 25.38           C  
ANISOU 1730  C   GLU A 847     3147   3360   3138   -225   -252    126       C  
ATOM   1731  O   GLU A 847      -5.411 -18.388  -0.081  1.00 27.72           O  
ANISOU 1731  O   GLU A 847     3409   3688   3436   -239   -251    131       O  
ATOM   1732  CB  GLU A 847      -2.492 -17.017  -0.599  1.00 25.55           C  
ANISOU 1732  CB  GLU A 847     3154   3364   3190   -143   -205    127       C  
ATOM   1733  CG  GLU A 847      -1.471 -15.948  -0.361  1.00 28.18           C  
ANISOU 1733  CG  GLU A 847     3467   3679   3559   -121   -169    124       C  
ATOM   1734  CD  GLU A 847      -0.808 -15.570  -1.684  1.00 30.98           C  
ANISOU 1734  CD  GLU A 847     3821   4023   3929    -65   -146    144       C  
ATOM   1735  OE1 GLU A 847      -1.424 -14.806  -2.469  1.00 25.45           O  
ANISOU 1735  OE1 GLU A 847     3101   3334   3232    -32   -115    162       O  
ATOM   1736  OE2 GLU A 847       0.307 -16.088  -1.961  1.00 30.94           O1-
ANISOU 1736  OE2 GLU A 847     3832   3999   3926    -46   -154    147       O1-
ATOM   1737  N   ILE A 848      -3.707 -19.833  -0.018  1.00 26.54           N  
ANISOU 1737  N   ILE A 848     3338   3473   3272   -233   -283    122       N  
ATOM   1738  CA  ILE A 848      -4.555 -20.928  -0.478  1.00 29.19           C  
ANISOU 1738  CA  ILE A 848     3689   3800   3602   -269   -318    114       C  
ATOM   1739  C   ILE A 848      -5.671 -21.199   0.524  1.00 28.02           C  
ANISOU 1739  C   ILE A 848     3516   3664   3467   -330   -310    128       C  
ATOM   1740  O   ILE A 848      -6.850 -21.247   0.163  1.00 29.03           O  
ANISOU 1740  O   ILE A 848     3606   3818   3606   -360   -321    125       O  
ATOM   1741  CB  ILE A 848      -3.703 -22.188  -0.740  1.00 26.50           C  
ANISOU 1741  CB  ILE A 848     3413   3405   3250   -263   -344    106       C  
ATOM   1742  CG1 ILE A 848      -2.782 -21.951  -1.942  1.00 25.99           C  
ANISOU 1742  CG1 ILE A 848     3369   3337   3170   -196   -348     95       C  
ATOM   1743  CG2 ILE A 848      -4.577 -23.413  -0.942  1.00 23.22           C  
ANISOU 1743  CG2 ILE A 848     3020   2960   2843   -317   -376     92       C  
ATOM   1744  CD1 ILE A 848      -1.920 -23.138  -2.287  1.00 30.98           C  
ANISOU 1744  CD1 ILE A 848     4066   3917   3786   -174   -368     87       C  
ATOM   1745  N   PHE A 849      -5.322 -21.382   1.793  1.00 30.73           N  
ANISOU 1745  N   PHE A 849     3875   3996   3806   -343   -288    147       N  
ATOM   1746  CA  PHE A 849      -6.307 -21.794   2.787  1.00 31.06           C  
ANISOU 1746  CA  PHE A 849     3901   4045   3856   -394   -270    172       C  
ATOM   1747  C   PHE A 849      -7.102 -20.628   3.372  1.00 35.80           C  
ANISOU 1747  C   PHE A 849     4446   4700   4456   -390   -232    182       C  
ATOM   1748  O   PHE A 849      -7.886 -20.852   4.299  1.00 34.44           O  
ANISOU 1748  O   PHE A 849     4257   4542   4286   -422   -206    209       O  
ATOM   1749  CB  PHE A 849      -5.616 -22.635   3.882  1.00 28.79           C  
ANISOU 1749  CB  PHE A 849     3663   3724   3550   -397   -259    197       C  
ATOM   1750  CG  PHE A 849      -5.209 -23.978   3.378  1.00 23.12           C  
ANISOU 1750  CG  PHE A 849     2999   2943   2841   -408   -286    197       C  
ATOM   1751  CD1 PHE A 849      -4.002 -24.142   2.726  1.00 25.32           C  
ANISOU 1751  CD1 PHE A 849     3317   3197   3106   -361   -308    178       C  
ATOM   1752  CD2 PHE A 849      -6.095 -25.040   3.425  1.00 21.64           C  
ANISOU 1752  CD2 PHE A 849     2821   2718   2684   -468   -286    211       C  
ATOM   1753  CE1 PHE A 849      -3.654 -25.352   2.184  1.00 27.62           C  
ANISOU 1753  CE1 PHE A 849     3665   3427   3403   -363   -329    174       C  
ATOM   1754  CE2 PHE A 849      -5.763 -26.266   2.854  1.00 25.99           C  
ANISOU 1754  CE2 PHE A 849     3429   3197   3250   -481   -310    201       C  
ATOM   1755  CZ  PHE A 849      -4.541 -26.418   2.229  1.00 25.65           C  
ANISOU 1755  CZ  PHE A 849     3434   3129   3183   -423   -331    181       C  
ATOM   1756  N   SER A 850      -6.949 -19.410   2.821  1.00 34.38           N  
ANISOU 1756  N   SER A 850     4239   4546   4277   -349   -223    165       N  
ATOM   1757  CA  SER A 850      -7.911 -18.309   2.970  1.00 33.03           C  
ANISOU 1757  CA  SER A 850     4013   4421   4114   -338   -189    172       C  
ATOM   1758  C   SER A 850      -8.699 -18.051   1.685  1.00 34.24           C  
ANISOU 1758  C   SER A 850     4124   4604   4280   -328   -206    170       C  
ATOM   1759  O   SER A 850      -9.517 -17.128   1.647  1.00 31.94           O  
ANISOU 1759  O   SER A 850     3785   4356   3995   -307   -178    181       O  
ATOM   1760  CB  SER A 850      -7.224 -17.004   3.384  1.00 30.90           C  
ANISOU 1760  CB  SER A 850     3746   4154   3841   -293   -154    157       C  
ATOM   1761  OG  SER A 850      -6.372 -16.502   2.356  1.00 34.87           O  
ANISOU 1761  OG  SER A 850     4256   4637   4356   -255   -163    142       O  
ATOM   1762  N   LEU A 851      -8.481 -18.847   0.638  1.00 28.95           N  
ANISOU 1762  N   LEU A 851     3474   3916   3608   -333   -254    154       N  
ATOM   1763  CA  LEU A 851      -9.158 -18.650  -0.641  1.00 27.46           C  
ANISOU 1763  CA  LEU A 851     3250   3767   3416   -313   -282    144       C  
ATOM   1764  C   LEU A 851      -8.845 -17.274  -1.215  1.00 31.68           C  
ANISOU 1764  C   LEU A 851     3770   4324   3942   -238   -249    153       C  
ATOM   1765  O   LEU A 851      -9.706 -16.603  -1.787  1.00 36.15           O  
ANISOU 1765  O   LEU A 851     4287   4942   4505   -207   -243    165       O  
ATOM   1766  CB  LEU A 851     -10.668 -18.847  -0.528  1.00 30.51           C  
ANISOU 1766  CB  LEU A 851     3569   4202   3820   -357   -291    155       C  
ATOM   1767  CG  LEU A 851     -11.178 -20.274  -0.363  1.00 37.48           C  
ANISOU 1767  CG  LEU A 851     4454   5060   4727   -439   -329    144       C  
ATOM   1768  CD1 LEU A 851     -12.698 -20.323  -0.509  1.00 40.22           C  
ANISOU 1768  CD1 LEU A 851     4713   5468   5101   -480   -342    152       C  
ATOM   1769  CD2 LEU A 851     -10.491 -21.147  -1.392  1.00 34.62           C  
ANISOU 1769  CD2 LEU A 851     4148   4656   4350   -436   -385    103       C  
ATOM   1770  N   GLY A 852      -7.601 -16.851  -1.047  1.00 25.39           N  
ANISOU 1770  N   GLY A 852     3013   3487   3147   -206   -224    151       N  
ATOM   1771  CA  GLY A 852      -7.093 -15.706  -1.767  1.00 30.00           C  
ANISOU 1771  CA  GLY A 852     3593   4072   3735   -138   -190    161       C  
ATOM   1772  C   GLY A 852      -7.150 -14.376  -1.060  1.00 29.40           C  
ANISOU 1772  C   GLY A 852     3494   3993   3685   -118   -128    173       C  
ATOM   1773  O   GLY A 852      -7.213 -13.337  -1.735  1.00 31.69           O  
ANISOU 1773  O   GLY A 852     3766   4289   3984    -60    -91    192       O  
ATOM   1774  N   LEU A 853      -7.111 -14.363   0.262  1.00 27.90           N  
ANISOU 1774  N   LEU A 853     3309   3789   3502   -156   -113    162       N  
ATOM   1775  CA  LEU A 853      -6.960 -13.114   0.986  1.00 26.48           C  
ANISOU 1775  CA  LEU A 853     3123   3594   3346   -136    -58    156       C  
ATOM   1776  C   LEU A 853      -5.547 -12.580   0.820  1.00 25.69           C  
ANISOU 1776  C   LEU A 853     3045   3441   3273   -117    -42    140       C  
ATOM   1777  O   LEU A 853      -4.597 -13.345   0.624  1.00 26.15           O  
ANISOU 1777  O   LEU A 853     3129   3481   3327   -129    -76    131       O  
ATOM   1778  CB  LEU A 853      -7.244 -13.322   2.481  1.00 28.51           C  
ANISOU 1778  CB  LEU A 853     3386   3857   3589   -176    -51    142       C  
ATOM   1779  CG  LEU A 853      -8.713 -13.522   2.844  1.00 33.11           C  
ANISOU 1779  CG  LEU A 853     3932   4491   4159   -191    -41    166       C  
ATOM   1780  CD1 LEU A 853      -8.849 -13.504   4.382  1.00 30.11           C  
ANISOU 1780  CD1 LEU A 853     3566   4115   3760   -211    -16    156       C  
ATOM   1781  CD2 LEU A 853      -9.576 -12.443   2.173  1.00 30.95           C  
ANISOU 1781  CD2 LEU A 853     3615   4245   3900   -140     -2    188       C  
ATOM   1782  N   ASN A 854      -5.410 -11.257   0.919  1.00 26.20           N  
ANISOU 1782  N   ASN A 854     3099   3479   3374    -88     13    136       N  
ATOM   1783  CA  ASN A 854      -4.080 -10.648   0.993  1.00 30.87           C  
ANISOU 1783  CA  ASN A 854     3703   4016   4012    -85     33    114       C  
ATOM   1784  C   ASN A 854      -3.420 -10.965   2.332  1.00 36.93           C  
ANISOU 1784  C   ASN A 854     4485   4774   4771   -132      5     66       C  
ATOM   1785  O   ASN A 854      -4.073 -10.887   3.378  1.00 35.97           O  
ANISOU 1785  O   ASN A 854     4369   4674   4626   -149      8     47       O  
ATOM   1786  CB  ASN A 854      -4.134  -9.132   0.862  1.00 32.19           C  
ANISOU 1786  CB  ASN A 854     3856   4142   4232    -51    105    117       C  
ATOM   1787  CG  ASN A 854      -4.612  -8.666  -0.498  1.00 44.10           C  
ANISOU 1787  CG  ASN A 854     5350   5658   5747     13    143    174       C  
ATOM   1788  ND2 ASN A 854      -5.713  -7.928  -0.508  1.00 45.44           N  
ANISOU 1788  ND2 ASN A 854     5505   5846   5915     49    184    195       N  
ATOM   1789  OD1 ASN A 854      -3.984  -8.934  -1.523  1.00 48.39           O  
ANISOU 1789  OD1 ASN A 854     5897   6196   6293     40    139    201       O  
ATOM   1790  N   PRO A 855      -2.117 -11.258   2.339  1.00 35.00           N  
ANISOU 1790  N   PRO A 855     4247   4506   4544   -145    -18     49       N  
ATOM   1791  CA  PRO A 855      -1.430 -11.507   3.615  1.00 29.87           C  
ANISOU 1791  CA  PRO A 855     3607   3860   3881   -179    -51      2       C  
ATOM   1792  C   PRO A 855      -1.354 -10.236   4.462  1.00 27.04           C  
ANISOU 1792  C   PRO A 855     3241   3475   3556   -188    -19    -50       C  
ATOM   1793  O   PRO A 855      -1.370  -9.117   3.947  1.00 28.03           O  
ANISOU 1793  O   PRO A 855     3352   3556   3741   -171     34    -50       O  
ATOM   1794  CB  PRO A 855      -0.032 -11.997   3.199  1.00 26.44           C  
ANISOU 1794  CB  PRO A 855     3167   3410   3467   -180    -80      2       C  
ATOM   1795  CG  PRO A 855      -0.078 -12.112   1.643  1.00 32.61           C  
ANISOU 1795  CG  PRO A 855     3946   4179   4266   -142    -57     53       C  
ATOM   1796  CD  PRO A 855      -1.211 -11.281   1.176  1.00 27.90           C  
ANISOU 1796  CD  PRO A 855     3341   3581   3678   -118    -11     74       C  
ATOM   1797  N   TYR A 856      -1.243 -10.440   5.776  1.00 26.54           N  
ANISOU 1797  N   TYR A 856     3193   3437   3452   -210    -49    -95       N  
ATOM   1798  CA  TYR A 856      -1.291  -9.383   6.780  1.00 26.47           C  
ANISOU 1798  CA  TYR A 856     3189   3414   3454   -217    -29   -160       C  
ATOM   1799  C   TYR A 856      -2.369  -8.340   6.442  1.00 28.47           C  
ANISOU 1799  C   TYR A 856     3442   3640   3736   -190     41   -146       C  
ATOM   1800  O   TYR A 856      -2.059  -7.171   6.262  1.00 29.06           O  
ANISOU 1800  O   TYR A 856     3509   3654   3879   -187     83   -175       O  
ATOM   1801  CB  TYR A 856       0.070  -8.713   6.926  1.00 27.63           C  
ANISOU 1801  CB  TYR A 856     3314   3518   3664   -240    -43   -219       C  
ATOM   1802  CG  TYR A 856       1.212  -9.704   7.131  1.00 30.85           C  
ANISOU 1802  CG  TYR A 856     3712   3961   4051   -256   -110   -225       C  
ATOM   1803  CD1 TYR A 856       1.471 -10.272   8.386  1.00 31.05           C  
ANISOU 1803  CD1 TYR A 856     3752   4041   4003   -262   -166   -265       C  
ATOM   1804  CD2 TYR A 856       2.007 -10.104   6.056  1.00 27.30           C  
ANISOU 1804  CD2 TYR A 856     3236   3493   3644   -251   -113   -182       C  
ATOM   1805  CE1 TYR A 856       2.514 -11.209   8.566  1.00 27.34           C  
ANISOU 1805  CE1 TYR A 856     3271   3607   3509   -263   -226   -260       C  
ATOM   1806  CE2 TYR A 856       3.033 -11.020   6.211  1.00 24.68           C  
ANISOU 1806  CE2 TYR A 856     2892   3192   3292   -254   -168   -180       C  
ATOM   1807  CZ  TYR A 856       3.299 -11.571   7.466  1.00 27.64           C  
ANISOU 1807  CZ  TYR A 856     3280   3622   3599   -260   -226   -219       C  
ATOM   1808  OH  TYR A 856       4.337 -12.474   7.598  1.00 28.13           O  
ANISOU 1808  OH  TYR A 856     3329   3720   3641   -252   -278   -209       O  
ATOM   1809  N   PRO A 857      -3.627  -8.772   6.282  1.00 28.93           N  
ANISOU 1809  N   PRO A 857     3504   3739   3750   -170     56    -95       N  
ATOM   1810  CA  PRO A 857      -4.609  -7.890   5.633  1.00 30.05           C  
ANISOU 1810  CA  PRO A 857     3633   3863   3921   -132    121    -62       C  
ATOM   1811  C   PRO A 857      -4.866  -6.625   6.443  1.00 32.35           C  
ANISOU 1811  C   PRO A 857     3940   4118   4233   -117    172   -114       C  
ATOM   1812  O   PRO A 857      -4.970  -6.655   7.678  1.00 37.11           O  
ANISOU 1812  O   PRO A 857     4567   4744   4791   -127    158   -163       O  
ATOM   1813  CB  PRO A 857      -5.864  -8.770   5.513  1.00 31.74           C  
ANISOU 1813  CB  PRO A 857     3836   4144   4080   -123    111     -6       C  
ATOM   1814  CG  PRO A 857      -5.671  -9.886   6.461  1.00 28.64           C  
ANISOU 1814  CG  PRO A 857     3462   3791   3629   -157     61    -19       C  
ATOM   1815  CD  PRO A 857      -4.195 -10.113   6.550  1.00 30.11           C  
ANISOU 1815  CD  PRO A 857     3660   3949   3831   -180     18    -57       C  
ATOM   1816  N   GLY A 858      -4.945  -5.504   5.724  1.00 26.70           N  
ANISOU 1816  N   GLY A 858     3217   3343   3585    -87    234   -102       N  
ATOM   1817  CA  GLY A 858      -5.134  -4.184   6.270  1.00 29.76           C  
ANISOU 1817  CA  GLY A 858     3625   3671   4012    -68    296   -149       C  
ATOM   1818  C   GLY A 858      -3.913  -3.572   6.914  1.00 28.13           C  
ANISOU 1818  C   GLY A 858     3434   3399   3857   -111    281   -241       C  
ATOM   1819  O   GLY A 858      -3.975  -2.404   7.335  1.00 29.30           O  
ANISOU 1819  O   GLY A 858     3604   3479   4050   -102    333   -295       O  
ATOM   1820  N   ILE A 859      -2.813  -4.306   7.000  1.00 24.95           N  
ANISOU 1820  N   ILE A 859     3016   3011   3451   -157    213   -265       N  
ATOM   1821  CA  ILE A 859      -1.614  -3.838   7.688  1.00 28.21           C  
ANISOU 1821  CA  ILE A 859     3429   3379   3909   -205    182   -360       C  
ATOM   1822  C   ILE A 859      -0.704  -3.165   6.669  1.00 29.66           C  
ANISOU 1822  C   ILE A 859     3581   3478   4212   -222    220   -345       C  
ATOM   1823  O   ILE A 859      -0.307  -3.780   5.672  1.00 27.69           O  
ANISOU 1823  O   ILE A 859     3303   3242   3975   -217    212   -276       O  
ATOM   1824  CB  ILE A 859      -0.903  -4.992   8.418  1.00 27.47           C  
ANISOU 1824  CB  ILE A 859     3331   3361   3746   -237     89   -389       C  
ATOM   1825  CG1 ILE A 859      -1.829  -5.530   9.499  1.00 28.55           C  
ANISOU 1825  CG1 ILE A 859     3504   3572   3771   -215     70   -398       C  
ATOM   1826  CG2 ILE A 859       0.420  -4.538   9.059  1.00 30.55           C  
ANISOU 1826  CG2 ILE A 859     3704   3719   4184   -287     44   -489       C  
ATOM   1827  CD1 ILE A 859      -1.159  -6.506  10.381  1.00 32.26           C  
ANISOU 1827  CD1 ILE A 859     3979   4111   4167   -233    -11   -429       C  
ATOM   1828  N   LEU A 860      -0.376  -1.903   6.938  1.00 32.45           N  
ANISOU 1828  N   LEU A 860     3940   3738   4651   -240    265   -411       N  
ATOM   1829  CA  LEU A 860       0.569  -1.150   6.127  1.00 32.83           C  
ANISOU 1829  CA  LEU A 860     3954   3690   4830   -266    311   -404       C  
ATOM   1830  C   LEU A 860       2.008  -1.604   6.366  1.00 33.15           C  
ANISOU 1830  C   LEU A 860     3948   3743   4904   -331    238   -454       C  
ATOM   1831  O   LEU A 860       2.456  -1.741   7.509  1.00 33.70           O  
ANISOU 1831  O   LEU A 860     4020   3845   4941   -371    166   -552       O  
ATOM   1832  CB  LEU A 860       0.445   0.342   6.452  1.00 31.36           C  
ANISOU 1832  CB  LEU A 860     3792   3388   4735   -273    385   -467       C  
ATOM   1833  CG  LEU A 860       1.354   1.290   5.674  1.00 36.44           C  
ANISOU 1833  CG  LEU A 860     4402   3908   5534   -304    453   -459       C  
ATOM   1834  CD1 LEU A 860       0.890   1.405   4.242  1.00 35.83           C  
ANISOU 1834  CD1 LEU A 860     4319   3811   5484   -235    539   -322       C  
ATOM   1835  CD2 LEU A 860       1.422   2.664   6.322  1.00 36.63           C  
ANISOU 1835  CD2 LEU A 860     4454   3810   5653   -334    504   -558       C  
ATOM   1836  N   VAL A 861       2.744  -1.800   5.278  1.00 35.47           N  
ANISOU 1836  N   VAL A 861     4199   4017   5263   -333    258   -385       N  
ATOM   1837  CA  VAL A 861       4.177  -2.087   5.343  1.00 35.29           C  
ANISOU 1837  CA  VAL A 861     4118   3996   5296   -390    206   -420       C  
ATOM   1838  C   VAL A 861       4.907  -0.808   5.738  1.00 36.25           C  
ANISOU 1838  C   VAL A 861     4212   4010   5552   -454    236   -511       C  
ATOM   1839  O   VAL A 861       4.976   0.147   4.961  1.00 36.90           O  
ANISOU 1839  O   VAL A 861     4283   3987   5749   -451    332   -473       O  
ATOM   1840  CB  VAL A 861       4.714  -2.620   4.012  1.00 31.96           C  
ANISOU 1840  CB  VAL A 861     3658   3580   4905   -364    234   -313       C  
ATOM   1841  CG1 VAL A 861       6.231  -2.799   4.100  1.00 28.95           C  
ANISOU 1841  CG1 VAL A 861     3205   3199   4597   -420    191   -347       C  
ATOM   1842  CG2 VAL A 861       3.992  -3.915   3.604  1.00 32.57           C  
ANISOU 1842  CG2 VAL A 861     3766   3755   4853   -307    199   -237       C  
ATOM   1843  N   ASN A 862       5.474  -0.804   6.935  1.00 34.43           N  
ANISOU 1843  N   ASN A 862     3969   3806   5307   -509    152   -631       N  
ATOM   1844  CA  ASN A 862       6.220   0.325   7.468  1.00 36.32           C  
ANISOU 1844  CA  ASN A 862     4179   3952   5670   -584    157   -745       C  
ATOM   1845  C   ASN A 862       7.216  -0.226   8.485  1.00 37.80           C  
ANISOU 1845  C   ASN A 862     4319   4221   5821   -638     31   -847       C  
ATOM   1846  O   ASN A 862       7.429  -1.439   8.571  1.00 43.56           O  
ANISOU 1846  O   ASN A 862     5036   5065   6450   -612    -39   -806       O  
ATOM   1847  CB  ASN A 862       5.260   1.359   8.069  1.00 36.55           C  
ANISOU 1847  CB  ASN A 862     4280   3908   5701   -571    207   -812       C  
ATOM   1848  CG  ASN A 862       4.371   0.775   9.164  1.00 36.17           C  
ANISOU 1848  CG  ASN A 862     4296   3963   5486   -531    143   -858       C  
ATOM   1849  ND2 ASN A 862       3.292   1.485   9.467  1.00 36.83           N  
ANISOU 1849  ND2 ASN A 862     4446   3999   5546   -491    204   -876       N  
ATOM   1850  OD1 ASN A 862       4.650  -0.285   9.734  1.00 34.73           O  
ANISOU 1850  OD1 ASN A 862     4102   3897   5198   -530     48   -871       O  
ATOM   1851  N   SER A 863       7.820   0.671   9.263  1.00 39.24           N  
ANISOU 1851  N   SER A 863     4479   4345   6086   -710      2   -983       N  
ATOM   1852  CA  SER A 863       8.811   0.273  10.262  1.00 42.85           C  
ANISOU 1852  CA  SER A 863     4884   4886   6512   -761   -125  -1094       C  
ATOM   1853  C   SER A 863       8.218  -0.669  11.297  1.00 38.62           C  
ANISOU 1853  C   SER A 863     4406   4487   5780   -706   -212  -1121       C  
ATOM   1854  O   SER A 863       8.864  -1.635  11.714  1.00 37.12           O  
ANISOU 1854  O   SER A 863     4179   4412   5514   -701   -307  -1125       O  
ATOM   1855  CB  SER A 863       9.385   1.510  10.958  1.00 48.73           C  
ANISOU 1855  CB  SER A 863     5603   5537   7374   -849   -142  -1254       C  
ATOM   1856  OG  SER A 863      10.207   2.241  10.069  1.00 58.63           O  
ANISOU 1856  OG  SER A 863     6779   6673   8825   -915    -72  -1229       O  
ATOM   1857  N   LYS A 864       7.004  -0.388  11.752  1.00 38.00           N  
ANISOU 1857  N   LYS A 864     4420   4400   5620   -659   -176  -1135       N  
ATOM   1858  CA  LYS A 864       6.381  -1.281  12.711  1.00 39.23           C  
ANISOU 1858  CA  LYS A 864     4632   4682   5592   -601   -242  -1144       C  
ATOM   1859  C   LYS A 864       6.191  -2.673  12.120  1.00 40.38           C  
ANISOU 1859  C   LYS A 864     4772   4917   5653   -549   -251  -1004       C  
ATOM   1860  O   LYS A 864       6.446  -3.676  12.797  1.00 44.14           O  
ANISOU 1860  O   LYS A 864     5248   5508   6016   -526   -334  -1007       O  
ATOM   1861  CB  LYS A 864       5.056  -0.690  13.189  1.00 43.56           C  
ANISOU 1861  CB  LYS A 864     5273   5197   6079   -554   -182  -1167       C  
ATOM   1862  CG  LYS A 864       4.383  -1.513  14.255  1.00 45.49           C  
ANISOU 1862  CG  LYS A 864     5576   5567   6140   -493   -236  -1177       C  
ATOM   1863  CD  LYS A 864       3.124  -0.830  14.758  1.00 52.29           C  
ANISOU 1863  CD  LYS A 864     6522   6394   6950   -444   -170  -1205       C  
ATOM   1864  CE  LYS A 864       2.427  -1.657  15.835  1.00 54.40           C  
ANISOU 1864  CE  LYS A 864     6847   6790   7034   -378   -211  -1202       C  
ATOM   1865  NZ  LYS A 864       1.413  -0.860  16.600  1.00 58.54           N1+
ANISOU 1865  NZ  LYS A 864     7451   7289   7503   -331   -159  -1266       N1+
ATOM   1866  N   PHE A 865       5.774  -2.758  10.847  1.00 38.70           N  
ANISOU 1866  N   PHE A 865     4557   4653   5495   -527   -166   -881       N  
ATOM   1867  CA  PHE A 865       5.566  -4.067  10.231  1.00 30.87           C  
ANISOU 1867  CA  PHE A 865     3565   3736   4427   -480   -174   -759       C  
ATOM   1868  C   PHE A 865       6.872  -4.855  10.161  1.00 32.55           C  
ANISOU 1868  C   PHE A 865     3709   4008   4651   -502   -249   -754       C  
ATOM   1869  O   PHE A 865       6.921  -6.018  10.577  1.00 40.49           O  
ANISOU 1869  O   PHE A 865     4727   5112   5546   -469   -310   -725       O  
ATOM   1870  CB  PHE A 865       4.950  -3.919   8.830  1.00 32.32           C  
ANISOU 1870  CB  PHE A 865     3755   3856   4668   -450    -76   -643       C  
ATOM   1871  CG  PHE A 865       4.907  -5.215   8.064  1.00 36.28           C  
ANISOU 1871  CG  PHE A 865     4252   4421   5111   -412    -89   -532       C  
ATOM   1872  CD1 PHE A 865       3.929  -6.163   8.335  1.00 38.17           C  
ANISOU 1872  CD1 PHE A 865     4542   4733   5227   -368   -107   -486       C  
ATOM   1873  CD2 PHE A 865       5.881  -5.517   7.118  1.00 38.23           C  
ANISOU 1873  CD2 PHE A 865     4444   4656   5427   -420    -84   -479       C  
ATOM   1874  CE1 PHE A 865       3.907  -7.377   7.637  1.00 40.58           C  
ANISOU 1874  CE1 PHE A 865     4848   5085   5486   -338   -121   -395       C  
ATOM   1875  CE2 PHE A 865       5.861  -6.729   6.437  1.00 39.42           C  
ANISOU 1875  CE2 PHE A 865     4599   4860   5518   -380    -98   -389       C  
ATOM   1876  CZ  PHE A 865       4.872  -7.654   6.691  1.00 37.96           C  
ANISOU 1876  CZ  PHE A 865     4470   4737   5217   -342   -119   -351       C  
ATOM   1877  N   TYR A 866       7.936  -4.231   9.638  1.00 34.02           N  
ANISOU 1877  N   TYR A 866     3821   4132   4974   -555   -237   -776       N  
ATOM   1878  CA  TYR A 866       9.279  -4.820   9.630  1.00 38.75           C  
ANISOU 1878  CA  TYR A 866     4338   4787   5600   -579   -306   -781       C  
ATOM   1879  C   TYR A 866       9.707  -5.302  11.007  1.00 39.92           C  
ANISOU 1879  C   TYR A 866     4481   5042   5645   -581   -423   -875       C  
ATOM   1880  O   TYR A 866      10.212  -6.422  11.146  1.00 46.67           O  
ANISOU 1880  O   TYR A 866     5315   5992   6426   -548   -484   -833       O  
ATOM   1881  CB  TYR A 866      10.304  -3.804   9.107  1.00 40.83           C  
ANISOU 1881  CB  TYR A 866     4513   4958   6041   -650   -272   -817       C  
ATOM   1882  CG  TYR A 866      10.144  -3.505   7.642  1.00 40.34           C  
ANISOU 1882  CG  TYR A 866     4444   4807   6075   -633   -156   -702       C  
ATOM   1883  CD1 TYR A 866       9.996  -4.533   6.732  1.00 40.56           C  
ANISOU 1883  CD1 TYR A 866     4485   4880   6047   -570   -135   -577       C  
ATOM   1884  CD2 TYR A 866      10.096  -2.204   7.170  1.00 41.82           C  
ANISOU 1884  CD2 TYR A 866     4621   4866   6404   -672    -66   -716       C  
ATOM   1885  CE1 TYR A 866       9.824  -4.279   5.379  1.00 44.85           C  
ANISOU 1885  CE1 TYR A 866     5028   5355   6659   -541    -32   -473       C  
ATOM   1886  CE2 TYR A 866       9.926  -1.940   5.814  1.00 45.00           C  
ANISOU 1886  CE2 TYR A 866     5021   5195   6881   -641     45   -599       C  
ATOM   1887  CZ  TYR A 866       9.789  -2.988   4.931  1.00 45.40           C  
ANISOU 1887  CZ  TYR A 866     5083   5307   6860   -573     58   -479       C  
ATOM   1888  OH  TYR A 866       9.622  -2.766   3.592  1.00 46.80           O  
ANISOU 1888  OH  TYR A 866     5263   5428   7093   -529    162   -366       O  
ATOM   1889  N   LYS A 867       9.540  -4.472  12.035  1.00 40.30           N  
ANISOU 1889  N   LYS A 867     4550   5078   5684   -612   -455  -1002       N  
ATOM   1890  CA  LYS A 867       9.909  -4.908  13.376  1.00 46.44           C  
ANISOU 1890  CA  LYS A 867     5329   5970   6346   -600   -569  -1094       C  
ATOM   1891  C   LYS A 867       9.061  -6.089  13.827  1.00 43.91           C  
ANISOU 1891  C   LYS A 867     5086   5746   5850   -517   -585  -1020       C  
ATOM   1892  O   LYS A 867       9.592  -7.051  14.385  1.00 45.65           O  
ANISOU 1892  O   LYS A 867     5290   6076   5977   -483   -664  -1011       O  
ATOM   1893  CB  LYS A 867       9.794  -3.757  14.384  1.00 58.14           C  
ANISOU 1893  CB  LYS A 867     6832   7418   7839   -642   -598  -1253       C  
ATOM   1894  CG  LYS A 867      10.751  -2.605  14.122  1.00 67.75           C  
ANISOU 1894  CG  LYS A 867     7965   8538   9238   -738   -597  -1347       C  
ATOM   1895  CD  LYS A 867      10.514  -1.439  15.075  1.00 70.66           C  
ANISOU 1895  CD  LYS A 867     8372   8854   9620   -779   -617  -1512       C  
ATOM   1896  CE  LYS A 867      11.495  -0.308  14.805  1.00 73.41           C  
ANISOU 1896  CE  LYS A 867     8633   9093  10169   -887   -614  -1610       C  
ATOM   1897  NZ  LYS A 867      11.302   0.805  15.771  1.00 80.94           N1+
ANISOU 1897  NZ  LYS A 867     9629   9988  11135   -930   -641  -1788       N1+
ATOM   1898  N   LEU A 868       7.743  -6.033  13.620  1.00 40.28           N  
ANISOU 1898  N   LEU A 868     4707   5249   5348   -481   -508   -965       N  
ATOM   1899  CA  LEU A 868       6.909  -7.157  14.043  1.00 41.97           C  
ANISOU 1899  CA  LEU A 868     4988   5547   5412   -410   -514   -890       C  
ATOM   1900  C   LEU A 868       7.371  -8.451  13.396  1.00 42.99           C  
ANISOU 1900  C   LEU A 868     5091   5723   5521   -383   -531   -780       C  
ATOM   1901  O   LEU A 868       7.521  -9.470  14.078  1.00 42.91           O  
ANISOU 1901  O   LEU A 868     5098   5807   5397   -338   -587   -757       O  
ATOM   1902  CB  LEU A 868       5.439  -6.906  13.711  1.00 41.27           C  
ANISOU 1902  CB  LEU A 868     4970   5407   5306   -383   -421   -834       C  
ATOM   1903  CG  LEU A 868       4.702  -5.929  14.625  1.00 44.71           C  
ANISOU 1903  CG  LEU A 868     5459   5823   5707   -378   -403   -929       C  
ATOM   1904  CD1 LEU A 868       3.331  -5.578  14.041  1.00 43.20           C  
ANISOU 1904  CD1 LEU A 868     5316   5570   5529   -351   -299   -859       C  
ATOM   1905  CD2 LEU A 868       4.587  -6.519  16.016  1.00 36.22           C  
ANISOU 1905  CD2 LEU A 868     4426   4861   4474   -331   -470   -973       C  
ATOM   1906  N   VAL A 869       7.628  -8.423  12.081  1.00 39.19           N  
ANISOU 1906  N   VAL A 869     4572   5174   5145   -402   -478   -708       N  
ATOM   1907  CA  VAL A 869       8.065  -9.632  11.393  1.00 39.85           C  
ANISOU 1907  CA  VAL A 869     4638   5293   5211   -370   -487   -607       C  
ATOM   1908  C   VAL A 869       9.360 -10.146  12.006  1.00 41.60           C  
ANISOU 1908  C   VAL A 869     4801   5597   5408   -366   -579   -644       C  
ATOM   1909  O   VAL A 869       9.476 -11.329  12.358  1.00 38.31           O  
ANISOU 1909  O   VAL A 869     4405   5257   4893   -314   -618   -593       O  
ATOM   1910  CB  VAL A 869       8.214  -9.370   9.877  1.00 41.75           C  
ANISOU 1910  CB  VAL A 869     4846   5449   5567   -385   -413   -537       C  
ATOM   1911  CG1 VAL A 869       9.034 -10.473   9.217  1.00 45.58           C  
ANISOU 1911  CG1 VAL A 869     5299   5970   6049   -355   -433   -458       C  
ATOM   1912  CG2 VAL A 869       6.858  -9.308   9.223  1.00 41.82           C  
ANISOU 1912  CG2 VAL A 869     4919   5410   5562   -362   -336   -472       C  
ATOM   1913  N   LYS A 870      10.349  -9.259  12.142  1.00 46.74           N  
ANISOU 1913  N   LYS A 870     5372   6232   6154   -421   -612   -732       N  
ATOM   1914  CA  LYS A 870      11.628  -9.602  12.752  1.00 47.86           C  
ANISOU 1914  CA  LYS A 870     5438   6462   6284   -422   -707   -780       C  
ATOM   1915  C   LYS A 870      11.464 -10.164  14.163  1.00 49.54           C  
ANISOU 1915  C   LYS A 870     5695   6789   6338   -374   -790   -826       C  
ATOM   1916  O   LYS A 870      12.237 -11.037  14.576  1.00 51.54           O  
ANISOU 1916  O   LYS A 870     5916   7139   6526   -331   -860   -807       O  
ATOM   1917  CB  LYS A 870      12.515  -8.356  12.768  1.00 53.05           C  
ANISOU 1917  CB  LYS A 870     6004   7073   7081   -505   -727   -887       C  
ATOM   1918  CG  LYS A 870      13.976  -8.634  12.728  1.00 58.86           C  
ANISOU 1918  CG  LYS A 870     6624   7869   7871   -521   -794   -899       C  
ATOM   1919  CD  LYS A 870      14.732  -7.335  12.612  1.00 62.36           C  
ANISOU 1919  CD  LYS A 870     6972   8243   8478   -618   -795   -999       C  
ATOM   1920  CE  LYS A 870      15.390  -6.964  13.927  1.00 66.57           C  
ANISOU 1920  CE  LYS A 870     7454   8861   8979   -651   -919  -1150       C  
ATOM   1921  NZ  LYS A 870      16.863  -6.789  13.776  1.00 68.15           N1+
ANISOU 1921  NZ  LYS A 870     7503   9093   9297   -705   -975  -1188       N1+
ATOM   1922  N   ASP A 871      10.468  -9.702  14.910  1.00 44.27           N  
ANISOU 1922  N   ASP A 871     5103   6116   5602   -368   -778   -880       N  
ATOM   1923  CA  ASP A 871      10.241 -10.199  16.256  1.00 41.00           C  
ANISOU 1923  CA  ASP A 871     4739   5812   5027   -310   -844   -917       C  
ATOM   1924  C   ASP A 871       9.355 -11.437  16.298  1.00 40.70           C  
ANISOU 1924  C   ASP A 871     4783   5808   4873   -235   -805   -794       C  
ATOM   1925  O   ASP A 871       8.909 -11.812  17.378  1.00 40.19           O  
ANISOU 1925  O   ASP A 871     4777   5821   4673   -181   -833   -805       O  
ATOM   1926  CB  ASP A 871       9.612  -9.117  17.139  1.00 45.22           C  
ANISOU 1926  CB  ASP A 871     5319   6330   5531   -329   -848  -1038       C  
ATOM   1927  CG  ASP A 871      10.570  -7.992  17.481  1.00 57.86           C  
ANISOU 1927  CG  ASP A 871     6845   7919   7222   -400   -913  -1189       C  
ATOM   1928  OD1 ASP A 871      11.742  -8.016  17.043  1.00 62.52           O  
ANISOU 1928  OD1 ASP A 871     7334   8516   7905   -440   -956  -1197       O  
ATOM   1929  OD2 ASP A 871      10.125  -7.066  18.189  1.00 62.97           O1-
ANISOU 1929  OD2 ASP A 871     7532   8543   7851   -418   -918  -1301       O1-
ATOM   1930  N   GLY A 872       9.046 -12.054  15.162  1.00 36.94           N  
ANISOU 1930  N   GLY A 872     4317   5273   4446   -232   -739   -678       N  
ATOM   1931  CA  GLY A 872       8.272 -13.281  15.194  1.00 36.49           C  
ANISOU 1931  CA  GLY A 872     4331   5240   4292   -172   -707   -568       C  
ATOM   1932  C   GLY A 872       6.768 -13.123  15.182  1.00 38.55           C  
ANISOU 1932  C   GLY A 872     4667   5455   4524   -170   -631   -536       C  
ATOM   1933  O   GLY A 872       6.058 -14.061  15.555  1.00 39.43           O  
ANISOU 1933  O   GLY A 872     4839   5599   4544   -123   -611   -463       O  
ATOM   1934  N   TYR A 873       6.251 -11.967  14.795  1.00 38.29           N  
ANISOU 1934  N   TYR A 873     4631   5348   4570   -216   -584   -585       N  
ATOM   1935  CA  TYR A 873       4.816 -11.851  14.602  1.00 40.57           C  
ANISOU 1935  CA  TYR A 873     4978   5594   4842   -209   -506   -539       C  
ATOM   1936  C   TYR A 873       4.408 -12.666  13.384  1.00 38.80           C  
ANISOU 1936  C   TYR A 873     4760   5325   4659   -209   -457   -426       C  
ATOM   1937  O   TYR A 873       5.087 -12.641  12.362  1.00 40.70           O  
ANISOU 1937  O   TYR A 873     4955   5522   4986   -230   -454   -406       O  
ATOM   1938  CB  TYR A 873       4.417 -10.387  14.404  1.00 44.26           C  
ANISOU 1938  CB  TYR A 873     5439   5988   5390   -250   -463   -613       C  
ATOM   1939  CG  TYR A 873       3.000 -10.221  13.899  1.00 47.80           C  
ANISOU 1939  CG  TYR A 873     5929   6388   5847   -242   -376   -552       C  
ATOM   1940  CD1 TYR A 873       1.919 -10.244  14.784  1.00 47.70           C  
ANISOU 1940  CD1 TYR A 873     5971   6412   5740   -206   -350   -551       C  
ATOM   1941  CD2 TYR A 873       2.735 -10.045  12.536  1.00 45.15           C  
ANISOU 1941  CD2 TYR A 873     5571   5977   5606   -263   -321   -492       C  
ATOM   1942  CE1 TYR A 873       0.622 -10.098  14.334  1.00 46.06           C  
ANISOU 1942  CE1 TYR A 873     5788   6170   5544   -197   -272   -493       C  
ATOM   1943  CE2 TYR A 873       1.438  -9.897  12.076  1.00 45.10           C  
ANISOU 1943  CE2 TYR A 873     5592   5940   5602   -250   -250   -438       C  
ATOM   1944  CZ  TYR A 873       0.384  -9.924  12.980  1.00 48.73           C  
ANISOU 1944  CZ  TYR A 873     6099   6440   5979   -221   -227   -439       C  
ATOM   1945  OH  TYR A 873      -0.909  -9.781  12.528  1.00 46.59           O  
ANISOU 1945  OH  TYR A 873     5841   6146   5714   -207   -159   -382       O  
ATOM   1946  N   GLN A 874       3.311 -13.403  13.506  1.00 34.34           N  
ANISOU 1946  N   GLN A 874     4247   4771   4031   -182   -418   -354       N  
ATOM   1947  CA  GLN A 874       2.820 -14.289  12.474  1.00 32.43           C  
ANISOU 1947  CA  GLN A 874     4017   4492   3814   -183   -381   -257       C  
ATOM   1948  C   GLN A 874       1.329 -14.079  12.299  1.00 34.03           C  
ANISOU 1948  C   GLN A 874     4248   4669   4014   -188   -316   -223       C  
ATOM   1949  O   GLN A 874       0.609 -13.801  13.263  1.00 28.71           O  
ANISOU 1949  O   GLN A 874     3603   4028   3278   -172   -299   -242       O  
ATOM   1950  CB  GLN A 874       3.089 -15.756  12.815  1.00 32.72           C  
ANISOU 1950  CB  GLN A 874     4081   4572   3779   -146   -409   -190       C  
ATOM   1951  CG  GLN A 874       4.557 -16.116  12.818  1.00 39.61           C  
ANISOU 1951  CG  GLN A 874     4918   5474   4657   -130   -470   -205       C  
ATOM   1952  CD  GLN A 874       4.807 -17.535  13.286  1.00 37.61           C  
ANISOU 1952  CD  GLN A 874     4700   5264   4324    -80   -491   -136       C  
ATOM   1953  NE2 GLN A 874       6.070 -17.914  13.377  1.00 37.30           N  
ANISOU 1953  NE2 GLN A 874     4629   5263   4279    -52   -545   -141       N  
ATOM   1954  OE1 GLN A 874       3.872 -18.277  13.562  1.00 38.37           O  
ANISOU 1954  OE1 GLN A 874     4850   5357   4371    -64   -455    -74       O  
ATOM   1955  N   MET A 875       0.887 -14.199  11.048  1.00 28.50           N  
ANISOU 1955  N   MET A 875     3536   3916   3376   -205   -280   -172       N  
ATOM   1956  CA  MET A 875      -0.530 -14.212  10.727  1.00 28.48           C  
ANISOU 1956  CA  MET A 875     3549   3899   3374   -209   -226   -127       C  
ATOM   1957  C   MET A 875      -1.264 -15.296  11.513  1.00 32.37           C  
ANISOU 1957  C   MET A 875     4078   4433   3788   -194   -220    -73       C  
ATOM   1958  O   MET A 875      -0.686 -16.318  11.893  1.00 33.26           O  
ANISOU 1958  O   MET A 875     4211   4569   3858   -179   -252    -46       O  
ATOM   1959  CB  MET A 875      -0.727 -14.453   9.230  1.00 28.10           C  
ANISOU 1959  CB  MET A 875     3483   3804   3390   -223   -208    -80       C  
ATOM   1960  CG  MET A 875      -0.583 -13.207   8.392  1.00 31.29           C  
ANISOU 1960  CG  MET A 875     3855   4163   3871   -229   -179   -109       C  
ATOM   1961  SD  MET A 875      -0.947 -13.535   6.656  1.00 31.44           S  
ANISOU 1961  SD  MET A 875     3861   4146   3939   -226   -157    -47       S  
ATOM   1962  CE  MET A 875       0.364 -14.693   6.322  1.00 28.39           C  
ANISOU 1962  CE  MET A 875     3482   3760   3547   -221   -208    -30       C  
ATOM   1963  N   ALA A 876      -2.554 -15.060  11.754  1.00 29.73           N  
ANISOU 1963  N   ALA A 876     3750   4107   3439   -195   -170    -51       N  
ATOM   1964  CA  ALA A 876      -3.432 -15.997  12.450  1.00 30.31           C  
ANISOU 1964  CA  ALA A 876     3849   4213   3454   -186   -145     11       C  
ATOM   1965  C   ALA A 876      -3.865 -17.128  11.524  1.00 33.18           C  
ANISOU 1965  C   ALA A 876     4208   4544   3854   -214   -141     81       C  
ATOM   1966  O   ALA A 876      -3.704 -17.053  10.308  1.00 33.22           O  
ANISOU 1966  O   ALA A 876     4193   4510   3921   -234   -153     79       O  
ATOM   1967  CB  ALA A 876      -4.673 -15.276  12.968  1.00 35.37           C  
ANISOU 1967  CB  ALA A 876     4485   4875   4077   -175    -87     11       C  
ATOM   1968  N   GLN A 877      -4.463 -18.165  12.108  1.00 33.01           N  
ANISOU 1968  N   GLN A 877     4211   4538   3795   -215   -120    143       N  
ATOM   1969  CA  GLN A 877      -4.847 -19.343  11.334  1.00 30.34           C  
ANISOU 1969  CA  GLN A 877     3874   4158   3495   -249   -119    202       C  
ATOM   1970  C   GLN A 877      -5.887 -18.985  10.277  1.00 32.76           C  
ANISOU 1970  C   GLN A 877     4137   4446   3866   -286   -100    207       C  
ATOM   1971  O   GLN A 877      -6.887 -18.339  10.602  1.00 33.42           O  
ANISOU 1971  O   GLN A 877     4194   4558   3948   -285    -58    212       O  
ATOM   1972  CB  GLN A 877      -5.410 -20.418  12.244  1.00 30.10           C  
ANISOU 1972  CB  GLN A 877     3872   4139   3424   -247    -85    271       C  
ATOM   1973  CG  GLN A 877      -5.893 -21.646  11.501  1.00 36.90           C  
ANISOU 1973  CG  GLN A 877     4737   4945   4338   -294    -80    325       C  
ATOM   1974  CD  GLN A 877      -6.310 -22.751  12.451  1.00 36.67           C  
ANISOU 1974  CD  GLN A 877     4742   4913   4280   -292    -38    402       C  
ATOM   1975  NE2 GLN A 877      -6.642 -23.908  11.908  1.00 30.04           N  
ANISOU 1975  NE2 GLN A 877     3912   4010   3492   -336    -31    445       N  
ATOM   1976  OE1 GLN A 877      -6.323 -22.559  13.664  1.00 39.10           O  
ANISOU 1976  OE1 GLN A 877     5068   5271   4516   -247     -8    421       O  
ATOM   1977  N   PRO A 878      -5.701 -19.391   9.016  1.00 35.70           N  
ANISOU 1977  N   PRO A 878     4501   4777   4288   -309   -128    206       N  
ATOM   1978  CA  PRO A 878      -6.692 -19.059   7.985  1.00 33.52           C  
ANISOU 1978  CA  PRO A 878     4180   4496   4060   -335   -119    208       C  
ATOM   1979  C   PRO A 878      -7.966 -19.872   8.165  1.00 34.15           C  
ANISOU 1979  C   PRO A 878     4240   4581   4155   -377    -93    259       C  
ATOM   1980  O   PRO A 878      -7.969 -20.965   8.734  1.00 30.39           O  
ANISOU 1980  O   PRO A 878     3794   4086   3668   -395    -86    298       O  
ATOM   1981  CB  PRO A 878      -5.993 -19.407   6.660  1.00 33.56           C  
ANISOU 1981  CB  PRO A 878     4193   4461   4097   -338   -162    191       C  
ATOM   1982  CG  PRO A 878      -4.592 -19.715   6.976  1.00 33.51           C  
ANISOU 1982  CG  PRO A 878     4227   4438   4067   -312   -188    177       C  
ATOM   1983  CD  PRO A 878      -4.490 -20.012   8.443  1.00 31.97           C  
ANISOU 1983  CD  PRO A 878     4057   4269   3822   -300   -172    196       C  
ATOM   1984  N   ALA A 879      -9.059 -19.333   7.621  1.00 35.06           N  
ANISOU 1984  N   ALA A 879     4299   4720   4301   -392    -76    262       N  
ATOM   1985  CA  ALA A 879     -10.381 -19.874   7.910  1.00 32.24           C  
ANISOU 1985  CA  ALA A 879     3902   4382   3967   -433    -44    309       C  
ATOM   1986  C   ALA A 879     -10.520 -21.325   7.479  1.00 33.44           C  
ANISOU 1986  C   ALA A 879     4066   4486   4155   -491    -70    332       C  
ATOM   1987  O   ALA A 879     -11.261 -22.091   8.105  1.00 31.24           O  
ANISOU 1987  O   ALA A 879     3774   4202   3894   -530    -36    381       O  
ATOM   1988  CB  ALA A 879     -11.458 -19.014   7.248  1.00 29.30           C  
ANISOU 1988  CB  ALA A 879     3455   4052   3624   -432    -32    306       C  
ATOM   1989  N   PHE A 880      -9.865 -21.720   6.391  1.00 33.86           N  
ANISOU 1989  N   PHE A 880     4142   4498   4225   -498   -124    298       N  
ATOM   1990  CA  PHE A 880     -10.123 -23.051   5.862  1.00 32.95           C  
ANISOU 1990  CA  PHE A 880     4039   4329   4150   -556   -151    306       C  
ATOM   1991  C   PHE A 880      -8.968 -24.012   6.102  1.00 32.16           C  
ANISOU 1991  C   PHE A 880     4020   4166   4033   -544   -164    311       C  
ATOM   1992  O   PHE A 880      -9.000 -25.142   5.610  1.00 36.23           O  
ANISOU 1992  O   PHE A 880     4563   4621   4583   -585   -185    311       O  
ATOM   1993  CB  PHE A 880     -10.489 -22.954   4.371  1.00 32.37           C  
ANISOU 1993  CB  PHE A 880     3931   4260   4107   -573   -203    262       C  
ATOM   1994  CG  PHE A 880     -11.507 -21.889   4.084  1.00 33.03           C  
ANISOU 1994  CG  PHE A 880     3933   4417   4200   -564   -191    261       C  
ATOM   1995  CD1 PHE A 880     -12.788 -21.982   4.610  1.00 34.73           C  
ANISOU 1995  CD1 PHE A 880     4082   4667   4447   -606   -157    298       C  
ATOM   1996  CD2 PHE A 880     -11.175 -20.776   3.336  1.00 31.55           C  
ANISOU 1996  CD2 PHE A 880     3734   4262   3991   -506   -205    231       C  
ATOM   1997  CE1 PHE A 880     -13.728 -21.001   4.365  1.00 34.36           C  
ANISOU 1997  CE1 PHE A 880     3957   4693   4407   -588   -143    303       C  
ATOM   1998  CE2 PHE A 880     -12.117 -19.780   3.086  1.00 32.23           C  
ANISOU 1998  CE2 PHE A 880     3749   4414   4083   -485   -187    238       C  
ATOM   1999  CZ  PHE A 880     -13.386 -19.897   3.590  1.00 34.98           C  
ANISOU 1999  CZ  PHE A 880     4030   4801   4458   -523   -159    272       C  
ATOM   2000  N   ALA A 881      -7.997 -23.609   6.865  1.00 28.51           N  
ANISOU 2000  N   ALA A 881     3594   3717   3519   -488   -152    315       N  
ATOM   2001  CA  ALA A 881      -6.841 -24.432   7.176  1.00 28.84           C  
ANISOU 2001  CA  ALA A 881     3707   3716   3537   -461   -164    326       C  
ATOM   2002  C   ALA A 881      -7.108 -25.348   8.358  1.00 34.07           C  
ANISOU 2002  C   ALA A 881     4399   4359   4187   -472   -118    391       C  
ATOM   2003  O   ALA A 881      -7.454 -24.870   9.453  1.00 35.53           O  
ANISOU 2003  O   ALA A 881     4570   4595   4335   -452    -76    420       O  
ATOM   2004  CB  ALA A 881      -5.628 -23.562   7.471  1.00 23.40           C  
ANISOU 2004  CB  ALA A 881     3032   3061   2799   -396   -179    297       C  
ATOM   2005  N   PRO A 882      -6.941 -26.656   8.170  1.00 36.30           N  
ANISOU 2005  N   PRO A 882     4729   4565   4497   -496   -120    417       N  
ATOM   2006  CA  PRO A 882      -6.824 -27.562   9.321  1.00 31.62           C  
ANISOU 2006  CA  PRO A 882     4185   3947   3883   -482    -72    489       C  
ATOM   2007  C   PRO A 882      -5.594 -27.219  10.145  1.00 31.90           C  
ANISOU 2007  C   PRO A 882     4258   4027   3835   -395    -78    494       C  
ATOM   2008  O   PRO A 882      -4.617 -26.666   9.642  1.00 29.60           O  
ANISOU 2008  O   PRO A 882     3969   3755   3523   -357   -126    442       O  
ATOM   2009  CB  PRO A 882      -6.689 -28.949   8.692  1.00 28.76           C  
ANISOU 2009  CB  PRO A 882     3873   3478   3574   -517    -80    500       C  
ATOM   2010  CG  PRO A 882      -7.084 -28.768   7.229  1.00 31.16           C  
ANISOU 2010  CG  PRO A 882     4144   3764   3932   -567   -133    428       C  
ATOM   2011  CD  PRO A 882      -6.797 -27.342   6.871  1.00 33.73           C  
ANISOU 2011  CD  PRO A 882     4424   4173   4219   -527   -164    378       C  
ATOM   2012  N   LYS A 883      -5.670 -27.535  11.445  1.00 32.42           N  
ANISOU 2012  N   LYS A 883     4349   4116   3852   -362    -29    560       N  
ATOM   2013  CA  LYS A 883      -4.580 -27.244  12.382  1.00 31.79           C  
ANISOU 2013  CA  LYS A 883     4300   4095   3681   -275    -40    565       C  
ATOM   2014  C   LYS A 883      -3.229 -27.703  11.835  1.00 28.50           C  
ANISOU 2014  C   LYS A 883     3923   3647   3257   -233    -90    543       C  
ATOM   2015  O   LYS A 883      -2.243 -26.952  11.862  1.00 31.65           O  
ANISOU 2015  O   LYS A 883     4309   4101   3615   -186   -135    495       O  
ATOM   2016  CB  LYS A 883      -4.870 -27.929  13.731  1.00 39.67           C  
ANISOU 2016  CB  LYS A 883     5338   5107   4629   -238     25    656       C  
ATOM   2017  CG  LYS A 883      -3.821 -27.662  14.818  1.00 46.52           C  
ANISOU 2017  CG  LYS A 883     6236   6053   5385   -139      9    662       C  
ATOM   2018  CD  LYS A 883      -4.148 -28.378  16.138  1.00 55.10           C  
ANISOU 2018  CD  LYS A 883     7367   7159   6409    -89     81    764       C  
ATOM   2019  CE  LYS A 883      -3.107 -28.068  17.224  1.00 59.09           C  
ANISOU 2019  CE  LYS A 883     7900   7762   6788     20     52    761       C  
ATOM   2020  NZ  LYS A 883      -3.470 -28.672  18.542  1.00 64.03           N1+
ANISOU 2020  NZ  LYS A 883     8572   8422   7335     85    127    864       N1+
ATOM   2021  N   ASN A 884      -3.170 -28.968  11.413  1.00 28.62           N  
ANISOU 2021  N   ASN A 884     3987   3572   3316   -249    -77    583       N  
ATOM   2022  CA  ASN A 884      -2.105 -29.545  10.594  1.00 33.72           C  
ANISOU 2022  CA  ASN A 884     4672   4166   3975   -220   -116    562       C  
ATOM   2023  C   ASN A 884      -1.432 -28.542   9.665  1.00 32.06           C  
ANISOU 2023  C   ASN A 884     4420   3993   3769   -211   -175    480       C  
ATOM   2024  O   ASN A 884      -0.198 -28.416   9.636  1.00 29.18           O  
ANISOU 2024  O   ASN A 884     4063   3655   3369   -148   -207    465       O  
ATOM   2025  CB  ASN A 884      -2.714 -30.657   9.731  1.00 38.26           C  
ANISOU 2025  CB  ASN A 884     5281   4624   4632   -284    -99    573       C  
ATOM   2026  CG  ASN A 884      -2.094 -31.897  10.023  1.00 50.16           C  
ANISOU 2026  CG  ASN A 884     6865   6061   6133   -239    -74    632       C  
ATOM   2027  ND2 ASN A 884      -2.463 -32.963   9.341  1.00 41.61           N  
ANISOU 2027  ND2 ASN A 884     5826   4863   5122   -288    -58    638       N  
ATOM   2028  OD1 ASN A 884      -1.241 -31.911  10.905  1.00 67.29           O  
ANISOU 2028  OD1 ASN A 884     9056   8282   8230   -156    -69    672       O  
ATOM   2029  N   ILE A 885      -2.226 -27.939   8.784  1.00 31.23           N  
ANISOU 2029  N   ILE A 885     4271   3883   3713   -272   -186    432       N  
ATOM   2030  CA  ILE A 885      -1.693 -27.108   7.713  1.00 29.04           C  
ANISOU 2030  CA  ILE A 885     3960   3623   3449   -264   -230    366       C  
ATOM   2031  C   ILE A 885      -1.205 -25.790   8.274  1.00 29.00           C  
ANISOU 2031  C   ILE A 885     3909   3704   3405   -231   -243    335       C  
ATOM   2032  O   ILE A 885      -0.156 -25.270   7.873  1.00 30.95           O  
ANISOU 2032  O   ILE A 885     4142   3972   3647   -194   -274    301       O  
ATOM   2033  CB  ILE A 885      -2.773 -26.903   6.642  1.00 31.22           C  
ANISOU 2033  CB  ILE A 885     4205   3874   3782   -330   -236    332       C  
ATOM   2034  CG1 ILE A 885      -3.326 -28.273   6.211  1.00 32.73           C  
ANISOU 2034  CG1 ILE A 885     4442   3974   4018   -375   -227    352       C  
ATOM   2035  CG2 ILE A 885      -2.249 -26.015   5.469  1.00 33.61           C  
ANISOU 2035  CG2 ILE A 885     4479   4198   4094   -310   -272    274       C  
ATOM   2036  CD1 ILE A 885      -2.257 -29.312   5.863  1.00 28.79           C  
ANISOU 2036  CD1 ILE A 885     4017   3410   3514   -330   -237    361       C  
ATOM   2037  N   TYR A 886      -1.953 -25.230   9.219  1.00 30.63           N  
ANISOU 2037  N   TYR A 886     4092   3958   3587   -243   -216    346       N  
ATOM   2038  CA  TYR A 886      -1.489 -24.029   9.893  1.00 34.64           C  
ANISOU 2038  CA  TYR A 886     4567   4541   4054   -211   -229    308       C  
ATOM   2039  C   TYR A 886      -0.171 -24.279  10.624  1.00 33.82           C  
ANISOU 2039  C   TYR A 886     4485   4471   3895   -146   -256    314       C  
ATOM   2040  O   TYR A 886       0.704 -23.406  10.655  1.00 36.85           O  
ANISOU 2040  O   TYR A 886     4836   4897   4269   -122   -290    263       O  
ATOM   2041  CB  TYR A 886      -2.568 -23.525  10.853  1.00 35.46           C  
ANISOU 2041  CB  TYR A 886     4653   4687   4131   -226   -188    322       C  
ATOM   2042  CG  TYR A 886      -2.167 -22.235  11.524  1.00 36.95           C  
ANISOU 2042  CG  TYR A 886     4816   4945   4280   -195   -202    268       C  
ATOM   2043  CD1 TYR A 886      -1.702 -21.155  10.774  1.00 33.57           C  
ANISOU 2043  CD1 TYR A 886     4348   4518   3888   -201   -228    204       C  
ATOM   2044  CD2 TYR A 886      -2.242 -22.099  12.900  1.00 35.65           C  
ANISOU 2044  CD2 TYR A 886     4667   4839   4039   -157   -185    280       C  
ATOM   2045  CE1 TYR A 886      -1.331 -19.972  11.383  1.00 36.24           C  
ANISOU 2045  CE1 TYR A 886     4664   4903   4202   -182   -239    146       C  
ATOM   2046  CE2 TYR A 886      -1.875 -20.925  13.529  1.00 35.50           C  
ANISOU 2046  CE2 TYR A 886     4630   4878   3981   -131   -203    216       C  
ATOM   2047  CZ  TYR A 886      -1.419 -19.859  12.771  1.00 36.23           C  
ANISOU 2047  CZ  TYR A 886     4682   4959   4124   -149   -231    145       C  
ATOM   2048  OH  TYR A 886      -1.052 -18.682  13.398  1.00 32.82           O  
ANISOU 2048  OH  TYR A 886     4233   4571   3666   -132   -248     73       O  
ATOM   2049  N   SER A 887       0.004 -25.473  11.201  1.00 30.56           N  
ANISOU 2049  N   SER A 887     4123   4039   3449   -116   -241    377       N  
ATOM   2050  CA  SER A 887       1.290 -25.793  11.839  1.00 31.45           C  
ANISOU 2050  CA  SER A 887     4254   4193   3504    -42   -271    389       C  
ATOM   2051  C   SER A 887       2.424 -25.812  10.818  1.00 28.42           C  
ANISOU 2051  C   SER A 887     3855   3786   3156    -24   -310    358       C  
ATOM   2052  O   SER A 887       3.529 -25.342  11.104  1.00 29.70           O  
ANISOU 2052  O   SER A 887     3986   4007   3292     20   -351    329       O  
ATOM   2053  CB  SER A 887       1.228 -27.143  12.564  1.00 33.81           C  
ANISOU 2053  CB  SER A 887     4617   4465   3763     -3   -236    477       C  
ATOM   2054  OG  SER A 887       0.477 -27.065  13.758  1.00 38.97           O  
ANISOU 2054  OG  SER A 887     5281   5163   4361      6   -197    514       O  
ATOM   2055  N   ILE A 888       2.154 -26.319   9.608  1.00 27.03           N  
ANISOU 2055  N   ILE A 888     3697   3531   3041    -56   -301    361       N  
ATOM   2056  CA  ILE A 888       3.135 -26.259   8.523  1.00 30.85           C  
ANISOU 2056  CA  ILE A 888     4167   3996   3558    -34   -328    333       C  
ATOM   2057  C   ILE A 888       3.517 -24.823   8.231  1.00 27.42           C  
ANISOU 2057  C   ILE A 888     3662   3612   3144    -45   -352    270       C  
ATOM   2058  O   ILE A 888       4.696 -24.506   8.051  1.00 29.00           O  
ANISOU 2058  O   ILE A 888     3830   3842   3349     -8   -379    252       O  
ATOM   2059  CB  ILE A 888       2.594 -26.934   7.247  1.00 42.04           C  
ANISOU 2059  CB  ILE A 888     5619   5325   5028    -67   -314    335       C  
ATOM   2060  CG1 ILE A 888       2.339 -28.380   7.531  1.00 48.21           C  
ANISOU 2060  CG1 ILE A 888     6474   6040   5804    -59   -288    392       C  
ATOM   2061  CG2 ILE A 888       3.654 -26.955   6.172  1.00 47.33           C  
ANISOU 2061  CG2 ILE A 888     6286   5979   5719    -27   -333    314       C  
ATOM   2062  CD1 ILE A 888       3.665 -29.158   7.590  1.00 48.76           C  
ANISOU 2062  CD1 ILE A 888     6579   6100   5847     24   -297    424       C  
ATOM   2063  N   MET A 889       2.518 -23.948   8.114  1.00 28.10           N  
ANISOU 2063  N   MET A 889     3721   3704   3253    -98   -337    240       N  
ATOM   2064  CA  MET A 889       2.788 -22.537   7.883  1.00 29.07           C  
ANISOU 2064  CA  MET A 889     3783   3860   3402   -110   -348    184       C  
ATOM   2065  C   MET A 889       3.712 -21.978   8.947  1.00 31.85           C  
ANISOU 2065  C   MET A 889     4104   4280   3718    -79   -378    156       C  
ATOM   2066  O   MET A 889       4.727 -21.343   8.629  1.00 36.14           O  
ANISOU 2066  O   MET A 889     4601   4841   4290    -67   -401    121       O  
ATOM   2067  CB  MET A 889       1.490 -21.744   7.885  1.00 31.11           C  
ANISOU 2067  CB  MET A 889     4025   4121   3677   -157   -320    166       C  
ATOM   2068  CG  MET A 889       0.561 -22.100   6.810  1.00 31.20           C  
ANISOU 2068  CG  MET A 889     4047   4082   3725   -190   -302    180       C  
ATOM   2069  SD  MET A 889      -0.921 -21.083   6.964  1.00 32.57           S  
ANISOU 2069  SD  MET A 889     4186   4277   3913   -233   -270    164       S  
ATOM   2070  CE  MET A 889      -2.080 -22.245   6.226  1.00 29.02           C  
ANISOU 2070  CE  MET A 889     3762   3779   3486   -274   -261    201       C  
ATOM   2071  N   GLN A 890       3.362 -22.188  10.219  1.00 29.63           N  
ANISOU 2071  N   GLN A 890     3844   4041   3371    -66   -377    170       N  
ATOM   2072  CA  GLN A 890       4.201 -21.714  11.310  1.00 31.28           C  
ANISOU 2072  CA  GLN A 890     4029   4327   3530    -31   -416    135       C  
ATOM   2073  C   GLN A 890       5.613 -22.251  11.188  1.00 28.77           C  
ANISOU 2073  C   GLN A 890     3694   4030   3206     19   -456    146       C  
ATOM   2074  O   GLN A 890       6.573 -21.515  11.422  1.00 28.00           O  
ANISOU 2074  O   GLN A 890     3540   3982   3116     28   -498     93       O  
ATOM   2075  CB  GLN A 890       3.601 -22.114  12.671  1.00 32.48           C  
ANISOU 2075  CB  GLN A 890     4221   4525   3593     -4   -404    164       C  
ATOM   2076  CG  GLN A 890       2.274 -21.436  12.964  1.00 32.90           C  
ANISOU 2076  CG  GLN A 890     4279   4576   3646    -45   -363    150       C  
ATOM   2077  CD  GLN A 890       1.695 -21.879  14.292  1.00 37.33           C  
ANISOU 2077  CD  GLN A 890     4882   5186   4117     -9   -340    190       C  
ATOM   2078  NE2 GLN A 890       1.380 -20.932  15.138  1.00 31.46           N  
ANISOU 2078  NE2 GLN A 890     4128   4497   3328     -2   -340    140       N  
ATOM   2079  OE1 GLN A 890       1.549 -23.061  14.551  1.00 44.29           O  
ANISOU 2079  OE1 GLN A 890     5809   6051   4969     17   -317    268       O  
ATOM   2080  N   ALA A 891       5.767 -23.533  10.843  1.00 26.26           N  
ANISOU 2080  N   ALA A 891     3424   3674   2881     52   -443    213       N  
ATOM   2081  CA  ALA A 891       7.117 -24.060  10.689  1.00 29.26           C  
ANISOU 2081  CA  ALA A 891     3787   4074   3255    111   -474    230       C  
ATOM   2082  C   ALA A 891       7.850 -23.343   9.553  1.00 29.96           C  
ANISOU 2082  C   ALA A 891     3815   4146   3423     93   -484    191       C  
ATOM   2083  O   ALA A 891       9.043 -23.043   9.673  1.00 30.88           O  
ANISOU 2083  O   ALA A 891     3872   4314   3548    123   -521    170       O  
ATOM   2084  CB  ALA A 891       7.078 -25.572  10.465  1.00 32.89           C  
ANISOU 2084  CB  ALA A 891     4320   4479   3697    154   -447    310       C  
ATOM   2085  N   CYS A 892       7.138 -22.991   8.472  1.00 29.61           N  
ANISOU 2085  N   CYS A 892     3777   4037   3438     45   -449    180       N  
ATOM   2086  CA  CYS A 892       7.797 -22.267   7.383  1.00 28.82           C  
ANISOU 2086  CA  CYS A 892     3621   3919   3408     36   -445    153       C  
ATOM   2087  C   CYS A 892       8.253 -20.890   7.832  1.00 34.63           C  
ANISOU 2087  C   CYS A 892     4279   4703   4175      7   -468     89       C  
ATOM   2088  O   CYS A 892       9.205 -20.343   7.271  1.00 36.78           O  
ANISOU 2088  O   CYS A 892     4488   4980   4506     10   -473     71       O  
ATOM   2089  CB  CYS A 892       6.873 -22.116   6.172  1.00 23.91           C  
ANISOU 2089  CB  CYS A 892     3025   3230   2830      1   -405    156       C  
ATOM   2090  SG  CYS A 892       6.529 -23.628   5.308  1.00 29.79           S  
ANISOU 2090  SG  CYS A 892     3853   3906   3561     28   -384    209       S  
ATOM   2091  N   TRP A 893       7.605 -20.323   8.845  1.00 33.60           N  
ANISOU 2091  N   TRP A 893     4151   4604   4010    -21   -479     52       N  
ATOM   2092  CA  TRP A 893       7.924 -18.985   9.302  1.00 32.64           C  
ANISOU 2092  CA  TRP A 893     3967   4515   3921    -55   -499    -23       C  
ATOM   2093  C   TRP A 893       8.874 -18.979  10.492  1.00 35.71           C  
ANISOU 2093  C   TRP A 893     4319   4989   4259    -26   -563    -59       C  
ATOM   2094  O   TRP A 893       8.907 -17.990  11.241  1.00 36.03           O  
ANISOU 2094  O   TRP A 893     4327   5065   4299    -54   -590   -134       O  
ATOM   2095  CB  TRP A 893       6.636 -18.226   9.647  1.00 32.05           C  
ANISOU 2095  CB  TRP A 893     3917   4423   3837    -97   -470    -54       C  
ATOM   2096  CG  TRP A 893       5.673 -18.142   8.491  1.00 29.91           C  
ANISOU 2096  CG  TRP A 893     3670   4083   3613   -122   -415    -24       C  
ATOM   2097  CD1 TRP A 893       5.993 -18.113   7.145  1.00 24.71           C  
ANISOU 2097  CD1 TRP A 893     2994   3377   3017   -120   -391     -1       C  
ATOM   2098  CD2 TRP A 893       4.235 -18.090   8.562  1.00 27.52           C  
ANISOU 2098  CD2 TRP A 893     3407   3761   3291   -145   -380    -10       C  
ATOM   2099  CE2 TRP A 893       3.752 -18.029   7.226  1.00 25.52           C  
ANISOU 2099  CE2 TRP A 893     3154   3452   3089   -157   -344     15       C  
ATOM   2100  CE3 TRP A 893       3.310 -18.085   9.622  1.00 20.95           C  
ANISOU 2100  CE3 TRP A 893     2604   2957   2399   -150   -372    -14       C  
ATOM   2101  NE1 TRP A 893       4.839 -18.060   6.389  1.00 23.20           N  
ANISOU 2101  NE1 TRP A 893     2833   3144   2839   -138   -351     20       N  
ATOM   2102  CZ2 TRP A 893       2.386 -17.967   6.924  1.00 29.61           C  
ANISOU 2102  CZ2 TRP A 893     3695   3949   3605   -179   -310     32       C  
ATOM   2103  CZ3 TRP A 893       1.966 -18.019   9.326  1.00 25.23           C  
ANISOU 2103  CZ3 TRP A 893     3166   3472   2946   -173   -329      8       C  
ATOM   2104  CH2 TRP A 893       1.510 -17.972   7.974  1.00 30.77           C  
ANISOU 2104  CH2 TRP A 893     3862   4125   3706   -190   -303     30       C  
ATOM   2105  N   ALA A 894       9.641 -20.047  10.686  1.00 34.34           N  
ANISOU 2105  N   ALA A 894     4153   4853   4043     34   -590    -11       N  
ATOM   2106  CA  ALA A 894      10.660 -20.025  11.722  1.00 35.61           C  
ANISOU 2106  CA  ALA A 894     4265   5110   4156     71   -659    -43       C  
ATOM   2107  C   ALA A 894      11.652 -18.927  11.399  1.00 38.61           C  
ANISOU 2107  C   ALA A 894     4541   5504   4626     31   -688   -113       C  
ATOM   2108  O   ALA A 894      12.022 -18.735  10.239  1.00 37.06           O  
ANISOU 2108  O   ALA A 894     4309   5252   4518     14   -653    -94       O  
ATOM   2109  CB  ALA A 894      11.389 -21.370  11.823  1.00 25.54           C  
ANISOU 2109  CB  ALA A 894     3009   3867   2828    154   -675     32       C  
ATOM   2110  N   LEU A 895      12.051 -18.183  12.427  1.00 33.25           N  
ANISOU 2110  N   LEU A 895     3813   4896   3924     16   -750   -197       N  
ATOM   2111  CA  LEU A 895      12.993 -17.093  12.236  1.00 34.35           C  
ANISOU 2111  CA  LEU A 895     3846   5045   4161    -35   -782   -274       C  
ATOM   2112  C   LEU A 895      14.351 -17.631  11.809  1.00 37.28           C  
ANISOU 2112  C   LEU A 895     4138   5457   4569      5   -809   -236       C  
ATOM   2113  O   LEU A 895      15.023 -17.035  10.959  1.00 36.48           O  
ANISOU 2113  O   LEU A 895     3958   5319   4583    -33   -789   -246       O  
ATOM   2114  CB  LEU A 895      13.103 -16.261  13.535  1.00 35.82           C  
ANISOU 2114  CB  LEU A 895     4004   5304   4304    -58   -853   -386       C  
ATOM   2115  CG  LEU A 895      11.915 -15.328  13.844  1.00 36.47           C  
ANISOU 2115  CG  LEU A 895     4139   5334   4383   -109   -819   -446       C  
ATOM   2116  CD1 LEU A 895      12.096 -14.487  15.151  1.00 32.88           C  
ANISOU 2116  CD1 LEU A 895     3663   4952   3880   -126   -894   -571       C  
ATOM   2117  CD2 LEU A 895      11.639 -14.404  12.660  1.00 31.04           C  
ANISOU 2117  CD2 LEU A 895     3430   4534   3832   -178   -748   -452       C  
ATOM   2118  N   GLU A 896      14.777 -18.755  12.389  1.00 32.16           N  
ANISOU 2118  N   GLU A 896     3509   4885   3826     88   -848   -185       N  
ATOM   2119  CA  GLU A 896      16.039 -19.367  11.995  1.00 28.90           C  
ANISOU 2119  CA  GLU A 896     3025   4516   3439    142   -869   -138       C  
ATOM   2120  C   GLU A 896      15.847 -20.149  10.702  1.00 35.41           C  
ANISOU 2120  C   GLU A 896     3902   5252   4300    171   -787    -40       C  
ATOM   2121  O   GLU A 896      15.092 -21.133  10.691  1.00 35.12           O  
ANISOU 2121  O   GLU A 896     3971   5181   4192    215   -753     25       O  
ATOM   2122  CB  GLU A 896      16.565 -20.283  13.084  1.00 37.66           C  
ANISOU 2122  CB  GLU A 896     4139   5740   4429    233   -936   -112       C  
ATOM   2123  CG  GLU A 896      17.790 -21.101  12.709  1.00 47.11           C  
ANISOU 2123  CG  GLU A 896     5275   6987   5639    311   -951    -45       C  
ATOM   2124  CD  GLU A 896      18.871 -20.300  11.970  1.00 57.34           C  
ANISOU 2124  CD  GLU A 896     6432   8286   7069    263   -959    -81       C  
ATOM   2125  OE1 GLU A 896      19.301 -20.738  10.866  1.00 49.18           O  
ANISOU 2125  OE1 GLU A 896     5386   7204   6098    292   -900     -8       O  
ATOM   2126  OE2 GLU A 896      19.292 -19.244  12.504  1.00 77.03           O1-
ANISOU 2126  OE2 GLU A 896     8831  10831   9607    198  -1021   -182       O1-
ATOM   2127  N   PRO A 897      16.481 -19.733   9.590  1.00 38.11           N  
ANISOU 2127  N   PRO A 897     4176   5552   4754    148   -750    -30       N  
ATOM   2128  CA  PRO A 897      16.177 -20.360   8.282  1.00 31.11           C  
ANISOU 2128  CA  PRO A 897     3350   4576   3893    177   -669     50       C  
ATOM   2129  C   PRO A 897      16.410 -21.866   8.237  1.00 29.94           C  
ANISOU 2129  C   PRO A 897     3266   4439   3669    276   -662    136       C  
ATOM   2130  O   PRO A 897      15.609 -22.586   7.635  1.00 34.18           O  
ANISOU 2130  O   PRO A 897     3906   4900   4180    295   -610    185       O  
ATOM   2131  CB  PRO A 897      17.108 -19.616   7.309  1.00 30.76           C  
ANISOU 2131  CB  PRO A 897     3200   4515   3974    152   -638     47       C  
ATOM   2132  CG  PRO A 897      17.369 -18.315   7.952  1.00 31.12           C  
ANISOU 2132  CG  PRO A 897     3153   4591   4080     70   -682    -48       C  
ATOM   2133  CD  PRO A 897      17.384 -18.573   9.454  1.00 31.45           C  
ANISOU 2133  CD  PRO A 897     3200   4729   4021     88   -773    -96       C  
ATOM   2134  N   THR A 898      17.481 -22.365   8.852  1.00 33.18           N  
ANISOU 2134  N   THR A 898     3618   4943   4046    343   -714    154       N  
ATOM   2135  CA  THR A 898      17.742 -23.801   8.891  1.00 34.72           C  
ANISOU 2135  CA  THR A 898     3878   5146   4167    449   -704    240       C  
ATOM   2136  C   THR A 898      16.684 -24.566   9.673  1.00 36.65           C  
ANISOU 2136  C   THR A 898     4246   5372   4309    469   -702    264       C  
ATOM   2137  O   THR A 898      16.599 -25.789   9.550  1.00 39.38           O  
ANISOU 2137  O   THR A 898     4675   5684   4605    544   -671    340       O  
ATOM   2138  CB  THR A 898      19.105 -24.055   9.530  1.00 37.67           C  
ANISOU 2138  CB  THR A 898     4151   5642   4521    521   -767    252       C  
ATOM   2139  CG2 THR A 898      20.210 -23.472   8.686  1.00 37.81           C  
ANISOU 2139  CG2 THR A 898     4042   5676   4649    510   -756    247       C  
ATOM   2140  OG1 THR A 898      19.127 -23.421  10.800  1.00 40.36           O  
ANISOU 2140  OG1 THR A 898     4442   6077   4817    489   -849    179       O  
ATOM   2141  N   HIS A 899      15.894 -23.886  10.508  1.00 32.21           N  
ANISOU 2141  N   HIS A 899     3696   4829   3714    408   -730    204       N  
ATOM   2142  CA  HIS A 899      14.870 -24.619  11.247  1.00 30.47           C  
ANISOU 2142  CA  HIS A 899     3588   4591   3401    429   -716    239       C  
ATOM   2143  C   HIS A 899      13.637 -24.871  10.387  1.00 35.13           C  
ANISOU 2143  C   HIS A 899     4272   5056   4020    382   -643    262       C  
ATOM   2144  O   HIS A 899      12.830 -25.749  10.710  1.00 39.46           O  
ANISOU 2144  O   HIS A 899     4918   5564   4513    403   -613    312       O  
ATOM   2145  CB  HIS A 899      14.460 -23.875  12.531  1.00 28.96           C  
ANISOU 2145  CB  HIS A 899     3381   4474   3148    397   -769    171       C  
ATOM   2146  CG  HIS A 899      15.524 -23.834  13.586  1.00 34.40           C  
ANISOU 2146  CG  HIS A 899     3995   5301   3776    457   -853    148       C  
ATOM   2147  CD2 HIS A 899      15.517 -23.309  14.834  1.00 32.47           C  
ANISOU 2147  CD2 HIS A 899     3727   5156   3456    459   -920     84       C  
ATOM   2148  ND1 HIS A 899      16.775 -24.383  13.410  1.00 34.60           N  
ANISOU 2148  ND1 HIS A 899     3957   5383   3807    533   -880    188       N  
ATOM   2149  CE1 HIS A 899      17.496 -24.186  14.495  1.00 32.70           C  
ANISOU 2149  CE1 HIS A 899     3648   5276   3500    575   -966    151       C  
ATOM   2150  NE2 HIS A 899      16.757 -23.530  15.370  1.00 34.33           N  
ANISOU 2150  NE2 HIS A 899     3880   5510   3653    531   -994     83       N  
ATOM   2151  N   ARG A 900      13.471 -24.126   9.301  1.00 31.91           N  
ANISOU 2151  N   ARG A 900     3835   4588   3701    320   -612    230       N  
ATOM   2152  CA  ARG A 900      12.298 -24.294   8.462  1.00 30.27           C  
ANISOU 2152  CA  ARG A 900     3706   4277   3516    276   -553    244       C  
ATOM   2153  C   ARG A 900      12.324 -25.665   7.778  1.00 31.01           C  
ANISOU 2153  C   ARG A 900     3881   4305   3595    337   -515    316       C  
ATOM   2154  O   ARG A 900      13.396 -26.233   7.553  1.00 32.69           O  
ANISOU 2154  O   ARG A 900     4073   4540   3808    411   -519    353       O  
ATOM   2155  CB  ARG A 900      12.225 -23.182   7.403  1.00 31.25           C  
ANISOU 2155  CB  ARG A 900     3779   4363   3732    215   -528    200       C  
ATOM   2156  CG  ARG A 900      12.001 -21.783   7.981  1.00 29.85           C  
ANISOU 2156  CG  ARG A 900     3539   4221   3583    144   -553    123       C  
ATOM   2157  CD  ARG A 900      12.295 -20.688   6.937  1.00 28.28           C  
ANISOU 2157  CD  ARG A 900     3274   3986   3486    100   -523     94       C  
ATOM   2158  NE  ARG A 900      12.631 -19.440   7.605  1.00 29.52           N  
ANISOU 2158  NE  ARG A 900     3349   4185   3682     48   -557     18       N  
ATOM   2159  CZ  ARG A 900      13.296 -18.437   7.052  1.00 28.36           C  
ANISOU 2159  CZ  ARG A 900     3116   4026   3633     13   -544    -12       C  
ATOM   2160  NH1 ARG A 900      13.711 -18.517   5.789  1.00 27.97           N1+
ANISOU 2160  NH1 ARG A 900     3050   3933   3645     33   -492     35       N1+
ATOM   2161  NH2 ARG A 900      13.557 -17.353   7.777  1.00 30.44           N  
ANISOU 2161  NH2 ARG A 900     3312   4320   3933    -41   -579    -91       N  
ATOM   2162  N   PRO A 901      11.162 -26.218   7.431  1.00 29.54           N  
ANISOU 2162  N   PRO A 901     3786   4037   3402    309   -475    335       N  
ATOM   2163  CA  PRO A 901      11.151 -27.494   6.709  1.00 31.94           C  
ANISOU 2163  CA  PRO A 901     4173   4263   3702    358   -439    389       C  
ATOM   2164  C   PRO A 901      11.795 -27.350   5.338  1.00 29.81           C  
ANISOU 2164  C   PRO A 901     3879   3962   3485    379   -418    383       C  
ATOM   2165  O   PRO A 901      11.923 -26.251   4.798  1.00 30.03           O  
ANISOU 2165  O   PRO A 901     3838   4008   3563    339   -419    342       O  
ATOM   2166  CB  PRO A 901       9.655 -27.821   6.572  1.00 30.59           C  
ANISOU 2166  CB  PRO A 901     4080   4012   3530    294   -409    387       C  
ATOM   2167  CG  PRO A 901       8.922 -26.728   7.307  1.00 28.70           C  
ANISOU 2167  CG  PRO A 901     3797   3821   3286    226   -426    343       C  
ATOM   2168  CD  PRO A 901       9.836 -25.576   7.403  1.00 28.21           C  
ANISOU 2168  CD  PRO A 901     3637   3835   3248    225   -459    298       C  
ATOM   2169  N   THR A 902      12.198 -28.479   4.773  1.00 30.31           N  
ANISOU 2169  N   THR A 902     4005   3974   3538    449   -393    427       N  
ATOM   2170  CA  THR A 902      12.592 -28.528   3.372  1.00 29.92           C  
ANISOU 2170  CA  THR A 902     3962   3881   3526    478   -362    425       C  
ATOM   2171  C   THR A 902      11.358 -28.748   2.497  1.00 29.74           C  
ANISOU 2171  C   THR A 902     4020   3768   3513    425   -337    399       C  
ATOM   2172  O   THR A 902      10.340 -29.297   2.940  1.00 30.16           O  
ANISOU 2172  O   THR A 902     4139   3773   3547    383   -337    400       O  
ATOM   2173  CB  THR A 902      13.567 -29.672   3.102  1.00 28.75           C  
ANISOU 2173  CB  THR A 902     3854   3713   3357    586   -342    479       C  
ATOM   2174  CG2 THR A 902      14.681 -29.723   4.134  1.00 29.12           C  
ANISOU 2174  CG2 THR A 902     3831   3856   3379    649   -373    515       C  
ATOM   2175  OG1 THR A 902      12.847 -30.911   3.164  1.00 32.36           O  
ANISOU 2175  OG1 THR A 902     4433   4079   3783    597   -321    503       O  
ATOM   2176  N   PHE A 903      11.475 -28.368   1.218  1.00 27.00           N  
ANISOU 2176  N   PHE A 903     3665   3399   3195    433   -314    380       N  
ATOM   2177  CA  PHE A 903      10.360 -28.579   0.302  1.00 26.82           C  
ANISOU 2177  CA  PHE A 903     3713   3304   3173    393   -301    348       C  
ATOM   2178  C   PHE A 903      10.032 -30.056   0.166  1.00 29.31           C  
ANISOU 2178  C   PHE A 903     4143   3532   3461    421   -291    362       C  
ATOM   2179  O   PHE A 903       8.869 -30.419  -0.002  1.00 32.08           O  
ANISOU 2179  O   PHE A 903     4553   3824   3814    361   -295    335       O  
ATOM   2180  CB  PHE A 903      10.632 -27.944  -1.075  1.00 26.15           C  
ANISOU 2180  CB  PHE A 903     3605   3222   3109    418   -276    331       C  
ATOM   2181  CG  PHE A 903      10.421 -26.455  -1.089  1.00 23.10           C  
ANISOU 2181  CG  PHE A 903     3128   2889   2761    362   -277    309       C  
ATOM   2182  CD1 PHE A 903       9.159 -25.933  -0.797  1.00 22.49           C  
ANISOU 2182  CD1 PHE A 903     3053   2806   2688    278   -293    276       C  
ATOM   2183  CD2 PHE A 903      11.473 -25.584  -1.344  1.00 24.86           C  
ANISOU 2183  CD2 PHE A 903     3262   3162   3023    392   -257    324       C  
ATOM   2184  CE1 PHE A 903       8.944 -24.566  -0.784  1.00 22.12           C  
ANISOU 2184  CE1 PHE A 903     2930   2797   2677    234   -287    257       C  
ATOM   2185  CE2 PHE A 903      11.278 -24.214  -1.328  1.00 24.30           C  
ANISOU 2185  CE2 PHE A 903     3113   3123   2998    338   -251    304       C  
ATOM   2186  CZ  PHE A 903      10.017 -23.700  -1.057  1.00 21.60           C  
ANISOU 2186  CZ  PHE A 903     2783   2769   2653    263   -265    270       C  
ATOM   2187  N   GLN A 904      11.026 -30.930   0.267  1.00 32.51           N  
ANISOU 2187  N   GLN A 904     4579   3926   3849    510   -276    405       N  
ATOM   2188  CA  GLN A 904      10.712 -32.354   0.198  1.00 31.90           C  
ANISOU 2188  CA  GLN A 904     4619   3748   3753    537   -259    419       C  
ATOM   2189  C   GLN A 904       9.910 -32.806   1.421  1.00 32.14           C  
ANISOU 2189  C   GLN A 904     4680   3756   3778    481   -267    439       C  
ATOM   2190  O   GLN A 904       8.962 -33.588   1.292  1.00 30.29           O  
ANISOU 2190  O   GLN A 904     4528   3428   3553    436   -257    426       O  
ATOM   2191  CB  GLN A 904      11.990 -33.188   0.052  1.00 36.74           C  
ANISOU 2191  CB  GLN A 904     5261   4351   4346    660   -233    467       C  
ATOM   2192  CG  GLN A 904      11.704 -34.700  -0.077  1.00 45.56           C  
ANISOU 2192  CG  GLN A 904     6513   5346   5452    695   -206    480       C  
ATOM   2193  CD  GLN A 904      10.797 -35.035  -1.271  1.00 48.70           C  
ANISOU 2193  CD  GLN A 904     6994   5649   5861    651   -203    412       C  
ATOM   2194  NE2 GLN A 904       9.718 -35.762  -1.003  1.00 45.50           N  
ANISOU 2194  NE2 GLN A 904     6664   5151   5471    580   -205    393       N  
ATOM   2195  OE1 GLN A 904      11.062 -34.632  -2.414  1.00 49.37           O  
ANISOU 2195  OE1 GLN A 904     7071   5750   5939    682   -198    377       O  
ATOM   2196  N   GLN A 905      10.251 -32.303   2.610  1.00 28.60           N  
ANISOU 2196  N   GLN A 905     4162   3392   3314    482   -285    470       N  
ATOM   2197  CA  GLN A 905       9.455 -32.642   3.785  1.00 29.39           C  
ANISOU 2197  CA  GLN A 905     4288   3480   3398    436   -286    496       C  
ATOM   2198  C   GLN A 905       8.019 -32.170   3.616  1.00 29.52           C  
ANISOU 2198  C   GLN A 905     4305   3469   3442    324   -291    449       C  
ATOM   2199  O   GLN A 905       7.070 -32.906   3.914  1.00 30.50           O  
ANISOU 2199  O   GLN A 905     4493   3520   3576    277   -273    461       O  
ATOM   2200  CB  GLN A 905      10.071 -32.027   5.065  1.00 29.60           C  
ANISOU 2200  CB  GLN A 905     4235   3622   3390    462   -312    524       C  
ATOM   2201  CG  GLN A 905      11.265 -32.787   5.593  1.00 30.21           C  
ANISOU 2201  CG  GLN A 905     4321   3728   3428    576   -308    588       C  
ATOM   2202  CD  GLN A 905      12.096 -31.971   6.555  1.00 32.79           C  
ANISOU 2202  CD  GLN A 905     4544   4191   3723    606   -352    592       C  
ATOM   2203  NE2 GLN A 905      12.877 -32.655   7.387  1.00 32.18           N  
ANISOU 2203  NE2 GLN A 905     4474   4156   3595    701   -356    655       N  
ATOM   2204  OE1 GLN A 905      12.030 -30.742   6.567  1.00 35.71           O  
ANISOU 2204  OE1 GLN A 905     4829   4627   4113    547   -383    538       O  
ATOM   2205  N   ILE A 906       7.840 -30.929   3.173  1.00 29.45           N  
ANISOU 2205  N   ILE A 906     4222   3518   3451    279   -311    401       N  
ATOM   2206  CA  ILE A 906       6.497 -30.394   2.960  1.00 29.58           C  
ANISOU 2206  CA  ILE A 906     4229   3520   3491    183   -316    359       C  
ATOM   2207  C   ILE A 906       5.747 -31.240   1.946  1.00 33.28           C  
ANISOU 2207  C   ILE A 906     4775   3889   3981    156   -307    333       C  
ATOM   2208  O   ILE A 906       4.563 -31.565   2.125  1.00 32.44           O  
ANISOU 2208  O   ILE A 906     4694   3737   3894     81   -304    323       O  
ATOM   2209  CB  ILE A 906       6.587 -28.935   2.494  1.00 29.43           C  
ANISOU 2209  CB  ILE A 906     4122   3571   3488    160   -332    318       C  
ATOM   2210  CG1 ILE A 906       7.217 -28.080   3.591  1.00 26.37           C  
ANISOU 2210  CG1 ILE A 906     3658   3275   3087    170   -347    328       C  
ATOM   2211  CG2 ILE A 906       5.222 -28.440   1.979  1.00 28.51           C  
ANISOU 2211  CG2 ILE A 906     4001   3438   3395     79   -334    277       C  
ATOM   2212  CD1 ILE A 906       7.676 -26.722   3.095  1.00 27.49           C  
ANISOU 2212  CD1 ILE A 906     3715   3472   3259    163   -354    293       C  
ATOM   2213  N   THR A 907       6.435 -31.614   0.868  1.00 27.10           N  
ANISOU 2213  N   THR A 907     4028   3074   3196    216   -303    318       N  
ATOM   2214  CA  THR A 907       5.810 -32.410  -0.174  1.00 30.06           C  
ANISOU 2214  CA  THR A 907     4482   3357   3583    198   -302    277       C  
ATOM   2215  C   THR A 907       5.308 -33.729   0.373  1.00 34.16           C  
ANISOU 2215  C   THR A 907     5086   3776   4118    174   -284    300       C  
ATOM   2216  O   THR A 907       4.154 -34.105   0.142  1.00 39.94           O  
ANISOU 2216  O   THR A 907     5848   4446   4880     93   -292    265       O  
ATOM   2217  CB  THR A 907       6.790 -32.672  -1.329  1.00 34.32           C  
ANISOU 2217  CB  THR A 907     5057   3881   4104    290   -293    263       C  
ATOM   2218  CG2 THR A 907       6.168 -33.592  -2.310  1.00 32.89           C  
ANISOU 2218  CG2 THR A 907     4970   3601   3926    276   -298    211       C  
ATOM   2219  OG1 THR A 907       7.078 -31.439  -1.984  1.00 36.95           O  
ANISOU 2219  OG1 THR A 907     5312   4293   4432    303   -300    244       O  
ATOM   2220  N   SER A 908       6.176 -34.470   1.057  1.00 32.46           N  
ANISOU 2220  N   SER A 908     4909   3540   3886    246   -258    360       N  
ATOM   2221  CA  SER A 908       5.782 -35.790   1.537  1.00 39.12           C  
ANISOU 2221  CA  SER A 908     5844   4272   4749    236   -228    393       C  
ATOM   2222  C   SER A 908       4.589 -35.694   2.474  1.00 39.21           C  
ANISOU 2222  C   SER A 908     5832   4280   4786    137   -221    411       C  
ATOM   2223  O   SER A 908       3.616 -36.446   2.336  1.00 41.56           O  
ANISOU 2223  O   SER A 908     6182   4478   5130     65   -208    395       O  
ATOM   2224  CB  SER A 908       6.962 -36.465   2.223  1.00 45.59           C  
ANISOU 2224  CB  SER A 908     6696   5088   5537    346   -197    470       C  
ATOM   2225  OG  SER A 908       7.990 -36.657   1.282  1.00 56.82           O  
ANISOU 2225  OG  SER A 908     8143   6504   6942    438   -194    455       O  
ATOM   2226  N   PHE A 909       4.624 -34.727   3.386  1.00 34.24           N  
ANISOU 2226  N   PHE A 909     5119   3759   4130    130   -231    438       N  
ATOM   2227  CA  PHE A 909       3.515 -34.503   4.297  1.00 32.18           C  
ANISOU 2227  CA  PHE A 909     4830   3514   3885     48   -219    458       C  
ATOM   2228  C   PHE A 909       2.244 -34.118   3.553  1.00 33.27           C  
ANISOU 2228  C   PHE A 909     4941   3631   4068    -56   -239    393       C  
ATOM   2229  O   PHE A 909       1.151 -34.578   3.901  1.00 33.57           O  
ANISOU 2229  O   PHE A 909     4992   3615   4147   -134   -219    404       O  
ATOM   2230  CB  PHE A 909       3.877 -33.407   5.292  1.00 29.13           C  
ANISOU 2230  CB  PHE A 909     4361   3256   3451     71   -232    482       C  
ATOM   2231  CG  PHE A 909       2.728 -32.966   6.121  1.00 30.42           C  
ANISOU 2231  CG  PHE A 909     4487   3449   3621     -5   -220    493       C  
ATOM   2232  CD1 PHE A 909       2.278 -33.749   7.167  1.00 32.33           C  
ANISOU 2232  CD1 PHE A 909     4770   3654   3859     -9   -175    564       C  
ATOM   2233  CD2 PHE A 909       2.079 -31.781   5.844  1.00 29.27           C  
ANISOU 2233  CD2 PHE A 909     4268   3367   3487    -64   -244    441       C  
ATOM   2234  CE1 PHE A 909       1.211 -33.361   7.921  1.00 33.61           C  
ANISOU 2234  CE1 PHE A 909     4898   3846   4026    -72   -154    581       C  
ATOM   2235  CE2 PHE A 909       1.013 -31.378   6.620  1.00 31.62           C  
ANISOU 2235  CE2 PHE A 909     4532   3695   3789   -124   -227    455       C  
ATOM   2236  CZ  PHE A 909       0.577 -32.180   7.662  1.00 29.48           C  
ANISOU 2236  CZ  PHE A 909     4299   3390   3511   -129   -181    525       C  
ATOM   2237  N   LEU A 910       2.351 -33.221   2.569  1.00 30.67           N  
ANISOU 2237  N   LEU A 910     4566   3354   3733    -57   -276    331       N  
ATOM   2238  CA  LEU A 910       1.136 -32.754   1.908  1.00 32.39           C  
ANISOU 2238  CA  LEU A 910     4748   3575   3984   -145   -299    274       C  
ATOM   2239  C   LEU A 910       0.572 -33.836   0.993  1.00 32.08           C  
ANISOU 2239  C   LEU A 910     4781   3425   3985   -185   -308    228       C  
ATOM   2240  O   LEU A 910      -0.644 -34.049   0.945  1.00 36.07           O  
ANISOU 2240  O   LEU A 910     5273   3896   4535   -278   -314    205       O  
ATOM   2241  CB  LEU A 910       1.396 -31.456   1.137  1.00 34.96           C  
ANISOU 2241  CB  LEU A 910     5007   3990   4288   -125   -329    230       C  
ATOM   2242  CG  LEU A 910       1.511 -30.203   2.006  1.00 33.13           C  
ANISOU 2242  CG  LEU A 910     4691   3860   4037   -124   -326    252       C  
ATOM   2243  CD1 LEU A 910       1.761 -28.989   1.166  1.00 27.79           C  
ANISOU 2243  CD1 LEU A 910     3956   3248   3354   -105   -344    214       C  
ATOM   2244  CD2 LEU A 910       0.243 -30.000   2.832  1.00 32.81           C  
ANISOU 2244  CD2 LEU A 910     4617   3832   4015   -203   -313    266       C  
ATOM   2245  N   GLN A 911       1.440 -34.554   0.290  1.00 31.50           N  
ANISOU 2245  N   GLN A 911     4780   3291   3896   -117   -308    213       N  
ATOM   2246  CA  GLN A 911       0.988 -35.710  -0.484  1.00 35.95           C  
ANISOU 2246  CA  GLN A 911     5429   3733   4497   -150   -314    163       C  
ATOM   2247  C   GLN A 911       0.265 -36.716   0.395  1.00 42.09           C  
ANISOU 2247  C   GLN A 911     6247   4412   5334   -219   -277    204       C  
ATOM   2248  O   GLN A 911      -0.811 -37.217   0.036  1.00 45.75           O  
ANISOU 2248  O   GLN A 911     6721   4804   5856   -315   -291    157       O  
ATOM   2249  CB  GLN A 911       2.167 -36.397  -1.163  1.00 37.37           C  
ANISOU 2249  CB  GLN A 911     5694   3858   4647    -45   -305    154       C  
ATOM   2250  CG  GLN A 911       2.724 -35.656  -2.320  1.00 40.71           C  
ANISOU 2250  CG  GLN A 911     6095   4349   5022     16   -335    104       C  
ATOM   2251  CD  GLN A 911       3.968 -36.302  -2.877  1.00 51.01           C  
ANISOU 2251  CD  GLN A 911     7478   5611   6293    133   -313    110       C  
ATOM   2252  NE2 GLN A 911       4.514 -37.275  -2.152  1.00 53.05           N  
ANISOU 2252  NE2 GLN A 911     7800   5795   6563    175   -272    168       N  
ATOM   2253  OE1 GLN A 911       4.439 -35.928  -3.947  1.00 58.15           O  
ANISOU 2253  OE1 GLN A 911     8384   6551   7158    194   -327     70       O  
ATOM   2254  N   GLU A 912       0.859 -37.051   1.539  1.00 38.18           N  
ANISOU 2254  N   GLU A 912     5771   3911   4825   -169   -228    294       N  
ATOM   2255  CA  GLU A 912       0.182 -37.963   2.445  1.00 39.69           C  
ANISOU 2255  CA  GLU A 912     5999   4011   5071   -226   -178    351       C  
ATOM   2256  C   GLU A 912      -1.184 -37.393   2.859  1.00 41.94           C  
ANISOU 2256  C   GLU A 912     6200   4339   5396   -340   -183    348       C  
ATOM   2257  O   GLU A 912      -2.178 -38.126   2.894  1.00 45.44           O  
ANISOU 2257  O   GLU A 912     6661   4688   5915   -433   -164    342       O  
ATOM   2258  CB  GLU A 912       1.135 -38.252   3.624  1.00 42.29           C  
ANISOU 2258  CB  GLU A 912     6355   4357   5355   -129   -128    457       C  
ATOM   2259  CG  GLU A 912       0.749 -39.340   4.562  1.00 55.85           C  
ANISOU 2259  CG  GLU A 912     8133   5971   7116   -148    -58    539       C  
ATOM   2260  CD  GLU A 912       0.668 -38.831   6.012  1.00 66.60           C  
ANISOU 2260  CD  GLU A 912     9440   7429   8435   -128    -25    631       C  
ATOM   2261  OE1 GLU A 912      -0.190 -39.358   6.749  1.00 67.91           O  
ANISOU 2261  OE1 GLU A 912     9618   7536   8647   -186     30    689       O  
ATOM   2262  OE2 GLU A 912       1.424 -37.899   6.416  1.00 67.92           O1-
ANISOU 2262  OE2 GLU A 912     9552   7731   8525    -56    -51    643       O1-
ATOM   2263  N   GLN A 913      -1.282 -36.078   3.078  1.00 36.48           N  
ANISOU 2263  N   GLN A 913     5415   3784   4662   -337   -208    344       N  
ATOM   2264  CA  GLN A 913      -2.549 -35.488   3.515  1.00 38.75           C  
ANISOU 2264  CA  GLN A 913     5621   4119   4982   -431   -205    347       C  
ATOM   2265  C   GLN A 913      -3.585 -35.463   2.392  1.00 44.38           C  
ANISOU 2265  C   GLN A 913     6305   4809   5749   -522   -252    259       C  
ATOM   2266  O   GLN A 913      -4.770 -35.741   2.613  1.00 40.39           O  
ANISOU 2266  O   GLN A 913     5766   4271   5310   -621   -240    261       O  
ATOM   2267  CB  GLN A 913      -2.337 -34.058   4.009  1.00 34.75           C  
ANISOU 2267  CB  GLN A 913     5030   3757   4415   -395   -217    360       C  
ATOM   2268  CG  GLN A 913      -1.632 -33.930   5.306  1.00 35.59           C  
ANISOU 2268  CG  GLN A 913     5142   3912   4468   -325   -179    439       C  
ATOM   2269  CD  GLN A 913      -2.286 -34.753   6.377  1.00 40.65           C  
ANISOU 2269  CD  GLN A 913     5810   4497   5139   -360   -116    519       C  
ATOM   2270  NE2 GLN A 913      -1.674 -35.889   6.706  1.00 41.29           N  
ANISOU 2270  NE2 GLN A 913     5976   4491   5223   -311    -78    573       N  
ATOM   2271  OE1 GLN A 913      -3.339 -34.390   6.894  1.00 43.49           O  
ANISOU 2271  OE1 GLN A 913     6114   4887   5521   -424    -94    537       O  
ATOM   2272  N   ALA A 914      -3.170 -35.077   1.191  1.00 44.78           N  
ANISOU 2272  N   ALA A 914     6360   4887   5768   -487   -307    182       N  
ATOM   2273  CA  ALA A 914      -4.091 -35.128   0.075  1.00 43.05           C  
ANISOU 2273  CA  ALA A 914     6120   4652   5585   -560   -361     93       C  
ATOM   2274  C   ALA A 914      -4.461 -36.550  -0.316  1.00 45.38           C  
ANISOU 2274  C   ALA A 914     6495   4800   5949   -619   -361     54       C  
ATOM   2275  O   ALA A 914      -5.381 -36.711  -1.113  1.00 50.33           O  
ANISOU 2275  O   ALA A 914     7098   5408   6617   -699   -410    -25       O  
ATOM   2276  CB  ALA A 914      -3.491 -34.391  -1.130  1.00 36.69           C  
ANISOU 2276  CB  ALA A 914     5310   3915   4716   -489   -412     28       C  
ATOM   2277  N   GLN A 915      -3.783 -37.569   0.220  1.00 94.63           N  
ANISOU 2277  N   GLN A 915    12362  11396  12196  -1305  -3241   -854       N  
ATOM   2278  CA  GLN A 915      -4.048 -38.976  -0.118  1.00 89.15           C  
ANISOU 2278  CA  GLN A 915    11716  10715  11442  -1290  -3277   -919       C  
ATOM   2279  C   GLN A 915      -4.028 -39.233  -1.627  1.00 89.72           C  
ANISOU 2279  C   GLN A 915    11849  10847  11392  -1284  -3234   -931       C  
ATOM   2280  O   GLN A 915      -2.966 -39.421  -2.223  1.00 90.42           O  
ANISOU 2280  O   GLN A 915    11907  10989  11459  -1314  -3155   -997       O  
ATOM   2281  CB  GLN A 915      -5.390 -39.417   0.465  1.00 85.40           C  
ANISOU 2281  CB  GLN A 915    11261  10226  10963  -1307  -3371   -931       C  
ATOM   2282  CG  GLN A 915      -5.453 -39.369   1.979  1.00 86.99           C  
ANISOU 2282  CG  GLN A 915    11412  10393  11245  -1329  -3409   -923       C  
ATOM   2283  CD  GLN A 915      -6.857 -39.131   2.487  1.00 90.46           C  
ANISOU 2283  CD  GLN A 915    11825  10878  11669  -1419  -3482   -978       C  
ATOM   2284  NE2 GLN A 915      -7.239 -39.846   3.542  1.00 91.46           N  
ANISOU 2284  NE2 GLN A 915    11987  10971  11794  -1500  -3473  -1008       N  
ATOM   2285  OE1 GLN A 915      -7.596 -38.314   1.933  1.00 90.95           O  
ANISOU 2285  OE1 GLN A 915    11860  10996  11700  -1423  -3558  -1036       O  
TER   
HETATM 2286  O   UNN     0       0.124 -16.696 -17.664  0.00  0.00      7res O  
HETATM 2287  O   UNN     0      -1.450 -19.748 -19.582  0.00  0.00      7res O  
HETATM 2288  C   UNN     0      -1.789 -17.737 -18.625  0.00  0.00      7res C  
HETATM 2289  C   UNN     0      -1.200 -16.720 -17.965  0.00  0.00      7res C  
HETATM 2290  C   UNN     0       0.932 -17.677 -18.166  0.00  0.00      7res C  
HETATM 2291  C   UNN     0       0.358 -18.731 -18.789  0.00  0.00      7res C  
HETATM 2292  C   UNN     0      -0.992 -18.774 -19.019  0.00  0.00      7res C  
HETATM 2293  C   UNN     0      -3.124 -17.698 -18.867  0.00  0.00      7res C  
HETATM 2294  C   UNN     0      -1.948 -15.678 -17.558  0.00  0.00      7res C  
HETATM 2295  C   UNN     0      -3.265 -15.600 -17.785  0.00  0.00      7res C  
HETATM 2296  C   UNN     0      -3.819 -16.626 -18.442  0.00  0.00      7res C  
HETATM 2297  C   UNN     0       2.271 -17.531 -17.950  0.00  0.00      7res C  
HETATM 2298  C   UNN     0       3.265 -17.595 -18.860  0.00  0.00      7res C  
HETATM 2299  C   UNN     0       4.571 -17.439 -18.578  0.00  0.00      7res C  
HETATM 2300  C   UNN     0       4.950 -17.199 -17.314  0.00  0.00      7res C  
HETATM 2301  C   UNN     0       3.990 -17.089 -16.385  0.00  0.00      7res C  
HETATM 2302  C   UNN     0       2.695 -17.244 -16.699  0.00  0.00      7res C  
HETATM 2303  O   UNN     0       5.513 -17.529 -19.557  0.00  0.00      7res O  
HETATM 2304  H   UNN     0       6.364 -17.775 -19.160  0.00  0.00      7res H  
HETATM 2305  O   UNN     0       6.264 -17.026 -17.005  0.00  0.00      7res O  
HETATM 2306  H   UNN     0       6.444 -17.445 -16.148  0.00  0.00      7res H  
HETATM 2307  O   UNN     0       1.033 -19.854 -19.168  0.00  0.00      7res O  
HETATM 2308  H   UNN     0       1.923 -19.619 -19.465  0.00  0.00      7res H  
HETATM 2309  O   UNN     0      -3.845 -18.648 -19.532  0.00  0.00      7res O  
HETATM 2310  H   UNN     0      -3.482 -19.542 -19.505  0.00  0.00      7res H  
HETATM 2311  O   UNN     0      -4.008 -14.539 -17.373  0.00  0.00      7res O  
HETATM 2312  H   UNN     0      -4.535 -14.211 -18.119  0.00  0.00      7res H  
CONECT 2286 2289 2290
CONECT 2287 2292
CONECT 2288 2289 2292 2293
CONECT 2289 2286 2288 2294
CONECT 2290 2286 2291 2297
CONECT 2291 2290 2292 2307
CONECT 2292 2287 2288 2291
CONECT 2293 2288 2296 2309
CONECT 2294 2289 2295
CONECT 2295 2294 2296 2311
CONECT 2296 2293 2295
CONECT 2297 2290 2298 2302
CONECT 2298 2297 2299
CONECT 2299 2298 2300 2303
CONECT 2300 2299 2301 2305
CONECT 2301 2300 2302
CONECT 2302 2297 2301
CONECT 2303 2299 2304
CONECT 2304 2303
CONECT 2305 2300 2306
CONECT 2306 2305
CONECT 2307 2291 2308
CONECT 2308 2307
CONECT 2309 2293 2310
CONECT 2310 2309
CONECT 2311 2295 2312
CONECT 2312 2311
END
