# Supplementary material for: Integrated network pharmacology and bioinformatics analysis reveals multi-target mechanisms of HeJie Shengfa Decoction against alopecia areata
Source: PeerJ. 2026 Jul 14;14:e21006. doi: 10.7717/peerj.21006 (PMC13378497; doi:10.7717/peerj.21006)
Supplement: Supplemental Information 5 — Input files for the first molecular dynamics simulation, including the structural and parameter files used in the initial molecular dynamics setup. [file peerj-14-21006-s005.zip › First molecular dynamics simulation/ligand.mol2]

@<TRIPOS>MOLECULE
*****
 27 29 0 0 0
SMALL
USER_CHARGES

@<TRIPOS>ATOM
      1 O           0.1240  -16.6960  -17.6640 O.3     1  UNN01      -0.1987
      2 O          -1.4500  -19.7480  -19.5820 O.2     1  UNN01      -0.2826
      3 C          -1.7890  -17.7370  -18.6250 C.ar    1  UNN01       0.1720
      4 C          -1.2000  -16.7200  -17.9650 C.ar    1  UNN01       0.3827
      5 C           0.9320  -17.6770  -18.1660 C.2     1  UNN01       0.4095
      6 C           0.3580  -18.7310  -18.7890 C.2     1  UNN01       0.2714
      7 C          -0.9920  -18.7740  -19.0190 C.2     1  UNN01       0.2492
      8 C          -3.1240  -17.6980  -18.8670 C.ar    1  UNN01       0.1483
      9 C          -1.9480  -15.6780  -17.5580 C.ar    1  UNN01       0.1414
     10 C          -3.2650  -15.6000  -17.7850 C.ar    1  UNN01       0.1454
     11 C          -3.8190  -16.6260  -18.4420 C.ar    1  UNN01       0.0739
     12 C           2.2710  -17.5310  -17.9500 C.ar    1  UNN01       0.1028
     13 C           3.2650  -17.5950  -18.8600 C.ar    1  UNN01       0.0486
     14 C           4.5710  -17.4390  -18.5780 C.ar    1  UNN01       0.1678
     15 C           4.9500  -17.1990  -17.3140 C.ar    1  UNN01       0.1675
     16 C           3.9900  -17.0890  -16.3850 C.ar    1  UNN01       0.0401
     17 C           2.6950  -17.2440  -16.6990 C.ar    1  UNN01       0.0121
     18 O           5.5130  -17.5290  -19.5570 O.3     1  UNN01      -0.5029
     19 H           6.3640  -17.7750  -19.1600 H       1  UNN01       0.2923
     20 O           6.2640  -17.0260  -17.0050 O.3     1  UNN01      -0.5029
     21 H           6.4440  -17.4450  -16.1480 H       1  UNN01       0.2923
     22 O           1.0330  -19.8540  -19.1680 O.2     1  UNN01      -0.4970
     23 H           1.9230  -19.6190  -19.4650 H       1  UNN01       0.2926
     24 O          -3.8450  -18.6480  -19.5320 O.3     1  UNN01      -0.5050
     25 H          -3.4820  -19.5420  -19.5050 H       1  UNN01       0.2922
     26 O          -4.0080  -14.5390  -17.3730 O.3     1  UNN01      -0.5051
     27 H          -4.5350  -14.2110  -18.1190 H       1  UNN01       0.2922
@<TRIPOS>BOND
     1     1     4    1
     2     1     5    1
     3     2     7    2
     4     3     4   ar
     5     3     7    1
     6     3     8   ar
     7     4     9   ar
     8     5     6    2
     9     5    12    1
    10     6     7    1
    11     6    22    1
    12     8    11   ar
    13     8    24    1
    14     9    10   ar
    15    10    11   ar
    16    10    26    1
    17    12    13   ar
    18    12    17   ar
    19    13    14   ar
    20    14    15   ar
    21    14    18    1
    22    15    16   ar
    23    15    20    1
    24    16    17   ar
    25    18    19    1
    26    20    21    1
    27    22    23    1
    28    24    25    1
    29    26    27    1
