# Supplementary material for: Integrated network pharmacology and bioinformatics analysis reveals multi-target mechanisms of HeJie Shengfa Decoction against alopecia areata
Source: PeerJ. 2026 Jul 14;14:e21006. doi: 10.7717/peerj.21006 (PMC13378497; doi:10.7717/peerj.21006)
Supplement: Supplemental Information 6 [file peerj-14-21006-s006.zip]

Archive with 8 entries (7 files):
- Supplemental materials information_AA/
- Supplemental materials information_AA/File S1.docx
- Supplemental materials information_AA/File S2.docx
- Supplemental materials information_AA/File S3.docx
- Supplemental materials information_AA/Table S1.xlsx
- Supplemental materials information_AA/Table S2.xlsx
- Supplemental materials information_AA/Table S3.xlsx
- Supplemental materials information_AA/Table S4.xlsx
