# Supplementary material for: Integrated network pharmacology and bioinformatics analysis reveals multi-target mechanisms of HeJie Shengfa Decoction against alopecia areata
Source: PeerJ. 2026 Jul 14;14:e21006. doi: 10.7717/peerj.21006 (PMC13378497; doi:10.7717/peerj.21006)
Supplement: Supplemental Information 6 [file peerj-14-21006-s006.zip › Supplemental materials information_AA/Table S1.xlsx]

## Sheet: Sheet1
Integrated network pharmacology and bioinformatics analysis reveals multi_x001E_target mechanisms of HeJie Shengfa Decoction against alopecia areata
Gene	Full name
NPC1L1	NPC1-like intracellular cholesterol transporter 1
NR1H3	Oxysterols receptor LXR-alpha
RORC	Nuclear receptor ROR-gamma
ESR1	Estrogen receptor
ESR2	Estrogen receptor beta
SHBG	Sex hormone-binding globulin
SREBF2	Processed sterol regulatory element-binding protein 2
HMGCR	3-hydroxy-3-methylglutaryl-coenzyme A reductase
CYP19A1	Aromatase
AR	Androgen receptor
CYP17A1	Steroid 17-alpha-hydroxylase/17,20 lyase
CYP51A1	Lanosterol 14-alpha demethylase
RORA	Nuclear receptor ROR-alpha
CYP2C19	Cytochrome P450 2C19
PTPN1	Tyrosine-protein phosphatase non-receptor type 1
SERPINA6	Corticosteroid-binding globulin
G6PD	Glucose-6-phosphate 1-dehydrogenase
ACHE	Acetylcholinesterase
SLC6A4	Sodium-dependent serotonin transporter
NR1I3	Nuclear receptor subfamily 1 group I member 3
CHRM2	Muscarinic acetylcholine receptor M2
SLC6A2	Sodium-dependent noradrenaline transporter
BCHE	Cholinesterase
NR1H2	Oxysterols receptor LXR-beta
PTGER1	Prostaglandin E2 receptor EP1 subtype
PTGER2	Prostaglandin E2 receptor EP2 subtype
TBXAS1	Thromboxane A synthase 1
PTGES	Prostaglandin E synthase
PPARA	Peroxisome proliferator-activated receptor alpha
PPARD	Peroxisome proliferator-activated receptor delta
SQLE	Squalene monooxygenase
VDR	Vitamin D3 receptor
DHCR7	7-dehydrocholesterol reductase
PTPN6	Tyrosine-protein phosphatase non-receptor type 6
PTPN2	Tyrosine-protein phosphatase non-receptor type 2
FDFT1	Squalene synthase
HSD11B1	Corticosteroid 11-beta-dehydrogenase isozyme 1
NOS2	Nitric oxide synthase, inducible
PPARG	Peroxisome proliferator-activated receptor gamma
UGT2B7	UDP-glucuronosyltransferase 2B7
GLRA1	Glycine receptor subunit alpha-1
POLB	DNA polymerase beta
XDH	Xanthine dehydrogenase/oxidase
CA2	Carbonic anhydrase 2
CA7	Carbonic anhydrase 7
CA12	Carbonic anhydrase 12
CA4	Carbonic anhydrase 4
CYP1B1	Cytochrome P450 1B1
ABCC1	Multidrug resistance-associated protein 1
NOX4	NADPH oxidase 4
AKR1B1	Aldo-keto reductase family 1 member B1
ABCG2	Broad substrate specificity ATP-binding cassette transporter ABCG2
ALOX15	Arachidonate 15-lipoxygenase
ALOX12	Arachidonate 12-lipoxygenase, 12S-type
IGF1R	Insulin-like growth factor 1 receptor alpha chain
EGFR	Epidermal growth factor receptor
AVPR2	Vasopressin V2 receptor
MAOA	Amine oxidase [flavin-containing] A
FLT3	Receptor-type tyrosine-protein kinase FLT3
F2	Activation peptide fragment 1
PIM1	Serine/threonine-protein kinase pim-1
ALOX5	Arachidonate 5-lipoxygenase
AURKB	Aurora kinase B
DRD4	D(4) dopamine receptor
ADORA1	Adenosine receptor A1
GLO1	Lactoylglutathione lyase
MPO	Myeloperoxidase heavy chain
PIK3R1	Phosphatidylinositol 3-kinase regulatory subunit alpha
ADORA2A	Adenosine receptor A2a
DAPK1	Death-associated protein kinase 1
PYGL	Glycogen phosphorylase, liver form
CA1	Carbonic anhydrase 1
GSK3B	Glycogen synthase kinase-3 beta
SRC	Proto-oncogene tyrosine-protein kinase Src
PTK2	Focal adhesion kinase 1
HSD17B2	Estradiol 17-beta-dehydrogenase 2
KDR	Vascular endothelial growth factor receptor 2
MMP13	Collagenase 3
MMP3	Stromelysin-1
CA3	Carbonic anhydrase 3
PLK1	Serine/threonine-protein kinase PLK1
CA6	Carbonic anhydrase 6
CDK1	Cyclin-dependent kinase 1
MMP9	67 kDa matrix metalloproteinase-9
MMP2	72 kDa type IV collagenase
PKN1	Serine/threonine-protein kinase N1
CA14	Carbonic anhydrase 14
CA9	Carbonic anhydrase 9
CSNK2A1	Casein kinase II subunit alpha
MET	Hepatocyte growth factor receptor
NEK2	Serine/threonine-protein kinase Nek2
CXCR1	C-X-C chemokine receptor type 1
CAMK2B	Calcium/calmodulin-dependent protein kinase type II subunit beta
ALK	ALK tyrosine kinase receptor
AKT1	RAC-alpha serine/threonine-protein kinase
ABCB1	ATP-dependent translocase ABCB1
NEK6	Serine/threonine-protein kinase Nek6
PLA2G1B	Phospholipase A2
CA5A	Carbonic anhydrase 5A, mitochondrial
BACE1	Beta-secretase 1
AXL	Tyrosine-protein kinase receptor UFO
NUAK1	NUAK family SNF1-like kinase 1
AKR1C2	Aldo-keto reductase family 1 member C2
AKR1C1	Aldo-keto reductase family 1 member C1
AKR1C3	Aldo-keto reductase family 1 member C3
AKR1C4	Aldo-keto reductase family 1 member C4
CA13	Carbonic anhydrase 13
AKR1A1	Aldo-keto reductase family 1 member A1
GPR35	G-protein coupled receptor 35
MAPT	Microtubule-associated protein tau
KDM4E	Lysine-specific demethylase 4E
TOP2A	DNA topoisomerase 2-alpha
INSR	Insulin receptor subunit alpha
MYLK	Myosin light chain kinase, smooth muscle, deglutamylated form
SYK	Tyrosine-protein kinase SYK
PIK3CG	Phosphatidylinositol 4,5-bisphosphate 3-kinase catalytic subunit gamma isoform
APEX1	DNA-(apurinic or apyrimidinic site) lyase, mitochondrial
CDK5R1	Cyclin-dependent kinase 5 activator 1, p25
CCNB3	G2/mitotic-specific cyclin-B3
CDK6	Cyclin-dependent kinase 6
CDK2	Cyclin-dependent kinase 2
ARG1	Arginase-1
APP	Gamma-secretase C-terminal fragment 50
MCL1	Induced myeloid leukemia cell differentiation protein Mcl-1
TERT	Telomerase reverse transcriptase
TYR	Tyrosinase
HSD17B1	Estradiol 17-beta-dehydrogenase 1
AHR	Aryl hydrocarbon receptor
ESRRA	Steroid hormone receptor ERR1
PTPRS	Receptor-type tyrosine-protein phosphatase S
PLG	Plasmin heavy chain A, short form
MPG	DNA-3-methyladenine glycosylase
SLC22A12	Solute carrier family 22 member 12
PARP1	Poly [ADP-ribose] polymerase 1
TTR	Transthyretin
MMP12	Macrophage metalloelastase
CD38	ADP-ribosyl cyclase/cyclic ADP-ribose hydrolase 1
AKR1B10	Aldo-keto reductase family 1 member B10
TNKS2	Poly [ADP-ribose] polymerase tankyrase-2
TNKS	Poly [ADP-ribose] polymerase tankyrase-1
TOP1	DNA topoisomerase 1
PTGS2	Prostaglandin G/H synthase 2
CFTR	Cystic fibrosis transmembrane conductance regulator
PFKFB3	6-phosphofructo-2-kinase/fructose-2,6-bisphosphatase 3
AMY1A	Amylase alpha 1A.
GRK6	G protein-coupled receptor kinase 6
ADORA3	Adenosine receptor A3
KIT	Mast/stem cell growth factor receptor Kit
OPRM1	Mu-type opioid receptor
OPRD1	Delta-type opioid receptor
ST6GAL1	Beta-galactoside alpha-2,6-sialyltransferase 1
CSF1R	Macrophage colony-stimulating factor 1 receptor
PLA2G2A	Phospholipase A2, membrane associated
ODC1	Ornithine decarboxylase
NAE1	NEDD8-activating enzyme E1 regulatory subunit
CBR1	Carbonyl reductase [NADPH] 1
SLC6A3	Sodium-dependent dopamine transporter
MAPK9	Mitogen-activated protein kinase 9
MAP2K1	Dual specificity mitogen-activated protein kinase kinase 1
HTR1A	5-hydroxytryptamine receptor 1A
JAK3	Tyrosine-protein kinase JAK3
LYPLA1	Acyl-protein thioesterase 1
LYPLA2	Acyl-protein thioesterase 2
ERN1	Serine/threonine-protein kinase/endoribonuclease IRE1
HDAC2	Histone deacetylase 2
TDP2	Tyrosyl-DNA phosphodiesterase 2
CHEK1	Serine/threonine-protein kinase Chk1
ADA	Adenosine deaminase
PDE2A	cGMP-dependent 3',5'-cyclic phosphodiesterase
CHEK2	Serine/threonine-protein kinase Chk2
PNP	Purine nucleoside phosphorylase
FNTA	Protein farnesyltransferase/geranylgeranyltransferase type-1 subunit alpha
CDK9	Cyclin-dependent kinase 9
JAK1	Tyrosine-protein kinase JAK1
MTOR	Serine/threonine-protein kinase mTOR
CAPN1	Calpain-1 catalytic subunit
ROCK2	Rho-associated protein kinase 2
ROCK1	Rho-associated protein kinase 1
LCK	Tyrosine-protein kinase Lck
ITK	Tyrosine-protein kinase ITK/TSK
TXK	Tyrosine-protein kinase TXK
CCND1	G1/S-specific cyclin-D1
FGFR1	Fibroblast growth factor receptor 1
NTRK1	High affinity nerve growth factor receptor
WEE1	Wee1-like protein kinase
ABL1	Tyrosine-protein kinase ABL1
FCER2	Low affinity immunoglobulin epsilon Fc receptor membrane-bound form
PIK3CD	Phosphatidylinositol 4,5-bisphosphate 3-kinase catalytic subunit delta isoform
PRKDC	DNA-dependent protein kinase catalytic subunit
PIK3CB	Phosphatidylinositol 4,5-bisphosphate 3-kinase catalytic subunit beta isoform
HCK	Tyrosine-protein kinase HCK
PI4KB	Phosphatidylinositol 4-kinase beta
PIK3CA	Phosphatidylinositol 4,5-bisphosphate 3-kinase catalytic subunit alpha isoform
EPHB4	Ephrin type-B receptor 4
ZAP70	Tyrosine-protein kinase ZAP-70
STAT5A	Signal transducer and activator of transcription 5A
KMO	Kynurenine 3-monooxygenase
JAK2	Tyrosine-protein kinase JAK2
FBP1	Fructose-1,6-bisphosphatase 1
TRPM8	Transient receptor potential cation channel subfamily M member 8
ADAM17	Disintegrin and metalloproteinase domain-containing protein 17
MMP14	Matrix metalloproteinase-14
MMP7	Matrilysin
ADAM10	Disintegrin and metalloproteinase domain-containing protein 10
CNR1	Cannabinoid receptor 1
CNR2	Cannabinoid receptor 2
ELANE	Neutrophil elastase
HCRTR2	Orexin receptor type 2
HCRTR1	Orexin receptor type 1
CTSS	Cathepsin S
RBP4	Plasma retinol-binding protein(1-176)
CTSV	Cathepsin L2
CTSL	Cathepsin L1 heavy chain
SCN2A	Sodium channel protein type 2 subunit alpha
SCN10A	Sodium channel protein type 10 subunit alpha
ELOVL6	Elongation of very long chain fatty acids protein 6
FLT1	Vascular endothelial growth factor receptor 1
CCND3	G1/S-specific cyclin-D3
CXCR2	C-X-C chemokine receptor type 2
P2RX3	P2X purinoceptor 3
GRM5	Metabotropic glutamate receptor 5
CFD	Complement factor D
CHRM3	Muscarinic acetylcholine receptor M3
SCN9A	Sodium channel protein type 9 subunit alpha
PPIA	Peptidyl-prolyl cis-trans isomerase A, N-terminally processed
MAPK1	Mitogen-activated protein kinase 1
PABPC1	Polyadenylate-binding protein 1
IDH1	Isocitrate dehydrogenase 1.
CHRM1	Muscarinic acetylcholine receptor M1
TSPO	Translocator protein
PDE10A	cAMP and cAMP-inhibited cGMP 3',5'-cyclic phosphodiesterase 10A
CPT1A	Carnitine O-palmitoyltransferase 1, liver isoform
MAPK11	Mitogen-activated protein kinase 11
VCP	Transitional endoplasmic reticulum ATPase
BDKRB1	B1 bradykinin receptor
CCNE2	G1/S-specific cyclin-E2
GRM4	Metabotropic glutamate receptor 4
FPR1	fMet-Leu-Phe receptor
DRD2	D(2) dopamine receptor
CTSK	Cathepsin K
KCNJ5	G protein-activated inward rectifier potassium channel 4
KCNJ6	G protein-activated inward rectifier potassium channel 2
HTR7	5-hydroxytryptamine receptor 7
HTR6	5-hydroxytryptamine receptor 6
NOS1	Nitric oxide synthase, brain
GRK2	Beta-adrenergic receptor kinase 1
PSMB5	Proteasome subunit beta type-5
TRPA1	Transient receptor potential cation channel subfamily A member 1
IKBKB	Inhibitor of nuclear factor kappa-B kinase subunit beta
SAE1	SUMO-activating enzyme subunit 1, N-terminally processed
PDE4B	cAMP-specific 3',5'-cyclic phosphodiesterase 4B
MMP1	22 kDa interstitial collagenase
STK33	Serine/threonine-protein kinase 33
ITGAV	Integrin alpha-V heavy chain
PRKCG	Protein kinase C gamma type
CMA1	Chymase
PIM2	Serine/threonine-protein kinase pim-2
NPY5R	Neuropeptide Y receptor type 5
TRPV1	Transient receptor potential cation channel subfamily V member 1
CHRM4	Muscarinic acetylcholine receptor M4
PSEN2	Presenilin-2 CTF subunit
KCNK3	Potassium channel subfamily K member 3
KCNK9	Potassium channel subfamily K member 9
F10	Activated factor Xa heavy chain
PDE7A	High affinity cAMP-specific 3',5'-cyclic phosphodiesterase 7A
FAAH	Fatty-acid amide hydrolase 1
CCKBR	Gastrin/cholecystokinin type B receptor
PDE9A	High affinity cGMP-specific 3',5'-cyclic phosphodiesterase 9A
TACR3	Neuromedin-K receptor
NTRK2	BDNF/NT-3 growth factors receptor
NTRK3	NT-3 growth factor receptor
MAPK8	Mitogen-activated protein kinase 8
MAPK10	Mitogen-activated protein kinase 10
FAP	Antiplasmin-cleaving enzyme FAP, soluble form
P2RX7	P2X purinoceptor 7
GRM2	Metabotropic glutamate receptor 2
CES2	Cocaine esterase
HSD11B2	Corticosteroid 11-beta-dehydrogenase isozyme 2
PREP	Prolyl endopeptidase
ATP12A	Potassium-transporting ATPase alpha chain 2
FABP4	Fatty acid-binding protein, adipocyte
FABP3	Fatty acid-binding protein, heart
FABP5	Fatty acid-binding protein 5
FABP1	Fatty acid-binding protein, liver
PGR	Progesterone receptor
MAPK3	Mitogen-activated protein kinase 3
PRKCH	Protein kinase C eta type
PTPN11	Tyrosine-protein phosphatase non-receptor type 11
PTPRF	Receptor-type tyrosine-protein phosphatase F
ACP1	Low molecular weight phosphotyrosine protein phosphatase
CDC25A	M-phase inducer phosphatase 1
PTGS1	Prostaglandin G/H synthase 1
PDE4D	cAMP-specific 3',5'-cyclic phosphodiesterase 4D
SRD5A1	3-oxo-5-alpha-steroid 4-dehydrogenase 1
SRD5A2	3-oxo-5-alpha-steroid 4-dehydrogenase 2
NR3C2	Mineralocorticoid receptor
NR3C1	Glucocorticoid receptor
NR1I2	Nuclear receptor subfamily 1 group I member 2
HSD17B3	Testosterone 17-beta-dehydrogenase 3
SIGMAR1	Sigma non-opioid intracellular receptor 1
CTSD	Cathepsin D heavy chain
CCR5	C-C chemokine receptor type 5
CES1	Liver carboxylesterase 1
IDO1	Indoleamine 2,3-dioxygenase 1
DRD1	D(1A) dopamine receptor
F3	Tissue factor
ADRA1D	Alpha-1D adrenergic receptor
DRD3	D(3) dopamine receptor
ADRA1A	Alpha-1A adrenergic receptor
ADRA1B	Alpha-1B adrenergic receptor
HTR2A	5-hydroxytryptamine receptor 2A
DRD5	D(1B) dopamine receptor
ADRB2	Beta-2 adrenergic receptor
ADRB1	Beta-1 adrenergic receptor
ADRB3	Beta-3 adrenergic receptor
CDC7	Cell division cycle 7-related protein kinase
MTNR1B	Melatonin receptor type 1B
CHRNB4	Neuronal acetylcholine receptor subunit beta-4
CHRNA3	Neuronal acetylcholine receptor subunit alpha-3
RPS6KB1	Ribosomal protein S6 kinase beta-1
XBP1	X-box-binding protein 1, cytoplasmic form
RBBP9	Serine hydrolase RBBP9
KCNN1	Small conductance calcium-activated potassium channel protein 1
KCNN3	Small conductance calcium-activated potassium channel protein 3
KCNN2	Small conductance calcium-activated potassium channel protein 2
MAOB	Amine oxidase [flavin-containing] B
IMPDH2	Inosine-5'-monophosphate dehydrogenase 2
CXCR3	C-X-C chemokine receptor type 3
PRF1	Perforin-1
ALOX5AP	Arachidonate 5-lipoxygenase-activating protein
HTR2C	5-hydroxytryptamine receptor 2C
RPS6KA3	Ribosomal protein S6 kinase alpha-3
TGFBR1	TGF-beta receptor type-1
HTR2B	5-hydroxytryptamine receptor 2B
MTNR1A	Melatonin receptor type 1A
TBXA2R	Thromboxane A2 receptor
AURKA	Aurora kinase A
SLC18A2	Synaptic vesicular amine transporter
KCNH2	Potassium voltage-gated channel subfamily H member 2
TTK	Dual specificity protein kinase TTK
MAPKAPK2	MAP kinase-activated protein kinase 2
CCNC	Cyclin-C
SLC1A3	Excitatory amino acid transporter 1
PARP2	Poly [ADP-ribose] polymerase 2
CDK8	Cyclin-dependent kinase 8
TGM2	Protein-glutamine gamma-glutamyltransferase 2
HPGD	15-hydroxyprostaglandin dehydrogenase [NAD(+)]
CHRNA4	Neuronal acetylcholine receptor subunit alpha-4
GRIA1	Glutamate receptor 1
MARS	Methionine--tRNA ligase, cytoplasmic
ATR	Serine/threonine-protein kinase ATR
BRAF	Serine/threonine-protein kinase B-raf
TBK1	Serine/threonine-protein kinase TBK1
GRM1	Metabotropic glutamate receptor 1
QPCT	Glutaminyl-peptide cyclotransferase
TGFB1	Transforming growth factor beta-1 proprotein
MAPK14	Mitogen-activated protein kinase 14
CALM1	Calmodulin-1
CYP1A1	Cytochrome P450 1A1
FYN	Tyrosine-protein kinase Fyn
TACR2	Substance-K receptor
SIRT1	NAD-dependent protein deacetylase sirtuin-1
PLA2G4A	Cytosolic phospholipase A2
CYP1A2	Cytochrome P450 1A2
HSP90AA1	Heat shock protein HSP 90-alpha
HSP90B1	Endoplasmin
PDE5A	cGMP-specific 3',5'-cyclic phosphodiesterase
TAS2R31	Taste receptor type 2 member 31
PLA2G5	Calcium-dependent phospholipase A2
SLC5A2	Sodium/glucose cotransporter 2
EDNRA	Endothelin-1 receptor
KLK1	Kallikrein-1
KLK2	Kallikrein-2
SERPINE1	Plasminogen activator inhibitor 1
PLA2G10	Group 10 secretory phospholipase A2
GAPDH	Glyceraldehyde-3-phosphate dehydrogenase
ALPG	Alkaline phosphatase, germ cell.
RPS6KA2	Ribosomal protein S6 kinase alpha-2
RXRA	Retinoic acid receptor RXR-alpha
PRKD1	Serine/threonine-protein kinase D1
STAT3	Signal transducer and activator of transcription 3
EGLN1	Egl nine homolog 1
MIF	Macrophage migration inhibitory factor
MKNK1	MAP kinase-interacting serine/threonine-protein kinase 1
CASP6	Caspase-6 subunit p11
PTGER3	Prostaglandin E2 receptor EP3 subtype
GCK	Hexokinase-4
RET	Extracellular cell-membrane anchored RET cadherin 120 kDa fragment
ADORA2B	Adenosine receptor A2b
HDAC5	Histone deacetylase 5
HDAC7	Histone deacetylase 7
HDAC4	Histone deacetylase 4
DAPK3	Death-associated protein kinase 3
GSK3A	Glycogen synthase kinase-3 alpha
PRKAB1	5'-AMP-activated protein kinase subunit beta-1
NOS3	Nitric oxide synthase, endothelial
KCNMA1	Calcium-activated potassium channel subunit alpha-1
PLA2G7	Platelet-activating factor acetylhydrolase
MAP3K5	Mitogen-activated protein kinase kinase kinase 5
CTSB	Cathepsin B heavy chain
ABAT	4-aminobutyrate aminotransferase, mitochondrial
PLK4	Serine/threonine-protein kinase PLK4
NQO1	NAD(P)H dehydrogenase [quinone] 1
CHRNA7	Neuronal acetylcholine receptor subunit alpha-7
STS	Steryl-sulfatase
DYRK1A	Dual specificity tyrosine-phosphorylation-regulated kinase 1A
PGD	6-phosphogluconate dehydrogenase, decarboxylating
BCL2	Apoptosis regulator Bcl-2
CA5B	Carbonic anhydrase 5B, mitochondrial
NQO2	Ribosyldihydronicotinamide dehydrogenase [quinone]
SNCA	Alpha-synuclein
DNMT1	DNA (cytosine-5)-methyltransferase 1
STAT1	Signal transducer and activator of transcription 1-alpha/beta
FFAR1	Free fatty acid receptor 1
IGFBP3	Insulin-like growth factor-binding protein 3
ST3GAL3	CMP-N-acetylneuraminate-beta-1,4-galactoside alpha-2,3-sialyltransferase
FUT7	Alpha-(1,3)-fucosyltransferase 7
FUT4	Alpha-(1,3)-fucosyltransferase 4
HIF1A	Hypoxia-inducible factor 1-alpha
YWHAG	14-3-3 protein gamma, N-terminally processed
HSP90AB1	Heat shock protein HSP 90-beta
SORT1	Sortilin
GUSB	Beta-glucuronidase
DAO	D-amino-acid oxidase
MPI	Mannose-6-phosphate isomerase
GSR	Glutathione reductase, mitochondrial
PDGFRB	Platelet-derived growth factor receptor beta
MMP8	Neutrophil collagenase
PCSK7	Proprotein convertase subtilisin/kexin type 7
CYP2C9	Cytochrome P450 2C9
DNM1	Dynamin-1
SLC29A1	Equilibrative nucleoside transporter 1
BMP1	Bone morphogenetic protein 1
FLT4	Vascular endothelial growth factor receptor 3
ADRA2C	Alpha-2C adrenergic receptor
ADRA2B	Alpha-2B adrenergic receptor
CYP2D6	Cytochrome P450 2D6
RAC1	Ras-related C3 botulinum toxin substrate 1
CDC42	Cell division control protein 42 homolog
LIMK1	LIM domain kinase 1
SCD	Acyl-CoA desaturase
GRK5	G protein-coupled receptor kinase 5
MAP4K4	Mitogen-activated protein kinase kinase kinase kinase 4
SIRT3	NAD-dependent protein deacetylase sirtuin-3, mitochondrial
SIRT2	NAD-dependent protein deacetylase sirtuin-2
DHFR	Dihydrofolate reductase
BCAT2	Branched-chain-amino-acid aminotransferase, mitochondrial
PRKACA	cAMP-dependent protein kinase catalytic subunit alpha
CYP11B2	Cytochrome P450 11B2, mitochondrial
ICAM1	Intercellular adhesion molecule 1
SELE	E-selectin
AGPAT2	1-acyl-sn-glycerol-3-phosphate acyltransferase beta
IRAK4	Interleukin-1 receptor-associated kinase 4
HTR3A	5-hydroxytryptamine receptor 3A
TYMS	Thymidylate synthase
ERBB2	Receptor tyrosine-protein kinase erbB-2
SLC5A1	Sodium/glucose cotransporter 1
CCNE1	G1/S-specific cyclin-E1
CYP11B1	Cytochrome P450 11B1, mitochondrial
EPHA2	Ephrin type-A receptor 2
MST1R	Macrophage-stimulating protein receptor alpha chain
DPP4	Dipeptidyl peptidase 4 membrane form
MME	Neprilysin
EPHX2	Bifunctional epoxide hydrolase 2
TUBB1	Tubulin beta-1 chain
TUBB3	Tubulin beta-3 chain
KDM5A	Lysine-specific demethylase 5A
KDM1A	Lysine-specific histone demethylase 1A
SGK1	Serine/threonine-protein kinase Sgk1
HPGDS	Hematopoietic prostaglandin D synthase
SPHK2	Sphingosine kinase 2
SPHK1	Sphingosine kinase 1
CDK4	Cyclin-dependent kinase 4
ESRRB	Steroid hormone receptor ERR2
CLK1	Dual specificity protein kinase CLK1
DYRK1B	Dual specificity tyrosine-phosphorylation-regulated kinase 1B
MMP16	Matrix metalloproteinase-16
PDE4A	cAMP-specific 3',5'-cyclic phosphodiesterase 4A
PDE4C	Phosphodiesterase 4C.
DUSP3	Dual specificity protein phosphatase 3
CDC25B	M-phase inducer phosphatase 2
IL2	Interleukin-2
S1PR3	Sphingosine 1-phosphate receptor 3
S1PR1	Sphingosine 1-phosphate receptor 1
PTAFR	Platelet-activating factor receptor
CYP3A4	Cytochrome P450 3A4
S1PR5	Sphingosine 1-phosphate receptor 5
S1PR4	Sphingosine 1-phosphate receptor 4
PPM1B	Protein phosphatase 1B
PPP1CC	Serine/threonine-protein phosphatase PP1-gamma catalytic subunit
PPP2CA	Serine/threonine-protein phosphatase 2A catalytic subunit alpha isoform
PPP2R5A	Serine/threonine-protein phosphatase 2A 56 kDa regulatory subunit alpha isoform
PDK1	[Pyruvate dehydrogenase (acetyl-transferring)] kinase isozyme 1, mitochondrial
GCGR	Glucagon receptor
MGAM	Maltase-glucoamylase, intestinal
ALDH2	Aldehyde dehydrogenase, mitochondrial
PGK1	Phosphoglycerate kinase 1
MGLL	Monoglyceride lipase
TACR1	Substance-P receptor
SLC5A7	High affinity choline transporter 1
NAAA	N-acylethanolamine-hydrolyzing acid amidase subunit alpha
CRHR1	Corticotropin-releasing factor receptor 1
PDGFRA	Platelet-derived growth factor receptor alpha
PON1	Serum paraoxonase/arylesterase 1
UTS2R	Urotensin-2 receptor
PRKCA	Protein kinase C alpha type
FPR2	N-formyl peptide receptor 2
CYP27A1	Sterol 26-hydroxylase, mitochondrial
PGGT1B	Geranylgeranyl transferase type-1 subunit beta
PDE1B	Calcium/calmodulin-dependent 3',5'-cyclic nucleotide phosphodiesterase 1B
LRRK2	Leucine-rich repeat serine/threonine-protein kinase 2
GPR139	Probable G-protein coupled receptor 139
CACNA2D1	Voltage-dependent calcium channel subunit alpha-2/delta-1
HDAC6	Histone deacetylase 6
MTAP	S-methyl-5'-thioadenosine phosphorylase
PRKCI	Protein kinase C iota type
HRH4	Histamine H4 receptor
GAA	70 kDa lysosomal alpha-glucosidase
OPRK1	Kappa-type opioid receptor
GLB1	Beta-galactosidase
PDE11A	Dual 3',5'-cyclic-AMP and -GMP phosphodiesterase 11A
NFKB1	Nuclear factor NF-kappa-B p105 subunit
TRAP1	Heat shock protein 75 kDa, mitochondrial
PDE8B	High affinity cAMP-specific and IBMX-insensitive 3',5'-cyclic phosphodiesterase 8B
ALPL	Alkaline phosphatase, tissue-nonspecific isozyme
CASP1	Caspase-1 subunit p10
EWS-Fli1	EWS/FLI1-activated transcript 2
CASP8	Caspase-8 subunit p10
ABCC9	ATP-binding cassette sub-family C member 9
EIF2AK3	Eukaryotic translation initiation factor 2-alpha kinase 3
ACPP	Prostatic acid phosphatase
CASR	Extracellular calcium-sensing receptor
BRS3	Bombesin receptor subtype-3
CASP3	Caspase-3 subunit p12
CTSG	Cathepsin G
CASP7	Caspase-7 subunit p11
LGMN	Legumain
GABRB3	Gamma-aminobutyric acid receptor subunit beta-3
GABRA2	Gamma-aminobutyric acid receptor subunit alpha-2
GABRG2	Gamma-aminobutyric acid receptor subunit gamma-2
PKM	Pyruvate kinase PKM
NUDT1	7,8-dihydro-8-oxoguanine triphosphatase
NFKBIA	NF-kappa-B inhibitor alpha
RELA	Transcription factor p65
PPOX	Protoporphyrinogen oxidase
TNNC1	Troponin C, slow skeletal and cardiac muscles
TYK2	Non-receptor tyrosine-protein kinase TYK2
CLK3	Dual specificity protein kinase CLK3
DYRK2	Dual specificity tyrosine-phosphorylation-regulated kinase 2
KIF11	Kinesin-like protein KIF11
FARS2	Phenylalanine--tRNA ligase, mitochondrial
HTR1D	5-hydroxytryptamine receptor 1D
TLR8	Toll-like receptor 8
TLR7	Toll-like receptor 7
PAK1	Serine/threonine-protein kinase PAK 1
TLR9	Toll-like receptor 9
IGFBP6	Insulin-like growth factor-binding protein 6
IGFBP4	Insulin-like growth factor-binding protein 4
IGFBP5	Insulin-like growth factor-binding protein 5
IGFBP2	Insulin-like growth factor-binding protein 2
IGFBP1	Insulin-like growth factor-binding protein 1
RGS4	Regulator of G-protein signaling 4
EP300	Histone acetyltransferase p300
KAT2B	Histone acetyltransferase KAT2B
PRKCQ	Protein kinase C theta type
KCNA5	Potassium voltage-gated channel subfamily A member 5
LAP3	Cytosol aminopeptidase
PEPD	Xaa-Pro dipeptidase
SCN5A	Sodium channel protein type 5 subunit alpha
GRIN2B	Glutamate receptor ionotropic, NMDA 2B
TLR4	Toll-like receptor 4
TRPV3	Transient receptor potential cation channel subfamily V member 3
CHRM5	Muscarinic acetylcholine receptor M5
HRH1	Histamine H1 receptor
SLC18A3	Vesicular acetylcholine transporter
SLC6A9	Sodium- and chloride-dependent glycine transporter 1
XPNPEP1	Xaa-Pro aminopeptidase 1
XPNPEP2	Xaa-Pro aminopeptidase 2
HTR4	5-hydroxytryptamine receptor 4
REN	Renin
LYN	Tyrosine-protein kinase Lyn
PNMT	Phenylethanolamine N-methyltransferase
PRMT6	Protein arginine N-methyltransferase 6
PRMT8	Protein arginine N-methyltransferase 8
PRMT1	Protein arginine N-methyltransferase 1
MAP3K12	Mitogen-activated protein kinase kinase kinase 12
OGFRL1	Opioid growth factor receptor like 1.
XIAP	E3 ubiquitin-protein ligase XIAP
LTA4H	Leukotriene A-4 hydrolase
BIRC2	Baculoviral IAP repeat-containing protein 2
ADRA2A	Alpha-2A adrenergic receptor
HRH3	Histamine H3 receptor
DPP7	Dipeptidyl peptidase 2
DPP8	Dipeptidyl peptidase 8
DPP9	Dipeptidyl peptidase 9
PIM3	Serine/threonine-protein kinase pim-3
SLC6A11	Sodium- and chloride-dependent GABA transporter 3
SLC6A13	Sodium- and chloride-dependent GABA transporter 2
HDAC1	Histone deacetylase 1
HDAC8	Histone deacetylase 8
HDAC3	Histone deacetylase 3
HDAC11	Histone deacetylase 11
HDAC10	Polyamine deacetylase HDAC10
HRH2	Histamine H2 receptor
RAF1	RAF proto-oncogene serine/threonine-protein kinase
YES1	Tyrosine-protein kinase Yes
NPY1R	Neuropeptide Y receptor type 1
LIPG	Endothelial lipase
NEK1	Serine/threonine-protein kinase Nek1
PLAU	Urokinase-type plasminogen activator short chain A
CCR8	C-C chemokine receptor type 8
PKN2	Serine/threonine-protein kinase N2
UQCRB	Cytochrome b-c1 complex subunit 7
ASAH1	Acid ceramidase subunit alpha
MCHR1	Melanin-concentrating hormone receptor 1
PLAA	Phospholipase A-2-activating protein
CLK4	Dual specificity protein kinase CLK4
CLK2	Dual specificity protein kinase CLK2
PRKCD	Protein kinase C delta type regulatory subunit
PRKCE	Protein kinase C epsilon type
PRKX	cAMP-dependent protein kinase catalytic subunit PRKX
HTR1F	5-hydroxytryptamine receptor 1F
BDKRB2	B2 bradykinin receptor
PAOX	Peroxisomal N(1)-acetyl-spermine/spermidine oxidase
MC4R	Melanocortin receptor 4
CDC25C	M-phase inducer phosphatase 3
RPS6KA5	Ribosomal protein S6 kinase alpha-5
PARP3	Protein mono-ADP-ribosyltransferase PARP3
WDR5	WD repeat-containing protein 5
MALT1	Mucosa-associated lymphoid tissue lymphoma translocation protein 1
KCNJ1	ATP-sensitive inward rectifier potassium channel 1
CHRNB1	Acetylcholine receptor subunit beta
TEK	Angiopoietin-1 receptor
MAP3K8	Mitogen-activated protein kinase kinase kinase 8
FGR	Tyrosine-protein kinase Fgr
PTP4A3	Protein tyrosine phosphatase type IVA 3
NPY2R	Neuropeptide Y receptor type 2
PRCP	Lysosomal Pro-X carboxypeptidase
GNRHR	Gonadotropin-releasing hormone receptor
BAD	Bcl2-associated agonist of cell death
MC5R	Melanocortin receptor 5
OPRL1	Nociceptin receptor
AHCY	Adenosylhomocysteinase
IKBKG	NF-kappa-B essential modulator
SSTR3	Somatostatin receptor type 3
CCR3	C-C chemokine receptor type 3
BIRC8	Baculoviral IAP repeat-containing protein 8
HCN4	Potassium/sodium hyperpolarization-activated cyclic nucleotide-gated channel 4
HCN1	Potassium/sodium hyperpolarization-activated cyclic nucleotide-gated channel 1
ACACA	Acetyl-CoA carboxylase 1
ACACB	Acetyl-CoA carboxylase 2
PRKCB	Protein kinase C beta type
CCR4	C-C chemokine receptor type 4
PTPN22	Tyrosine-protein phosphatase non-receptor type 22
BTK	Tyrosine-protein kinase BTK
CACNA1G	Voltage-dependent T-type calcium channel subunit alpha-1G
CXCR4	C-X-C chemokine receptor type 4
GRK7	Rhodopsin kinase GRK7
HIPK4	Homeodomain-interacting protein kinase 4
OXSR1	Serine/threonine-protein kinase OSR1
STK39	STE20/SPS1-related proline-alanine-rich protein kinase
MAP3K13	Mitogen-activated protein kinase kinase kinase 13
ICK	Serine/threonine-protein kinase ICK
MAP3K15	Mitogen-activated protein kinase kinase kinase 15
MAST1	Microtubule-associated serine/threonine-protein kinase 1
SBK1	Serine/threonine-protein kinase SBK1
PRPF4B	Serine/threonine-protein kinase PRP4 homolog
MAP2K3	Dual specificity mitogen-activated protein kinase kinase 3
PRKAA2	5'-AMP-activated protein kinase catalytic subunit alpha-2
BLK	Tyrosine-protein kinase Blk
PHKG2	Phosphorylase b kinase gamma catalytic chain, liver/testis isoform
CAMK1	Calcium/calmodulin-dependent protein kinase type 1
CAMK4	Calcium/calmodulin-dependent protein kinase type IV
RPS27	40S ribosomal protein S27
AOC3	Membrane primary amine oxidase
GRK3	Beta-adrenergic receptor kinase 2
PARP10	Protein mono-ADP-ribosyltransferase PARP10
CBFB	Core-binding factor subunit beta
SLC47A1	Multidrug and toxin extrusion protein 1
PTPRCAP	Protein tyrosine phosphatase receptor type C associated protein.
JUN	Transcription factor AP-1
GRIK2	Glutamate receptor ionotropic, kainate 2
NR1H4	Bile acid receptor
GPBAR1	G-protein coupled bile acid receptor 1
GABBR1	Gamma-aminobutyric acid type B receptor subunit 1
FABP2	Fatty acid-binding protein, intestinal
CD81	CD81 antigen
HSF1	Heat shock factor protein 1
ATP1A1	Sodium/potassium-transporting ATPase subunit alpha-1
F2RL1	Proteinase-activated receptor 2, alternate cleaved 1
GLRA2	Glycine receptor subunit alpha-2
TTL	Tubulin--tyrosine ligase
PDE3A	cGMP-inhibited 3',5'-cyclic phosphodiesterase A
PDE3B	cGMP-inhibited 3',5'-cyclic phosphodiesterase B
BCL2A1	Bcl-2-related protein A1
MKNK2	MAP kinase-interacting serine/threonine-protein kinase 2
SLC28A2	Sodium/nucleoside cotransporter 2
NR4A2	Nuclear receptor subfamily 4 group A member 2
HCAR2	Hydroxycarboxylic acid receptor 2
PDE1A	Calcium/calmodulin-dependent 3',5'-cyclic nucleotide phosphodiesterase 1A
MELK	Maternal embryonic leucine zipper kinase
LNPEP	Leucyl-cystinyl aminopeptidase, pregnancy serum form
HTR5A	5-hydroxytryptamine receptor 5A
HTR1B	5-hydroxytryptamine receptor 1B
TH	Tyrosine 3-monooxygenase
CHRNB3	Neuronal acetylcholine receptor subunit beta-3
HTR1E	5-hydroxytryptamine receptor 1E
PHLPP2	PH domain leucine-rich repeat-containing protein phosphatase 2
THRA	Thyroid hormone receptor alpha
THRB	Thyroid hormone receptor beta
SCN4A	Sodium channel protein type 4 subunit alpha
NR4A1	Nuclear receptor subfamily 4 group A member 1
SSTR4	Somatostatin receptor type 4
SSTR1	Somatostatin receptor type 1
HASPIN	Serine/threonine-protein kinase haspin
TRHR	Thyrotropin-releasing hormone receptor
PDPK1	3-phosphoinositide-dependent protein kinase 1
DCTPP1	dCTP pyrophosphatase 1
ACVRL1	Serine/threonine-protein kinase receptor R3
EDNRB	Endothelin receptor type B
ATP4B	Potassium-transporting ATPase subunit beta
PIK3C2G	Phosphatidylinositol 4-phosphate 3-kinase C2 domain-containing subunit gamma
PIP4K2C	Phosphatidylinositol 5-phosphate 4-kinase type-2 gamma
MAP2K5	Dual specificity mitogen-activated protein kinase kinase 5
MAPK15	Mitogen-activated protein kinase 15
PIK3C2B	Phosphatidylinositol 4-phosphate 3-kinase C2 domain-containing subunit beta
MAP3K19	Mitogen-activated protein kinase kinase kinase 19.
ERBB4	Receptor tyrosine-protein kinase erbB-4
SLC9A1	Sodium/hydrogen exchanger 1
FGFR3	Fibroblast growth factor receptor 3
MAPK13	Mitogen-activated protein kinase 13
MARK2	Serine/threonine-protein kinase MARK2
CDK5	Cyclin-dependent-like kinase 5
STK3	Serine/threonine-protein kinase 3 20kDa subunit
PLK3	Serine/threonine-protein kinase PLK3
PRKD2	Serine/threonine-protein kinase D2
MARK3	MAP/microtubule affinity-regulating kinase 3
PLK2	Serine/threonine-protein kinase PLK2
CYP24A1	1,25-dihydroxyvitamin D(3) 24-hydroxylase, mitochondrial
CYP26A1	Cytochrome P450 26A1
AVPR1A	Vasopressin V1a receptor
AVPR1B	Vasopressin V1b receptor
OXTR	Oxytocin receptor
KCNK2	Potassium channel subfamily K member 2
F2R	Proteinase-activated receptor 1
NOD2	Nucleotide-binding oligomerization domain-containing protein 2
SMO	Smoothened homolog
C3AR1	C3a anaphylatoxin chemotactic receptor
FKBP1A	Peptidyl-prolyl cis-trans isomerase FKBP1A
LIMK2	LIM domain kinase 2
RAP1A	Ras-related protein Rap-1A
KRAS	GTPase KRas, N-terminally processed
DNAJA1	DnaJ homolog subfamily A member 1
LTB4R	Leukotriene B4 receptor 1
PTGER4	Prostaglandin E2 receptor EP4 subtype
MDM2	E3 ubiquitin-protein ligase Mdm2
TP53	Cellular tumor antigen p53
PTGDR2	Prostaglandin D2 receptor 2
PTGES2	Prostaglandin E synthase 2 truncated form
PTGIR	Prostacyclin receptor
DAGLA	Sn1-specific diacylglycerol lipase alpha
PTGDR	Prostaglandin D2 receptor
DAGLB	Sn1-specific diacylglycerol lipase beta
AGTR1	Type-1 angiotensin II receptor
GDA	Guanine deaminase
ACLY	ATP-citrate synthase
SLC22A6	Solute carrier family 22 member 6
TNF	Tumor necrosis factor, membrane form
BCL2L1	Bcl-2-like protein 1
PLCG1	1-phosphatidylinositol 4,5-bisphosphate phosphodiesterase gamma-1
HAO1	Hydroxyacid oxidase 1
RASGRP3	Ras guanyl-releasing protein 3
CYSLTR1	Cysteinyl leukotriene receptor 1
PHF8	Histone lysine demethylase PHF8
KDM5C	Lysine-specific demethylase 5C
KDM2A	Lysine-specific demethylase 2A
PTGFR	Prostaglandin F2-alpha receptor
GSTK1	Glutathione S-transferase kappa 1
FFAR4	Free fatty acid receptor 4
CDC45	Cell division control protein 45 homolog
PTPRC	Receptor-type tyrosine-protein phosphatase C
RARA	Retinoic acid receptor alpha
SLC16A1	Monocarboxylate transporter 1
RARG	Retinoic acid receptor gamma
RARB	Retinoic acid receptor beta
CXCL8	Interleukin-8
GBA	Lysosomal acid glucosylceramidase
VEGFA	Vascular endothelial growth factor A, long form
FGF1	Fibroblast growth factor 1
FGF2	Fibroblast growth factor 2
HPSE	Heparanase 50 kDa subunit
LGALS4	Galectin-4
LGALS3	Galectin-3
LGALS8	Galectin-8
PYGB	Glycogen phosphorylase, brain form
GRIK1	Glutamate receptor ionotropic, kainate 1
NR0B2	Nuclear receptor subfamily 0 group B member 2
CYP26B1	Cytochrome P450 26B1
RXRG	Retinoic acid receptor RXR-gamma
RXRB	Retinoic acid receptor RXR-beta
RORB	Nuclear receptor ROR-beta
ITGAL	Integrin alpha-L
IL6	Interleukin-6
GLUL	Glutamine synthetase
NLRP3	NACHT, LRR and PYD domains-containing protein 3
MMP10	Stromelysin-2
SLC10A2	Ileal sodium/bile acid cotransporter
SLC10A1	Sodium/bile acid cotransporter
CCR1	C-C chemokine receptor type 1
IMPDH1	Inosine-5'-monophosphate dehydrogenase 1
F11	Coagulation factor XIa heavy chain
S1PR2	Sphingosine 1-phosphate receptor 2
ITGB1	Integrin beta-1
ITGB7	Integrin beta-7
ACE	Angiotensin-converting enzyme, soluble form
LSS	Lanosterol synthase
AMPD2	AMP deaminase 2
ENPP2	Ectonucleotide pyrophosphatase/phosphodiesterase family member 2
ITGA4	Integrin alpha-4
CPB1	Carboxypeptidase B1
GYS1	Glycogen [starch] synthase, muscle
FFAR2	Free fatty acid receptor 2
GRB2	Growth factor receptor-bound protein 2
AKT2	RAC-beta serine/threonine-protein kinase
FOLH1	Glutamate carboxypeptidase 2
TF	Serotransferrin
ALB	Serum albumin
EGR2	E3 SUMO-protein ligase EGR2
CXCL10	C-X-C motif chemokine 10
CXCL12	Stromal cell-derived factor 1
CIB1	Calcium and integrin-binding protein 1
CIB2	Calcium and integrin-binding family member 2
CADPS	Calcium-dependent secretion activator 1
CADPS2	Calcium-dependent secretion activator 2
NCS1	Neuronal calcium sensor 1
SLC8A1	Sodium/calcium exchanger 1
CACNA1C	Voltage-dependent L-type calcium channel subunit alpha-1C
CACNA1D	Voltage-dependent L-type calcium channel subunit alpha-1D
CACNA1F	Voltage-dependent L-type calcium channel subunit alpha-1F
CACNA1S	Voltage-dependent L-type calcium channel subunit alpha-1S
CACNB1	Voltage-dependent L-type calcium channel subunit beta-1
CACNB2	Voltage-dependent L-type calcium channel subunit beta-2
CACNB3	Voltage-dependent L-type calcium channel subunit beta-3
CACNB4	Voltage-dependent L-type calcium channel subunit beta-4
CACNA1A	Voltage-dependent P/Q-type calcium channel subunit alpha-1A
CACNA1H	Voltage-dependent T-type calcium channel subunit alpha-1H
CACNA1I	Voltage-dependent T-type calcium channel subunit alpha-1I
CACNA1E	Voltage-dependent R-type calcium channel subunit alpha-1E
SLC20A1	Sodium-dependent phosphate transporter 1
SLC20A2	Sodium-dependent phosphate transporter 2
SLC34A1	Sodium-dependent phosphate transport protein 2A
SLC34A2	Sodium-dependent phosphate transport protein 2B
SLC34A3	Sodium-dependent phosphate transport protein 2C
CALR	Calreticulin
PDCD6	Programmed cell death protein 6
SRI	Sorcin
CHP1	Calcineurin B homologous protein 1
SPARC	SPARC
CANX	Calnexin
FBN2	Fibrillin-2 C-terminal peptide
S100B	Protein S100-B
CASQ2	Calsequestrin-2
RGN	Regucalcin
PEF1	Peflin
S100A6	Protein S100-A6
TPT1	Translationally-controlled tumor protein
S100A13	Protein S100-A13
CASQ1	Calsequestrin-1
NUCB1	Nucleobindin-1
NUCB2	Nucleobindin-2
CALM2	Calmodulin 2.
FBN3	Fibrillin-3 C-terminal peptide
GCA	Grancalcin
S100A16	Protein S100-A16
CALB2	Calretinin
CAPS	Calcyphosin
CALR3	Calreticulin-3
NRXN1	Neurexin-1
TRPV6	Transient receptor potential cation channel subfamily V member 6
TRPV5	Transient receptor potential cation channel subfamily V member 5
RYR1	Ryanodine receptor 1
RYR2	Ryanodine receptor 2
PKD2L1	Polycystic kidney disease 2-like 1 protein
RYR3	Ryanodine receptor 3
PKD1L3	Polycystic kidney disease protein 1-like 3
CATSPER1	Cation channel sperm-associated protein 1
CALB1	Calbindin
S100G	S100 calcium binding protein G
MLKL	Mixed lineage kinase domain-like protein
RIPK1	Receptor-interacting serine/threonine-protein kinase 1
RIPK3	Receptor-interacting serine/threonine-protein kinase 3
MAP1LC3B	Microtubule-associated proteins 1A/1B light chain 3B
park	Parkinson disease protein
PINK1	Serine/threonine-protein kinase PINK1, mitochondrial
SQSTM1	Sequestosome-1
DNM1L	Dynamin-1-like protein
HMOX1	Heme oxygenase 1
MFN2	Mitofusin-2
NFE2L2	Nuclear factor erythroid 2-related factor 2
Txn1	Thioredoxin reductase 1, cytoplasmic
TXNIP	Thioredoxin-interacting protein
DMP1	Dentin matrix acidic phosphoprotein 1
IL1B	Interleukin-1 beta
SOST	Sclerostin
ACTA2	Actin, aortic smooth muscle, intermediate form
ATP1A2	Sodium/potassium-transporting ATPase subunit alpha-2
BMI1	Polycomb complex protein BMI-1
CAT	Catalase
COL1A1	Collagen alpha-1(I) chain
COL3A1	Collagen alpha-1(III) chain
COX4I1	Cytochrome c oxidase subunit 4 isoform 1, mitochondrial
GCLC	Glutamate-cysteine ligase catalytic subunit.
hsp70l	Heat shock 70 kDa protein
HSPD1	60 kDa heat shock protein, mitochondrial
KEAP1	Kelch-like ECH-associated protein 1
PPARGC1A	Peroxisome proliferator-activated receptor gamma coactivator 1-alpha
ptgs2a	Prostaglandin G/H synthase 2
SOD2	Superoxide dismutase [Mn], mitochondrial
STK11	Serine/threonine-protein kinase STK11
TFAM	Transcription factor A, mitochondrial
MRS2	Magnesium transporter MRS2 homolog, mitochondrial
ANXA1	Annexin A1
INS	Insulin A chain
NUDT9	ADP-ribose pyrophosphatase, mitochondrial
RB1	Retinoblastoma-associated protein
ITGA7	Integrin alpha-7 70 kDa form
POMC	Corticotropin-like intermediary peptide
TRPM7	Transient receptor potential cation channel subfamily M member 7
AGT	Angiotensin 1-4
ALDH1A1	Retinal dehydrogenase 1
C3	Complement C3c alpha' chain fragment 1
CALCA	Calcitonin
SHC1	SHC-transforming protein 1
SLC12A4	Solute carrier family 12 member 4
TNFAIP6	Tumor necrosis factor-inducible gene 6 protein
ABCC6	Multidrug resistance-associated protein 6
ADCY5	Adenylate cyclase type 5
ATP2A1	Sarcoplasmic/endoplasmic reticulum calcium ATPase 1
ATP7B	Copper-transporting ATPase 2
BGLAP	Osteocalcin
CERK	Ceramide kinase
CFB	Complement factor B Ba fragment
CLN6	CLN6 transmembrane ER protein.
COL1A2	Collagen alpha-2(I) chain
CYP7A1	Cytochrome P450 7A1
EGF	Pro-epidermal growth factor
GPT	Alanine aminotransferase 1
IBSP	Bone sialoprotein 2
ITGA5	Integrin alpha-5 heavy chain
ITIH1	Inter-alpha-trypsin inhibitor heavy chain H1
ITIH2	Inter-alpha-trypsin inhibitor heavy chain H2
KLK8	Kallikrein-8
LCAT	Phosphatidylcholine-sterol acyltransferase
MARCO	Macrophage receptor MARCO
MBP	Myelin basic protein
Nt5c3	Cytosolic 5'-nucleotidase 3A
PRL	Prolactin
PRLR	Prolactin receptor
PXN	Paxillin
SOD1	Superoxide dismutase [Cu-Zn]
SPP1	Osteopontin
SREBF1	Processed sterol regulatory element-binding protein 1
THBS1	Thrombospondin-1
TNFRSF1A	Tumor necrosis factor receptor superfamily member 1A, membrane form
UROD	Uroporphyrinogen decarboxylase
VAV2	Guanine nucleotide exchange factor VAV2
VCL	Vinculin
CLDN16	Claudin-16
TRPM6	Transient receptor potential cation channel subfamily M member 6
SLC41A1	Solute carrier family 41 member 1
SLC41A3	Solute carrier family 41 member 3.
FTO	Alpha-ketoglutarate-dependent dioxygenase FTO
LDHA	Lactate dehydrogenase A
LDHB	L-lactate dehydrogenase B chain
AMPD3	AMP deaminase 3
ECE1	Endothelin-converting enzyme 1
HNF4A	Hepatocyte nuclear factor 4-alpha
SLC13A5	Solute carrier family 13 member 5
CASP2	Caspase-2 subunit p12
OGA	Protein O-GlcNAcase
CAMKK2	Calcium/calmodulin-dependent protein kinase kinase 2
PTK2B	Protein-tyrosine kinase 2-beta
FADS1	Acyl-CoA (8-3)-desaturase
ILK	Integrin-linked protein kinase
MPEG1	Macrophage-expressed gene 1 protein
