# Supplementary material for: Integrated network pharmacology and bioinformatics analysis reveals multi-target mechanisms of HeJie Shengfa Decoction against alopecia areata
Source: PeerJ. 2026 Jul 14;14:e21006. doi: 10.7717/peerj.21006 (PMC13378497; doi:10.7717/peerj.21006)
Supplement: Supplemental Information 6 [file peerj-14-21006-s006.zip › Supplemental materials information_AA/Table S2.xlsx]

## Sheet: Sheet1
Integrated network pharmacology and bioinformatics analysis reveals multi_x001E_target mechanisms of HeJie Shengfa Decoction against alopecia areata
id	logFC	AveExpr	t	P.Value	adj.P.Val	B
LOC732360	-0.732986	4.52966	-7.67406	1.14485e-11	2.49063e-07	16.1028
CFAP57	-0.458714	2.35504	-7.49063	2.80741e-11	3.05376e-07	15.2569
MREG	-0.765317	8.38183	-7.24895	9.07706e-11	5.51711e-07	14.1503
LOC148709	-0.599814	3.89398	-7.22595	1.01441e-10	5.51711e-07	14.0455
SLC5A10	-0.601192	3.22181	-7.16472	1.363e-10	5.93041e-07	13.7669
CD8A	1.38564	4.7762	6.88924	5.10097e-10	1.67026e-06	12.5224
CSDC2	-1.26192	4.03088	-6.83438	6.62139e-10	1.67026e-06	12.2764
RMND5A	-0.678158	8.45449	-6.81347	7.31229e-10	1.67026e-06	12.1828
LOC100505782	-1.67844	4.36083	-6.80906	7.46683e-10	1.67026e-06	12.1631
DLX3	-1.2374	8.72532	-6.8032	7.6776e-10	1.67026e-06	12.1369
DUSP14	-0.706461	10.3595	-6.72504	1.11147e-09	2.10501e-06	11.7881
CCL13	1.72954	7.17072	6.71578	1.16112e-09	2.10501e-06	11.7469
SYCE1L	-0.534083	5.59424	-6.68296	1.35563e-09	2.17725e-06	11.6009
LOC102724708	-0.662269	2.5071	-6.67512	1.40661e-09	2.17725e-06	11.5661
PPP1R2	-0.76504	7.04595	-6.65294	1.56149e-09	2.17725e-06	11.4676
SLC1A6	-1.16751	4.87619	-6.57578	2.24361e-09	2.83346e-06	11.126
PLA2G2E	-0.707839	3.16316	-6.56641	2.3444e-09	2.83346e-06	11.0846
MIR34A	-0.624034	8.95883	-6.54874	2.54666e-09	2.84351e-06	11.0066
WIPI1	-0.64787	8.68224	-6.54315	2.61412e-09	2.84351e-06	10.9819
HSPA14	-0.631725	7.89673	-6.47682	3.56356e-09	3.6557e-06	10.69
ERVW-1	-0.637392	4.06902	-6.45917	3.86892e-09	3.6557e-06	10.6125
CXCL9	2.39315	4.78957	6.45168	4.00636e-09	3.6557e-06	10.5796
NRBF2	-0.687922	6.50467	-6.45026	4.03295e-09	3.6557e-06	10.5734
C10orf126	-0.656477	2.56576	-6.42741	4.48522e-09	3.90304e-06	10.4732
AFAP1L2	-0.601419	9.26271	-6.39146	5.30014e-09	4.27715e-06	10.316
SLC40A1	-0.871829	9.27094	-6.39091	5.31382e-09	4.27715e-06	10.3135
HOXC13	-1.46074	8.65812	-6.38329	5.50495e-09	4.27715e-06	10.2802
FAM49A	-1.25238	6.82561	-6.33553	6.86752e-09	5.10416e-06	10.0719
GMCL1P1	-0.9625	4.64476	-6.3302	7.0386e-09	5.10416e-06	10.0487
CPLX3	-0.480784	3.81089	-6.31373	7.59505e-09	5.33001e-06	9.97706
IL10RA	0.843796	7.0725	6.28849	8.53328e-09	5.77772e-06	9.86736
CD1C	1.22461	8.73737	6.27881	8.92259e-09	5.77772e-06	9.82534
OXCT2	-1.35999	4.62853	-6.27566	9.05293e-09	5.77772e-06	9.81169
CD14	0.686876	5.05581	6.26993	9.29534e-09	5.77772e-06	9.7868
FAM26D	-1.06502	2.70164	-6.26235	9.62542e-09	5.81669e-06	9.75394
FLG-AS1	-0.742091	5.19462	-6.2333	1.10013e-08	6.39058e-06	9.62812
MSX2	-0.896773	5.06785	-6.23013	1.11626e-08	6.39058e-06	9.61442
SLC16A9	-1.25956	5.62499	-6.19493	1.31192e-08	7.31815e-06	9.46234
FRMPD1	-0.738602	5.3271	-6.14833	1.62377e-08	8.83128e-06	9.26157
LEF1	-0.507104	5.53959	-6.13913	1.69351e-08	8.98591e-06	9.22198
CHAC1	-2.87274	7.83804	-6.12151	1.83535e-08	9.4053e-06	9.14626
DLX4	-0.578928	5.02359	-6.10562	1.97322e-08	9.75621e-06	9.07809
LINC00868	-0.79249	3.34332	-6.09912	2.03252e-08	9.82611e-06	9.05022
HLA-DMA	0.68624	8.28273	6.03172	2.76095e-08	1.25717e-05	8.76196
C1orf168	-0.61259	2.79498	-6.02528	2.8427e-08	1.2621e-05	8.73451
HLA-DPA1	0.948322	9.03901	6.01545	2.97217e-08	1.29319e-05	8.6926
CALCB	-0.812074	3.22786	-6.00466	3.12099e-08	1.33132e-05	8.64663
CLDN14	-0.793274	3.62567	-5.99646	3.23884e-08	1.35502e-05	8.61176
EIF5	-0.505832	10.2095	-5.99082	3.32259e-08	1.36383e-05	8.58774
SLC39A10	-0.756783	9.96231	-5.94925	4.00837e-08	1.61485e-05	8.41122
CD86	0.574148	3.61115	5.89865	5.03304e-08	1.8285e-05	8.19711
PRR3	-0.426398	6.39726	-5.89612	5.09065e-08	1.8285e-05	8.18641
IFI30	0.616403	6.72702	5.89495	5.11753e-08	1.8285e-05	8.18146
MIR31HG	-0.81077	3.24757	-5.89479	5.1211e-08	1.8285e-05	8.1808
CCL5	0.763817	3.99442	5.89453	5.12702e-08	1.8285e-05	8.17972
MYPN	-0.519541	3.11253	-5.88058	5.45825e-08	1.91523e-05	8.12084
PPP2R1B	-0.845171	6.76801	-5.87487	5.59981e-08	1.93371e-05	8.09677
MT4	-0.811571	4.72675	-5.86709	5.79866e-08	1.94959e-05	8.06395
AIF1	0.601812	5.95451	5.86607	5.82502e-08	1.94959e-05	8.05969
TCF7	-0.447842	6.2556	-5.85875	6.0192e-08	1.98405e-05	8.02886
DNAJC6	-0.884113	4.97011	-5.84448	6.41613e-08	2.07196e-05	7.96881
FAM43A	-0.401973	4.90195	-5.83876	6.58261e-08	2.07196e-05	7.94473
PLA2G2F	-0.879917	3.69467	-5.83683	6.63945e-08	2.07196e-05	7.93665
PLEKHG4B	-0.619236	4.63212	-5.83591	6.66686e-08	2.07196e-05	7.93277
GOLGA7B	-0.884351	5.81878	-5.82172	7.10336e-08	2.1463e-05	7.87315
PLEKHG1	-0.769306	8.59043	-5.79611	7.96291e-08	2.31223e-05	7.76577
SP6	-1.21557	7.84134	-5.79067	8.15838e-08	2.32254e-05	7.74298
PRSS53	-0.860749	5.75327	-5.78897	8.22045e-08	2.32254e-05	7.73586
PEG3	-0.641783	5.35708	-5.78409	8.40085e-08	2.34308e-05	7.71545
KIF5C	-0.556408	4.13989	-5.78023	8.54631e-08	2.35348e-05	7.69932
PSORS1C2	-1.69926	10.1759	-5.77127	8.89397e-08	2.36574e-05	7.66184
UBE2H	-0.554546	6.95158	-5.77123	8.89557e-08	2.36574e-05	7.66167
SLAMF8	1.11212	5.63895	5.77069	8.91705e-08	2.36574e-05	7.65941
LINGO1-AS2	-0.971342	2.87139	-5.76718	9.05743e-08	2.37403e-05	7.64473
TMEM181	-0.462163	6.62561	-5.76172	9.27991e-08	2.37412e-05	7.62192
C1QB	0.905787	3.7535	5.76115	9.30325e-08	2.37412e-05	7.61956
XCL2	0.842484	4.00882	5.75918	9.38516e-08	2.37412e-05	7.61132
KIF21A	-0.447391	9.18016	-5.75319	9.63848e-08	2.41017e-05	7.58629
ISCA1	-0.488593	8.77817	-5.74023	1.02091e-07	2.51991e-05	7.53224
TXNRD1	-0.416564	6.06619	-5.7348	1.0458e-07	2.52793e-05	7.50961
KRT73	-1.48219	6.84525	-5.71752	1.12907e-07	2.69921e-05	7.43762
ENDOU	-0.472279	11.1424	-5.7107	1.16369e-07	2.75174e-05	7.40925
MPEG1	0.611851	7.80737	5.69682	1.23738e-07	2.89161e-05	7.35156
STOX1	-0.444094	4.97737	-5.69463	1.24942e-07	2.89161e-05	7.34246
LOC100506813	-0.495184	4.20446	-5.68193	1.32153e-07	3.02629e-05	7.28975
SLA	0.458935	4.5494	5.67317	1.37368e-07	3.11295e-05	7.25339
LY6G6F	-1.65227	5.89472	-5.66372	1.43212e-07	3.17736e-05	7.21426
TLR1	0.816369	5.0535	5.65737	1.47276e-07	3.18898e-05	7.18797
SAMD8	-0.755281	7.8292	-5.65618	1.48052e-07	3.18898e-05	7.18304
CCL18	2.13308	4.95455	5.64102	1.58275e-07	3.34298e-05	7.12033
FOXN1	-0.728479	5.14349	-5.63568	1.62039e-07	3.37578e-05	7.09826
MS4A6A	0.559788	6.32924	5.62652	1.68701e-07	3.46236e-05	7.06041
LAP3	-0.768588	10.5868	-5.62109	1.72781e-07	3.51295e-05	7.03797
LOC101928881	-2.33894	6.00052	-5.61065	1.80885e-07	3.56171e-05	6.99493
RNF182	-1.98891	7.06641	-5.60755	1.83365e-07	3.56171e-05	6.98214
CST1	-2.17621	5.20744	-5.60413	1.86136e-07	3.58352e-05	6.96807
CSF1R	0.583138	6.29534	5.59865	1.90673e-07	3.63867e-05	6.94545
CCEPR	-0.707404	3.06423	-5.5963	1.92645e-07	3.64435e-05	6.93579
KRTAP10-12	-2.21729	6.0499	-5.56712	2.18913e-07	4.00207e-05	6.81578
CD163	0.976221	5.3807	5.56196	2.23913e-07	4.03251e-05	6.79458
CAPN12	-1.34792	8.2787	-5.56152	2.24335e-07	4.03251e-05	6.79282
KRT36	-0.891408	3.12418	-5.55805	2.27771e-07	4.03251e-05	6.77855
HLA-DRB1	0.460296	10.9113	5.55783	2.27993e-07	4.03251e-05	6.77763
CD163L1	0.609594	5.30106	5.54621	2.39867e-07	4.17465e-05	6.72998
ELF5	-0.807924	7.14731	-5.53682	2.49899e-07	4.27729e-05	6.69152
DSG4	-3.16382	7.53334	-5.53456	2.52379e-07	4.27729e-05	6.68225
TDH	-0.662117	3.45439	-5.53342	2.53629e-07	4.27729e-05	6.67762
LOC100653296	-0.56344	3.48277	-5.52988	2.57578e-07	4.30864e-05	6.66312
OVOL1	-0.586761	6.98446	-5.52822	2.59449e-07	4.30864e-05	6.65632
GJA3	-0.758543	5.27766	-5.52034	2.68517e-07	4.39218e-05	6.62408
GMCL1	-0.694261	8.78405	-5.5129	2.77361e-07	4.50298e-05	6.59367
LYPD6B	-0.423792	10.6208	-5.51099	2.79681e-07	4.50701e-05	6.58585
LOC101928076	-0.62109	9.45464	-5.50211	2.90701e-07	4.65015e-05	6.54959
PROCR	-0.669198	7.52152	-5.49637	2.98053e-07	4.73296e-05	6.52615
CSRP2	0.474905	9.26348	5.49086	3.0528e-07	4.81258e-05	6.50368
TRBC1	0.918548	6.77867	5.47668	3.24672e-07	5.08146e-05	6.44589
TYROBP	0.930446	7.68573	5.46408	3.42907e-07	5.29074e-05	6.39463
RTKN2	-0.53867	3.65268	-5.46037	3.48479e-07	5.32517e-05	6.37951
FAM178B	-0.421012	3.73451	-5.44865	3.66623e-07	5.53881e-05	6.33189
UBE2D1	-0.593979	6.8004	-5.44002	3.80573e-07	5.70991e-05	6.29687
CYP1B1-AS1	-0.687947	4.35966	-5.43299	3.92325e-07	5.78118e-05	6.26834
GPRC5D	-3.22101	8.81003	-5.42894	3.9927e-07	5.81778e-05	6.25188
ODC1	-0.827999	7.76299	-5.42786	4.01134e-07	5.81778e-05	6.24752
SLC45A2	-0.492273	2.89302	-5.41124	4.3099e-07	6.19676e-05	6.18019
ABCA4	-0.601187	4.4945	-5.41018	4.32962e-07	6.19676e-05	6.17591
P2RY13	1.0472	5.52234	5.40782	4.37396e-07	6.21932e-05	6.16635
FLRT3	-0.663392	7.2287	-5.39455	4.63138e-07	6.46125e-05	6.11273
SIGLEC1	0.92661	6.09083	5.39336	4.65537e-07	6.46125e-05	6.10789
BCAS1	-0.627817	4.28501	-5.39298	4.66291e-07	6.46125e-05	6.10637
KRTAP5-8	-2.72904	8.51567	-5.37838	4.96552e-07	6.7617e-05	6.04742
BMP2	-0.991576	6.89894	-5.37155	5.1135e-07	6.83883e-05	6.01988
SLC7A11	-0.889636	4.49405	-5.37057	5.13502e-07	6.83883e-05	6.01595
EAF1	-0.575113	10.4284	-5.36925	5.16437e-07	6.83883e-05	6.0106
BEST3	-0.65345	3.21719	-5.36824	5.18689e-07	6.83883e-05	6.00653
IL2RG	0.8708	6.15733	5.3599	5.37598e-07	7.04544e-05	5.97296
ATF7IP2	0.632351	7.06046	5.34504	5.73009e-07	7.46456e-05	5.91316
LINC00504	-0.758072	3.70583	-5.33851	5.89302e-07	7.58595e-05	5.88689
CYTIP	0.831138	5.57306	5.32132	6.34314e-07	8.11735e-05	5.8179
TRIM9	-0.775701	4.56582	-5.3159	6.49212e-07	8.2114e-05	5.79615
LAMP5	-0.843988	4.63559	-5.30182	6.89498e-07	8.62071e-05	5.73973
PSMB9	0.830152	7.92359	5.29909	6.97587e-07	8.67201e-05	5.7288
CD2	0.998985	4.66186	5.28768	7.32386e-07	9.00173e-05	5.68319
CXCL10	1.94971	4.50223	5.26993	7.89968e-07	9.65491e-05	5.61229
TNFRSF12A	-0.484616	3.95371	-5.26547	8.05102e-07	9.78492e-05	5.59451
S100A3	-1.82444	9.85902	-5.26342	8.12171e-07	9.81598e-05	5.58633
HCK	0.521555	5.3531	5.25863	8.2888e-07	9.96259e-05	5.56725
RUNDC3A	-0.514378	4.08681	-5.25326	8.48061e-07	0.000101371	5.54582
CD3D	0.890238	5.25919	5.23659	9.10315e-07	0.000106473	5.47948
CST4	-1.49476	5.537	-5.22967	9.37431e-07	0.000108478	5.45199
CRNN	-1.40035	5.34014	-5.22681	9.48865e-07	0.000108645	5.44064
GZMA	1.03301	4.20558	5.22681	9.48868e-07	0.000108645	5.44063
IFNE	-0.861301	3.19813	-5.22205	9.68211e-07	0.000109626	5.42174
PIRT	-1.65917	4.65656	-5.22126	9.71474e-07	0.000109626	5.41859
SMAD7	-0.746067	7.21043	-5.21606	9.93121e-07	0.00011103	5.39795
ZNF562	-0.404373	6.63469	-5.21137	1.01306e-06	0.000111308	5.37934
FZD3	-0.654553	5.88029	-5.20079	1.05947e-06	0.000115823	5.3374
PADI1	-0.881324	5.27629	-5.19576	1.08224e-06	0.000116825	5.31749
KRTAP4-8	-2.77777	9.94579	-5.19541	1.08384e-06	0.000116825	5.31611
P2RY14	0.919745	8.61642	5.18876	1.11475e-06	0.000119465	5.28979
CTNNB1	-0.463121	7.52745	-5.18479	1.13359e-06	0.00012086	5.2741
PARM1	-1.03162	8.65159	-5.18231	1.14553e-06	0.00012086	5.26429
HLA-DMB	0.563481	9.03047	5.18187	1.14765e-06	0.00012086	5.26256
C1QC	0.586942	4.88682	5.18139	1.14999e-06	0.00012086	5.26065
HSPA2	-0.573997	9.59673	-5.17452	1.18386e-06	0.000123821	5.23349
LPAR3	-0.462407	6.15359	-5.1695	1.20919e-06	0.000125649	5.21367
NCS1	-0.504656	3.88234	-5.16878	1.21288e-06	0.000125649	5.21081
KLRC4-KLRK1	0.563289	3.81088	5.16539	1.23034e-06	0.000126255	5.19743
CCDC28A	0.477526	8.26759	5.16167	1.24978e-06	0.000127648	5.18276
TGFBI	0.664739	11.2452	5.14795	1.32412e-06	0.000132747	5.1287
JMY	-0.470602	9.87705	-5.13922	1.37365e-06	0.000136346	5.09433
GPR171	0.934944	4.85349	5.13833	1.37881e-06	0.000136346	5.09082
GZMK	1.00285	4.31121	5.12985	1.42884e-06	0.000139392	5.05747
IL2RB	0.672348	4.41381	5.12842	1.43741e-06	0.000139602	5.05188
RIMS2	-0.54839	4.1044	-5.11978	1.49057e-06	0.000142918	5.0179
LOC105372526	-0.457976	9.69625	-5.11789	1.5024e-06	0.000142918	5.01051
PTK7	-0.461783	4.04285	-5.11766	1.50388e-06	0.000142918	5.00958
KRTAP5-9	-1.81738	5.49282	-5.11104	1.54623e-06	0.00014437	4.9836
DEPDC7	-0.541517	6.68962	-5.10732	1.57051e-06	0.000146011	4.96903
SLC51B	-0.489071	2.935	-5.10235	1.6036e-06	0.000147649	4.94953
WNK4	-0.819572	4.41735	-5.10162	1.6085e-06	0.000147649	4.94667
KRT32	-2.33832	9.21938	-5.09678	1.64139e-06	0.000149408	4.92774
IRF1	0.707499	5.58489	5.08981	1.69003e-06	0.000152559	4.90042
BNC2	-0.802429	6.24065	-5.08821	1.70135e-06	0.000152604	4.89418
KRT33A	-3.16447	10.3445	-5.08678	1.71157e-06	0.000152604	4.88857
BAMBI	-1.42699	7.87074	-5.07698	1.78315e-06	0.000157693	4.85026
HYKK	0.701693	4.0096	5.07595	1.7908e-06	0.000157728	4.84626
FOLR2	0.733943	5.57036	5.06686	1.8601e-06	0.000161955	4.81075
KIF26A	-0.481277	5.0186	-5.06673	1.86112e-06	0.000161955	4.81024
KRT81	-2.75815	9.42132	-5.06236	1.89538e-06	0.000163627	4.79319
KLRC2	0.655902	3.11964	5.06014	1.91304e-06	0.000164498	4.78451
HCLS1	0.699911	6.36788	5.05298	1.97096e-06	0.000167493	4.75663
CCL4	0.48993	2.74343	5.05127	1.98507e-06	0.000168036	4.74995
LOC401317	-0.760495	7.10072	-5.04925	2.00184e-06	0.000168799	4.74209
FGF18	-1.23515	5.52177	-5.0333	2.13928e-06	0.000178272	4.68001
HOOK1	-0.468343	6.97956	-5.03244	2.14696e-06	0.000178272	4.67666
KRT40	-1.71911	5.29858	-5.01617	2.29719e-06	0.0001895	4.61345
LINC00917	-0.477877	2.60477	-5.01591	2.29961e-06	0.0001895	4.61246
MS4A4A	0.819966	3.77303	5.01407	2.31727e-06	0.00018979	4.60531
HOMER1	-0.598155	8.65126	-5.01373	2.32057e-06	0.00018979	4.60398
LOC101929777	-0.433047	5.82853	-5.01234	2.33402e-06	0.000190175	4.59858
ARL4C	-0.477082	6.56873	-5.00704	2.38585e-06	0.000192952	4.57805
CCL8	1.175	6.28155	5.006	2.39622e-06	0.000193073	4.574
CEACAM1	0.48888	4.37312	5.00499	2.40625e-06	0.000193166	4.5701
SLCO5A1	-0.792515	3.94727	-5.00392	2.41693e-06	0.00019331	4.56596
PLCD1	-0.643753	7.02969	-4.9963	2.49446e-06	0.000197335	4.53645
PLTP	0.620547	6.95944	4.99407	2.5177e-06	0.000197851	4.52779
LOC105374895	-0.456145	2.19935	-4.98327	2.63273e-06	0.000205066	4.48605
JAML	0.798817	7.57344	4.98267	2.63933e-06	0.000205066	4.48371
CAPN14	-1.03287	6.09586	-4.9778	2.69298e-06	0.000207751	4.4649
MOP-1	-0.655676	2.97917	-4.9719	2.75957e-06	0.000211265	4.44208
CYP2E1	0.438077	4.84848	4.96639	2.82306e-06	0.000214291	4.42084
SYTL2	-0.483725	5.65833	-4.96605	2.82701e-06	0.000214291	4.41953
CYFIP2	-0.753656	7.7404	-4.96079	2.88908e-06	0.000217481	4.39924
CD83	0.897734	7.46077	4.9518	2.99821e-06	0.000224145	4.36461
LYG2	-1.7583	7.09867	-4.94931	3.02917e-06	0.00022567	4.35501
PPP1R1C	-0.825358	3.99703	-4.9485	3.03936e-06	0.00022567	4.35188
ANKDD1A	0.640021	7.24182	4.94765	3.04998e-06	0.000225688	4.34862
RASSF9	-0.689232	6.05573	-4.94045	3.14178e-06	0.000231347	4.32092
SERPINB13	-0.462051	5.98865	-4.93842	3.16815e-06	0.000231347	4.31312
USP38	-0.498869	7.31547	-4.93836	3.169e-06	0.000231347	4.31287
LY86	0.71538	5.04096	4.93706	3.18598e-06	0.000231809	4.30788
LONRF2	-0.449557	5.59653	-4.9265	3.32747e-06	0.000239699	4.2673
CTXN1	-0.459148	3.91314	-4.92506	3.34724e-06	0.000240328	4.26177
KRT83	-2.86822	8.24318	-4.92424	3.35849e-06	0.000240342	4.25864
LOC101928047	1.04324	3.9764	4.9225	3.38263e-06	0.000241276	4.25195
KRTAP4-11	-2.53476	10.1967	-4.91548	3.48164e-06	0.000247432	4.22501
MMP12	1.9756	3.5976	4.91478	3.49169e-06	0.000247432	4.22232
PADI3	-1.95648	7.86005	-4.90612	3.61805e-06	0.000253905	4.18913
CTSW	0.813966	4.48408	4.90106	3.69393e-06	0.000257569	4.16976
CCL3L3	0.658612	2.87522	4.89922	3.72179e-06	0.000258682	4.16274
NINJ2	0.715181	7.21321	4.89626	3.76723e-06	0.000261006	4.15141
DMBT1	-1.02499	3.89889	-4.89169	3.83846e-06	0.000264615	4.13393
KRTAP7-1	-2.96147	8.28523	-4.89091	3.85072e-06	0.000264615	4.13095
CPVL	0.683615	6.74633	4.89003	3.86467e-06	0.000264615	4.12758
MGC24103	-0.862873	9.79825	-4.88982	3.86796e-06	0.000264615	4.12678
DLX2	-0.765251	4.95186	-4.86887	4.2141e-06	0.000287391	4.04679
TGM3	-0.74718	7.69788	-4.86245	4.32601e-06	0.000291369	4.02233
UBE2QL1	0.634866	6.87485	4.85692	4.42481e-06	0.00029704	4.00126
CKMT2	0.62897	4.69836	4.85622	4.4375e-06	0.00029704	3.99859
KRT31	-2.19958	11.5869	-4.85499	4.45978e-06	0.000297404	3.99392
ZNF469	0.564381	4.86082	4.85442	4.47029e-06	0.000297404	3.99172
GPR183	0.948162	5.38116	4.84302	4.68291e-06	0.0003106	3.94837
KRT82	-2.37395	7.74617	-4.83888	4.76241e-06	0.00031301	3.93267
CHST2	-0.812218	6.92775	-4.82568	5.02523e-06	0.00032714	3.88256
FCGR2B	0.721773	7.08653	4.8131	5.28873e-06	0.000340404	3.83489
SMTNL2	-1.47399	5.75724	-4.81011	5.35339e-06	0.000343549	3.82356
RAB15	0.460934	5.06835	4.8086	5.38642e-06	0.000344651	3.81782
KRTAP1-3	-2.83794	10.4013	-4.79937	5.59171e-06	0.000354053	3.78294
KRTAP4-4	-3.09548	10.1727	-4.79216	5.75757e-06	0.000363061	3.75569
COL10A1	-0.689859	2.89851	-4.7876	5.86497e-06	0.000368764	3.73846
CSNK1E	-0.567719	7.02319	-4.76462	6.43572e-06	0.000400026	3.65189
CST3	0.489103	7.24556	4.76348	6.46551e-06	0.000400733	3.64759
LOC286087	-0.473366	2.06427	-4.75334	6.73563e-06	0.000415109	3.60944
SLC7A8	-0.51906	4.86273	-4.73404	7.2799e-06	0.000442993	3.53703
TSPOAP1-AS1	0.538721	4.70782	4.7337	7.28989e-06	0.000442993	3.53575
PLAT	-0.547725	6.97179	-4.73223	7.33307e-06	0.000443983	3.53025
SSTR1	-0.461573	3.81796	-4.73102	7.36888e-06	0.000443983	3.52571
SLC16A6	-0.454823	7.06591	-4.72506	7.54768e-06	0.000452341	3.50338
LYPD6	-0.991107	5.5325	-4.70889	8.054e-06	0.00047752	3.4429
ATP8A2	-0.775677	4.43405	-4.70747	8.09995e-06	0.000477759	3.4376
LOC285957	0.426854	2.80671	4.70696	8.11637e-06	0.000477759	3.43571
ZAR1	-1.06481	3.61177	-4.70461	8.1932e-06	0.000479712	3.42694
DLX1	-0.507862	3.26682	-4.70196	8.28092e-06	0.000481431	3.41702
LOC105377925	-0.597284	2.29386	-4.70076	8.32076e-06	0.000481431	3.41255
CST2	-0.459802	3.08869	-4.6987	8.38981e-06	0.000483624	3.40485
TRAT1	0.978	4.56464	4.69538	8.50197e-06	0.000488022	3.39248
KRTAP2-1	-2.85312	10.3599	-4.69226	8.60891e-06	0.000492566	3.38084
TRIM10	-0.421402	3.02914	-4.69158	8.63244e-06	0.000492566	3.3783
SAMD3	0.457427	2.92023	4.68932	8.71061e-06	0.000492566	3.36991
TAP1	0.487759	8.79716	4.68914	8.71698e-06	0.000492566	3.36923
IL1F10	-1.31216	6.40761	-4.67983	9.04756e-06	0.000502345	3.33457
LCP2	0.42188	3.74704	4.67972	9.05168e-06	0.000502345	3.33414
LSMEM1	-0.786335	5.74636	-4.67744	9.13462e-06	0.000505658	3.32565
FGF5	-0.526126	2.95512	-4.67453	9.24117e-06	0.000510258	3.31485
SHH	-0.476511	3.64719	-4.66876	9.45677e-06	0.000519897	3.29338
C1orf162	0.772176	8.3596	4.65703	9.90961e-06	0.000541667	3.24984
KRT33B	-2.9248	10.5637	-4.64922	1.02229e-05	0.00055323	3.22088
EFNA5	-0.518951	7.92434	-4.64857	1.02495e-05	0.000553293	3.21846
MLLT11	-0.487534	10.5604	-4.64409	1.04337e-05	0.000557702	3.20188
CMYA5	-0.541035	7.20338	-4.63774	1.07005e-05	0.00056917	3.17838
PIK3R5	0.57776	4.39229	4.63575	1.07855e-05	0.000572291	3.17101
EHD3	-0.569486	4.91817	-4.63168	1.09615e-05	0.000578599	3.15595
KRTAP4-2	-2.93712	10.24	-4.6265	1.11894e-05	0.000586568	3.13681
KRTAP9-9	-2.91459	10.0456	-4.61977	1.14926e-05	0.00059671	3.11193
ADRB2	0.500182	7.89478	4.61825	1.15618e-05	0.000598217	3.10635
ACOT4	0.78088	5.7616	4.60851	1.2017e-05	0.000616112	3.07043
CAMK2N1	-0.447614	6.86156	-4.60811	1.20362e-05	0.000616112	3.06894
SHF	-0.639188	5.84722	-4.60448	1.22107e-05	0.000620665	3.05555
HACL1	0.639156	9.35444	4.59559	1.26479e-05	0.000637276	3.02283
ZFP2	0.663581	5.59957	4.59497	1.26786e-05	0.000637276	3.02058
TMEM2	-0.400336	7.85516	-4.59144	1.28573e-05	0.000644492	3.00756
KRTAP4-3	-2.68462	10.9866	-4.58841	1.30118e-05	0.000647834	2.99646
SPINK13	-0.827633	3.11254	-4.58684	1.30932e-05	0.000648867	2.99066
KRTAP8-1	-3.21488	9.69177	-4.58362	1.32605e-05	0.000651964	2.97885
ITGAL	0.653063	4.569	4.57979	1.34629e-05	0.000659654	2.96476
HHAT	-0.409695	7.00481	-4.57714	1.36041e-05	0.000665074	2.95506
TNFRSF1B	0.44961	7.93469	4.5756	1.36872e-05	0.000666847	2.9494
GLA	0.419158	7.1706	4.57533	1.37017e-05	0.000666847	2.94841
C8orf34-AS1	-0.726403	3.2139	-4.57408	1.37694e-05	0.000667853	2.94383
CDKN2AIP	-0.413898	7.89434	-4.56826	1.4089e-05	0.000681124	2.9225
ZNF385D	0.558543	5.1175	4.56693	1.41635e-05	0.000681699	2.91759
MAP4K1	0.737919	4.49881	4.56316	1.43751e-05	0.000690355	2.90381
COMP	-1.67761	6.91213	-4.55823	1.4657e-05	0.000700797	2.88576
UBXN2A	-0.553614	7.07057	-4.55682	1.47385e-05	0.000701612	2.8806
LCK	0.511844	3.45867	4.54448	1.5472e-05	0.000728556	2.83546
MICALCL	-0.48229	3.68461	-4.53986	1.57553e-05	0.000735528	2.8186
IL32	0.618458	5.65826	4.53757	1.58976e-05	0.000740583	2.81024
SOSTDC1	-0.443197	9.80035	-4.53542	1.6032e-05	0.000742565	2.80242
FAM107A	0.439337	5.02275	4.53159	1.62749e-05	0.000748543	2.78845
KRTAP9-3	-2.6917	10.5584	-4.52142	1.69372e-05	0.000770854	2.75139
LDHD	0.999266	6.02864	4.50889	1.77892e-05	0.000804928	2.70579
DPEP2	0.596851	5.122	4.50878	1.77968e-05	0.000804928	2.70539
KRTAP17-1	-2.33212	9.44709	-4.50583	1.80031e-05	0.000808814	2.69469
CH25H	0.869848	5.19024	4.50563	1.80172e-05	0.000808814	2.69396
GZMB	0.848035	3.46026	4.50543	1.80315e-05	0.000808814	2.69322
PON3	0.584112	9.44516	4.49934	1.8466e-05	0.000824905	2.67111
SERPINA1	-0.753503	4.72691	-4.49509	1.8775e-05	0.00083357	2.6557
KRT85	-2.34223	10.4149	-4.49332	1.89052e-05	0.000836547	2.64928
RSPO4	-0.416678	4.37928	-4.49313	1.89189e-05	0.000836547	2.6486
CRTAM	0.688463	3.33182	4.48968	1.91754e-05	0.000844456	2.6361
ANP32A	-0.434362	8.83474	-4.47824	2.00504e-05	0.000876136	2.59467
BICDL2	-0.536064	7.09398	-4.47487	2.03158e-05	0.000878667	2.58246
MARCKSL1	-0.557476	9.44505	-4.47263	2.04937e-05	0.000882851	2.57436
NR3C2	0.45188	6.28116	4.47121	2.06072e-05	0.00088599	2.56923
SMOC1	-0.544144	4.93818	-4.46104	2.14386e-05	0.000916299	2.53252
LOC100653049	-2.50391	11.0596	-4.45737	2.17468e-05	0.000924673	2.51927
KRTAP10-11	-2.43785	8.96193	-4.45069	2.23183e-05	0.000943514	2.49519
GRHL1	-0.450807	9.59895	-4.44907	2.24596e-05	0.00094595	2.48934
ACSS3	0.606274	5.06276	4.44883	2.24802e-05	0.00094595	2.48849
CA9	-0.466503	3.62216	-4.4479	2.25616e-05	0.000947544	2.48513
PRF1	0.545516	4.36524	4.44531	2.27899e-05	0.000949797	2.47579
BBS12	0.545602	4.58275	4.42189	2.49545e-05	0.00102431	2.3916
TARP	0.57195	3.41231	4.41811	2.53218e-05	0.00103743	2.37804
CD82	-0.731185	6.98838	-4.41293	2.58335e-05	0.00105048	2.35949
CD96	0.481483	3.18683	4.41075	2.60517e-05	0.00105541	2.35169
LOC100509764	-2.05427	10.7481	-4.41006	2.61218e-05	0.00105544	2.34919
BATF3	0.653607	4.26995	4.4093	2.61979e-05	0.00105544	2.34649
RARRES3	0.457079	7.41367	4.40698	2.64343e-05	0.00106103	2.33816
KRTAP11-1	-2.7093	10.2547	-4.40273	2.68715e-05	0.00107461	2.32295
CTSH	0.401518	10.8565	4.40143	2.70059e-05	0.001078	2.31832
CCL27	0.867528	9.76095	4.40013	2.71422e-05	0.00108146	2.31365
NLRC5	0.557218	9.95962	4.39829	2.73358e-05	0.00108406	2.30706
IL10RB-AS1	0.504239	5.22697	4.39785	2.73815e-05	0.00108406	2.30551
HCP5	0.713539	8.70281	4.39765	2.74028e-05	0.00108406	2.30479
KRTAP2-3	-2.77128	10.5861	-4.39525	2.76578e-05	0.00109201	2.2962
HLA-F	0.45094	8.72989	4.39435	2.77536e-05	0.00109288	2.293
CREB5	-0.766309	4.52109	-4.38717	2.85324e-05	0.0011144	2.26734
C10orf35	-0.40784	4.67134	-4.3861	2.86496e-05	0.00111697	2.26354
RMDN3	0.493871	8.63707	4.38554	2.87112e-05	0.00111737	2.26155
KRT35	-2.49084	10.3619	-4.38237	2.90639e-05	0.00112409	2.25023
SLFN11	0.446012	8.25525	4.38153	2.9158e-05	0.00112409	2.24723
CCR1	0.417032	2.93679	4.38137	2.91763e-05	0.00112409	2.24665
RGS2	0.523315	9.86996	4.38091	2.92278e-05	0.00112409	2.24501
ARHGAP45	0.437203	4.60403	4.37875	2.94714e-05	0.00112879	2.23732
FAM83A	-0.42761	5.40562	-4.37721	2.96466e-05	0.0011335	2.23182
PSRC1	-0.429563	5.65105	-4.36919	3.05744e-05	0.00116175	2.20326
GMFG	0.630782	6.88775	4.36885	3.06145e-05	0.00116175	2.20204
CAMSAP3	-0.616035	5.72799	-4.36453	3.1126e-05	0.00117153	2.18669
PRRG4	-0.601922	8.87207	-4.3616	3.14787e-05	0.00117779	2.17624
CHCHD10	0.653191	7.27469	4.34988	3.29245e-05	0.00122032	2.13463
KRT75	-1.12518	9.02835	-4.34914	3.30185e-05	0.00122032	2.13199
KRT72	-1.29502	5.91443	-4.34784	3.31828e-05	0.00122032	2.12739
RPP40	0.400489	6.13414	4.34738	3.32411e-05	0.00122032	2.12576
ANXA2R	0.43295	4.57805	4.34035	3.41484e-05	0.00124647	2.10081
SYTL5	-0.516061	3.98404	-4.33768	3.44983e-05	0.0012547	2.09137
KBTBD11	0.451238	6.20091	4.33432	3.49451e-05	0.00126284	2.07945
ACSS2	0.67791	8.95574	4.33347	3.50581e-05	0.00126482	2.07645
CCRL2	0.464576	3.20108	4.32949	3.55956e-05	0.00127786	2.06236
SLC27A6	-1.04705	6.40576	-4.3281	3.57854e-05	0.00127957	2.05744
KRTAP9-4	-2.57735	10.9411	-4.32742	3.58785e-05	0.00127957	2.05503
MFHAS1	-0.517594	7.80747	-4.31272	3.79475e-05	0.00132607	2.0031
MMACHC	0.467786	6.46904	4.31253	3.79749e-05	0.00132607	2.00243
DHRS9	0.687075	7.10529	4.30747	3.87142e-05	0.00134757	1.98458
HHIP	-0.526435	2.87611	-4.30679	3.88145e-05	0.0013489	1.98219
SAMD5	-0.646644	6.08416	-4.30345	3.9311e-05	0.00135963	1.97042
KRTAP4-5	-2.63837	10.5781	-4.30172	3.95709e-05	0.00136645	1.96432
SLC10A4	-0.499727	2.96974	-4.30049	3.97565e-05	0.00136852	1.95998
LINC00312	-0.443954	4.99619	-4.29756	4.02024e-05	0.00137926	1.94966
PCK2	0.654027	8.56561	4.28659	4.19131e-05	0.00142472	1.91108
STAT4	0.59142	5.31377	4.28044	4.29024e-05	0.0014538	1.88949
STX18-AS1	0.484045	5.5221	4.27723	4.34283e-05	0.00146296	1.87821
KRTAP4-7	-2.50335	11.0257	-4.27123	4.44278e-05	0.00148831	1.85716
C1QA	0.400566	3.82116	4.27099	4.4468e-05	0.00148831	1.85632
CCR5	0.448815	5.37799	4.2699	4.46525e-05	0.0014899	1.85249
KRTAP4-12	-2.68205	11.0888	-4.26284	4.58619e-05	0.00152092	1.82776
LAD1	-0.44001	7.97052	-4.26134	4.61221e-05	0.00152215	1.82252
IL1R2	0.637438	7.86443	4.25809	4.66924e-05	0.00153257	1.81115
CCR2	0.415487	3.63136	4.25762	4.67766e-05	0.00153257	1.80949
APOBEC3G	0.413327	4.98473	4.25687	4.69094e-05	0.00153461	1.80687
BNC1	-0.447451	7.29311	-4.24573	4.89256e-05	0.00158001	1.76794
CALD1	-0.401369	5.87925	-4.2452	4.90239e-05	0.00158001	1.76608
NYAP1	-0.520795	4.506	-4.24491	4.90764e-05	0.00158001	1.76509
STK17A	-0.417575	6.82236	-4.24441	4.91688e-05	0.00158001	1.76335
SLC2A14	0.669178	5.72844	4.24089	4.9828e-05	0.00159179	1.75103
SULF2	-0.620664	7.33874	-4.22315	5.32718e-05	0.00169187	1.68923
GAPDHP62	-0.677886	5.09437	-4.21963	5.39821e-05	0.00170447	1.67699
SASH3	0.572407	5.17481	4.21488	5.49545e-05	0.00172932	1.66048
RNF39	-0.414571	9.19311	-4.20346	5.73611e-05	0.00178998	1.62087
LILRB2	0.535831	4.48632	4.19801	5.85465e-05	0.00181011	1.60196
SLN	-1.05185	5.87116	-4.18689	6.10367e-05	0.00187022	1.56347
HEG1	-0.558574	8.98403	-4.18618	6.11999e-05	0.00187258	1.561
IL7R	0.487814	4.89387	4.18384	6.17369e-05	0.00188323	1.55293
IL22RA2	0.425259	2.69987	4.18316	6.18942e-05	0.00188323	1.55058
SEC14L2	-0.410219	4.21991	-4.18209	6.21429e-05	0.00188815	1.54688
KRTAP4-1	-2.59403	11.0726	-4.18027	6.25666e-05	0.00189573	1.5406
KRTAP19-1	-2.31775	10.5073	-4.17694	6.33516e-05	0.00191419	1.52908
FRAT1	0.479631	4.33254	4.17494	6.38265e-05	0.00192039	1.52218
VSIG4	0.778544	5.98758	4.17288	6.43198e-05	0.00193004	1.51507
KMO	0.417429	2.84234	4.17022	6.49625e-05	0.00194664	1.50588
KLHDC8A	-0.418863	3.31992	-4.16821	6.545e-05	0.00195855	1.49898
TIFAB	0.443139	3.19619	4.16693	6.57645e-05	0.00196526	1.49455
ARHGAP9	0.529816	5.56384	4.16273	6.68039e-05	0.00198541	1.48007
MNDA	0.63141	6.27899	4.16028	6.74153e-05	0.00199812	1.47165
LOC100996740	0.518018	8.50214	4.15902	6.77335e-05	0.0020021	1.46731
SYN2	0.490548	3.53507	4.15731	6.81672e-05	0.00201218	1.46141
SUN2	-0.476562	8.53601	-4.14757	7.06845e-05	0.00208054	1.42793
SMAGP	-0.544739	8.72802	-4.13839	7.31392e-05	0.00214006	1.39641
OVGP1	0.546518	4.97201	4.13787	7.3281e-05	0.00214006	1.39463
CORO1A	0.490468	5.05255	4.13785	7.32863e-05	0.00214006	1.39456
HSPA6	0.530304	5.47308	4.1327	7.47027e-05	0.00217769	1.37689
ACOX2	0.922556	7.49779	4.12864	7.5838e-05	0.0021917	1.36297
GBP4	0.501142	4.78273	4.11716	7.91331e-05	0.00226021	1.32372
MDFI	-0.478785	4.47388	-4.11705	7.91669e-05	0.00226021	1.32332
VAV1	0.431829	4.22045	4.11581	7.95308e-05	0.00226762	1.31909
TMEM139	0.533942	4.70664	4.11185	8.07044e-05	0.00229207	1.30558
EDN2	-0.496874	4.19985	-4.10607	8.24496e-05	0.0023325	1.28584
KRTAP9-8	-2.34949	11.2448	-4.10527	8.26946e-05	0.00233336	1.2831
KRTAP3-2	-2.49556	11.3863	-4.10428	8.29975e-05	0.00233887	1.27973
CD207	0.644893	8.88874	4.10349	8.32422e-05	0.00234274	1.27701
TRPM6	-0.582781	4.89815	-4.10192	8.37267e-05	0.00235333	1.27166
LOC101930568	-2.62477	11.1042	-4.09984	8.43704e-05	0.00236836	1.26459
KRTAP1-1	-2.57014	11.106	-4.0994	8.45081e-05	0.00236917	1.26309
FHOD3	-0.738884	7.61207	-4.09358	8.63449e-05	0.00240495	1.24326
FTX	-0.905438	7.2078	-4.09326	8.64479e-05	0.00240495	1.24216
LINC01554	0.700113	9.25598	4.08226	9.00263e-05	0.00248228	1.20475
MEOX1	0.423227	4.53437	4.08014	9.07319e-05	0.00249541	1.19756
CRIP2	-0.450364	4.65854	-4.07935	9.09963e-05	0.00249953	1.19487
FAHD1	-0.430771	7.85005	-4.07865	9.12312e-05	0.00250282	1.1925
LOC101928702	-0.471118	2.13675	-4.07638	9.1997e-05	0.00252065	1.18479
KRT16	-0.88578	11.6092	-4.07463	9.25925e-05	0.00252566	1.17884
KRTAP3-3	-2.38943	11.3086	-4.06657	9.53797e-05	0.00258726	1.1515
MRC1	0.629995	9.15506	4.06256	9.67938e-05	0.00260935	1.13793
PRKCQ	0.451094	3.24833	4.06221	9.69203e-05	0.00260953	1.13673
MS4A14	0.667551	3.89068	4.05951	9.78852e-05	0.00262576	1.1276
PCOLCE	0.526798	8.04344	4.05601	9.91517e-05	0.0026402	1.11575
KRTAP19-3	-2.15887	9.72024	-4.05375	9.99767e-05	0.00265069	1.10811
TIMP3	-0.522753	8.93055	-4.04718	0.000102413	0.0027006	1.08593
OTOGL	0.417089	2.88848	4.04048	0.000104959	0.00275107	1.0633
SERPINA3	-0.975063	10.1379	-4.03966	0.000105277	0.00275589	1.06052
CYP24A1	-0.68738	4.49662	-4.03546	0.000106907	0.00278868	1.04636
MAL	0.742418	6.05891	4.03253	0.000108057	0.00281193	1.03651
SMYD4	0.448107	6.65728	4.01923	0.000113439	0.00292748	0.991739
KRTAP3-1	-2.44182	10.7889	-4.01634	0.000114639	0.00295144	0.982049
MMP7	0.602218	4.44497	4.01085	0.000116959	0.00299345	0.963603
ENC1	-0.436149	6.38618	-4.00955	0.000117512	0.00300112	0.959253
PKP1	-0.710919	8.71042	-4.00912	0.000117696	0.00300112	0.957814
ZNF788	0.442246	8.35203	4.00854	0.000117948	0.00300112	0.955849
PGBD5	-0.41805	5.81424	-4.00562	0.000119209	0.00302967	0.946056
CD33	0.481251	4.7134	4.00434	0.000119764	0.00303314	0.94178
KRTAP1-5	-2.51056	11.1391	-4.0008	0.00012132	0.00306185	0.9299
SLC6A14	-0.470698	10.9979	-3.99907	0.000122086	0.00307049	0.924105
TBC1D10C	0.436792	3.98925	3.99502	0.000123898	0.00310173	0.910543
KRT84	-0.841531	4.11557	-3.99302	0.000124801	0.00310908	0.903863
SERTAD3	-0.491273	4.97305	-3.99145	0.000125517	0.00312071	0.898594
SLC46A3	0.547268	9.25045	3.99106	0.000125694	0.00312154	0.897297
FCER1G	0.529321	8.70263	3.99027	0.000126053	0.00312436	0.894674
ACP6	0.560386	7.29857	3.98987	0.000126238	0.00312436	0.893323
KRTAP2-2	-2.4496	11.0573	-3.9886	0.000126821	0.00312782	0.889079
C11orf80	-0.553224	6.09084	-3.98383	0.000129035	0.0031612	0.873159
AOC1	0.458145	3.65741	3.98282	0.000129512	0.00316578	0.869758
ANP32A-IT1	-0.700768	3.76218	-3.97821	0.000131697	0.00320937	0.85437
RHCG	-0.852521	7.47984	-3.97745	0.000132058	0.00320954	0.851849
CCL22	0.718347	6.96567	3.97201	0.000134689	0.00325572	0.833701
NLRC3	0.713399	6.03072	3.97081	0.000135275	0.00326627	0.829704
HLA-DRA	0.600833	9.61667	3.96665	0.000137326	0.00330845	0.815861
CD52	0.583266	7.42106	3.9659	0.000137698	0.00331008	0.813373
PATL2	0.583958	4.53813	3.96521	0.000138043	0.0033147	0.811074
PEG3-AS1	-0.52195	4.59891	-3.96399	0.000138657	0.00331787	0.806994
ADHFE1	0.504999	8.04601	3.96327	0.000139018	0.00331787	0.804601
ZC3H12D	0.729553	8.91254	3.96313	0.00013909	0.00331787	0.804125
CCL26	0.764068	3.62194	3.96149	0.000139913	0.00332656	0.798699
PLA2G7	0.824022	7.8926	3.95989	0.000140725	0.00333494	0.793374
STARD5	0.473901	9.28136	3.95489	0.000143294	0.00338843	0.776738
LOR	0.45695	12.263	3.95383	0.000143842	0.00339178	0.773227
METTL7B	0.813382	4.60692	3.95371	0.000143903	0.00339178	0.772835
MYO1F	0.404224	3.63139	3.9516	0.000145008	0.00341394	0.765805
LOC102724788	0.613603	7.77765	3.9507	0.000145476	0.00341394	0.762837
RBP1	-0.416847	5.80312	-3.94702	0.000147425	0.00344124	0.750601
DTX4	0.546051	7.78276	3.94512	0.000148436	0.00345697	0.744321
GZMH	0.476056	3.20455	3.94486	0.000148576	0.00345697	0.743454
ZNF683	0.441091	3.58923	3.94413	0.000148971	0.00346245	0.741014
LBX2-AS1	0.623763	3.55761	3.94039	0.000150989	0.00349816	0.72864
S100A14	-0.624813	10.1345	-3.93674	0.000152988	0.00353319	0.716548
GALNT14	-0.404469	4.71377	-3.93491	0.000153999	0.00354899	0.710497
TFEC	0.536474	3.19125	3.93024	0.000156611	0.00359776	0.695036
PKP3	-0.419294	6.29176	-3.92625	0.000158877	0.00363233	0.681835
KRTAP4-9	-2.20939	11.4404	-3.92405	0.000160136	0.00364411	0.674579
LOC101928161	-0.571032	3.64615	-3.92059	0.000162142	0.00366679	0.663144
CLTC-IT1	-0.534641	4.2153	-3.92015	0.000162401	0.00366877	0.661676
LCP1	0.570883	8.01857	3.91343	0.000166362	0.00375048	0.639533
CNDP1	0.803496	3.90018	3.90666	0.000170451	0.00381498	0.617228
FAM26F	0.622115	5.93872	3.90636	0.000170636	0.00381519	0.616232
CLEC4GP1	0.705748	3.49736	3.89595	0.000177121	0.00393592	0.581971
STARD4	-0.574143	6.7905	-3.88667	0.000183095	0.004048	0.551509
LOC100506098	0.508355	6.22296	3.88264	0.000185749	0.00407768	0.538294
FZD6	-0.429165	8.63032	-3.87536	0.000190642	0.00415573	0.514427
GABRB2	-0.417499	3.02109	-3.87264	0.000192495	0.00417936	0.505551
SLC45A4	0.460228	4.53137	3.87189	0.000193015	0.00418648	0.503073
CD69	1.14643	6.64335	3.8651	0.000197738	0.00423821	0.480886
C1QTNF3-AMACR	0.436784	6.21434	3.86468	0.000198032	0.00424035	0.479521
THEMIS	0.581115	3.34417	3.85875	0.000202256	0.00430013	0.460152
ZNF383	0.539497	5.69876	3.85831	0.000202576	0.00430013	0.458705
KIAA0226L	0.519387	6.1758	3.85831	0.000202578	0.00430013	0.458696
MB	0.517535	4.56062	3.84729	0.000210667	0.00442732	0.422775
ARL15	-0.413992	8.44623	-3.84706	0.000210834	0.00442732	0.422046
CD3E	0.548321	3.10193	3.83987	0.000216285	0.00450266	0.398635
DQX1	0.534097	5.67549	3.83832	0.000217476	0.0045188	0.393598
TRIM55	0.626826	4.82613	3.83647	0.000218906	0.00453984	0.387588
DACH1	-0.574644	5.719	-3.82586	0.000227284	0.0046735	0.353148
DZIP1	-0.446314	6.96858	-3.81945	0.000232498	0.00474071	0.332356
ICOS	0.624186	3.69641	3.81707	0.000234461	0.00475811	0.324647
ZNF768	-0.516687	6.97337	-3.81398	0.000237032	0.00479686	0.314652
TMEM176A	0.67212	7.41918	3.81267	0.000238127	0.00480562	0.310426
GALNT6	-0.52072	5.30405	-3.8112	0.000239365	0.00482613	0.305672
SEMA3G	0.451052	9.40858	3.8083	0.000241826	0.00485774	0.296299
SCAMP1-AS1	0.541954	5.36519	3.80631	0.000243535	0.00487854	0.289848
LOC100505501	0.603314	3.63198	3.80454	0.00024506	0.00490435	0.284124
LOC105374366	0.718014	5.66579	3.80216	0.00024712	0.0049322	0.276456
TENM2	-0.567601	10.0786	-3.79415	0.000254193	0.005041	0.250599
KRT74	-0.94901	7.19778	-3.78257	0.000264748	0.00519446	0.213332
SLC12A7	0.528183	8.44372	3.77261	0.000274168	0.00533499	0.181319
MMP9	0.522864	3.75469	3.77179	0.000274952	0.00534546	0.178704
JAM2	0.490192	8.0002	3.77147	0.000275264	0.00534675	0.177665
RGS1	0.902191	4.22002	3.76999	0.00027669	0.00536487	0.172935
PRORSD1P	0.575583	4.10093	3.76901	0.000277643	0.00536931	0.169787
PLK2	-0.48477	9.48568	-3.76874	0.000277906	0.00536931	0.168919
ZNF34	0.456846	5.9894	3.76589	0.000280693	0.00540085	0.159785
C2CD4A	-0.462868	2.87896	-3.76092	0.000285624	0.00546831	0.143842
GPR137C	-0.409508	3.10724	-3.76035	0.000286187	0.00546831	0.142038
SLC25A25	0.483543	5.48149	3.75612	0.000290462	0.00551356	0.128469
CBLN2	-1.92197	10.5784	-3.75467	0.000291934	0.00553225	0.123842
AGPAT3	0.461966	7.63794	3.74985	0.000296893	0.00561155	0.108429
UPB1	0.784701	5.19762	3.74796	0.000298858	0.00563891	0.10239
CXorf65	0.548499	3.25131	3.74614	0.000300757	0.00565805	0.0965959
MIR5193	0.420064	5.93953	3.74329	0.000303767	0.00569321	0.0874832
PLEK2	0.439758	8.6284	3.74091	0.000306303	0.00571494	0.0798787
CNTN6	-0.690463	4.12057	-3.73817	0.000309239	0.00575985	0.0711498
DISP1	0.439639	5.11705	3.73284	0.000315034	0.00583681	0.0541689
LOC283788	0.489785	4.94345	3.73264	0.000315249	0.00583681	0.0535425
NR1D1	0.448305	6.4289	3.72908	0.000319177	0.00588796	0.042217
RNF19B	-0.404466	7.93544	-3.72877	0.000319529	0.00588796	0.04121
VSNL1	-0.408826	8.95834	-3.72749	0.00032095	0.00590717	0.0371507
PTPN6	0.464081	8.32747	3.72624	0.000322349	0.0059279	0.0331733
TOX	0.400527	4.52013	3.72328	0.000325689	0.00597221	0.0237462
LOC100287413	0.485663	3.9679	3.71439	0.000335895	0.00610475	-0.00446375
ADAMDEC1	0.747988	3.70563	3.70965	0.000341468	0.00617228	-0.0195073
ACSL5	0.507575	8.6304	3.70828	0.000343088	0.0061911	-0.0238334
PCED1B	0.622973	4.47228	3.70379	0.000348476	0.00625391	-0.0380773
DENND1C	0.718367	4.82474	3.7023	0.000350282	0.00626161	-0.0428006
EPSTI1	0.541191	5.21485	3.69745	0.00035621	0.00633634	-0.0581373
ILF2	-0.64145	10.2068	-3.69689	0.000356898	0.00633764	-0.0599011
FLJ32255	0.451185	3.90017	3.69442	0.000359962	0.0063675	-0.0677115
PRPH2	0.6158	4.47385	3.69149	0.000363626	0.00641061	-0.0769661
LRRC36	0.592043	4.54498	3.68901	0.000366754	0.00645942	-0.0847915
APMAP	0.423195	9.62184	3.68836	0.000367578	0.00645942	-0.0868402
OSBPL6	0.40745	6.60833	3.68836	0.000367583	0.00645942	-0.0868528
ALAS1	0.453586	8.69853	3.68685	0.000369504	0.00647748	-0.0916149
MX2	0.584468	6.07415	3.68553	0.000371197	0.00650193	-0.0957921
OCA2	-0.608013	6.20907	-3.67738	0.000381785	0.00664768	-0.12148
MYEOV	0.481055	6.22681	3.67476	0.000385244	0.00668339	-0.129717
SP2-AS1	0.430965	3.7066	3.67302	0.000387555	0.00671813	-0.135179
LRRC15	-0.504256	6.50241	-3.66239	0.000401999	0.00692438	-0.16859
ITK	0.723404	4.72216	3.65723	0.000409198	0.00698752	-0.184793
EOMES	0.599607	4.15004	3.65033	0.000419008	0.00712706	-0.206416
DRAM1	0.53429	6.49782	3.64801	0.000422354	0.00716159	-0.213675
MIR181A2HG	-0.563259	5.7307	-3.64694	0.000423904	0.0071711	-0.217018
GPR146	0.449159	6.92492	3.64342	0.000429047	0.00725247	-0.228023
SIT1	0.422816	3.91866	3.63868	0.000436083	0.00731532	-0.242862
NUF2	-0.401459	5.4665	-3.63791	0.000437223	0.0073224	-0.245245
ADCK1	0.625744	8.36026	3.63743	0.000437945	0.00732885	-0.24675
FBXL7	0.485246	6.62368	3.62363	0.000459113	0.00761024	-0.289803
EVI2A	0.51908	4.93164	3.61518	0.000472537	0.00777612	-0.316081
RTP4	0.415628	3.96327	3.61308	0.00047594	0.00782031	-0.322625
SLC47A1	0.542405	8.97253	3.60645	0.0004868	0.00797465	-0.34319
HOXA5	0.412978	3.96106	3.60265	0.000493148	0.00806043	-0.354998
ADIRF-AS1	0.618488	8.74911	3.6017	0.000494746	0.00807456	-0.357947
ACKR1	0.605868	7.90259	3.60089	0.000496112	0.00808826	-0.36046
SMCO4	-0.446092	7.44741	-3.60075	0.000496338	0.00808826	-0.360874
FAM3B	0.663922	4.41095	3.59173	0.000511788	0.00827188	-0.388806
EVI2B	0.478702	4.8785	3.58972	0.000515294	0.00832236	-0.395025
GPAT3	0.414944	7.66594	3.58531	0.000523061	0.00842902	-0.408654
LOC729680	-0.416601	5.41774	-3.58192	0.000529105	0.0084979	-0.419119
LINC00992	-0.422573	3.9839	-3.57406	0.000543383	0.008673	-0.443369
NELL2	-0.691019	9.14548	-3.57328	0.000544817	0.0086895	-0.445768
ABHD14A-ACY1	0.538954	6.76661	3.57233	0.000546569	0.00871106	-0.448692
EPHA2	-0.511141	8.22369	-3.55873	0.000572269	0.00905183	-0.490523
KIF21B	0.632793	4.38954	3.55195	0.000585514	0.00920366	-0.511347
GVINP1	0.431459	3.7867	3.54879	0.000591789	0.00927549	-0.521047
EN1	0.458782	7.2677	3.54855	0.000592264	0.00927624	-0.521776
DSG3	-0.513799	8.26691	-3.54796	0.000593438	0.00928795	-0.523579
MUC1	0.748712	9.15424	3.54514	0.000599099	0.00936307	-0.532217
UBD	0.772487	5.9319	3.54434	0.000600708	0.00937107	-0.534658
CD1A	0.487789	9.12649	3.54308	0.000603261	0.00939438	-0.538515
LY96	0.414647	7.60621	3.53618	0.000617437	0.00952953	-0.559644
IL37	0.766317	6.40908	3.53612	0.000617543	0.00952953	-0.559801
NETO2	-0.408195	5.08436	-3.53608	0.000617635	0.00952953	-0.559935
LOC102723886	0.768747	5.3082	3.53549	0.000618861	0.0095349	-0.561739
FAM50B	0.549561	5.94241	3.53491	0.000620066	0.0095349	-0.563509
LCE1B	0.539813	11.1318	3.53178	0.000626631	0.00960668	-0.573088
IL7	0.416077	5.25562	3.52978	0.00063084	0.00963082	-0.579175
LOC286058	0.454822	3.21787	3.52692	0.000636926	0.00970071	-0.587906
CYB561A3	0.401612	8.95716	3.52675	0.000637289	0.00970071	-0.588425
RNASE6	0.457637	5.75134	3.5263	0.000638256	0.00970071	-0.589802
LGR5	-0.533943	6.41569	-3.52548	0.000640012	0.00970276	-0.592301
CCR7	0.458434	3.23017	3.52115	0.000649377	0.0097766	-0.605508
NOV	0.530985	5.13723	3.52067	0.000650426	0.00978562	-0.606975
CCDC160	0.524796	2.87795	3.51615	0.000660341	0.00991567	-0.620729
CLMP	0.517657	8.5646	3.51192	0.000669743	0.0100318	-0.63358
XPC	0.534322	7.55791	3.5089	0.000676558	0.0100751	-0.64278
LILRB5	0.479661	4.19635	3.50326	0.000689416	0.010189	-0.659888
ANGPTL7	-1.44794	7.95982	-3.5023	0.000691643	0.01021	-0.662818
MUM1L1	-0.687009	4.33284	-3.49879	0.000699781	0.0102933	-0.673446
AXDND1	0.599647	4.53389	3.49294	0.000713586	0.010461	-0.691193
SLC26A11	0.414597	7.20586	3.49104	0.000718114	0.010499	-0.696938
WAS	0.432288	4.04992	3.48779	0.000725921	0.0105918	-0.706759
SH2D2A	0.446929	2.81	3.48509	0.000732485	0.0106684	-0.714933
AKR1C3	0.412284	8.51682	3.48037	0.000744063	0.0107665	-0.729173
P2RY8	0.548902	6.53746	3.47997	0.000745074	0.0107665	-0.730407
TRHDE-AS1	0.572361	7.79822	3.47799	0.00074998	0.0107983	-0.736366
LOC100049716	0.462149	5.76677	3.47295	0.000762641	0.0109369	-0.751563
SIGLEC10	-0.420086	3.99875	-3.47208	0.000764842	0.0109612	-0.754179
PTPN14	-0.408204	6.20311	-3.46915	0.000772325	0.0110394	-0.763016
S100A1	-0.569865	7.03167	-3.45693	0.000804246	0.0113613	-0.799768
LINC00324	0.404406	4.89253	3.45593	0.000806912	0.0113915	-0.80277
SIDT1	0.453366	3.33136	3.45509	0.000809159	0.0114159	-0.805294
SELENBP1	-0.556875	9.69441	-3.45475	0.000810085	0.0114215	-0.806331
SPINK7	-1.03366	5.25795	-3.45341	0.000813687	0.0114574	-0.810355
HAO2	0.897097	7.54228	3.44827	0.000827633	0.0116013	-0.825771
DUSP4	0.421883	6.89224	3.44613	0.000833493	0.0116684	-0.83217
CLEC5A	0.739531	5.8306	3.44548	0.000835298	0.0116711	-0.834132
LOC101929072	0.743341	6.54685	3.43537	0.000863633	0.0119291	-0.864381
ADAMTS3	0.593063	4.95953	3.43374	0.000868268	0.0119855	-0.869235
HECTD3	0.430811	9.88555	3.43217	0.000872779	0.0120325	-0.873932
PLEKHG6	0.46854	4.92729	3.43108	0.000875924	0.0120606	-0.877193
CIART	0.585356	6.71939	3.4233	0.000898655	0.0122803	-0.900414
LOC103091866	0.46197	8.89146	3.42257	0.000900812	0.0122943	-0.902587
CLIC3	-0.529476	5.22352	-3.42192	0.000902742	0.0123129	-0.904526
OBP2B	0.533426	3.60109	3.4191	0.000911133	0.0124099	-0.91291
CTNND2	-0.557117	5.1157	-3.41845	0.000913075	0.012415	-0.91484
CRIP1	0.450826	9.98078	3.41444	0.000925181	0.012556	-0.926774
CTB-12O2.1	0.495403	3.24087	3.41061	0.000936906	0.0126442	-0.938183
CCL17	0.51697	4.77195	3.40819	0.000944367	0.0127212	-0.945368
MIF	-0.418334	8.91783	-3.40763	0.000946099	0.0127287	-0.947027
SLC39A4	0.642736	5.82513	3.40339	0.000959347	0.0128789	-0.959622
RGS22	0.565929	4.37138	3.39481	0.00098665	0.0131685	-0.985033
HRAS	-0.469961	8.21777	-3.3946	0.000987337	0.0131695	-0.985663
SUSD1	0.437677	5.31634	3.39216	0.000995242	0.0132425	-0.992883
NID2	0.566672	7.70678	3.38833	0.00100777	0.013344	-1.00421
LOC93429	0.40363	4.86496	3.38803	0.00100876	0.0133446	-1.00509
FGR	0.692276	7.34498	3.38682	0.00101277	0.0133715	-1.00868
IL12B	0.512577	2.01979	3.37683	0.00104632	0.0136991	-1.03818
RHOV	-0.606277	7.15058	-3.36926	0.00107244	0.013935	-1.06049
KRT27	-1.32517	11.0545	-3.36821	0.00107611	0.013935	-1.06358
MPP3	0.531248	5.20616	3.36634	0.00108268	0.0139586	-1.06909
HSPB3	-0.451385	3.79592	-3.36623	0.00108307	0.0139586	-1.0694
PMS2P2	-0.451819	6.03247	-3.36443	0.00108941	0.0140237	-1.07468
ATF3	0.662648	3.83773	3.36395	0.00109111	0.0140373	-1.0761
EIF3C	-0.761171	6.58557	-3.36361	0.00109234	0.0140446	-1.07711
NPTX2	0.447516	7.40326	3.35753	0.00111411	0.0142406	-1.09497
MOGAT1	0.732587	6.43042	3.35723	0.00111522	0.0142464	-1.09586
LOC440982	0.669458	4.91275	3.35634	0.00111844	0.0142707	-1.09847
COQ6	0.436948	5.83716	3.3536	0.00112842	0.0143812	-1.1065
TSHZ3	0.432157	6.78338	3.35228	0.00113327	0.0144093	-1.11038
CCT6B	0.43351	6.09667	3.34865	0.00114666	0.0145202	-1.121
PP12719	-0.519043	5.27246	-3.34577	0.00115744	0.0146396	-1.12946
LINC01504	0.40695	3.44209	3.34414	0.00116355	0.0147042	-1.13421
SHISA2	-0.938041	9.48105	-3.34392	0.00116439	0.0147042	-1.13487
KRT4	0.884514	8.73291	3.32835	0.00122449	0.0151874	-1.18034
DCLK1	0.491388	7.26088	3.32618	0.00123308	0.0152853	-1.18665
EFHD1	-0.76342	7.63649	-3.32587	0.00123431	0.0152918	-1.18755
DEPDC1B	-0.46807	6.12669	-3.32147	0.00125198	0.0153981	-1.20039
BTN3A2	0.40375	8.107	3.3156	0.00127585	0.0155907	-1.21744
MST1R	0.458145	5.78189	3.31548	0.00127635	0.0155907	-1.2178
PECR	0.510386	8.50911	3.31463	0.00127986	0.0156073	-1.22027
CECR1	0.652547	8.575	3.30553	0.00131787	0.0159279	-1.24669
LINC00173	0.422916	6.14118	3.30282	0.0013294	0.0160227	-1.25455
SLC25A35	0.611584	6.89513	3.29953	0.0013435	0.0161301	-1.26407
MLANA	-0.429002	9.57682	-3.29388	0.00136807	0.0163171	-1.28043
SLCO2A1	0.445227	7.90038	3.28852	0.00139176	0.0165092	-1.29591
MLKL	0.536733	7.76438	3.28805	0.00139385	0.016525	-1.29727
DNM1	0.433508	6.47133	3.27694	0.00144427	0.0170022	-1.3293
TAGLN2	-0.440597	8.97789	-3.27351	0.00146015	0.017113	-1.33916
GIMAP4	0.437325	6.75811	3.27338	0.00146076	0.017113	-1.33954
SLC4A3	-0.469618	5.40199	-3.2723	0.00146581	0.0171536	-1.34265
ROS1	0.509046	3.7768	3.26241	0.00151278	0.017571	-1.37107
GLB1L2	-0.447207	5.00537	-3.2617	0.0015162	0.0176014	-1.37311
MSRB1	0.403655	9.53851	3.26075	0.00152079	0.0176273	-1.37583
DYNLRB2	0.407749	4.70032	3.25937	0.00152748	0.0176757	-1.37979
FAM46C	0.424909	5.84115	3.24934	0.00157694	0.0180779	-1.40849
MEGF6	0.434818	8.10077	3.24929	0.0015772	0.0180779	-1.40864
XGY2	-0.566096	4.76003	-3.24821	0.00158265	0.0180832	-1.41175
TNFSF13	0.477359	5.85317	3.24759	0.00158574	0.0180996	-1.4135
NR2E1	0.449754	3.17333	3.24522	0.00159773	0.0182173	-1.42029
SLITRK4	0.475901	5.90914	3.23463	0.00165227	0.0186214	-1.4505
LOC100134445	-0.5816	5.6265	-3.23338	0.00165883	0.0186597	-1.45407
ZP1	0.636078	5.10708	3.23292	0.00166123	0.0186648	-1.45537
ADGRG2	0.512201	5.2887	3.22525	0.00170202	0.0189885	-1.4772
HBD	-0.411115	2.54246	-3.21643	0.00175008	0.0194052	-1.50225
DNAH8	0.831077	4.88974	3.21332	0.00176734	0.0195114	-1.51108
BTC	-0.612784	6.82113	-3.21295	0.00176939	0.0195142	-1.51212
CBLN3	0.730527	4.16292	3.21274	0.00177053	0.0195142	-1.5127
SYNE4	0.571392	5.3597	3.20198	0.00183158	0.0199853	-1.54318
TAC3	0.531248	4.19388	3.20194	0.0018318	0.0199853	-1.54328
LMBR1L	-0.483319	6.82771	-3.19802	0.00185447	0.0201317	-1.55434
APOL1	0.432081	6.08361	3.19622	0.00186502	0.0202159	-1.55944
XK	-0.518612	5.61643	-3.19216	0.00188895	0.0203739	-1.5709
GPAT2	0.634086	5.42579	3.19048	0.00189891	0.0204206	-1.57562
SORCS2	-0.468538	4.79133	-3.18425	0.00193636	0.0206789	-1.59317
RTN1	0.471548	6.90827	3.18285	0.00194488	0.0207068	-1.59711
CBFA2T3	0.574132	6.21485	3.18195	0.00195036	0.0207179	-1.59964
IL1B	0.54983	4.4726	3.17954	0.00196514	0.0208342	-1.60642
IL18RAP	0.415721	3.2386	3.1751	0.0019926	0.021033	-1.61888
PMEL	-0.474465	5.98254	-3.16723	0.00204218	0.0213287	-1.64094
MTCL1	-0.460568	8.59454	-3.16648	0.00204702	0.0213587	-1.64307
YBX2	0.493433	4.87691	3.16362	0.00206535	0.0214778	-1.65107
MROH7	0.479601	4.9053	3.16205	0.00207547	0.0215625	-1.65546
PHYHIPL	-0.418724	3.2839	-3.15556	0.00211786	0.021836	-1.6736
ADA	0.455909	5.45862	3.15128	0.00214625	0.0220301	-1.68555
LOC101930630	0.405408	4.55721	3.14731	0.00217291	0.0222455	-1.69662
COL6A6	0.572763	7.84877	3.14346	0.0021991	0.022456	-1.70736
SGK2	0.407156	8.50292	3.14337	0.00219967	0.022456	-1.70759
CAPZA3	0.520824	5.3682	3.14245	0.002206	0.0224809	-1.71017
CCDC86	0.478011	9.14282	3.14228	0.00220716	0.0224809	-1.71065
HCG4	0.577462	5.15124	3.14195	0.00220942	0.0224922	-1.71156
ACOT1	0.627971	9.03943	3.1412	0.00221456	0.0225235	-1.71365
KRT71	-1.07927	12.0349	-3.13836	0.00223416	0.0226487	-1.72155
RNF175	0.487842	6.06007	3.13805	0.00223629	0.0226492	-1.7224
LINC00302	0.765521	6.63693	3.13735	0.00224113	0.0226594	-1.72434
GIMAP2	0.457385	6.5627	3.13549	0.00225414	0.0227664	-1.72953
MSMB	0.791393	7.89816	3.12869	0.00230209	0.0230566	-1.74839
LINC01305	0.723856	4.22268	3.12548	0.00232512	0.023182	-1.75731
FAM196A	-0.460097	4.52524	-3.12424	0.00233401	0.0232067	-1.76073
NCKAP5	-0.429602	7.1334	-3.12296	0.00234329	0.0232778	-1.76429
LCT	0.466233	3.32444	3.12171	0.00235232	0.0233249	-1.76773
CHST7	0.421361	4.70111	3.11281	0.00241793	0.0238126	-1.79237
C19orf54	0.460491	9.19483	3.10653	0.00246515	0.0241066	-1.80969
LOC101060835	0.419302	8.06106	3.1008	0.002509	0.0244002	-1.82548
DDIT4L	0.572966	5.5258	3.09715	0.00253734	0.0245472	-1.83553
AMBN	-0.412854	3.31599	-3.09398	0.00256215	0.0247402	-1.84424
KRTAP13-1	-1.54613	6.52657	-3.09257	0.0025733	0.0247969	-1.84812
GCLM	-0.402043	7.45681	-3.09255	0.00257346	0.0247969	-1.84818
PNMAL1	1.00677	5.95417	3.09011	0.0025928	0.0248624	-1.85488
FAM218A	-0.530782	5.1352	-3.08759	0.00261293	0.0249317	-1.86179
HGD	0.442376	3.68837	3.08129	0.00266392	0.0252962	-1.87908
AP5B1	-0.727564	4.55622	-3.07864	0.00268558	0.0254352	-1.88632
TMEM200A	0.535659	5.57836	3.0784	0.00268754	0.0254428	-1.88698
KLRB1	0.46021	4.51505	3.07744	0.00269548	0.0254957	-1.88961
TMEM163	-0.598338	3.8309	-3.07534	0.00271282	0.0255819	-1.89535
SLC2A3	0.496964	6.40334	3.07482	0.00271721	0.0255957	-1.89679
CNTN4	-0.421455	4.59479	-3.07245	0.00273693	0.0257201	-1.90326
FETUB	-0.405691	3.9907	-3.07142	0.00274554	0.0257787	-1.90607
KLK12	-0.602507	4.67298	-3.07087	0.00275022	0.0258115	-1.90759
HOXA10-HOXA9	0.457976	6.12942	3.06974	0.00275969	0.0258438	-1.91066
C10orf82	-0.403901	4.26701	-3.06808	0.00277373	0.0259203	-1.9152
RGS9BP	0.445455	3.23959	3.0665	0.00278712	0.0260008	-1.9195
TMEM159	-0.439181	6.65154	-3.06437	0.00280534	0.0261259	-1.92532
TCEAL7	-0.412702	5.49423	-3.06034	0.00284007	0.0263366	-1.93632
TDGF1P3	0.500267	3.35495	3.05652	0.00287328	0.0265541	-1.9467
DCXR	0.464964	9.29622	3.0555	0.00288224	0.026603	-1.94949
LOC389831	-0.52174	5.16563	-3.05398	0.00289559	0.0266808	-1.95361
SLC25A18	0.771747	7.27974	3.04972	0.0029334	0.0269039	-1.9652
CRAT	0.630666	9.85056	3.04771	0.00295137	0.0270524	-1.97065
LOC100132735	0.41348	2.57837	3.04609	0.00296595	0.0271338	-1.97505
UBIAD1	0.421932	6.22268	3.04566	0.00296986	0.0271405	-1.97623
LOC100129406	-0.586994	6.03446	-3.04355	0.00298894	0.0272525	-1.98195
ALOX12B	0.62094	8.72099	3.03111	0.00310389	0.0280276	-2.01563
CD1B	0.757554	4.39928	3.02148	0.00319567	0.0285628	-2.04163
TRG-AS1	0.521362	3.46743	3.01486	0.00326022	0.0290086	-2.05946
LOC101928231	-0.435934	4.04063	-3.00462	0.00336242	0.0296032	-2.08697
PPFIA4	-0.411052	6.43367	-3.00364	0.00337232	0.0296784	-2.08959
KLB	0.531024	5.64336	2.99956	0.00341403	0.0299485	-2.10054
PPARG	0.542899	6.65154	2.99435	0.0034679	0.0302867	-2.11449
PTGS2	0.453363	3.61939	2.99255	0.00348666	0.0303532	-2.11929
MIR155	0.709187	4.42159	2.98939	0.00351991	0.0305301	-2.12775
FUT1	-0.405366	8.52723	-2.9892	0.00352189	0.0305301	-2.12825
AATBC	0.474254	9.58948	2.98185	0.00360038	0.030959	-2.14787
SLC22A18	0.536604	7.70711	2.97893	0.003632	0.0310914	-2.15566
RNF25	-0.404035	6.64055	-2.97864	0.00363514	0.0310914	-2.15643
PIK3IP1-AS1	0.589605	4.57821	2.9774	0.00364866	0.0311525	-2.15973
LOC100507520	0.438521	3.93755	2.9746	0.00367936	0.031304	-2.16719
FOXP4-AS1	0.411275	4.35175	2.97289	0.0036982	0.0313907	-2.17173
CLIC2	0.455769	6.53439	2.9606	0.00383641	0.0322095	-2.20437
LRP5L	0.738496	6.41149	2.94784	0.0039849	0.0330883	-2.23813
HYAL1	0.610087	7.36617	2.94644	0.00400144	0.0331877	-2.24181
CUX2	0.425287	4.70325	2.94408	0.00402967	0.0333329	-2.24806
KLF2	0.405826	5.16971	2.94291	0.00404361	0.0333974	-2.25112
CST7	0.530407	5.1416	2.94181	0.00405683	0.0334581	-2.25402
MIR3671	0.422427	4.9018	2.93807	0.00410212	0.0337016	-2.26389
SCGB1D2	0.797555	10.214	2.93678	0.00411783	0.0337861	-2.26728
NME8	0.548111	4.31893	2.93672	0.00411863	0.0337861	-2.26745
NQO2	0.473237	7.78045	2.93129	0.00418533	0.0342101	-2.28172
SNRNP40	-0.424462	6.05829	-2.92286	0.00429106	0.0346905	-2.30387
RCAN2	0.409363	9.08555	2.9156	0.00438401	0.0350899	-2.32289
WFDC5	0.422183	9.62985	2.91333	0.00441347	0.0352139	-2.32883
PRR9	-1.15315	11.9568	-2.90797	0.00448363	0.0356641	-2.34282
REN	-0.437187	3.00121	-2.90672	0.00450027	0.0357454	-2.3461
CCL2	0.578473	7.63887	2.89765	0.00462187	0.0364068	-2.36974
HINT2	0.413798	8.79222	2.8968	0.00463344	0.036479	-2.37196
SLC30A10	0.532077	3.5911	2.89397	0.004672	0.0366532	-2.3793
IL6	0.50918	2.76461	2.89352	0.00467826	0.0366695	-2.38049
AMDHD1	-0.462221	4.74313	-2.88901	0.00474042	0.0370427	-2.39219
MINOS1P1	-0.46663	7.3732	-2.88523	0.00479321	0.0373616	-2.402
LXN	0.456973	7.8514	2.88314	0.00482275	0.0375113	-2.40744
GSTP1	-0.440959	11.503	-2.88168	0.00484336	0.0376312	-2.41122
PTGDS	0.444775	9.64608	2.87811	0.00489419	0.0379178	-2.42046
RGS19	0.534693	4.89731	2.8724	0.00497656	0.0384055	-2.43524
TBX19	0.408799	5.05953	2.87127	0.00499288	0.0384768	-2.43814
GNLY	0.443908	3.24099	2.87041	0.00500546	0.0385469	-2.44037
CYP27B1	-0.557898	5.44917	-2.86804	0.00504015	0.0387793	-2.44648
MIF-AS1	-0.40343	8.92367	-2.86443	0.00509358	0.0390774	-2.45581
ASH1L-AS1	0.45772	6.25031	2.86184	0.00513212	0.0392854	-2.46248
NR1H3	0.406086	8.82669	2.86083	0.00514725	0.0393736	-2.46509
CRACR2B	0.420922	5.48039	2.85747	0.00519778	0.0396486	-2.47373
LOC100272216	-0.515273	4.81428	-2.84978	0.00531523	0.0402341	-2.49349
CAPN8	-0.741729	9.05776	-2.84588	0.0053757	0.0405648	-2.50349
VTCN1	-0.599555	7.26068	-2.83414	0.00556171	0.041622	-2.53355
MEST	-0.491799	9.47921	-2.82072	0.00578144	0.0426936	-2.56776
CRISP2	0.585064	2.7212	2.80901	0.00597979	0.0437186	-2.59753
PLAC8	0.4125	3.32792	2.80888	0.00598188	0.0437186	-2.59784
CD74	0.412024	9.10691	2.80874	0.00598433	0.0437186	-2.5982
KRT2	0.488603	11.938	2.80829	0.00599211	0.0437412	-2.59935
ZNF467	0.538522	4.68181	2.80784	0.0059998	0.0437565	-2.60048
TMEM56	0.480612	9.72089	2.79536	0.00621865	0.0448861	-2.63207
ZBED2	0.562505	5.96537	2.79447	0.00623452	0.0449708	-2.63432
FAM83B	-0.402756	8.33474	-2.79196	0.00627956	0.0451871	-2.64066
LOC102725213	0.569497	7.02192	2.773	0.00662885	0.0468518	-2.68834
ALDH8A1	-0.484077	5.79159	-2.77181	0.00665146	0.0469396	-2.69134
F5	0.487262	4.09013	2.77069	0.00667264	0.0470505	-2.69414
LRRN4CL	0.700204	7.17382	2.76001	0.0068784	0.0480112	-2.72086
PARD3-AS1	0.444588	4.44947	2.75873	0.00690354	0.0481058	-2.72407
CYR61	0.811267	6.33178	2.75798	0.00691827	0.0481776	-2.72595
LINC01119	0.40021	3.2995	2.75586	0.00695992	0.0483285	-2.73122
COPG2IT1	-0.468312	6.54094	-2.75285	0.00701963	0.048588	-2.73874
PSPH	-0.469147	6.42414	-2.74836	0.00710952	0.0489353	-2.74992
LINC00664	0.470734	3.17426	2.73246	0.00743621	0.0503657	-2.7894
LOC100996756	0.53925	5.2347	2.71135	0.00789119	0.0524192	-2.84152
GJB5	-0.475778	7.4889	-2.70841	0.00795648	0.0526885	-2.84875
LOC101928152	0.426944	5.12599	2.70816	0.00796205	0.0526961	-2.84936
PNLIPRP2	0.406963	2.77845	2.69841	0.0081823	0.053584	-2.87328
HSD11B1	0.51253	9.97009	2.69775	0.00819761	0.0536519	-2.87492
ENPP4	0.498598	5.92195	2.69583	0.00824153	0.0538422	-2.8796
PRKXP1	0.422958	5.48317	2.67734	0.00867763	0.0557866	-2.92476
LOC105376796	0.462581	6.03181	2.66714	0.00892692	0.0569521	-2.94954
FABP7	0.728299	6.31047	2.65884	0.00913472	0.0578869	-2.96966
IRF8	0.460597	7.68789	2.64238	0.00955957	0.0595983	-3.00938
CCR6	0.453628	6.26894	2.64224	0.00956322	0.0595983	-3.00971
LIF	0.41706	4.76958	2.64173	0.00957651	0.0596442	-3.01092
LOC101930363	0.637459	7.7346	2.64079	0.00960137	0.0597379	-3.01319
PPP4C	-0.551174	6.56649	-2.6374	0.00969147	0.0600507	-3.02134
STRN4	0.496422	5.05923	2.62988	0.00989388	0.0608421	-3.03938
C1orf158	0.678928	4.17453	2.62063	0.0101481	0.0618409	-3.06151
LOC105374809	0.61893	3.8048	2.62022	0.0101595	0.0618931	-3.06249
HS3ST6	0.46895	5.72413	2.61538	0.0102951	0.0623696	-3.07405
FADS2	0.40627	5.77322	2.61279	0.0103683	0.0626736	-3.08022
EXOC3	0.400594	7.85194	2.60955	0.0104605	0.0630207	-3.08794
GAL	0.689187	8.92493	2.60628	0.0105545	0.063464	-3.09573
TLCD1	0.481273	8.07959	2.60417	0.0106154	0.063718	-3.10075
OLFML1	0.481667	8.12522	2.59751	0.0108098	0.0644115	-3.11655
HLA-DQB2	0.549711	8.80759	2.59547	0.0108702	0.064683	-3.1214
PDE6A	0.535589	4.30216	2.59489	0.0108871	0.0647305	-3.12275
CILP	0.607155	7.22725	2.59373	0.0109217	0.0648081	-3.12551
TCHH	-0.875733	12.0954	-2.5914	0.0109911	0.0650999	-3.13103
TG	0.442557	5.22352	2.58767	0.0111029	0.0655836	-3.13984
CYP4F8	0.717837	10.3479	2.58644	0.0111403	0.0656971	-3.14276
FGG	-0.466725	3.2134	-2.57983	0.0113419	0.0664539	-3.15836
EZR	-0.418831	7.63348	-2.57793	0.0114003	0.0666344	-3.16282
MICB	0.57232	6.29571	2.57097	0.0116172	0.0674978	-3.17921
LGR6	0.403134	8.70426	2.56704	0.0117411	0.0679616	-3.18842
HPGDS	0.500786	6.1851	2.56699	0.0117429	0.0679616	-3.18856
GDPD2	0.44058	7.44453	2.5473	0.0123826	0.0703719	-3.23461
EGFL6	-0.629341	7.48299	-2.54463	0.0124718	0.0707677	-3.24083
DPM3	0.423437	6.38737	2.54195	0.0125619	0.0709722	-3.24708
ALPK3	0.431248	4.5771	2.5398	0.0126344	0.0711893	-3.25207
C8orf82	0.408693	5.65078	2.53433	0.0128211	0.0718409	-3.26479
PHOSPHO2	0.468639	5.15523	2.52309	0.013212	0.0733609	-3.29081
KRT38	-1.23932	6.34292	-2.51501	0.0134999	0.0743282	-3.30947
RAB9B	0.437595	4.52738	2.51453	0.0135169	0.0743893	-3.31056
SPATA20	0.555859	8.14337	2.51255	0.0135883	0.0746878	-3.31512
TSPAN11	0.426481	6.47922	2.51201	0.013608	0.0747771	-3.31638
CEACAM6	0.571941	5.46005	2.51172	0.0136185	0.0747971	-3.31704
UG0898H09	-0.501059	4.70613	-2.51072	0.0136548	0.0748829	-3.31935
A2ML1	-0.437629	7.88381	-2.51031	0.0136696	0.0749382	-3.32028
PRCC	-0.412158	8.36303	-2.50539	0.0138497	0.0755706	-3.3316
WFDC12	0.716738	7.94818	2.50268	0.0139496	0.0758876	-3.33782
LGALS1	-0.450219	10.9146	-2.48795	0.0145048	0.0780878	-3.37156
LCE2B	0.487659	9.66275	2.48626	0.0145698	0.0783306	-3.37541
MAN2B1	0.419299	7.63332	2.4856	0.0145952	0.07838	-3.37692
LOC114224	-0.548426	5.3771	-2.469	0.015248	0.0805341	-3.41468
RBM24	0.407558	5.04158	2.45299	0.0159019	0.0826238	-3.45088
GUSBP9	-0.481651	5.24269	-2.44159	0.016383	0.0843519	-3.47654
FOSB	1.37503	5.96444	2.44126	0.0163969	0.0843762	-3.47728
PIP	0.699547	10.9131	2.43982	0.0164586	0.0845672	-3.48051
ZC2HC1B	0.47315	4.55613	2.43304	0.0167522	0.0855966	-3.49572
KCTD2	-0.413966	6.50015	-2.43099	0.016842	0.0857583	-3.50031
HLA-DRB4	0.889454	4.35158	2.42422	0.0171408	0.0866803	-3.51544
FOS	1.24709	6.23413	2.42037	0.0173128	0.0872055	-3.52402
KRT9	0.505036	5.74414	2.41889	0.0173793	0.0874595	-3.52731
GSDMC	0.403503	7.62331	2.41699	0.0174653	0.0876926	-3.53155
MIR1908	0.619386	10.6875	2.41697	0.017466	0.0876926	-3.53158
SCGB2A2	0.503377	11.8869	2.41041	0.0177653	0.0886495	-3.54618
TOLLIP-AS1	0.447819	3.8864	2.40859	0.0178492	0.0889319	-3.55022
KRT25	-0.813768	12.0579	-2.40125	0.0181907	0.090002	-3.56648
NLRP11	0.609978	3.84652	2.39963	0.018267	0.0902358	-3.57007
SLC27A4	-0.404526	5.90197	-2.39371	0.0185476	0.0910843	-3.58315
LOC101927972	0.433911	6.36737	2.38576	0.0189309	0.0922211	-3.60067
LOC338667	0.522099	4.94375	2.3796	0.019232	0.0930796	-3.61419
ATP12A	-0.540748	8.56046	-2.37288	0.019566	0.0943326	-3.62894
ZSWIM8-AS1	0.40296	5.34588	2.36986	0.0197179	0.094652	-3.63555
CENPK	-0.424699	6.34328	-2.36732	0.0198464	0.0950173	-3.64111
SCO2	0.408181	8.1911	2.36435	0.0199973	0.0954246	-3.64759
RASD1	0.422855	5.24787	2.35943	0.02025	0.0964193	-3.65833
KLK6	-0.47377	10.0932	-2.35612	0.0204211	0.0968945	-3.66552
TF	0.426813	5.70705	2.35599	0.0204279	0.0969055	-3.6658
KANSL1-AS1	0.530528	7.33919	2.35499	0.0204802	0.097027	-3.66799
SERPINB2	0.414715	9.4169	2.34925	0.0207811	0.0978134	-3.68045
LOC100507022	-0.494262	4.85929	-2.34394	0.0210636	0.0987797	-3.69198
KRT78	0.405151	6.03525	2.34172	0.0211822	0.0991435	-3.69677
ARF5	-0.424948	6.96554	-2.33872	0.021344	0.099729	-3.70326
PCDH8	-0.637462	6.73844	-2.33774	0.0213969	0.0999548	-3.70538
LINC00520	0.597324	4.4956	2.31091	0.0228951	0.104508	-3.76305
HIST1H2AE	0.400796	5.95767	2.29641	0.0237429	0.107096	-3.79398
NR4A2	0.740475	5.48412	2.28476	0.0244439	0.10915	-3.81871
C1orf68	0.516076	7.44403	2.26471	0.0256928	0.112623	-3.86098
SELP	0.439187	5.8916	2.26084	0.0259403	0.11333	-3.8691
DCD	0.438999	12.3051	2.23875	0.0273931	0.117472	-3.91523
GRP	-0.751584	5.02953	-2.22955	0.028019	0.119193	-3.93432
THRSP	0.413951	10.1674	2.22861	0.0280833	0.119367	-3.93626
HIST1H3C	-0.422868	5.14738	-2.22516	0.0283218	0.119988	-3.9434
UPK1A	-0.741546	4.49062	-2.21363	0.0291311	0.122078	-3.96717
ALOX15B	0.529642	9.34883	2.20947	0.0294284	0.122811	-3.97574
LOC101928100	-0.471717	6.70076	-2.18041	0.0315772	0.129225	-4.03506
FDPSP2	-0.412754	7.63792	-2.17892	0.0316914	0.12962	-4.0381
LOC100996809	0.441698	7.28213	2.1704	0.0323486	0.131543	-4.05534
PSMC3	-0.563874	7.4972	-2.16258	0.0329626	0.133165	-4.07113
CCL19	0.416602	8.29656	2.13983	0.0348063	0.138177	-4.11673
TP53TG3B	0.722417	6.10185	2.11166	0.0372132	0.144663	-4.17261
SLC26A4	-0.426441	4.61553	-2.08288	0.039819	0.150759	-4.229
DSERG1	-0.40931	3.75199	-2.07827	0.040251	0.15184	-4.23797
LOC101928307	0.4293	6.3313	2.07097	0.0409428	0.153465	-4.25213
LCN2	-0.47859	10.4311	-2.05344	0.0426452	0.157931	-4.28593
RHPN2	0.426444	9.08183	2.04962	0.0430243	0.158805	-4.29327
PNLDC1	0.548291	7.4128	2.03331	0.0446766	0.162613	-4.32446
SLC27A2	0.479182	6.37489	2.0145	0.0466482	0.167354	-4.36013
LOC284578	0.416837	5.26918	2.012	0.0469154	0.168063	-4.36484
ZFP57	0.711416	3.18836	2.00399	0.0477808	0.170071	-4.37991
