# Supplementary material for: Integrated network pharmacology and bioinformatics analysis reveals multi-target mechanisms of HeJie Shengfa Decoction against alopecia areata
Source: PeerJ. 2026 Jul 14;14:e21006. doi: 10.7717/peerj.21006 (PMC13378497; doi:10.7717/peerj.21006)
Supplement: Supplemental Information 6 [file peerj-14-21006-s006.zip › Supplemental materials information_AA/Table S3.xlsx]

## Sheet: Sheet1
Integrated network pharmacology and bioinformatics analysis reveals multi_x001E_target mechanisms of HeJie Shengfa Decoction against alopecia areata
No.	Gene Symbols
1	CD8A
2	CSDC2
3	LOC100505782
4	CCL13
5	SLC1A6
6	PLA2G2E
7	CXCL9
8	HOXC13
9	FAM49A
10	IL10RA
11	CD1C
12	OXCT2
13	CD14
14	FAM26D
15	FLG-AS1
16	MSX2
17	SLC16A9
18	FRMPD1
19	CHAC1
20	LINC00868
21	HLA-DMA
22	HLA-DPA1
23	CALCB
24	CLDN14
25	CD86
26	IFI30
27	MIR31HG
28	CCL5
29	PPP2R1B
30	MT4
31	AIF1
32	DNAJC6
33	PLEKHG4B
34	PRSS53
35	PSORS1C2
36	SLAMF8
37	LINGO1-AS2
38	C1QB
39	XCL2
40	KRT73
41	ENDOU
42	MPEG1
43	SLA
44	LY6G6F
45	TLR1
46	CCL18
47	MS4A6A
48	LOC101928881
49	RNF182
50	CST1
51	CSF1R
52	CCEPR
53	KRTAP10-12
54	CD163
55	CAPN12
56	KRT36
57	HLA-DRB1
58	CD163L1
59	ELF5
60	DSG4
61	TDH
62	GJA3
63	LYPD6B
64	PROCR
65	CSRP2
66	TRBC1
67	TYROBP
68	CYP1B1-AS1
69	GPRC5D
70	ODC1
71	ABCA4
72	P2RY13
73	FLRT3
74	SIGLEC1
75	BCAS1
76	KRTAP5-8
77	BMP2
78	SLC7A11
79	BEST3
80	IL2RG
81	ATF7IP2
82	CYTIP
83	TRIM9
84	LAMP5
85	PSMB9
86	CD2
87	CXCL10
88	S100A3
89	HCK
90	RUNDC3A
91	CD3D
92	CST4
93	CRNN
94	GZMA
95	PIRT
96	FZD3
97	KRTAP4-8
98	P2RY14
99	PARM1
100	HLA-DMB
101	C1QC
102	KLRC4-KLRK1
103	CCDC28A
104	TGFBI
105	GPR171
106	GZMK
107	IL2RB
108	RIMS2
109	KRTAP5-9
110	WNK4
111	KRT32
112	IRF1
113	BNC2
114	KRT33A
115	BAMBI
116	FOLR2
117	KRT81
118	KLRC2
119	HCLS1
120	CCL4
121	LOC401317
122	FGF18
123	KRT40
124	MS4A4A
125	CCL8
126	SLCO5A1
127	JAML
128	CAPN14
129	CYP2E1
130	SYTL2
131	CYFIP2
132	CD83
133	LYG2
134	PPP1R1C
135	LY86
136	KRT83
137	KRTAP4-11
138	MMP12
139	PADI3
140	CTSW
141	CCL3L3
142	NINJ2
143	DMBT1
144	KRTAP7-1
145	CPVL
146	DLX2
147	CKMT2
148	KRT31
149	ZNF469
150	GPR183
151	KRT82
152	CHST2
153	FCGR2B
154	SMTNL2
155	KRTAP1-3
156	KRTAP4-4
157	COL10A1
158	CSNK1E
159	TSPOAP1-AS1
160	LYPD6
161	ATP8A2
162	LOC285957
163	ZAR1
164	LOC105377925
165	TRAT1
166	KRTAP2-1
167	SAMD3
168	TAP1
169	IL1F10
170	LCP2
171	LSMEM1
172	C1orf162
173	KRT33B
174	EFNA5
175	CMYA5
176	PIK3R5
177	EHD3
178	KRTAP4-2
179	KRTAP9-9
180	ADRB2
181	SHF
182	KRTAP4-3
183	SPINK13
184	KRTAP8-1
185	ITGAL
186	TNFRSF1B
187	GLA
188	C8orf34-AS1
189	MAP4K1
190	COMP
191	LCK
192	IL32
193	FAM107A
194	KRTAP9-3
195	DPEP2
196	KRTAP17-1
197	CH25H
198	GZMB
199	SERPINA1
200	KRT85
201	CRTAM
202	BICDL2
203	NR3C2
204	SMOC1
205	LOC100653049
206	KRTAP10-11
207	ACSS3
208	PRF1
209	TARP
210	CD96
211	LOC100509764
212	BATF3
213	RARRES3
214	KRTAP11-1
215	CTSH
216	CCL27
217	NLRC5
218	HCP5
219	KRTAP2-3
220	HLA-F
221	KRT35
222	SLFN11
223	CCR1
224	RGS2
225	ARHGAP45
226	GMFG
227	KRT75
228	KRT72
229	RPP40
230	ANXA2R
231	SYTL5
232	KBTBD11
233	CCRL2
234	SLC27A6
235	KRTAP9-4
236	HHIP
237	SAMD5
238	KRTAP4-5
239	STAT4
240	STX18-AS1
241	KRTAP4-7
242	C1QA
243	CCR5
244	KRTAP4-12
245	CCR2
246	APOBEC3G
247	NYAP1
248	SASH3
249	LILRB2
250	SLN
251	IL7R
252	IL22RA2
253	KRTAP4-1
254	KRTAP19-1
255	VSIG4
256	KMO
257	TIFAB
258	ARHGAP9
259	MNDA
260	CORO1A
261	HSPA6
262	GBP4
263	VAV1
264	EDN2
265	KRTAP9-8
266	KRTAP3-2
267	CD207
268	TRPM6
269	LOC101930568
270	KRTAP1-1
271	FHOD3
272	MEOX1
273	KRTAP3-3
274	MRC1
275	PRKCQ
276	KRTAP19-3
277	OTOGL
278	SERPINA3
279	CYP24A1
280	KRTAP3-1
281	MMP7
282	ZNF788
283	CD33
284	KRTAP1-5
285	SLC6A14
286	TBC1D10C
287	KRT84
288	FCER1G
289	KRTAP2-2
290	AOC1
291	RHCG
292	CCL22
293	NLRC3
294	HLA-DRA
295	CD52
296	PATL2
297	ADHFE1
298	ZC3H12D
299	CCL26
300	STARD5
301	LOR
302	MYO1F
303	LOC102724788
304	GZMH
305	ZNF683
306	TFEC
307	KRTAP4-9
308	LCP1
309	GABRB2
310	CD69
311	THEMIS
312	KIAA0226L
313	CD3E
314	DACH1
315	ICOS
316	TMEM176A
317	SEMA3G
318	LOC100505501
319	TENM2
320	KRT74
321	MMP9
322	RGS1
323	SLC25A25
324	CBLN2
325	CXorf65
326	MIR5193
327	PLEK2
328	CNTN6
329	NR1D1
330	VSNL1
331	PTPN6
332	TOX
333	ADAMDEC1
334	DENND1C
335	EPSTI1
336	PRPH2
337	OSBPL6
338	MX2
339	OCA2
340	SP2-AS1
341	LRRC15
342	ITK
343	EOMES
344	DRAM1
345	GPR146
346	SIT1
347	EVI2A
348	RTP4
349	HOXA5
350	FAM3B
351	EVI2B
352	GPAT3
353	LOC729680
354	LINC00992
355	NELL2
356	KIF21B
357	GVINP1
358	UBD
359	CD1A
360	LY96
361	IL37
362	NETO2
363	LCE1B
364	IL7
365	LOC286058
366	RNASE6
367	LGR5
368	CCR7
369	NOV
370	CCDC160
371	LILRB5
372	ANGPTL7
373	MUM1L1
374	WAS
375	SH2D2A
376	AKR1C3
377	P2RY8
378	SIGLEC10
379	S100A1
380	LINC00324
381	SELENBP1
382	SPINK7
383	CLEC5A
384	ADAMTS3
385	CTNND2
386	CRIP1
387	RGS22
388	SUSD1
389	IL12B
390	KRT27
391	HSPB3
392	NPTX2
393	CCT6B
394	LINC01504
395	SHISA2
396	DCLK1
397	EFHD1
398	BTN3A2
399	MST1R
400	CECR1
401	GIMAP4
402	SLC4A3
403	SLITRK4
404	TAC3
405	APOL1
406	XK
407	SORCS2
408	RTN1
409	IL18RAP
410	PMEL
411	MTCL1
412	PHYHIPL
413	COL6A6
414	KRT71
415	LINC00302
416	GIMAP2
417	MSMB
418	LINC01305
419	LOC101060835
420	DDIT4L
421	AMBN
422	KRTAP13-1
423	FAM218A
424	TMEM200A
425	KLRB1
426	TMEM163
427	SLC2A3
428	KLK12
429	HOXA10-HOXA9
430	C10orf82
431	TDGF1P3
432	LOC100132735
433	ALOX12B
434	CD1B
435	TRG-AS1
436	KLB
437	MIR155
438	CLIC2
439	HYAL1
440	KLF2
441	CST7
442	RCAN2
443	WFDC5
444	PRR9
445	CCL2
446	AMDHD1
447	PTGDS
448	GNLY
449	CYP27B1
450	CAPN8
451	VTCN1
452	PLAC8
453	CD74
454	KRT2
455	ZBED2
456	LOC102725213
457	F5
458	CYR61
459	ENPP4
460	IRF8
461	CCR6
462	LIF
463	LOC101930363
464	OLFML1
465	HLA-DQB2
466	TCHH
467	TG
468	FGG
469	MICB
470	GDPD2
471	ALPK3
472	KRT38
473	CEACAM6
474	WFDC12
475	LCE2B
476	RBM24
477	FOSB
478	FOS
479	GSDMC
480	KRT25
481	LOC338667
482	RASD1
483	TF
484	SERPINB2
485	KRT78
486	PCDH8
487	C1orf68
488	GRP
489	LOC101928100
490	LOC100996809
491	CCL19
492	LOC284578
