# Supplementary material for: Integrated network pharmacology and bioinformatics analysis reveals multi-target mechanisms of HeJie Shengfa Decoction against alopecia areata
Source: PeerJ. 2026 Jul 14;14:e21006. doi: 10.7717/peerj.21006 (PMC13378497; doi:10.7717/peerj.21006)
Supplement: Supplemental Information 6 [file peerj-14-21006-s006.zip › Supplemental materials information_AA/Table S4.xlsx]

## Sheet: S5_Intersection genes
Integrated network pharmacology and bioinformatics analysis reveals multi_x001E_target mechanisms of HeJie Shengfa Decoction against alopecia areata
Drug	WGCNA	Drug|WGCNA
NPC1L1	CD8A	PTPN6
NR1H3	CSDC2	MMP9
RORC	LOC100505782	AKR1C3
ESR1	CCL13	MMP12
ESR2	SLC1A6	CSF1R
SHBG	PLA2G2E	ODC1
SREBF2	CXCL9	LCK
HMGCR	HOXC13	ITK
CYP19A1	FAM49A	HCK
AR	IL10RA	KMO
CYP17A1	CD1C	MMP7
CYP51A1	OXCT2	NR3C2
RORA	CD14	CCR5
CYP2C19	FAM26D	ADRB2
PTPN1	FLG-AS1	PRF1
SERPINA6	MSX2	MST1R
G6PD	SLC16A9	PRKCQ
ACHE	FRMPD1	CYP24A1
SLC6A4	CHAC1	ITGAL
NR1I3	LINC00868	CCR1
CHRM2	HLA-DMA	TF
SLC6A2	HLA-DPA1	CXCL10
BCHE	CALCB	TRPM6
NR1H2	CLDN14
PTGER1	CD86
PTGER2	IFI30
TBXAS1	MIR31HG
PTGES	CCL5
PPARA	PPP2R1B
PPARD	MT4
SQLE	AIF1
VDR	DNAJC6
DHCR7	PLEKHG4B
PTPN2	PRSS53
FDFT1	PSORS1C2
HSD11B1	SLAMF8
NOS2	LINGO1-AS2
PPARG	C1QB
UGT2B7	XCL2
GLRA1	KRT73
POLB	ENDOU
XDH	MPEG1
CA2	SLA
CA7	LY6G6F
CA12	TLR1
CA4	CCL18
CYP1B1	MS4A6A
ABCC1	LOC101928881
NOX4	RNF182
AKR1B1	CST1
ABCG2	CCEPR
ALOX15	KRTAP10-12
ALOX12	CD163
IGF1R	CAPN12
EGFR	KRT36
AVPR2	HLA-DRB1
MAOA	CD163L1
FLT3	ELF5
F2	DSG4
PIM1	TDH
ALOX5	GJA3
AURKB	LYPD6B
DRD4	PROCR
ADORA1	CSRP2
GLO1	TRBC1
MPO	TYROBP
PIK3R1	CYP1B1-AS1
ADORA2A	GPRC5D
DAPK1	ABCA4
PYGL	P2RY13
CA1	FLRT3
GSK3B	SIGLEC1
SRC	BCAS1
PTK2	KRTAP5-8
HSD17B2	BMP2
KDR	SLC7A11
MMP13	BEST3
MMP3	IL2RG
CA3	ATF7IP2
PLK1	CYTIP
CA6	TRIM9
CDK1	LAMP5
MMP2	PSMB9
PKN1	CD2
CA14	S100A3
CA9	RUNDC3A
CSNK2A1	CD3D
MET	CST4
NEK2	CRNN
CXCR1	GZMA
CAMK2B	PIRT
ALK	FZD3
AKT1	KRTAP4-8
ABCB1	P2RY14
NEK6	PARM1
PLA2G1B	HLA-DMB
CA5A	C1QC
BACE1	KLRC4-KLRK1
AXL	CCDC28A
NUAK1	TGFBI
AKR1C2	GPR171
AKR1C1	GZMK
AKR1C4	IL2RB
CA13	RIMS2
AKR1A1	KRTAP5-9
GPR35	WNK4
MAPT	KRT32
KDM4E	IRF1
TOP2A	BNC2
INSR	KRT33A
MYLK	BAMBI
SYK	FOLR2
PIK3CG	KRT81
APEX1	KLRC2
CDK5R1	HCLS1
CCNB3	CCL4
CDK6	LOC401317
CDK2	FGF18
ARG1	KRT40
APP	MS4A4A
MCL1	CCL8
TERT	SLCO5A1
TYR	JAML
HSD17B1	CAPN14
AHR	CYP2E1
ESRRA	SYTL2
PTPRS	CYFIP2
PLG	CD83
MPG	LYG2
SLC22A12	PPP1R1C
PARP1	LY86
TTR	KRT83
CD38	KRTAP4-11
AKR1B10	PADI3
TNKS2	CTSW
TNKS	CCL3L3
TOP1	NINJ2
PTGS2	DMBT1
CFTR	KRTAP7-1
PFKFB3	CPVL
AMY1A	DLX2
GRK6	CKMT2
ADORA3	KRT31
KIT	ZNF469
OPRM1	GPR183
OPRD1	KRT82
ST6GAL1	CHST2
PLA2G2A	FCGR2B
NAE1	SMTNL2
CBR1	KRTAP1-3
SLC6A3	KRTAP4-4
MAPK9	COL10A1
MAP2K1	CSNK1E
HTR1A	TSPOAP1-AS1
JAK3	LYPD6
LYPLA1	ATP8A2
LYPLA2	LOC285957
ERN1	ZAR1
HDAC2	LOC105377925
TDP2	TRAT1
CHEK1	KRTAP2-1
ADA	SAMD3
PDE2A	TAP1
CHEK2	IL1F10
PNP	LCP2
FNTA	LSMEM1
CDK9	C1orf162
JAK1	KRT33B
MTOR	EFNA5
CAPN1	CMYA5
ROCK2	PIK3R5
ROCK1	EHD3
TXK	KRTAP4-2
CCND1	KRTAP9-9
FGFR1	SHF
NTRK1	KRTAP4-3
WEE1	SPINK13
ABL1	KRTAP8-1
FCER2	TNFRSF1B
PIK3CD	GLA
PRKDC	C8orf34-AS1
PIK3CB	MAP4K1
PI4KB	COMP
PIK3CA	IL32
EPHB4	FAM107A
ZAP70	KRTAP9-3
STAT5A	DPEP2
JAK2	KRTAP17-1
FBP1	CH25H
TRPM8	GZMB
ADAM17	SERPINA1
MMP14	KRT85
ADAM10	CRTAM
CNR1	BICDL2
CNR2	SMOC1
ELANE	LOC100653049
HCRTR2	KRTAP10-11
HCRTR1	ACSS3
CTSS	TARP
RBP4	CD96
CTSV	LOC100509764
CTSL	BATF3
SCN2A	RARRES3
SCN10A	KRTAP11-1
ELOVL6	CTSH
FLT1	CCL27
CCND3	NLRC5
CXCR2	HCP5
P2RX3	KRTAP2-3
GRM5	HLA-F
CFD	KRT35
CHRM3	SLFN11
SCN9A	RGS2
PPIA	ARHGAP45
MAPK1	GMFG
PABPC1	KRT75
IDH1	KRT72
CHRM1	RPP40
TSPO	ANXA2R
PDE10A	SYTL5
CPT1A	KBTBD11
MAPK11	CCRL2
VCP	SLC27A6
BDKRB1	KRTAP9-4
CCNE2	HHIP
GRM4	SAMD5
FPR1	KRTAP4-5
DRD2	STAT4
CTSK	STX18-AS1
KCNJ5	KRTAP4-7
KCNJ6	C1QA
HTR7	KRTAP4-12
HTR6	CCR2
NOS1	APOBEC3G
GRK2	NYAP1
PSMB5	SASH3
TRPA1	LILRB2
IKBKB	SLN
SAE1	IL7R
PDE4B	IL22RA2
MMP1	KRTAP4-1
STK33	KRTAP19-1
ITGAV	VSIG4
PRKCG	TIFAB
CMA1	ARHGAP9
PIM2	MNDA
NPY5R	CORO1A
TRPV1	HSPA6
CHRM4	GBP4
PSEN2	VAV1
KCNK3	EDN2
KCNK9	KRTAP9-8
F10	KRTAP3-2
PDE7A	CD207
FAAH	LOC101930568
CCKBR	KRTAP1-1
PDE9A	FHOD3
TACR3	MEOX1
NTRK2	KRTAP3-3
NTRK3	MRC1
MAPK8	KRTAP19-3
MAPK10	OTOGL
FAP	SERPINA3
P2RX7	KRTAP3-1
GRM2	ZNF788
CES2	CD33
HSD11B2	KRTAP1-5
PREP	SLC6A14
ATP12A	TBC1D10C
FABP4	KRT84
FABP3	FCER1G
FABP5	KRTAP2-2
FABP1	AOC1
PGR	RHCG
MAPK3	CCL22
PRKCH	NLRC3
PTPN11	HLA-DRA
PTPRF	CD52
ACP1	PATL2
CDC25A	ADHFE1
PTGS1	ZC3H12D
PDE4D	CCL26
SRD5A1	STARD5
SRD5A2	LOR
NR3C1	MYO1F
NR1I2	LOC102724788
HSD17B3	GZMH
SIGMAR1	ZNF683
CTSD	TFEC
CES1	KRTAP4-9
IDO1	LCP1
DRD1	GABRB2
F3	CD69
ADRA1D	THEMIS
DRD3	KIAA0226L
ADRA1A	CD3E
ADRA1B	DACH1
HTR2A	ICOS
DRD5	TMEM176A
ADRB1	SEMA3G
ADRB3	LOC100505501
CDC7	TENM2
MTNR1B	KRT74
CHRNB4	RGS1
CHRNA3	SLC25A25
RPS6KB1	CBLN2
XBP1	CXorf65
RBBP9	MIR5193
KCNN1	PLEK2
KCNN3	CNTN6
KCNN2	NR1D1
MAOB	VSNL1
IMPDH2	TOX
CXCR3	ADAMDEC1
ALOX5AP	DENND1C
HTR2C	EPSTI1
RPS6KA3	PRPH2
TGFBR1	OSBPL6
HTR2B	MX2
MTNR1A	OCA2
TBXA2R	SP2-AS1
AURKA	LRRC15
SLC18A2	EOMES
KCNH2	DRAM1
TTK	GPR146
MAPKAPK2	SIT1
CCNC	EVI2A
SLC1A3	RTP4
PARP2	HOXA5
CDK8	FAM3B
TGM2	EVI2B
HPGD	GPAT3
CHRNA4	LOC729680
GRIA1	LINC00992
MARS	NELL2
ATR	KIF21B
BRAF	GVINP1
TBK1	UBD
GRM1	CD1A
QPCT	LY96
TGFB1	IL37
MAPK14	NETO2
CALM1	LCE1B
CYP1A1	IL7
FYN	LOC286058
TACR2	RNASE6
SIRT1	LGR5
PLA2G4A	CCR7
CYP1A2	NOV
HSP90AA1	CCDC160
HSP90B1	LILRB5
PDE5A	ANGPTL7
TAS2R31	MUM1L1
PLA2G5	WAS
SLC5A2	SH2D2A
EDNRA	P2RY8
KLK1	SIGLEC10
KLK2	S100A1
SERPINE1	LINC00324
PLA2G10	SELENBP1
GAPDH	SPINK7
ALPG	CLEC5A
RPS6KA2	ADAMTS3
RXRA	CTNND2
PRKD1	CRIP1
STAT3	RGS22
EGLN1	SUSD1
MIF	IL12B
MKNK1	KRT27
CASP6	HSPB3
PTGER3	NPTX2
GCK	CCT6B
RET	LINC01504
ADORA2B	SHISA2
HDAC5	DCLK1
HDAC7	EFHD1
HDAC4	BTN3A2
DAPK3	CECR1
GSK3A	GIMAP4
PRKAB1	SLC4A3
NOS3	SLITRK4
KCNMA1	TAC3
PLA2G7	APOL1
MAP3K5	XK
CTSB	SORCS2
ABAT	RTN1
PLK4	IL18RAP
NQO1	PMEL
CHRNA7	MTCL1
STS	PHYHIPL
DYRK1A	COL6A6
PGD	KRT71
BCL2	LINC00302
CA5B	GIMAP2
NQO2	MSMB
SNCA	LINC01305
DNMT1	LOC101060835
STAT1	DDIT4L
FFAR1	AMBN
IGFBP3	KRTAP13-1
ST3GAL3	FAM218A
FUT7	TMEM200A
FUT4	KLRB1
HIF1A	TMEM163
YWHAG	SLC2A3
HSP90AB1	KLK12
SORT1	HOXA10-HOXA9
GUSB	C10orf82
DAO	TDGF1P3
MPI	LOC100132735
GSR	ALOX12B
PDGFRB	CD1B
MMP8	TRG-AS1
PCSK7	KLB
CYP2C9	MIR155
DNM1	CLIC2
SLC29A1	HYAL1
BMP1	KLF2
FLT4	CST7
ADRA2C	RCAN2
ADRA2B	WFDC5
CYP2D6	PRR9
RAC1	CCL2
CDC42	AMDHD1
LIMK1	PTGDS
SCD	GNLY
GRK5	CYP27B1
MAP4K4	CAPN8
SIRT3	VTCN1
SIRT2	PLAC8
DHFR	CD74
BCAT2	KRT2
PRKACA	ZBED2
CYP11B2	LOC102725213
ICAM1	F5
SELE	CYR61
AGPAT2	ENPP4
IRAK4	IRF8
HTR3A	CCR6
TYMS	LIF
ERBB2	LOC101930363
SLC5A1	OLFML1
CCNE1	HLA-DQB2
CYP11B1	TCHH
EPHA2	TG
DPP4	FGG
MME	MICB
EPHX2	GDPD2
TUBB1	ALPK3
TUBB3	KRT38
KDM5A	CEACAM6
KDM1A	WFDC12
SGK1	LCE2B
HPGDS	RBM24
SPHK2	FOSB
SPHK1	FOS
CDK4	GSDMC
ESRRB	KRT25
CLK1	LOC338667
DYRK1B	RASD1
MMP16	SERPINB2
PDE4A	KRT78
PDE4C	PCDH8
DUSP3	C1orf68
CDC25B	GRP
IL2	LOC101928100
S1PR3	LOC100996809
S1PR1	CCL19
PTAFR	LOC284578
CYP3A4
S1PR5
S1PR4
PPM1B
PPP1CC
PPP2CA
PPP2R5A
PDK1
GCGR
MGAM
ALDH2
PGK1
MGLL
TACR1
SLC5A7
NAAA
CRHR1
PDGFRA
PON1
UTS2R
PRKCA
FPR2
CYP27A1
PGGT1B
PDE1B
LRRK2
GPR139
CACNA2D1
HDAC6
MTAP
PRKCI
HRH4
GAA
OPRK1
GLB1
PDE11A
NFKB1
TRAP1
PDE8B
ALPL
CASP1
EWS-Fli1
CASP8
ABCC9
EIF2AK3
ACPP
CASR
BRS3
CASP3
CTSG
CASP7
LGMN
GABRB3
GABRA2
GABRG2
PKM
NUDT1
NFKBIA
RELA
PPOX
TNNC1
TYK2
CLK3
DYRK2
KIF11
FARS2
HTR1D
TLR8
TLR7
PAK1
TLR9
IGFBP6
IGFBP4
IGFBP5
IGFBP2
IGFBP1
RGS4
EP300
KAT2B
KCNA5
LAP3
PEPD
SCN5A
GRIN2B
TLR4
TRPV3
CHRM5
HRH1
SLC18A3
SLC6A9
XPNPEP1
XPNPEP2
HTR4
REN
LYN
PNMT
PRMT6
PRMT8
PRMT1
MAP3K12
OGFRL1
XIAP
LTA4H
BIRC2
ADRA2A
HRH3
DPP7
DPP8
DPP9
PIM3
SLC6A11
SLC6A13
HDAC1
HDAC8
HDAC3
HDAC11
HDAC10
HRH2
RAF1
YES1
NPY1R
LIPG
NEK1
PLAU
CCR8
PKN2
UQCRB
ASAH1
MCHR1
PLAA
CLK4
CLK2
PRKCD
PRKCE
PRKX
HTR1F
BDKRB2
PAOX
MC4R
CDC25C
RPS6KA5
PARP3
WDR5
MALT1
KCNJ1
CHRNB1
TEK
MAP3K8
FGR
PTP4A3
NPY2R
PRCP
GNRHR
BAD
MC5R
OPRL1
AHCY
IKBKG
SSTR3
CCR3
BIRC8
HCN4
HCN1
ACACA
ACACB
PRKCB
CCR4
PTPN22
BTK
CACNA1G
CXCR4
GRK7
HIPK4
OXSR1
STK39
MAP3K13
ICK
MAP3K15
MAST1
SBK1
PRPF4B
MAP2K3
PRKAA2
BLK
PHKG2
CAMK1
CAMK4
RPS27
AOC3
GRK3
PARP10
CBFB
SLC47A1
PTPRCAP
JUN
GRIK2
NR1H4
GPBAR1
GABBR1
FABP2
CD81
HSF1
ATP1A1
F2RL1
GLRA2
TTL
PDE3A
PDE3B
BCL2A1
MKNK2
SLC28A2
NR4A2
HCAR2
PDE1A
MELK
LNPEP
HTR5A
HTR1B
TH
CHRNB3
HTR1E
PHLPP2
THRA
THRB
SCN4A
NR4A1
SSTR4
SSTR1
HASPIN
TRHR
PDPK1
DCTPP1
ACVRL1
EDNRB
ATP4B
PIK3C2G
PIP4K2C
MAP2K5
MAPK15
PIK3C2B
MAP3K19
ERBB4
SLC9A1
FGFR3
MAPK13
MARK2
CDK5
STK3
PLK3
PRKD2
MARK3
PLK2
CYP26A1
AVPR1A
AVPR1B
OXTR
KCNK2
F2R
NOD2
SMO
C3AR1
FKBP1A
LIMK2
RAP1A
KRAS
DNAJA1
LTB4R
PTGER4
MDM2
TP53
PTGDR2
PTGES2
PTGIR
DAGLA
PTGDR
DAGLB
AGTR1
GDA
ACLY
SLC22A6
TNF
BCL2L1
PLCG1
HAO1
RASGRP3
CYSLTR1
PHF8
KDM5C
KDM2A
PTGFR
GSTK1
FFAR4
CDC45
PTPRC
RARA
SLC16A1
RARG
RARB
CXCL8
GBA
VEGFA
FGF1
FGF2
HPSE
LGALS4
LGALS3
LGALS8
PYGB
GRIK1
NR0B2
CYP26B1
RXRG
RXRB
RORB
IL6
GLUL
NLRP3
MMP10
SLC10A2
SLC10A1
IMPDH1
F11
S1PR2
ITGB1
ITGB7
ACE
LSS
AMPD2
ENPP2
ITGA4
CPB1
GYS1
FFAR2
GRB2
AKT2
FOLH1
ALB
EGR2
CXCL12
CIB1
CIB2
CADPS
CADPS2
NCS1
SLC8A1
CACNA1C
CACNA1D
CACNA1F
CACNA1S
CACNB1
CACNB2
CACNB3
CACNB4
CACNA1A
CACNA1H
CACNA1I
CACNA1E
SLC20A1
SLC20A2
SLC34A1
SLC34A2
SLC34A3
CALR
PDCD6
SRI
CHP1
SPARC
CANX
FBN2
S100B
CASQ2
RGN
PEF1
S100A6
TPT1
S100A13
CASQ1
NUCB1
NUCB2
CALM2
FBN3
GCA
S100A16
CALB2
CAPS
CALR3
NRXN1
TRPV6
TRPV5
RYR1
RYR2
PKD2L1
RYR3
PKD1L3
CATSPER1
CALB1
S100G
MLKL
RIPK1
RIPK3
MAP1LC3B
park
PINK1
SQSTM1
DNM1L
HMOX1
MFN2
NFE2L2
Txn1
TXNIP
DMP1
IL1B
SOST
ACTA2
ATP1A2
BMI1
CAT
COL1A1
COL3A1
COX4I1
GCLC
hsp70l
HSPD1
KEAP1
PPARGC1A
ptgs2a
SOD2
STK11
TFAM
MRS2
ANXA1
INS
NUDT9
RB1
ITGA7
POMC
TRPM7
AGT
ALDH1A1
C3
CALCA
SHC1
SLC12A4
TNFAIP6
ABCC6
ADCY5
ATP2A1
ATP7B
BGLAP
CERK
CFB
CLN6
COL1A2
CYP7A1
EGF
GPT
IBSP
ITGA5
ITIH1
ITIH2
KLK8
LCAT
MARCO
MBP
Nt5c3
PRL
PRLR
PXN
SOD1
SPP1
SREBF1
THBS1
TNFRSF1A
UROD
VAV2
VCL
CLDN16
SLC41A1
SLC41A3
FTO
LDHB
CISD1
PLEC
CSNK1A1
CSNK1D
LDHA
EIF2AK2
AMPD3
ECE1
HNF4A
SLC13A5
CASP2
OGA
CAMKK2
